# Supplementary material for: Transcriptome-enabled marker discovery and mapping of plastochron-related genes in Petunia spp
Source: BMC Genomics. 2015 Sep 24;16(1):726. doi: 10.1186/s12864-015-1931-4 (PMC4581106; doi:10.1186/s12864-015-1931-4)
Supplement: Additional file 2: — Supplemental Dataset 1. Petunia unigene locus identifiers, expression levels, annotation and sequences. (XLSX 11680 kb) [file 12864_2015_1931_MOESM2_ESM.xlsx]

## Sheet: Notes
Column A: Unigene locus ID number
Columns B-F: FPKM values for unigenes in the tissue libraries callus (column B), mixed floral tissues (column C), shoot apices (column D), three-week old seedling (column E) and trichome (column F).
Columns G-K: Transcript annotation from five databases, adopting quality thresholds of ≥30% coverage and ≥70% identity.

## Sheet: P. axillaris
Transcript	C	F	A	S	T	UniRef100	TAIR10	RefSeq	PfamA	NCBInr protein
Locus_1_Transcript_3/3_Confidence_0.714_Length_2914	602.945	388.225	711.196	413.505	711.722	B2LT58_Elongation_factor_1_gamma-like_protein_n=1_Tax=Nicotiana_tabacum_RepID=B2LT58_TOBAC	Translation_elongation_factor_EF1B,_gamma_chain_chr1:3120162-3122152_FORWARD_LENGTH=414	NoHit	A6MZH4_ORYSI/1-41_PF00647.14_EF1G_	NoHit
Locus_10_Transcript_1/1_Confidence_1.000_Length_756	65.8333	68.7536	49.0882	55.4627	102.774	NoHit	NoHit	RING-H2_finger_protein_ATL73-like_[Solanum_lycopersicum]	A0MZQ0_BRACM/112-158_PF13639.1_zf-RING_2_	NoHit
Locus_100_Transcript_1/1_Confidence_1.000_Length_2591	81.3245	67.1132	124.592	48.3464	53.0361	Q9FZ48_Ubiquitin-conjugating_enzyme_E2_36_n=2_Tax=Arabidopsis_RepID=UBC36_ARATH	UBC36,_UBC13B_ubiquitin-conjugating_enzyme_36_chr1:5776550-5778327_REVERSE_LENGTH=153	ubiquitin-conjugating_enzyme_E2_36_[Arabidopsis_thaliana]_&gt_gi|225446595|ref|XP_002280480.1_ubiquitin-conjugating_enzyme_E2_36_isoform_1_[Vitis_vinifera]_&gt_gi|297850090|ref|XP_002892926.1_hypothetical_protein_ARALYDRAFT_889082_[Arabidopsis_lyrata_subsp._lyrata]_&gt_gi|460405563|ref|XP_004248245.1_ubiquitin-conjugating_enzyme_E2_36-like_[Solanum_lycopersicum]	A0DY60_PARTE/7-144_PF00179.21_UQ_con_	hypothetical_protein_CARUB_v10021093mg_[Capsella_rubella]
Locus_1000_Transcript_1/1_Confidence_1.000_Length_1804	7.49236	14.5768	7.96968	17.0108	17.7702	B9IB31_Bile_acid:Na+_symporter_family_protein_n=1_Tax=Populus_trichocarpa_RepID=B9IB31_POPTR	Sodium_Bile_acid_symporter_family_chr3:9214565-9216331_REVERSE_LENGTH=431	probable_sodium/metabolite_cotransporter_BASS3_chloroplastic-like_[Solanum_lycopersicum]	A9NX39_PICSI/138-318_PF01758.11_SBF_	bile_acid:Na+_symporter_family_protein_[Populus_trichocarpa]_&gt_gi|222861346|gb|EEE98888.1|_bile_acid:Na+_symporter_family_protein_[Populus_trichocarpa]
Locus_10000_Transcript_3/3_Confidence_0.714_Length_1891	5.22552	9.43461	15.1254	9.98954	6.05023	NoHit	NoHit	NoHit	A2XTS5_ORYSI/21-65_PF00646.28_F-box_	NoHit
Locus_10001_Transcript_4/4_Confidence_0.571_Length_1635	22.3181	14.7332	24.7087	11.4866	19.438	A5C8X7_Putative_uncharacterized_protein_n=1_Tax=Vitis_vinifera_RepID=A5C8X7_VITVI	Metal-dependent_phosphohydrolase_chr1:5929966-5931595_FORWARD_LENGTH=222	uncharacterized_protein_YpgQ-like_[Solanum_lycopersicum]	A5ACQ0_VITVI/1-89_PF07727.9_RVT_2_	catalytic_putative_[Ricinus_communis]_&gt_gi|223536986|gb|EEF38623.1|_catalytic_putative_[Ricinus_communis]
Locus_10002_Transcript_4/6_Confidence_0.571_Length_2104	19.5335	5.78364	6.99685	7.96202	6.70367	NoHit	NoHit	NoHit	NoHit	NoHit
Locus_10003_Transcript_1/1_Confidence_1.000_Length_1650	79.0659	20.8561	28.1437	18.6922	15.7012	NoHit	NoHit	NoHit	NoHit	NoHit
Locus_10005_Transcript_1/4_Confidence_0.625_Length_3698	9.29696	11.0549	13.19	8.85957	9.43241	NoHit	NoHit	NoHit	B9HGN1_POPTR/725-808_PF00085.15_Thioredoxin_	NoHit
Locus_10006_Transcript_1/2_Confidence_0.667_Length_1810	11.2112	11.1002	23.0614	14.2446	29.2603	NoHit	NoHit	NoHit	A5BUM4_VITVI/296-340_PF13920.1_zf-C3HC4_3_	NoHit
Locus_10007_Transcript_3/5_Confidence_0.667_Length_2051	25.0673	41.8674	90.9153	14.6062	33.0318	F6HK41_Putative_uncharacterized_protein_n=1_Tax=Vitis_vinifera_RepID=F6HK41_VITVI	NoHit	NoHit	A0DGR6_PARTE/50-338_PF00297.17_Ribosomal_L3_	NoHit
Locus_10008_Transcript_1/3_Confidence_0.714_Length_2529	32.3956	14.5151	12.9296	20.0489	14.811	NoHit	NoHit	NoHit	NoHit	NoHit
Locus_10009_Transcript_2/5_Confidence_0.600_Length_2730	8.95304	9.77019	3.04524	15.564	25.0103	A8IDW2_Inositol-1,4,5-triphosphate-5-phosphatase_n=1_Tax=Solanum_lycopersicum_RepID=A8IDW2_SOLLC	DNAse_I-like_superfamily_protein_chr1:26973796-26976747_REVERSE_LENGTH=655	nositol-1,4,5-triphosphate-5-phosphatase_[Solanum_lycopersicum]	A2YIN9_ORYSI/104-524_PF03372.18_Exo_endo_phos_	DNAse_I-like_superfamily_protein_isoform_1_[Theobroma_cacao]
Locus_1001_Transcript_1/2_Confidence_0.900_Length_1093	3850.97	38.7428	63.4947	276.917	182.613	NoHit	NoHit	NoHit	NoHit	NoHit
Locus_10010_Transcript_7/9_Confidence_0.520_Length_4076	16.0922	28.0888	33.4047	11.3805	43.0837	B9RLR5_Diacylglycerol_kinase,_theta,_putative_n=1_Tax=Ricinus_communis_RepID=B9RLR5_RICCO	DGK1,_ATDGK1_diacylglycerol_kinase1_chr5:2525197-2528396_REVERSE_LENGTH=728	diacylglycerol_kinase_1-like_[Solanum_lycopersicum]	A5BDX3_VITVI/338-467_PF00781.19_DAGK_cat_	acylglycerol_kinase1_[Arabidopsis_thaliana]_&gt_gi|20141593|sp|Q39017.2|DGK1_ARATH_RecName:_Full=Diacylglycerol_kinase_1_Short=AtDGK1_Short=DAG_kinase_1_AltName:_Full=Diglyceride_kinase_1_Short=DGK_1_&gt_gi|6562306|emb|CAB62604.1|_diacylglycerol_kinase_(ATDGK1)_[Arabidopsis_thaliana]_&gt_gi|10176726|dbj|BAB09956.1|_diacylglycerol_kinase_ATDGK1_homolog_[Arabidopsis_thaliana]_&gt_gi|28393496|gb|AAO…
Locus_10011_Transcript_1/4_Confidence_0.500_Length_2397	19.0995	10.0632	94.764	19.3167	21.2438	NoHit	NoHit	uncharacterized_protein_LOC101253166_[Solanum_lycopersicum]	NoHit	uncharacterized_protein_LOC101253166_[Solanum_lycopersicum]
Locus_10012_Transcript_1/1_Confidence_1.000_Length_2225	12.0984	12.8611	18.0253	25.011	7.35029	A5AR37_Putative_uncharacterized_protein_n=2_Tax=Vitis_vinifera_RepID=A5AR37_VITVI	NoHit	uncharacterized_protein_LOC101244535_[Solanum_lycopersicum]	B6TTV8_MAIZE/57-395_PF11955.3_PORR_	conserved_hypothetical_protein_[Ricinus_communis]_&gt_gi|223537460|gb|EEF39088.1|_conserved_hypothetical_protein_[Ricinus_communis]
Locus_10013_Transcript_4/5_Confidence_0.545_Length_2114	13.263	6.35826	7.27871	9.95193	4.64297	NoHit	NoHit	NoHit	NoHit	NoHit
Locus_10014_Transcript_1/1_Confidence_1.000_Length_2134	11.6892	10.6114	18.8915	9.17412	12.3888	NoHit	unknown_protein_EXPRESSED_IN:_16_plant_structures_EXPRESSED_DURING:_10_growth_stages_BEST_Arabidopsis_thaliana_protein_match_is:_unknown_protein_(TAIR:AT1G42430.2)._chr3:20700648-20702886_FORWARD_LENGTH=578	uncharacterized_protein_LOC101257179_[Solanum_lycopersicum]	NoHit	hypothetical_protein_ARALYDRAFT_486012_[Arabidopsis_lyrata_subsp._lyrata]_&gt_gi|297322170|gb|EFH52591.1|_hypothetical_protein_ARALYDRAFT_486012_[Arabidopsis_lyrata_subsp._lyrata]
Locus_10015_Transcript_4/4_Confidence_0.600_Length_2387	6.00937	6.13954	5.98443	4.96981	5.66295	NoHit	NoHit	uncharacterized_CRM_domain-containing_protein_At3g25440_chloroplastic-like_isoform_1_[Solanum_lycopersicum]_&gt_gi|460402540|ref|XP_004246770.1_uncharacterized_CRM_domain-containing_protein_At3g25440_chloroplastic-like_isoform_2_[Solanum_lycopersicum]	B4FF75_MAIZE/186-270_PF01985.16_CRS1_YhbY_	conserved_hypothetical_protein_[Ricinus_communis]_&gt_gi|223526802|gb|EEF29024.1|_conserved_hypothetical_protein_[Ricinus_communis]
Locus_10016_Transcript_1/2_Confidence_0.750_Length_2472	33.9898	34.1074	61.1754	30.1074	25.6714	NoHit	NoHit	UTP--glucose-1-phosphate_uridylyltransferase-like_[Solanum_lycopersicum]	B8Q6N3_BAMOL/11-193_PF00318.15_Ribosomal_S2_	NoHit
Locus_10017_Transcript_1/1_Confidence_1.000_Length_883	34.5519	8.05824	8.87474	13.6249	6.83199	Q0W9E8_Putative_stress-induced_protein_n=1_Tax=Solanum_commersonii_RepID=Q0W9E8_SOLCO	Protein_of_unknown_function_(DUF1005)_chr5:5811047-5812429_REVERSE_LENGTH=432	uncharacterized_protein_LOC101261157_isoform_1_[Solanum_lycopersicum]_&gt_gi|460367348|ref|XP_004229536.1_uncharacterized_protein_LOC101261157_isoform_2_[Solanum_lycopersicum]	A2WUW9_ORYSI/366-442_PF06219.7_DUF1005_	conserved_hypothetical_protein_[Ricinus_communis]_&gt_gi|223536705|gb|EEF38346.1|_conserved_hypothetical_protein_[Ricinus_communis]
Locus_10018_Transcript_1/1_Confidence_1.000_Length_2344	17.1955	14.3422	20.2335	13.8383	16.0129	I1KT31_Uncharacterized_protein_n=1_Tax=Glycine_max_RepID=I1KT31_SOYBN	ARM-repeat/Tetratricopeptide_repeat_(TPR)-like_protein_chr5:3202378-3204367_FORWARD_LENGTH=631	uncharacterized_protein_LOC101261016_[Solanum_lycopersicum]	A5B9D4_VITVI/405-477_PF13414.1_TPR_11_	80A08_17_[Brassica_rapa_subsp._pekinensis]
Locus_10019_Transcript_1/1_Confidence_1.000_Length_1426	28.7299	26.5088	87.7053	23.2387	31.5889	Q9ZRX7_Cyclin_D3.2_protein_n=1_Tax=Nicotiana_tabacum_RepID=Q9ZRX7_TOBAC	NoHit	cyclin_D3.1_[Solanum_lycopersicum]	A2XJK5_ORYSI/98-183_PF00134.18_Cyclin_N_	cyclin_D3.1_[Solanum_lycopersicum]_&gt_gi|5679622|emb|CAB51788.1|_cyclin_D3.1_[Solanum_lycopersicum]_&gt_gi|6434197|emb|CAB60836.1|_CycD3_1_[Solanum_lycopersicum]
Locus_1002_Transcript_1/1_Confidence_1.000_Length_1350	9.20999	6.60292	4.73254	7.41798	5.85211	G8A166_Wall-associated_receptor_kinase_n=1_Tax=Medicago_truncatula_RepID=G8A166_MEDTR	NoHit	lysM_domain_receptor-like_kinase_3-like_[Solanum_lycopersicum]	D7TM70_VITVI/132-337_PF00069.20_Pkinase_	lysM_domain_receptor-like_kinase_3-like_[Fragaria_vesca_subsp._vesca]
Locus_10020_Transcript_1/1_Confidence_1.000_Length_770	22.6897	9.44751	8.40081	12.7913	7.61278	NoHit	NoHit	NoHit	NoHit	NoHit
Locus_10021_Transcript_1/1_Confidence_1.000_Length_1156	88.9357	118.311	162.519	81.3915	116.429	O82530_Proteasome_subunit_alpha_type-4_n=1_Tax=Petunia_x_hybrida_RepID=PSA4_PETHY	PAC1_20S_proteasome_alpha_subunit_C1_chr3:7792819-7793571_REVERSE_LENGTH=250	proteasome_subunit_alpha_type-4-like_isoform_1_[Solanum_lycopersicum]	A3BJK5_ORYSJ/28-142_PF00227.21_Proteasome_	20S_proteasome_alpha_subunit_C1_isoform_1_[Theobroma_cacao]_&gt_gi|508704938|gb|EOX96834.1|_20S_proteasome_alpha_subunit_C1_isoform_1_[Theobroma_cacao]
Locus_10022_Transcript_2/2_Confidence_0.667_Length_1158	9.51642	9.64858	4.49077	2.61898	7.34096	NoHit	NoHit	NoHit	NoHit	NoHit
Locus_10023_Transcript_2/2_Confidence_0.667_Length_2158	9.15669	8.30671	12.6902	7.28662	8.92034	O81998_Transcription_factor_VSF-1_n=1_Tax=Solanum_lycopersicum_RepID=O81998_SOLLC	NoHit	vsf-1_protein_[Solanum_lycopersicum]	A2XQW1_ORYSI/288-342_PF07716.10_bZIP_2_	ranscription_factor_VSF-1_[Solanum_lycopersicum]
Locus_10024_Transcript_1/1_Confidence_1.000_Length_540	186.979	156.421	124.85	107.292	231.078	F4YFB8_Dimethylmenaquinone_methyltransferase_n=1_Tax=Camellia_sinensis_RepID=F4YFB8_CAMSI	Ribonuclease_E_inhibitor_RraA/Dimethylmenaquinone_methyltransferase_chr5:5374357-5375342_FORWARD_LENGTH=166	regulator_of_ribonuclease-like_protein_2-like_[Solanum_lycopersicum]	A1U1U5_MARAV/2-153_PF03737.10_Methyltransf_6_	hypothetical_protein_OsI_09033_[Oryza_sativa_Indica_Group]
Locus_10025_Transcript_3/3_Confidence_0.714_Length_705	5.00782	1.0768	1.797	1.14185	2.28947	NoHit	NoHit	NoHit	NoHit	NoHit
Locus_10026_Transcript_1/2_Confidence_0.800_Length_902	17.4715	11.5796	9.08074	11.4721	11.2522	I1MQG9_Uncharacterized_protein_n=1_Tax=Glycine_max_RepID=I1MQG9_SOYBN	NoHit	uncharacterized_protein_LOC101260214_[Solanum_lycopersicum]	B9H283_POPTR/792-1123_PF05623.7_DUF789_	hypothetical_protein_MTR_6g077930_[Medicago_truncatula]_&gt_gi|355495175|gb|AES76378.1|_hypothetical_protein_MTR_6g077930_[Medicago_truncatula]
Locus_10027_Transcript_2/3_Confidence_0.714_Length_1304	20.7657	22.5207	45.5325	23.2915	17.456	G7L2B5_Ribonuclease_P_protein_subunit_p25_n=1_Tax=Medicago_truncatula_RepID=G7L2B5_MEDTR	Alba_DNA/RNA-binding_protein_chr3:2223001-2225254_REVERSE_LENGTH=405	uncharacterized_protein_LOC101245178_[Solanum_lycopersicum]	A9NZ40_PICSI/19-84_PF01918.16_Alba_	Alba_DNA/RNA-binding_protein_[Arabidopsis_thaliana]_&gt_gi|332640970|gb|AEE74491.1|_Alba_DNA/RNA-binding_protein_[Arabidopsis_thaliana]
Locus_10028_Transcript_3/3_Confidence_0.600_Length_1819	29.3341	18.7643	48.2081	21.4134	21.082	I1JMM6_Uncharacterized_protein_n=2_Tax=Glycine_max_RepID=I1JMM6_SOYBN	ATARP4,_ARP4_actin-related_protein_4_chr1:6348199-6351766_FORWARD_LENGTH=441	actin-related_protein_4-like_[Solanum_lycopersicum]	A9NZM6_PICSI/1-130_PF00022.14_Actin_	actin-related_protein_4_[Arabidopsis_thaliana]_&gt_gi|75297891|sp|Q84M92.1|ARP4_ARATH_RecName:_Full=Actin-related_protein_4_&gt_gi|21489918|tpg|DAA00027.1|_TPA_exp:_actin-related_protein_4_AtARP4_[Arabidopsis_thaliana]_&gt_gi|30102728|gb|AAP21282.1|_At1g18450_[Arabidopsis_thaliana]_&gt_gi|110736171|dbj|BAF00057.1|_hypothetical_protein_[Arabidopsis_thaliana]_&gt_gi|332191594|gb|AEE29715.1|_actin-r…
Locus_10029_Transcript_2/3_Confidence_0.714_Length_2336	54.7218	52.0224	43.5378	36.9306	49.4564	B9T7B9_Protein_YIF1A,_putative_n=1_Tax=Ricinus_communis_RepID=B9T7B9_RICCO	Integral_membrane_HRF1_family_protein_chr1:10994890-10995999_FORWARD_LENGTH=269	protein_YIF1B-like_isoform_1_[Solanum_lycopersicum]_&gt_gi|460393576|ref|XP_004242385.1_protein_YIF1B-like_isoform_2_[Solanum_lycopersicum]_&gt_gi|460393578|ref|XP_004242386.1_protein_YIF1B-like_isoform_3_[Solanum_lycopersicum]_&gt_gi|460393580|ref|XP_004242387.1_protein_YIF1B-like_isoform_4_[Solanum_lycopersicum]_&gt_gi|460393582|ref|XP_004242388.1_protein_YIF1B-like_isoform_5_[Solanum_lycopersi…	A9NUX7_PICSI/51-279_PF03878.10_YIF1_	F17F8.24_[Arabidopsis_thaliana]
Locus_1003_Transcript_1/2_Confidence_0.667_Length_599	24.5403	0	0	0	2.47857	NoHit	NoHit	NoHit	NoHit	NoHit
Locus_10030_Transcript_1/1_Confidence_1.000_Length_947	2.29001	1.19132	0.849111	2.49248	0	NoHit	NoHit	NoHit	A9SRQ4_PHYPA/582-661_PF00564.19_PB1_	NoHit
Locus_10031_Transcript_1/2_Confidence_1.000_Length_954	44.5812	19.3566	8.69325	92.3085	59.5993	Q3LHL1_Short_chain_dehydrogenase_n=1_Tax=Solanum_tuberosum_RepID=Q3LHL1_SOLTU	NAD(P)-binding_Rossmann-fold_superfamily_protein_chr3:1031786-1033081_FORWARD_LENGTH=270	short-chain_type_dehydrogenase/reductase-like_[Solanum_lycopersicum]	A3AMP2_ORYSJ/30-157_PF13561.1_adh_short_C2_	hypothetical_protein_CARUB_v10001742mg_[Capsella_rubella]
Locus_10032_Transcript_2/3_Confidence_0.714_Length_2943	9.20184	18.8116	10.7968	16.9582	14.5339	D7THK1_Putative_uncharacterized_protein_n=1_Tax=Vitis_vinifera_RepID=D7THK1_VITVI	CONTAINS_InterPro_DOMAIN/s:_Vacuolar_import/degradation_protein_Vid24_(InterPro:IPR018618)_Has_318_Blast_hits_to_317_proteins_in_131_species:_Archae_0_Bacteria_0_Metazoa_80_Fungi_184_Plants_51_Viruses_0_Other_Eukaryotes_3_(source:_NCBI_BLink)._chr2:15803500-15805515_REVERSE_LENGTH=215	glucose-induced_degradation_protein_4_homolog_[Solanum_lycopersicum]	A2WKK4_ORYSI/27-208_PF09783.4_Vac_ImportDeg_	FHY1_[Medicago_truncatula]_&gt_gi|355505903|gb|AES87045.1|_FHY1_[Medicago_truncatula]
Locus_10033_Transcript_1/2_Confidence_0.667_Length_2899	87.2047	93.8398	121.469	54.884	164.619	Q6IVK7_Putative_UDP-glucose_dehydrogenase_1_n=1_Tax=Nicotiana_tabacum_RepID=Q6IVK7_TOBAC	UDP-glucose_6-dehydrogenase_family_protein_chr5:5027872-5029314_REVERSE_LENGTH=480	probable_UDP-glucose_6-dehydrogenase_1-like_[Solanum_lycopersicum]	A0C8G1_PARTE/203-300_PF00984.14_UDPG_MGDP_dh_	hypothetical_protein_ARALYDRAFT_488394_[Arabidopsis_lyrata_subsp._lyrata]_&gt_gi|297319565|gb|EFH49987.1|_hypothetical_protein_ARALYDRAFT_488394_[Arabidopsis_lyrata_subsp._lyrata]
Locus_10034_Transcript_3/4_Confidence_0.667_Length_2023	22.4594	32.0909	18.9867	13.0713	6.01711	Q9ZTM6_PGPD14_n=1_Tax=Petunia_x_hybrida_RepID=Q9ZTM6_PETHY	CHY-type/CTCHY-type/RING-type_Zinc_finger_protein_chr5:7665143-7667031_FORWARD_LENGTH=291	RING_finger_and_CHY_zinc_finger_domain-containing_protein_1-like_[Solanum_lycopersicum]	A8JII0_CHLRE/142-189_PF13639.1_zf-RING_2_	hypothetical_protein_PRUPE_ppa009440mg_[Prunus_persica]
Locus_10035_Transcript_1/1_Confidence_1.000_Length_2422	4.82239	4.0284	6.27049	4.99335	4.54124	Q94GD0_Putative_uncharacterized_protein_n=1_Tax=Solanum_demissum_RepID=Q94GD0_SOLDE	NoHit	TATA_box-binding_protein-associated_factor_RNA_polymerase_I_subunit_B-like_[Solanum_lycopersicum]	Q94GD0_SOLDE/1-35_PF11781.3_RRN7_	hypothetical_protein_M569_05075_partial_[Genlisea_aurea]
Locus_10036_Transcript_2/3_Confidence_0.600_Length_738	9.02716	0	0	0	0	NoHit	NoHit	NoHit	NoHit	NoHit
Locus_10037_Transcript_2/3_Confidence_0.833_Length_1633	39.7984	27.7113	92.644	44.9344	25.9331	F6HI61_Putative_uncharacterized_protein_n=1_Tax=Vitis_vinifera_RepID=F6HI61_VITVI	Protein_kinase_superfamily_protein_chr5:9118239-9119352_REVERSE_LENGTH=226	probable_serine/threonine-protein_kinase_BUD32_homolog_[Solanum_lycopersicum]	A9NKA3_PICSI/10-178_PF00069.20_Pkinase_	NoHit
Locus_10038_Transcript_1/2_Confidence_0.667_Length_763	20.9363	0	1.34383	0	0	NoHit	NoHit	NoHit	NoHit	NoHit
Locus_10039_Transcript_2/3_Confidence_0.667_Length_1126	26.976	22.3101	18.5908	15.3299	14.545	I1JRA6_Uncharacterized_protein_n=1_Tax=Glycine_max_RepID=I1JRA6_SOYBN	unknown_protein_Has_49_Blast_hits_to_49_proteins_in_17_species:_Archae_0_Bacteria_0_Metazoa_0_Fungi_0_Plants_48_Viruses_0_Other_Eukaryotes_1_(source:_NCBI_BLink)._chr5:9813069-9815018_FORWARD_LENGTH=335	uncharacterized_protein_LOC101254241_[Solanum_lycopersicum]	NoHit	conserved_hypothetical_protein_[Ricinus_communis]_&gt_gi|223548391|gb|EEF49882.1|_conserved_hypothetical_protein_[Ricinus_communis]
Locus_1004_Transcript_7/8_Confidence_0.368_Length_2641	36.8633	19.9419	23.9134	20.7978	16.4079	A5A7I7_Calcium-dependent_protein_kinase_4_n=1_Tax=Solanum_tuberosum_RepID=CDPK4_SOLTU	CPK6,_ATCDPK3,_ATCPK6_Calcium-dependent_protein_kinase_family_protein_chr2:7517005-7519239_FORWARD_LENGTH=544	calcium-dependent_protein_kinase_4-like_[Solanum_lycopersicum]	A1BPP8_MEDTR/84-342_PF00069.20_Pkinase_	calcium-dependent_protein_kinase_10_[Nicotiana_tabacum]
Locus_10040_Transcript_1/1_Confidence_1.000_Length_1170	13.9273	5.7765	0	3.84252	0	Q94IQ0_Peroxidase_n=1_Tax=Nicotiana_tabacum_RepID=Q94IQ0_TOBAC	Peroxidase_superfamily_protein_chr1:17002237-17003563_FORWARD_LENGTH=346	peroxidase_9-like_[Solanum_lycopersicum]	A2WN49_ORYSI/59-308_PF00141.18_peroxidase_	hypothetical_protein_ARALYDRAFT_891426_[Arabidopsis_lyrata_subsp._lyrata]_&gt_gi|297337148|gb|EFH67565.1|_hypothetical_protein_ARALYDRAFT_891426_[Arabidopsis_lyrata_subsp._lyrata]
Locus_10041_Transcript_1/1_Confidence_1.000_Length_1124	4.90312	4.78364	3.94103	4.79474	3.00026	NoHit	NoHit	NoHit	NoHit	NoHit
Locus_10042_Transcript_1/1_Confidence_1.000_Length_1830	1.46092	3.37808	2.17557	1.56672	1.31115	G7J7U2_Pentatricopeptide_repeat-containing_protein_n=1_Tax=Medicago_truncatula_RepID=G7J7U2_MEDTR	NoHit	putative_pentatricopeptide_repeat-containing_protein_At3g23330-like_[Solanum_lycopersicum]	A2WN30_ORYSI/165-216_PF13041.1_PPR_2_	hypothetical_protein_M569_08375_partial_[Genlisea_aurea]
Locus_10043_Transcript_2/3_Confidence_0.400_Length_1073	28.0513	62.6143	56.8414	52.4837	73.1864	NoHit	NoHit	NoHit	NoHit	NoHit
Locus_10044_Transcript_6/7_Confidence_0.625_Length_1693	33.6819	29.1123	58.7319	34.1103	39.2615	NoHit	NoHit	peptidyl-tRNA_hydrolase_2_mitochondrial-like_isoform_1_[Solanum_lycopersicum]_&gt_gi|460414693|ref|XP_004252699.1_peptidyl-tRNA_hydrolase_2_mitochondrial-like_isoform_2_[Solanum_lycopersicum]	A4IGX7_XENTR/56-171_PF01981.11_PTH2_	hypothetical_protein_M569_00925_partial_[Genlisea_aurea]
Locus_10045_Transcript_2/5_Confidence_0.545_Length_1336	31.7515	47.5002	36.5658	24.7139	31.802	NoHit	NoHit	NoHit	NoHit	NoHit
Locus_10046_Transcript_1/1_Confidence_1.000_Length_1747	1.4626	3.52466	2.31123	2.97566	2.79881	Q8GZV4_Amino_acid_transporter_n=1_Tax=Solanum_lycopersicum_RepID=Q8GZV4_SOLLC	AAP6_amino_acid_permease_6_chr5:20142681-20146441_REVERSE_LENGTH=481	amino_acid_transporter_[Solanum_lycopersicum]	A2WXK0_ORYSI/17-452_PF01490.13_Aa_trans_	amino_acid_permease_6_[Arabidopsis_thaliana]_&gt_gi|75220393|sp|P92934.1|AAP6_ARATH_RecName:_Full=Amino_acid_permease_6_AltName:_Full=Amino_acid_transporter_AAP6_&gt_gi|1769887|emb|CAA65051.1|_amino_acid_permease_6_[Arabidopsis_thaliana]_&gt_gi|8809686|dbj|BAA97227.1|_amino_acid_permease_6_[Arabidopsis_thaliana]_&gt_gi|110738094|dbj|BAF00980.1|_amino_acid_permease_6_[Arabidopsis_thaliana]_&gt_gi|…
Locus_10047_Transcript_1/1_Confidence_1.000_Length_973	1.83529	1.4843	0	2.51062	0	NoHit	NoHit	NoHit	NoHit	NoHit
Locus_10048_Transcript_3/3_Confidence_0.333_Length_2433	36.0041	34.1007	26.5775	36.8011	22.1851	NoHit	NoHit	NoHit	NoHit	PRLI-interacting_factor_A_[Arabidopsis_thaliana]
Locus_10049_Transcript_2/3_Confidence_0.400_Length_1612	26.0157	11.5941	20.5468	16.6719	16.0333	D7TUL3_Putative_uncharacterized_protein_n=1_Tax=Vitis_vinifera_RepID=D7TUL3_VITVI	Protein_of_unknown_function_(DUF1000)_chr3:1311447-1313013_REVERSE_LENGTH=176	PITH_domain-containing_protein_At3g04780-like_isoform_1_[Solanum_lycopersicum]	A9P0G8_PICSI/1-65_PF06201.8_PITH_	Chain_A_Solution_Structure_Of_At3g04780.1_An_Arabidopsis_Ortholog_Of_The_C-Terminal_Domain_Of_Human_Thioredoxin-Like_Protein
Locus_1005_Transcript_1/2_Confidence_0.833_Length_3181	0	0	0	0	0	Q8LLM2_AER_n=1_Tax=Nicotiana_tabacum_RepID=Q8LLM2_TOBAC	HXXXD-type_acyl-transferase_family_protein_chr5:84554-85981_FORWARD_LENGTH=475	BAHD_acyltransferase_DCR-like_[Solanum_lycopersicum]	A5B9S5_VITVI/4-480_PF02458.10_Transferase_	AER_[Nicotiana_tabacum]
Locus_10050_Transcript_3/4_Confidence_0.625_Length_1831	40.1644	24.2355	26.6538	24.5421	24.9872	B9HID9_Predicted_protein_n=1_Tax=Populus_trichocarpa_RepID=B9HID9_POPTR	FUNCTIONS_IN:_molecular_function_unknown_INVOLVED_IN:_regulation_of_transcription_LOCATED_IN:_nucleus,_H4/H2A_histone_acetyltransferase_complex_EXPRESSED_IN:_23_plant_structures_EXPRESSED_DURING:_15_growth_stages_CONTAINS_InterPro_DOMAIN/s:_CT20_(InterPro:IPR012423)_Has_60_Blast_hits_to_60_proteins_in_27_species:_Archae_0_Bacteria_0_Metazoa_26_Fungi_2_Plants_30_Viruses_0_Other_Eukaryotes_2_(sourc…	uncharacterized_protein_LOC101245761_[Solanum_lycopersicum]	A9RXA5_PHYPA/7-91_PF07904.8_Eaf7_	NoHit
Locus_10051_Transcript_2/4_Confidence_0.600_Length_2044	20.1862	9.96256	12.7421	10.9194	9.08921	I1M1N4_Uncharacterized_protein_n=2_Tax=Glycine_max_RepID=I1M1N4_SOYBN	RKF1_receptor-like_kinase_in_flowers_1_chr1:10414071-10420469_REVERSE_LENGTH=1021	uncharacterized_protein_LOC101253557_[Solanum_lycopersicum]	A0SVM0_MANES/1-186_PF00069.20_Pkinase_	ATP_binding_protein_putative_isoform_1_[Theobroma_cacao]
Locus_10052_Transcript_1/2_Confidence_0.667_Length_1121	23.8579	26.402	19.6416	24.2493	29.8572	D7TVE7_Putative_uncharacterized_protein_n=1_Tax=Vitis_vinifera_RepID=D7TVE7_VITVI	RCAR1,_PYL9_regulatory_component_of_ABA_receptor_1_chr1:142138-142914_FORWARD_LENGTH=187	abscisic_acid_receptor_PYL9-like_[Solanum_lycopersicum]	A2XFM1_ORYSI/72-218_PF10604.4_Polyketide_cyc2_	Abscisic_acid_receptor_PYL9_[Medicago_truncatula]_&gt_gi|355503671|gb|AES84874.1|_Abscisic_acid_receptor_PYL9_[Medicago_truncatula]_&gt_gi|388519467|gb|AFK47795.1|_unknown_[Medicago_truncatula]
Locus_10053_Transcript_3/4_Confidence_0.667_Length_2161	52.1236	47.8655	71.012	55.0396	30.3424	Q6JAC7_Hin19_(Fragment)_n=1_Tax=Nicotiana_tabacum_RepID=Q6JAC7_TOBAC	ALY4_ALWAYS_EARLY_4_chr5:14981805-14983978_REVERSE_LENGTH=280	uncharacterized_protein_LOC101256343_[Solanum_lycopersicum]	A2YBD8_ORYSI/90-159_PF00076.17_RRM_1_	NoHit
Locus_10054_Transcript_1/5_Confidence_0.500_Length_2187	48.1025	22.0142	24.8421	15.7974	15.1531	NoHit	NoHit	NoHit	NoHit	NoHit
Locus_10055_Transcript_1/1_Confidence_1.000_Length_853	8.05782	0	0	0.751948	0	P93392_S25-XP1_DNA_binding_protein_n=1_Tax=Nicotiana_tabacum_RepID=P93392_TOBAC	ERF1,_ATERF1_ethylene_response_factor_1_chr3:8295705-8296361_FORWARD_LENGTH=218	NoHit	A0JQ72_ARATH/31-82_PF00847.15_AP2_	AP2_domain_class_transcription_factor_[Malus_domestica]
Locus_10056_Transcript_1/1_Confidence_1.000_Length_1029	32.2687	4.11522	20.534	12.982	8.69375	B9SP61_21_kDa_protein,_putative_n=1_Tax=Ricinus_communis_RepID=B9SP61_RICCO	NoHit	21_kDa_protein-like_[Solanum_lycopersicum]	A5BDK7_VITVI/33-192_PF04043.10_PMEI_	21_kDa_protein_precursor_putative_[Ricinus_communis]_&gt_gi|223532815|gb|EEF34590.1|_21_kDa_protein_precursor_putative_[Ricinus_communis]
Locus_10057_Transcript_1/1_Confidence_1.000_Length_2663	9.80404	13.636	3.74281	20.4414	3.71121	D7SZK0_Putative_uncharacterized_protein_n=1_Tax=Vitis_vinifera_RepID=D7SZK0_VITVI	PHO1,_ATPHO1_phosphate_1_chr3:8387818-8393242_REVERSE_LENGTH=782	phosphate_transporter_PHO1-like_[Solanum_lycopersicum]	NoHit	hypothetical_protein_CARUB_v10013014mg_[Capsella_rubella]
Locus_10058_Transcript_2/5_Confidence_0.615_Length_3027	25.2993	37.4406	25.4368	16.9515	9.8383	NoHit	NoHit	NoHit	NoHit	NoHit
Locus_10059_Transcript_4/5_Confidence_0.667_Length_1006	82.7505	52.6811	51.5009	42.991	57.682	NoHit	NoHit	NoHit	NoHit	NoHit
Locus_1006_Transcript_2/4_Confidence_0.667_Length_3942	24.0227	58.8738	27.23	22.818	36.8746	B9RB14_Boron_transporter,_putative_n=1_Tax=Ricinus_communis_RepID=B9RB14_RICCO	HCO3-_transporter_family_chr3:23042528-23045633_REVERSE_LENGTH=703	probable_boron_transporter_2-like_[Solanum_lycopersicum]	A5ACR2_VITVI/181-375_PF00955.16_HCO3_cotransp_	anion_exchanger_family_protein_[Populus_trichocarpa]_&gt_gi|222858726|gb|EEE96273.1|_anion_exchanger_family_protein_[Populus_trichocarpa]
Locus_10060_Transcript_2/3_Confidence_0.667_Length_3100	15.1695	12.9442	16.8805	11.4878	13.8884	Q5YKK5_CTR1-like_protein_kinase_n=2_Tax=Solanaceae_RepID=Q5YKK5_SOLLC	NoHit	CTR1-like_protein_kinase_[Solanum_lycopersicum]	A1INL8_PRUDO/5-220_PF07714.12_Pkinase_Tyr_	CTR1-like_protein_kinase_[Rosa_hybrid_cultivar]
Locus_10061_Transcript_1/2_Confidence_0.833_Length_1263	7.79028	5.49876	7.04151	7.39685	0	NoHit	NoHit	NoHit	NoHit	NoHit
Locus_10062_Transcript_4/4_Confidence_0.625_Length_3827	9.44006	11.5324	7.23602	10.6871	9.09015	UPI0002336D49_UPI0002336D49_related_cluster_n=1_Tax=unknown_RepID=UPI0002336D49	NoHit	uncharacterized_protein_LOC101265676_[Solanum_lycopersicum]	A9SI93_PHYPA/47-356_PF00069.20_Pkinase_	NoHit
Locus_10063_Transcript_5/6_Confidence_0.538_Length_1460	11.1563	10.2976	18.3418	9.50447	4.3015	NoHit	NoHit	probable_39S_ribosomal_protein_L45_mitochondrial-like_[Solanum_lycopersicum]	A5BHN2_VITVI/379-471_PF04280.10_Tim44_	hypothetical_protein_CARUB_v10001804mg_[Capsella_rubella]
Locus_10064_Transcript_1/1_Confidence_1.000_Length_855	82.5582	0	0	28.5882	0	I1MJG4_Uncharacterized_protein_n=2_Tax=Glycine_max_RepID=I1MJG4_SOYBN	NoHit	non-specific_lipid-transfer_protein_3-like_[Solanum_lycopersicum]	B9HPQ3_POPTR/20-104_PF00234.17_Tryp_alpha_amyl_	Bifunctional_inhibitor/lipid-transfer_protein/seed_storage_2S_albumin_superfamily_protein_[Theobroma_cacao]
Locus_10066_Transcript_2/3_Confidence_0.833_Length_7309	22.0374	28.674	53.5979	15.8192	84.2201	NoHit	NoHit	uncharacterized_protein_LOC101252434_[Solanum_lycopersicum]	A2WWR3_ORYSI/11-84_PF07765.7_KIP1_	uncharacterized_protein_LOC101252434_[Solanum_lycopersicum]
Locus_10067_Transcript_9/10_Confidence_0.615_Length_2289	21.6447	24.3238	15.9696	29.9991	70.0788	D7TBD7_Putative_uncharacterized_protein_n=1_Tax=Vitis_vinifera_RepID=D7TBD7_VITVI	PFK3_phosphofructokinase_3_chr4:13301094-13304030_REVERSE_LENGTH=489	6-phosphofructokinase_3-like_isoform_3_[Solanum_lycopersicum]	A0CLV2_PARTE/201-461_PF00365.15_PFK_	6-phosphofructokinase_3_[Theobroma_cacao]
Locus_10068_Transcript_7/10_Confidence_0.380_Length_4003	25.1114	23.4431	19.6439	23.221	31.3688	B9SJN7_Protein_kinase,_putative_n=1_Tax=Ricinus_communis_RepID=B9SJN7_RICCO	protein_kinase_family_protein_/_protein_phosphatase_2C_(_PP2C)_family_protein_chr2:17053747-17057108_REVERSE_LENGTH=658	protein_kinase_and_PP2C-like_domain-containing_protein-like_[Solanum_lycopersicum]	A9SAC2_PHYPA/34-315_PF00069.20_Pkinase_	hypothetical_protein_CARUB_v10022759mg_partial_[Capsella_rubella]
Locus_10069_Transcript_4/4_Confidence_0.667_Length_1652	29.8714	18.1394	19.4447	14.8785	14.5884	B9N0Q8_Predicted_protein_n=1_Tax=Populus_trichocarpa_RepID=B9N0Q8_POPTR	NoHit	F-box_protein_SKIP31-like_[Solanum_lycopersicum]	A9NVC3_PICSI/96-142_PF12937.2_F-box-like_	conserved_hypothetical_protein_[Ricinus_communis]_&gt_gi|223540974|gb|EEF42532.1|_conserved_hypothetical_protein_[Ricinus_communis]
Locus_1007_Transcript_3/4_Confidence_0.500_Length_1708	165.601	23.9198	35.0729	43.6172	4.91365	NoHit	NoHit	NoHit	NoHit	NoHit
Locus_10070_Transcript_1/1_Confidence_1.000_Length_825	18.132	18.1485	14.7758	12.3766	17.5507	NoHit	unknown_protein_Has_30201_Blast_hits_to_17322_proteins_in_780_species:_Archae_12_Bacteria_1396_Metazoa_17338_Fungi_3422_Plants_5037_Viruses_0_Other_Eukaryotes_2996_(source:_NCBI_BLink)._chr4:12611608-12612102_REVERSE_LENGTH=164	uncharacterized_protein_LOC101252221_[Solanum_lycopersicum]	NoHit	hypothetical_protein_ARALYDRAFT_492411_[Arabidopsis_lyrata_subsp._lyrata]_&gt_gi|297313501|gb|EFH43924.1|_hypothetical_protein_ARALYDRAFT_492411_[Arabidopsis_lyrata_subsp._lyrata]
Locus_10071_Transcript_1/1_Confidence_1.000_Length_672	112.16	102.571	139.886	134.109	111.188	B9S0H2_ATOZI1,_putative_n=1_Tax=Ricinus_communis_RepID=B9S0H2_RICCO	Protein_of_unknown_function_(DUF1138)_chr1:74105-74443_REVERSE_LENGTH=83	uncharacterized_protein_LOC101257225_isoform_2_[Solanum_lycopersicum]_&gt_gi|460407661|ref|XP_004249269.1_uncharacterized_protein_LOC101257225_isoform_3_[Solanum_lycopersicum]	A9P9Z0_POPTR/3-75_PF06592.8_DUF1138_	ATOZI1_putative_[Ricinus_communis]_&gt_gi|223541354|gb|EEF42905.1|_ATOZI1_putative_[Ricinus_communis]
Locus_10072_Transcript_1/2_Confidence_0.750_Length_2139	64.3555	52.3332	109.262	53.0102	31.6387	B9SFP0_Elongation_factor_Tu_n=1_Tax=Ricinus_communis_RepID=B9SFP0_RICCO	GTP_binding_Elongation_factor_Tu_family_protein_chr4:1295751-1298354_REVERSE_LENGTH=454	elongation_factor_Tu_mitochondrial-like_[Solanum_lycopersicum]	A0YHK6_9GAMM/10-215_PF00009.22_GTP_EFTU_	GTP_binding_Elongation_factor_Tu_family_protein_[Theobroma_cacao]
Locus_10073_Transcript_1/2_Confidence_0.750_Length_653	139.456	8.86661	2.62048	72.2359	39.4962	NoHit	NoHit	NoHit	NoHit	NoHit
Locus_10074_Transcript_1/1_Confidence_1.000_Length_1287	8.66806	9.97809	13.9596	9.74994	9.2686	Q8H984_Cis-prenyltransferase_n=1_Tax=Periploca_sepium_RepID=Q8H984_9GENT	Undecaprenyl_pyrophosphate_synthetase_family_protein_chr2:7645086-7645973_FORWARD_LENGTH=295	dehydrodolichyl_diphosphate_synthase_6-like_isoform_1_[Solanum_lycopersicum]	A9ZN23_HEVBR/39-290_PF01255.14_Prenyltransf_	cis-prenyltransferase_[Periploca_sepium]
Locus_10075_Transcript_1/1_Confidence_1.000_Length_2374	3.38063	5.57657	4.25778	4.31155	4.11249	A5AMA7_Putative_uncharacterized_protein_n=1_Tax=Vitis_vinifera_RepID=A5AMA7_VITVI	PHT4_6_phosphate_transporter_4_6_chr5:17875147-17876445_REVERSE_LENGTH=432	probable_anion_transporter_5-like_[Solanum_lycopersicum]	A5AMA7_VITVI/16-390_PF07690.11_MFS_1_	D-galactonate_transporter_putative_[Ricinus_communis]_&gt_gi|223530367|gb|EEF32257.1|_D-galactonate_transporter_putative_[Ricinus_communis]
Locus_10076_Transcript_4/5_Confidence_0.636_Length_3037	28.8586	24.1454	53.7908	29.0862	42.0444	Q66MH9_MAPKK_n=1_Tax=Solanum_lycopersicum_RepID=Q66MH9_SOLLC	ATMKK2,_MKK2,_MK1_MAP_kinase_kinase_2_chr4:14593299-14595241_REVERSE_LENGTH=363	MAP_kinase_kinase_[Solanum_lycopersicum]	A7UJ14_9LAMI/1-131_PF00069.20_Pkinase_	Disease_resistance_protein_RPS5_putative_isoform_1_[Theobroma_cacao]
Locus_10077_Transcript_1/3_Confidence_0.700_Length_1145	26.379	15.7319	16.5725	16.1725	11.0048	NoHit	NoHit	NoHit	D7KKP3_ARALL/241-265_PF00642.19_zf-CCCH_	NoHit
Locus_10078_Transcript_1/2_Confidence_0.833_Length_665	35.934	0	0	0	0	NoHit	NoHit	NoHit	NoHit	NoHit
Locus_10079_Transcript_7/9_Confidence_0.600_Length_1943	8.54618	8.3905	11.3281	7.74533	22.672	A5AXK2_Putative_uncharacterized_protein_n=2_Tax=Vitis_vinifera_RepID=A5AXK2_VITVI	Protein_kinase_superfamily_protein_chr3:9810669-9812356_FORWARD_LENGTH=380	nodulation_receptor_kinase-like_[Solanum_lycopersicum]	A2WYT7_ORYSI/84-354_PF07714.12_Pkinase_Tyr_	hypothetical_protein_[Arabidopsis_thaliana]_&gt_gi|11994303|dbj|BAB01733.1|_serine/threonine_protein_kinase-like_protein_[Arabidopsis_thaliana]
Locus_10081_Transcript_1/1_Confidence_1.000_Length_3281	5.1889	8.30635	15.2667	5.10212	7.87025	F6GZQ8_Putative_uncharacterized_protein_n=1_Tax=Vitis_vinifera_RepID=F6GZQ8_VITVI	Calcium-binding_tetratricopeptide_family_protein_chr1:1484280-1486706_REVERSE_LENGTH=808	uncharacterized_TPR_repeat-containing_protein_At1g05150-like_[Solanum_lycopersicum]	A5B7X4_VITVI/226-293_PF13414.1_TPR_11_	calcium-binding_EF_hand_family_protein_[Arabidopsis_lyrata_subsp._lyrata]_&gt_gi|297325229|gb|EFH55649.1|_calcium-binding_EF_hand_family_protein_[Arabidopsis_lyrata_subsp._lyrata]
Locus_10082_Transcript_3/3_Confidence_0.714_Length_884	175.62	0	0	3.31016	0	NoHit	NoHit	NoHit	NoHit	cysteine-rich_extensin-like_protein-2_[Nicotiana_tabacum]
Locus_10083_Transcript_3/6_Confidence_0.571_Length_2201	3.88619	15.1942	9.04782	10.2712	16.8604	NoHit	NoHit	NoHit	NoHit	NoHit
Locus_10084_Transcript_1/1_Confidence_1.000_Length_851	3.15579	0	0	0	0	NoHit	NoHit	NoHit	NoHit	NoHit
Locus_10085_Transcript_1/4_Confidence_0.556_Length_2316	31.3433	16.2322	11.6534	11.9071	9.20994	NoHit	NoHit	ubiquitin-like-specific_protease_1D-like_[Solanum_lycopersicum]	B6TU07_MAIZE/365-455_PF02902.14_Peptidase_C48_	ubiquitin-like-specific_protease_1D-like_[Solanum_lycopersicum]
Locus_10086_Transcript_1/1_Confidence_1.000_Length_3951	11.4376	11.6775	15.0694	8.83044	10.7089	B9RPP6_Translation_elongation_factor,_putative_n=1_Tax=Ricinus_communis_RepID=B9RPP6_RICCO	Ribosomal_protein_S5/Elongation_factor_G/III/V_family_protein_chr3:8160269-8163316_REVERSE_LENGTH=1015	elongation_factor_Tu_GTP-binding_domain-containing_protein_1-like_[Solanum_lycopersicum]	A2XK54_ORYSI/8-351_PF00009.22_GTP_EFTU_	Elongation_factor_EF-2_[Medicago_truncatula]_&gt_gi|355510685|gb|AES91827.1|_Elongation_factor_EF-2_[Medicago_truncatula]
Locus_10087_Transcript_1/1_Confidence_1.000_Length_680	4.12636	4.87827	2.66244	4.86082	8.02142	NoHit	NoHit	NoHit	NoHit	NoHit
Locus_10088_Transcript_3/5_Confidence_0.600_Length_2089	101.313	61.4117	136.442	78.1565	68.6961	D7SZN5_Putative_uncharacterized_protein_n=1_Tax=Vitis_vinifera_RepID=D7SZN5_VITVI	NoHit	NoHit	A0BKI9_PARTE/2-47_PF11789.3_zf-Nse_	NoHit
Locus_10089_Transcript_2/2_Confidence_0.667_Length_1571	8.93501	15.1305	3.16326	17.5413	11.5756	NoHit	NoHit	NoHit	NoHit	NoHit
Locus_1009_Transcript_2/3_Confidence_0.667_Length_1565	39.5214	20.7658	30.1791	20.2385	18.6172	B9I8V0_Predicted_protein_n=1_Tax=Populus_trichocarpa_RepID=B9I8V0_POPTR	ADNT1_adenine_nucleotide_transporter_1_chr4:477411-479590_FORWARD_LENGTH=352	mitochondrial_adenine_nucleotide_transporter_ADNT1-like_[Solanum_lycopersicum]	A2Y804_ORYSI/39-131_PF00153.22_Mito_carr_	Adenine_nucleotide_transporter_1_[Theobroma_cacao]
Locus_10090_Transcript_4/9_Confidence_0.625_Length_1556	138.413	20.4989	17.4378	96.9831	22.351	NoHit	NoHit	NoHit	NoHit	NoHit
Locus_10091_Transcript_4/4_Confidence_0.600_Length_3869	7.36628	2.49691	2.26248	3.40738	1.95881	NoHit	NoHit	NoHit	NoHit	NoHit
Locus_10092_Transcript_1/1_Confidence_1.000_Length_3160	4.6494	3.40376	8.92213	4.31998	2.18383	B9SAN7_DNA_mismatch_repair_protein_pms2,_putative_n=1_Tax=Ricinus_communis_RepID=B9SAN7_RICCO	PMS1_DNA_mismatch_repair_protein,_putative_chr4:1076306-1080510_REVERSE_LENGTH=923	mismatch_repair_endonuclease_pms1-like_[Solanum_lycopersicum]	A4EM44_9RHOB/32-143_PF13589.1_HATPase_c_3_	NoHit
Locus_10093_Transcript_2/4_Confidence_0.625_Length_3209	12.7254	25.4281	162.945	45.0461	38.6215	NoHit	NoHit	NoHit	A0DGX0_PARTE/23-546_PF02867.10_Ribonuc_red_lgC_	NoHit
Locus_10094_Transcript_1/2_Confidence_0.750_Length_2059	33.4456	26.9746	33.6913	32.7509	29.252	Q9M427_Oligouridylate_binding_protein_n=1_Tax=Nicotiana_plumbaginifolia_RepID=Q9M427_NICPL	UBP1B_oligouridylate_binding_protein_1B_chr1:5951842-5954825_REVERSE_LENGTH=419	nucleolysin_TIAR-like_[Solanum_lycopersicum]	A4R8Q9_MAGO7/178-248_PF00076.17_RRM_1_	hypothetical_protein_PRUPE_ppa006170mg_[Prunus_persica]
Locus_10095_Transcript_1/1_Confidence_1.000_Length_4903	9.55553	3.77907	2.73618	3.22835	3.64347	NoHit	NoHit	NoHit	NoHit	NoHit
Locus_10096_Transcript_1/1_Confidence_1.000_Length_1038	31.5405	40.916	52.208	46.0036	41.2356	NoHit	NoHit	NoHit	NoHit	NoHit
Locus_10097_Transcript_1/1_Confidence_1.000_Length_968	11.5868	15.6284	21.121	20.9715	18.5566	NoHit	NoHit	uncharacterized_protein_LOC101245074_[Solanum_lycopersicum]	NoHit	NoHit
Locus_10098_Transcript_1/1_Confidence_1.000_Length_957	2.229	3.58539	0	2.65793	0	F6HZR2_Putative_uncharacterized_protein_n=1_Tax=Vitis_vinifera_RepID=F6HZR2_VITVI	Leucine-rich_repeat_transmembrane_protein_kinase_family_protein_chr4:14144155-14147276_REVERSE_LENGTH=1013	leucine-rich_repeat_receptor-like_protein_kinase_PXL2-like_[Solanum_lycopersicum]	A2WMM9_ORYSI/690-969_PF00069.20_Pkinase_	hypothetical_protein_ARALYDRAFT_328832_[Arabidopsis_lyrata_subsp._lyrata]_&gt_gi|297313275|gb|EFH43698.1|_hypothetical_protein_ARALYDRAFT_328832_[Arabidopsis_lyrata_subsp._lyrata]
Locus_10099_Transcript_1/2_Confidence_0.667_Length_1481	38.0957	36.8062	30.0469	20.8249	113.542	B9H3S5_Putative_uncharacterized_protein_n=1_Tax=Populus_trichocarpa_RepID=B9H3S5_POPTR	TBL19_TRICHOME_BIREFRINGENCE-LIKE_19_chr5:5189524-5192070_REVERSE_LENGTH=426	uncharacterized_protein_LOC101267076_[Solanum_lycopersicum]	A2WTA8_ORYSI/111-404_PF13839.1_PC-Esterase_	hypothetical_protein_[Cucumis_melo_subsp._melo]
Locus_101_Transcript_7/8_Confidence_0.636_Length_4784	138.614	79.7592	124.677	75.2194	100.351	NoHit	NoHit	inactive_poly_[ADP-ribose]_polymerase_RCD1-like_isoform_2_[Solanum_lycopersicum]	A2Q3R6_MEDTR/69-137_PF02825.15_WWE_	NoHit
Locus_1010_Transcript_1/4_Confidence_0.667_Length_1610	17.5077	16.5785	20.3049	16.3138	16.6392	NoHit	NoHit	uncharacterized_protein_LOC101256042_[Solanum_lycopersicum]	NoHit	NoHit
Locus_10100_Transcript_1/2_Confidence_0.750_Length_1654	29.6892	20.2757	3.10114	35.7694	23.1727	B9IDC8_Predicted_protein_n=1_Tax=Populus_trichocarpa_RepID=B9IDC8_POPTR	AMP-dependent_synthetase_and_ligase_family_protein_chr5:5349255-5350907_REVERSE_LENGTH=550	probable_acyl-activating_enzyme_6-like_[Solanum_lycopersicum]	A2Z3X9_ORYSI/41-475_PF00501.23_AMP-binding_	2-succinylbenzoate-CoA_ligase_[Medicago_truncatula]_&gt_gi|355517446|gb|AES99069.1|_2-succinylbenzoate-CoA_ligase_[Medicago_truncatula]
Locus_10101_Transcript_4/4_Confidence_0.700_Length_1132	15.0995	33.9222	7.61521	50.9035	32.33	B9S768_Serine/threonine-protein_kinase_SAPK10,_putative_n=1_Tax=Ricinus_communis_RepID=B9S768_RICCO	OST1,_SNRK2-6,_SRK2E,_SNRK2.6,_P44,_ATOST1_Protein_kinase_superfamily_protein_chr4:16272364-16274657_FORWARD_LENGTH=362	serine/threonine-protein_kinase_SRK2E-like_[Solanum_lycopersicum]	A1IKU3_SOLLC/4-260_PF00069.20_Pkinase_	calcium-independent_ABA-activated_protein_kinase_[Arabidopsis_thaliana]_&gt_gi|75331830|sp|Q940H6.1|SRK2E_ARATH_RecName:_Full=Serine/threonine-protein_kinase_SRK2E_AltName:_Full=Protein_OPEN_STOMATA_1_AltName:_Full=SNF1-related_kinase_2.6_Short=SnRK2.6_AltName:_Full=Serine/threonine-protein_kinase_OST1_&gt_gi|15451088|gb|AAK96815.1|_protein_kinase_-_like_protein_[Arabidopsis_thaliana]_&gt_gi|2014…
Locus_10102_Transcript_6/8_Confidence_0.133_Length_2526	9.85102	11.2012	9.07694	5.09192	7.47849	NoHit	NoHit	NoHit	A9P0I1_PICSI/1-105_PF10167.4_NEP_	hypothetical_protein_ARALYDRAFT_482935_[Arabidopsis_lyrata_subsp._lyrata]_&gt_gi|297327471|gb|EFH57891.1|_hypothetical_protein_ARALYDRAFT_482935_[Arabidopsis_lyrata_subsp._lyrata]
Locus_10103_Transcript_3/4_Confidence_0.600_Length_6683	12.9645	14.6619	15.2654	30.1273	18.4525	NoHit	NoHit	uncharacterized_protein_LOC101253299_[Solanum_lycopersicum]	A2Q504_MEDTR/41-97_PF00046.24_Homeobox_	NoHit
Locus_10104_Transcript_1/1_Confidence_1.000_Length_1114	16.9085	0	1.83398	9.43224	4.27065	B9S1F4_Putative_uncharacterized_protein_n=1_Tax=Ricinus_communis_RepID=B9S1F4_RICCO	PYR1,_RCAR11_Polyketide_cyclase/dehydrase_and_lipid_transport_superfamily_protein_chr4:9928792-9929367_FORWARD_LENGTH=191	abscisic_acid_receptor_PYR1-like_[Solanum_lycopersicum]	A2XFM1_ORYSI/72-218_PF10604.4_Polyketide_cyc2_	abscisic_acid_receptor_PYR1_[Fragaria_x_ananassa]
Locus_10105_Transcript_1/1_Confidence_1.000_Length_1417	9.14097	2.18915	2.67729	3.37128	1.6995	NoHit	NoHit	NoHit	NoHit	NoHit
Locus_10106_Transcript_1/1_Confidence_1.000_Length_1087	19.0318	2.38748	10.0649	6.62425	3.36193	NoHit	NoHit	NoHit	NoHit	NoHit
Locus_10107_Transcript_2/3_Confidence_0.714_Length_3300	10.8793	23.3029	17.8289	12.7901	49.1568	Q41493_Stpk1_protein_kinase_n=1_Tax=Solanum_tuberosum_RepID=Q41493_SOLTU	ATPK7_Protein_kinase_superfamily_protein_chr3:10217671-10219484_REVERSE_LENGTH=578	protein_kinase_PVPK-1-like_[Solanum_lycopersicum]	NoHit	D6_protein_kinase_like_2_isoform_1_[Theobroma_cacao]_&gt_gi|508710619|gb|EOY02516.1|_D6_protein_kinase_like_2_isoform_1_[Theobroma_cacao]
Locus_10108_Transcript_1/5_Confidence_0.692_Length_2996	17.23	11.9978	13.697	12.4487	18.3833	B9S1J0_Lipid_binding_protein,_putative_n=1_Tax=Ricinus_communis_RepID=B9S1J0_RICCO	EDR2_ENHANCED_DISEASE_RESISTANCE_2_chr4:10431799-10437171_REVERSE_LENGTH=718	uncharacterized_protein_LOC101264610_[Solanum_lycopersicum]	A5BK36_VITVI/58-182_PF07059.7_DUF1336_	Enhanced_disease_resistance_2_isoform_1_[Theobroma_cacao]
Locus_10109_Transcript_1/1_Confidence_1.000_Length_2194	24.8989	1.87663	0	0.83605	0	F6I0F5_Putative_uncharacterized_protein_n=1_Tax=Vitis_vinifera_RepID=F6I0F5_VITVI	NoHit	probable_cysteine_desulfurase-like_[Solanum_lycopersicum]	A2WUQ8_ORYSI/84-516_PF00266.14_Aminotran_5_	Chloroplastic_NIFS-like_cysteine_desulfurase_isoform_1_[Theobroma_cacao]_&gt_gi|508700611|gb|EOX92507.1|_Chloroplastic_NIFS-like_cysteine_desulfurase_isoform_1_[Theobroma_cacao]
Locus_1011_Transcript_1/2_Confidence_0.667_Length_1640	52.9494	36.8622	82.5178	45.5751	30.815	NoHit	NoHit	uncharacterized_protein_At2g40430-like_[Solanum_lycopersicum]	B9HHX4_POPTR/134-355_PF07767.6_Nop53_	NoHit
Locus_10110_Transcript_3/3_Confidence_0.714_Length_2067	12.0358	7.76997	21.9218	25.4707	21.8107	B9H9S9_Thioredoxin_reductase_n=1_Tax=Populus_trichocarpa_RepID=B9H9S9_POPTR	NTRC_NADPH-dependent_thioredoxin_reductase_C_chr2:17376349-17379028_REVERSE_LENGTH=529	NADPH-dependent_thioredoxin_reductase_3-like_isoform_1_[Solanum_lycopersicum]	A0YTY0_LYNSP/8-291_PF07992.9_Pyr_redox_2_	hypothetical_protein_CARUB_v10022987mg_[Capsella_rubella]
Locus_10111_Transcript_1/1_Confidence_1.000_Length_2033	13.7215	19.019	11.7172	11.0241	20.613	B9S201_Protein_binding_protein,_putative_n=1_Tax=Ricinus_communis_RepID=B9S201_RICCO	RING/U-box_superfamily_protein_chr3:5456513-5458694_FORWARD_LENGTH=492	E3_ubiquitin-protein_ligase_synoviolin-like_[Solanum_lycopersicum]	A2EQ53_TRIVA/189-233_PF13639.1_zf-RING_2_	E3_ubiquitin-protein_ligase_synoviolin_[Medicago_truncatula]_&gt_gi|355508464|gb|AES89606.1|_E3_ubiquitin-protein_ligase_synoviolin_[Medicago_truncatula]
Locus_10113_Transcript_1/3_Confidence_0.909_Length_1465	101.268	290.238	141.876	153.054	165.117	B3RFK1_Cytochrome_P450_monooxygenase_n=1_Tax=Petunia_x_hybrida_RepID=B3RFK1_PETHY	NoHit	NoHit	B3RFK1_PETHY/43-479_PF00067.17_p450_	NoHit
Locus_10114_Transcript_1/1_Confidence_1.000_Length_740	34.1	37.4094	23.1075	30.7533	58.2381	D7TD43_Putative_uncharacterized_protein_n=1_Tax=Vitis_vinifera_RepID=D7TD43_VITVI	Sterile_alpha_motif_(SAM)_domain-containing_protein_chr3:2476723-2477947_FORWARD_LENGTH=125	uncharacterized_protein_LOC101255765_[Solanum_lycopersicum]	B6T6L4_MAIZE/25-73_PF00536.25_SAM_1_	F17A17.10_protein_[Theobroma_cacao]
Locus_10115_Transcript_3/3_Confidence_0.600_Length_3845	12.3511	10.9078	13.8827	8.65969	11.5698	NoHit	NoHit	G_patch_domain-containing_protein_1-like_[Solanum_lycopersicum]	A0CSH2_PARTE/3-115_PF07713.8_DUF1604_	NoHit
Locus_10116_Transcript_6/7_Confidence_0.588_Length_2850	44.9007	11.4387	18.1292	14.1409	12.5639	I1K4I6_Uncharacterized_protein_n=2_Tax=Glycine_max_RepID=I1K4I6_SOYBN	leucine-rich_repeat_transmembrane_protein_kinase_family_protein_chr5:3235462-3238171_REVERSE_LENGTH=613	probable_LRR_receptor-like_serine/threonine-protein_kinase_At5g10290-like_[Solanum_lycopersicum]	A2XU70_ORYSI/306-580_PF00069.20_Pkinase_	hypothetical_protein_CARUB_v10000501mg_[Capsella_rubella]
Locus_10117_Transcript_1/2_Confidence_0.750_Length_1018	50.5502	106.796	249.706	273.803	99.4582	NoHit	NoHit	NoHit	NoHit	NoHit
Locus_10118_Transcript_1/3_Confidence_0.556_Length_1321	40.3567	141.649	213.917	45.8123	66.9471	Q43180_Fumarate_hydratase_class_II_n=1_Tax=Solanum_tuberosum_RepID=Q43180_SOLTU	FUM1_fumarase_1_chr2:19498614-19502020_FORWARD_LENGTH=492	fumarate_hydratase_1_mitochondrial-like_isoform_1_[Solanum_lycopersicum]_&gt_gi|460403844|ref|XP_004247396.1_fumarate_hydratase_1_mitochondrial-like_isoform_2_[Solanum_lycopersicum]	A0CXB5_PARTE/27-357_PF00206.15_Lyase_1_	aspartate_ammonia_lyase_putative_[Ricinus_communis]_&gt_gi|223537695|gb|EEF39318.1|_aspartate_ammonia_lyase_putative_[Ricinus_communis]
Locus_10119_Transcript_4/5_Confidence_0.455_Length_2400	2.69806	5.93449	2.97992	6.69676	4.42619	NoHit	NoHit	clathrin_interactor_EPSIN_1-like_[Solanum_lycopersicum]	NoHit	clathrin_interactor_EPSIN_1-like_isoform_1_[Glycine_max]
Locus_1012_Transcript_1/2_Confidence_0.667_Length_3438	6.43438	5.77612	11.7151	8.35767	2.3432	B9GHS1_Polyribonucleotide_nucleotidyltransferase_n=1_Tax=Populus_trichocarpa_RepID=B9GHS1_POPTR	polyribonucleotide_nucleotidyltransferase,_putative_chr5:4697612-4703013_REVERSE_LENGTH=991	polyribonucleotide_nucleotidyltransferase_2_mitochondrial-like_[Solanum_lycopersicum]	A0YTG1_LYNSP/332-466_PF01138.16_RNase_PH_	hypothetical_protein_ARALYDRAFT_488299_[Arabidopsis_lyrata_subsp._lyrata]_&gt_gi|297319515|gb|EFH49937.1|_hypothetical_protein_ARALYDRAFT_488299_[Arabidopsis_lyrata_subsp._lyrata]
Locus_10120_Transcript_2/3_Confidence_0.714_Length_1597	41.2523	20.1995	45.8479	15.7911	25.1793	E0CQ00_Putative_uncharacterized_protein_n=1_Tax=Vitis_vinifera_RepID=E0CQ00_VITVI	unknown_protein_FUNCTIONS_IN:_molecular_function_unknown_INVOLVED_IN:_biological_process_unknown_LOCATED_IN:_cellular_component_unknown_EXPRESSED_IN:_22_plant_structures_EXPRESSED_DURING:_13_growth_stages_BEST_Arabidopsis_thaliana_protein_match_is:_unknown_protein_(TAIR:AT1G75060.1)_Has_145_Blast_hits_to_145_proteins_in_43_species:_Archae_0_Bacteria_0_Metazoa_40_Fungi_0_Plants_104_Viruses_0_Other…	uncharacterized_protein_LOC101249354_[Solanum_lycopersicum]	A8MR31_ARATH/172-225_PF13867.1_SAP30_Sin3_bdg_	conserved_hypothetical_protein_[Ricinus_communis]_&gt_gi|223551044|gb|EEF52530.1|_conserved_hypothetical_protein_[Ricinus_communis]
Locus_10121_Transcript_10/10_Confidence_0.533_Length_2749	56.1047	12.7079	13.3613	16.7703	20.6725	B9H7C0_Predicted_protein_n=1_Tax=Populus_trichocarpa_RepID=B9H7C0_POPTR	unknown_protein_CONTAINS_InterPro_DOMAIN/s:_Protein_of_unknown_function_DUF1754,_eukaryotic_(InterPro:IPR013865)_Has_35333_Blast_hits_to_34131_proteins_in_2444_species:_Archae_798_Bacteria_22429_Metazoa_974_Fungi_991_Plants_531_Viruses_0_Other_Eukaryotes_9610_(source:_NCBI_BLink)._chr1:5756150-5756694_FORWARD_LENGTH=144	protein_FAM32A-like_[Solanum_lycopersicum]	NoHit	hypothetical_protein_CARUB_v10012679mg_[Capsella_rubella]
Locus_10122_Transcript_8/9_Confidence_0.579_Length_1634	22.3455	10.8125	12.3488	11.4262	12.1575	D7T7Y2_Putative_uncharacterized_protein_n=1_Tax=Vitis_vinifera_RepID=D7T7Y2_VITVI	RNI-like_superfamily_protein_chr4:13548813-13550644_REVERSE_LENGTH=343	uncharacterized_protein_LOC101246735_isoform_2_[Solanum_lycopersicum]	NoHit	conserved_hypothetical_protein_[Ricinus_communis]_&gt_gi|223527718|gb|EEF29824.1|_conserved_hypothetical_protein_[Ricinus_communis]
Locus_10123_Transcript_3/3_Confidence_0.429_Length_3229	15.2131	12.0045	25.3089	16.3807	7.02555	NoHit	NoHit	uncharacterized_protein_LOC101268822_[Solanum_lycopersicum]	A5C8G9_VITVI/8-101_PF08167.7_RIX1_	NoHit
Locus_10124_Transcript_2/3_Confidence_0.667_Length_1652	99.6845	47.3042	21.2743	180.379	80.4989	E2DDU6_Heat_shock_protein_binding_protein_n=1_Tax=Solanum_lycopersicum_RepID=E2DDU6_SOLLC	J8_Chaperone_DnaJ-domain_superfamily_protein_chr1:30403863-30404549_REVERSE_LENGTH=163	heat_shock_protein_binding_protein_[Solanum_lycopersicum]	A5DH43_PICGU/50-111_PF00226.26_DnaJ_	Chaperone_DnaJ-domain_superfamily_protein_[Theobroma_cacao]
Locus_10125_Transcript_7/9_Confidence_0.500_Length_3533	20.3254	8.69246	5.30378	8.39404	13.7672	F6GU88_Putative_uncharacterized_protein_n=1_Tax=Vitis_vinifera_RepID=F6GU88_VITVI	Putative_glycosyl_hydrolase_of_unknown_function_(DUF1680)_chr5:4093117-4096806_FORWARD_LENGTH=861	uncharacterized_protein_LOC101244563_[Solanum_lycopersicum]	A2X202_ORYSI/144-666_PF07944.7_DUF1680_	Glycosyl_hydrolase_of_Uncharacterized_protein_function_(DUF1680)_putative_isoform_1_[Theobroma_cacao]
Locus_10126_Transcript_1/2_Confidence_0.667_Length_1622	28.9443	73.0899	131.74	112.719	64.3075	I1L564_ATP-dependent_Clp_protease_proteolytic_subunit_n=1_Tax=Glycine_max_RepID=I1L564_SOYBN	CLPP4,_NCLPP4_CLP_protease_P4_chr5:18396351-18397586_FORWARD_LENGTH=292	ATP-dependent_Clp_protease_proteolytic_subunit_4_chloroplastic-like_[Solanum_lycopersicum]	A2BY21_PROM5/14-197_PF00574.18_CLP_protease_	ATP-dependent_Clp_protease_proteolytic_subunit_4_[Arabidopsis_thaliana]_&gt_gi|297794727|ref|XP_002865248.1|_hypothetical_protein_ARALYDRAFT_494440_[Arabidopsis_lyrata_subsp._lyrata]_&gt_gi|75306344|sp|Q94B60.1|CLPP4_ARATH_RecName:_Full=ATP-dependent_Clp_protease_proteolytic_subunit_4_chloroplastic_AltName:_Full=Endopeptidase_ClpP4_Short=nClpP4_AltName:_Full=nClpP3_Flags:_Precursor_&gt_gi|1459608…
Locus_10127_Transcript_1/2_Confidence_0.750_Length_1642	37.0013	50.6669	75.8493	35.1498	50.125	NoHit	NoHit	NoHit	A5AE76_VITVI/357-432_PF01429.14_MBD_	NoHit
Locus_10128_Transcript_1/1_Confidence_1.000_Length_1650	5.63332	6.36367	1.5259	5.24831	3.26594	I1KPN7_Uncharacterized_protein_n=1_Tax=Glycine_max_RepID=I1KPN7_SOYBN	NAD(P)-binding_Rossmann-fold_superfamily_protein_chr4:12497287-12499661_FORWARD_LENGTH=332	short-chain_dehydrogenase_TIC_32_chloroplastic-like_[Solanum_lycopersicum]	A5B364_VITVI/56-200_PF00106.20_adh_short_	hypothetical_protein_CARUB_v10005216mg_[Capsella_rubella]
Locus_10129_Transcript_1/1_Confidence_1.000_Length_2199	8.28281	11.9554	2.63326	7.94943	11.2886	F6HI03_Putative_uncharacterized_protein_n=1_Tax=Vitis_vinifera_RepID=F6HI03_VITVI	nonsense-mediated_mRNA_decay_NMD3_family_protein_chr2:1165149-1166699_REVERSE_LENGTH=516	60S_ribosomal_export_protein_NMD3-like_[Solanum_lycopersicum]	A1C806_ASPCL/23-253_PF04981.8_NMD3_	hypothetical_protein_M569_10648_partial_[Genlisea_aurea]
Locus_1013_Transcript_9/10_Confidence_0.613_Length_5634	42.4753	7.83624	9.25119	11.6949	6.57435	NoHit	NoHit	NoHit	A5AEV7_VITVI/275-499_PF02992.9_Transposase_21_	NoHit
Locus_10130_Transcript_3/4_Confidence_0.667_Length_1755	58.2927	16.4629	17.2955	17.7478	18.5814	NoHit	NoHit	uncharacterized_protein_LOC101247931_[Solanum_lycopersicum]	NoHit	uncharacterized_protein_LOC101247931_[Solanum_lycopersicum]
Locus_10131_Transcript_3/6_Confidence_0.538_Length_2559	23.028	30.1698	40.5625	13.0615	32.9591	F6GXW1_Putative_uncharacterized_protein_n=1_Tax=Vitis_vinifera_RepID=F6GXW1_VITVI	ATPK19,_ATPK2_serine/threonine_protein_kinase_2_chr3:2648625-2650407_REVERSE_LENGTH=471	serine/threonine-protein_kinase_AtPK2/AtPK19-like_isoform_1_[Solanum_lycopersicum]_&gt_gi|460407180|ref|XP_004249032.1_serine/threonine-protein_kinase_AtPK2/AtPK19-like_isoform_2_[Solanum_lycopersicum]	A0AUT3_XENLA/29-295_PF00069.20_Pkinase_	ATPK19/ATPK2_[Arabidopsis_lyrata_subsp._lyrata]_&gt_gi|297330531|gb|EFH60950.1|_ATPK19/ATPK2_[Arabidopsis_lyrata_subsp._lyrata]
Locus_10132_Transcript_1/1_Confidence_1.000_Length_659	22.0877	8.03366	14.9472	94.2668	7.71052	NoHit	NoHit	NoHit	NoHit	NoHit
Locus_10133_Transcript_1/1_Confidence_1.000_Length_1084	46.8828	14.2595	28.0398	22.411	14.6797	NoHit	NoHit	NoHit	NoHit	NoHit
Locus_10134_Transcript_1/1_Confidence_1.000_Length_2818	22.9174	18.1861	22.7147	16.8395	22.2755	F6HZ59_Putative_uncharacterized_protein_n=1_Tax=Vitis_vinifera_RepID=F6HZ59_VITVI	SEC15B_exocyst_complex_component_sec15B_chr4:1038157-1040571_FORWARD_LENGTH=787	probable_exocyst_complex_component_6-like_[Solanum_lycopersicum]	B4FHM0_MAIZE/14-199_PF04091.7_Sec15_	Exocyst_complex_component_sec15B_isoform_1_[Theobroma_cacao]_&gt_gi|508703230|gb|EOX95126.1|_Exocyst_complex_component_sec15B_isoform_1_[Theobroma_cacao]
Locus_10135_Transcript_2/4_Confidence_0.700_Length_3698	12.1979	15.2636	21.1947	10.2757	13.7486	F6HRG0_Putative_uncharacterized_protein_n=1_Tax=Vitis_vinifera_RepID=F6HRG0_VITVI	UBP15_ubiquitin-specific_protease_15_chr1:5845816-5849889_REVERSE_LENGTH=924	ubiquitin_carboxyl-terminal_hydrolase_15-like_[Solanum_lycopersicum]	NoHit	NoHit
Locus_10136_Transcript_1/1_Confidence_1.000_Length_1231	13.1578	29.0269	58.2809	20.8536	26.6244	I3S9I2_Uncharacterized_protein_n=1_Tax=Lotus_japonicus_RepID=I3S9I2_LOTJA	unknown_protein_FUNCTIONS_IN:_molecular_function_unknown_INVOLVED_IN:_biological_process_unknown_LOCATED_IN:_mitochondrion_EXPRESSED_IN:_23_plant_structures_EXPRESSED_DURING:_13_growth_stages_CONTAINS_InterPro_DOMAIN/s:_Protein_of_unknown_function_DUF2053,_membrane_(InterPro:IPR019164)_Has_204_Blast_hits_to_204_proteins_in_84_species:_Archae_0_Bacteria_0_Metazoa_127_Fungi_0_Plants_50_Viruses_0_Ot…	transmembrane_protein_147-like_[Solanum_lycopersicum]	A9PAB7_POPTR/2-162_PF09767.4_DUF2053_	hypothetical_protein_ARALYDRAFT_891562_[Arabidopsis_lyrata_subsp._lyrata]_&gt_gi|297339906|gb|EFH70323.1|_hypothetical_protein_ARALYDRAFT_891562_[Arabidopsis_lyrata_subsp._lyrata]
Locus_10138_Transcript_1/1_Confidence_1.000_Length_1029	17.2786	14.382	8.01124	4.88515	11.8618	D7SUH5_Putative_uncharacterized_protein_n=1_Tax=Vitis_vinifera_RepID=D7SUH5_VITVI	GLB3,_ATGLB3_hemoglobin_3_chr4:15765486-15766862_FORWARD_LENGTH=175	group_2_truncated_hemoglobin_YjbI-like_[Solanum_lycopersicum]	A2TDC3_9ROSI/26-144_PF01152.16_Bac_globin_	2-on-2_hemoglobin_[Arabidopsis_thaliana]
Locus_10139_Transcript_1/2_Confidence_0.857_Length_2801	8.22163	8.97433	28.2587	11.3399	9.51011	F6GW85_DNA_ligase_n=1_Tax=Vitis_vinifera_RepID=F6GW85_VITVI	ATLIG1,_LIG1_DNA_ligase_1_chr1:2542913-2547815_REVERSE_LENGTH=790	DNA_ligase_1-like_[Solanum_lycopersicum]	A1DGJ7_NEOFI/456-661_PF01068.16_DNA_ligase_A_M_	ATLIG1_[Arabidopsis_lyrata_subsp._lyrata]_&gt_gi|297338280|gb|EFH68697.1|_ATLIG1_[Arabidopsis_lyrata_subsp._lyrata]
Locus_1014_Transcript_1/1_Confidence_1.000_Length_3427	2.23424	2.66422	10.5127	6.85325	4.071	NoHit	NoHit	uncharacterized_protein_LOC101257240_[Solanum_lycopersicum]	NoHit	uncharacterized_protein_LOC101257240_[Solanum_lycopersicum]
Locus_10141_Transcript_1/3_Confidence_0.750_Length_951	205.47	76.9588	80.2808	83.9253	64.4361	NoHit	NoHit	NoHit	A5BR02_VITVI/435-539_PF02466.14_Tim17_	NoHit
Locus_10142_Transcript_1/2_Confidence_0.750_Length_2082	26.5107	60.3159	35.269	104.287	52.358	F6I0Y6_Putative_uncharacterized_protein_n=1_Tax=Vitis_vinifera_RepID=F6I0Y6_VITVI	Protein_of_unknown_function_(DUF3353)_chr2:8998728-8999789_FORWARD_LENGTH=287	uncharacterized_protein_LOC101245406_[Solanum_lycopersicum]	NoHit	conserved_hypothetical_protein_[Ricinus_communis]_&gt_gi|223539537|gb|EEF41125.1|_conserved_hypothetical_protein_[Ricinus_communis]
Locus_10143_Transcript_1/2_Confidence_0.667_Length_868	53.2349	28.3713	52.0141	38.2072	29.9429	NoHit	NoHit	NoHit	NoHit	NoHit
Locus_10144_Transcript_1/1_Confidence_1.000_Length_2165	23.34	82.8605	157.262	59.2825	76.6869	I1NFH5_Uncharacterized_protein_n=1_Tax=Glycine_max_RepID=I1NFH5_SOYBN	LTA2,_PLE2_2-oxoacid_dehydrogenases_acyltransferase_family_protein_chr3:9460632-9462585_FORWARD_LENGTH=480	dihydrolipoyllysine-residue_acetyltransferase_component_of_pyruvate_dehydrogenase_complex-like_[Solanum_lycopersicum]	A0YPR8_LYNSP/210-435_PF00198.18_2-oxoacid_dh_	2-oxoacid_dehydrogenases_acyltransferase_family_protein_isoform_1_[Theobroma_cacao]
Locus_10145_Transcript_1/2_Confidence_0.833_Length_1593	60.5474	73.1332	61.536	57.2991	121.95	Q6SYB9_S-adenosylmethionine_synthase_2_n=1_Tax=Nicotiana_tabacum_RepID=METK2_TOBAC	MAT3_methionine_adenosyltransferase_3_chr2:15479721-15480893_REVERSE_LENGTH=390	S-adenosylmethionine_synthase_2-like_[Solanum_lycopersicum]	A0CWQ3_PARTE/133-255_PF02772.11_S-AdoMet_synt_M_	S-adenosylmethionine_synthase_2-like_[Cucumis_sativus]_&gt_gi|449482419|ref|XP_004156276.1|_S-adenosylmethionine_synthase_2-like_[Cucumis_sativus]
Locus_10146_Transcript_4/6_Confidence_0.500_Length_2321	9.12023	15.7982	5.43462	7.59549	5.8296	D7T7W0_Putative_uncharacterized_protein_n=1_Tax=Vitis_vinifera_RepID=D7T7W0_VITVI	Mitochondrial_import_inner_membrane_translocase_subunit_Tim17/Tim22/Tim23_family_protein_chr5:20789034-20791495_FORWARD_LENGTH=531	uncharacterized_protein_LOC101245827_[Solanum_lycopersicum]	A5BG04_VITVI/66-190_PF02466.14_Tim17_	conserved_hypothetical_protein_[Ricinus_communis]_&gt_gi|223550150|gb|EEF51637.1|_conserved_hypothetical_protein_[Ricinus_communis]
Locus_10147_Transcript_1/1_Confidence_1.000_Length_976	10.1709	6.70602	1.26888	5.2762	1.69522	NoHit	NoHit	uncharacterized_protein_LOC101254973_[Solanum_lycopersicum]	A2Q5P7_MEDTR/12-136_PF04654.7_DUF599_	uncharacterized_protein_LOC101249987_[Solanum_lycopersicum]
Locus_10148_Transcript_1/1_Confidence_1.000_Length_1443	21.3814	30.2874	31.0575	19.9088	35.5955	B6ZN57_Type_2_proly_4-hydroxylase_n=1_Tax=Nicotiana_tabacum_RepID=B6ZN57_TOBAC	2-oxoglutarate_(2OG)_and_Fe(II)-dependent_oxygenase_superfamily_protein_chr5:6304409-6306166_REVERSE_LENGTH=298	prolyl_4-hydroxylase_subunit_alpha-1-like_[Solanum_lycopersicum]	A1YAC2_DIACA/120-246_PF03171.15_2OG-FeII_Oxy_	hypothetical_protein_PRUPE_ppa009336mg_[Prunus_persica]
Locus_10149_Transcript_1/1_Confidence_1.000_Length_2285	4.38328	18.2408	3.06442	0.962877	1.3396	NoHit	NoHit	protein_TPX2-like_[Solanum_lycopersicum]	NoHit	NoHit
Locus_1015_Transcript_1/2_Confidence_0.800_Length_3507	45.5244	20.83	22.07	17.819	17.3471	NoHit	NoHit	uncharacterized_protein_LOC101265939_[Solanum_lycopersicum]	A5AXI1_VITVI/14-67_PF06972.6_DUF1296_	uncharacterized_protein_LOC101250117_[Solanum_lycopersicum]
Locus_10150_Transcript_1/2_Confidence_0.750_Length_1838	11.1484	15.5399	17.8196	11.5772	24.5269	I7FFS1_BZIP_transcription_factor_family_protein_2_n=1_Tax=Camellia_sinensis_RepID=I7FFS1_CAMSI	bZIP19_Basic-leucine_zipper_(bZIP)_transcription_factor_family_protein_chr4:16680821-16681805_FORWARD_LENGTH=261	uncharacterized_protein_LOC101266077_isoform_2_[Solanum_lycopersicum]	A5AP76_VITVI/85-148_PF07716.10_bZIP_2_	Basic-leucine_zipper_transcription_factor_family_protein_isoform_1_[Theobroma_cacao]_&gt_gi|508705764|gb|EOX97660.1|_Basic-leucine_zipper_transcription_factor_family_protein_isoform_1_[Theobroma_cacao]_&gt_gi|508705765|gb|EOX97661.1|_Basic-leucine_zipper_transcription_factor_family_protein_isoform_1_[Theobroma_cacao]_&gt_gi|508705766|gb|EOX97662.1|_Basic-leucine_zipper_transcription_factor_family…
Locus_10151_Transcript_1/2_Confidence_0.800_Length_1276	32.9609	40.9631	32.5425	30.3393	93.5168	F8UFC1_Mitogen-activated_protein_kinase_11_(Fragment)_n=1_Tax=Solanum_lycopersicum_RepID=F8UFC1_SOLLC	NoHit	mitogen-activated_protein_kinase_19_isoform_2_[Solanum_lycopersicum]	NoHit	NoHit
Locus_10152_Transcript_4/5_Confidence_0.667_Length_2613	50.4734	63.7791	29.5281	73.8878	67.824	Q8RXH5_Osmotic_stress-activated_protein_kinase_n=1_Tax=Nicotiana_tabacum_RepID=Q8RXH5_TOBAC	SNRK2-10,_SNRK2.10,_SRK2B_SNF1-related_protein_kinase_2.10_chr1:22439398-22441896_REVERSE_LENGTH=361	serine/threonine-protein_kinase_SRK2B-like_[Solanum_lycopersicum]	A1IKU3_SOLLC/4-260_PF00069.20_Pkinase_	hypothetical_protein_PRUPE_ppa007946mg_[Prunus_persica]
Locus_10153_Transcript_1/1_Confidence_1.000_Length_2901	8.77155	30.109	16.1114	19.404	20.0467	Q84YG6_Isoamylase_isoform_2_n=1_Tax=Solanum_tuberosum_RepID=Q84YG6_SOLTU	ATISA2,_ISA2,_DBE1,_BE2_debranching_enzyme_1_chr1:813975-816623_FORWARD_LENGTH=882	LOW_QUALITY_PROTEIN:_isoamylase_2_chloroplastic-like_[Solanum_lycopersicum]	A2Y0W3_ORYSI/351-495_PF00128.19_Alpha-amylase_	Debranching_enzyme_1_[Theobroma_cacao]
Locus_10154_Transcript_5/6_Confidence_0.643_Length_2982	101.8	9.65272	7.4335	129.567	7.15562	F6H0Z8_Putative_uncharacterized_protein_n=1_Tax=Vitis_vinifera_RepID=F6H0Z8_VITVI	Tetratricopeptide_repeat_(TPR)-like_superfamily_protein_chr5:9693262-9694815_REVERSE_LENGTH=491	pentatricopeptide_repeat-containing_protein_At5g27460-like_[Solanum_lycopersicum]	A0MV39_TRIMO/8-74_PF02798.15_GST_N_	hypothetical_protein_CARUB_v10003493mg_[Capsella_rubella]
Locus_10155_Transcript_1/1_Confidence_1.000_Length_980	45.8926	45.4594	1.32758	62.309	4.72389	G3K510_Dehydration-responsive_element-binding_protein_DREB2_n=1_Tax=Solanum_tuberosum_RepID=G3K510_SOLTU	DEAR2_DREB_and_EAR_motif_protein_2_chr5:26809135-26809689_REVERSE_LENGTH=184	ethylene-responsive_transcription_factor_ERF010-like_[Solanum_lycopersicum]	A0JQ72_ARATH/31-82_PF00847.15_AP2_	AP2_domain_class_transcription_factor_[Malus_domestica]_&gt_gi|325534107|gb|ADZ28108.1|_ethylene_response_factor_5_[Malus_domestica]_&gt_gi|392856155|gb|AFM84627.1|_dehydration-responsive_element_binding_protein_[Malus_sieversii]
Locus_10156_Transcript_2/3_Confidence_0.500_Length_1823	5.68916	4.63663	0.9458	1.859	1.06798	NoHit	NoHit	NoHit	NoHit	NoHit
Locus_10157_Transcript_3/4_Confidence_0.571_Length_880	3.02065	421.291	0	1.44178	0	Q9ZTM8_PGPS/D12_n=1_Tax=Petunia_x_hybrida_RepID=Q9ZTM8_PETHY	PCR11_PLANT_CADMIUM_RESISTANCE_11_chr1:25763623-25764105_FORWARD_LENGTH=160	conserved_hypothetical_protein_[Ricinus_communis]	A2XNM8_ORYSI/19-91_PF04749.12_PLAC8_	cell_number_regulator_2_[Zea_mays]_&gt_gi|332313333|sp|B6TYV8.1|CNR2_MAIZE_RecName:_Full=Cell_number_regulator_2_AltName:_Full=ZmCNR02_&gt_gi|195645646|gb|ACG42291.1|_hypothetical_protein_[Zea_mays]_&gt_gi|224033459|gb|ACN35805.1|_unknown_[Zea_mays]_&gt_gi|297614156|gb|ADI48416.1|_cell_number_regulator_2_[Zea_mays]_&gt_gi|413922820|gb|AFW62752.1|_cell_number_regulator_2_mRNA_[Zea_mays]
Locus_10158_Transcript_1/1_Confidence_1.000_Length_1254	26.5621	10.5738	22.605	11.4607	16.995	NoHit	NoHit	NoHit	A0C2N0_PARTE/1-71_PF11976.3_Rad60-SLD_	NoHit
Locus_10159_Transcript_6/9_Confidence_0.550_Length_3032	32.7233	21.06	45.4949	33.7399	26.3954	F6I181_Putative_uncharacterized_protein_n=1_Tax=Vitis_vinifera_RepID=F6I181_VITVI	NoHit	uncharacterized_protein_LOC101250636_[Solanum_lycopersicum]	A5BMU0_VITVI/156-206_PF00170.16_bZIP_1_	Basic-leucine_zipper_transcription_factor_family_protein_isoform_1_[Theobroma_cacao]
Locus_1016_Transcript_4/5_Confidence_0.583_Length_3478	21.1671	17.5676	31.4267	14.097	32.3399	NoHit	NoHit	NoHit	A5B051_VITVI/198-414_PF13086.1_AAA_11_	NoHit
Locus_10160_Transcript_1/2_Confidence_0.667_Length_633	60.5453	41.8645	101.205	16.2703	21.6879	D8QQW3_40S_ribosomal_protein_S27_n=1_Tax=Selaginella_moellendorffii_RepID=D8QQW3_SELML	Zinc-binding_ribosomal_protein_family_protein_chr5:19406423-19407329_REVERSE_LENGTH=84	40S_ribosomal_protein_S27-2-like_isoform_1_[Solanum_lycopersicum]_&gt_gi|460392115|ref|XP_004241663.1_40S_ribosomal_protein_S27-2-like_isoform_2_[Solanum_lycopersicum]	A2I479_MACHI/28-82_PF01667.12_Ribosomal_S27e_	40S_ribosomal_protein_S27-3_[Arabidopsis_thaliana]_&gt_gi|73917992|sp|Q8L953.2|RS273_ARATH_RecName:_Full=40S_ribosomal_protein_S27-3_&gt_gi|9758519|dbj|BAB09045.1|_ribosomal_protein_S27_[Arabidopsis_thaliana]_&gt_gi|15028165|gb|AAK76706.1|_putative_ribosomal_protein_S27_[Arabidopsis_thaliana]_&gt_gi|19310839|gb|AAL85150.1|_putative_ribosomal_protein_S27_[Arabidopsis_thaliana]_&gt_gi|332008213|gb|…
Locus_10161_Transcript_1/1_Confidence_1.000_Length_1487	11.6862	3.72575	2.31128	4.28018	4.12416	D7TH85_Putative_uncharacterized_protein_n=1_Tax=Vitis_vinifera_RepID=D7TH85_VITVI	Protein_kinase_superfamily_protein_chr3:2750285-2752086_FORWARD_LENGTH=393	probable_leucine-rich_repeat_receptor-like_serine/threonine-protein_kinase_At3g14840-like_[Solanum_lycopersicum]	A0SVM0_MANES/1-186_PF00069.20_Pkinase_	hypothetical_protein_CARUB_v10013905mg_[Capsella_rubella]
Locus_10162_Transcript_1/1_Confidence_1.000_Length_2650	22.9734	1.12227	0.556498	0.59916	1.17992	NoHit	NoHit	NoHit	A5B9V6_VITVI/79-127_PF14227.1_UBN2_2_	NoHit
Locus_10163_Transcript_2/3_Confidence_0.667_Length_843	20.8775	31.817	0	17.2026	21.0837	NoHit	NoHit	NoHit	A7SWI0_NEMVE/11-95_PF09809.4_MRP-L27_	conserved_hypothetical_protein_[Ricinus_communis]_&gt_gi|223529309|gb|EEF31278.1|_conserved_hypothetical_protein_[Ricinus_communis]
Locus_10165_Transcript_1/1_Confidence_1.000_Length_4943	7.42944	5.9377	7.47231	5.8582	4.46071	B9GIK9_DNA-directed_RNA_polymerase_n=1_Tax=Populus_trichocarpa_RepID=B9GIK9_POPTR	NRPC1_nuclear_RNA_polymerase_C1_chr5:24173590-24183269_FORWARD_LENGTH=1376	DNA-directed_RNA_polymerase_III_subunit_rpc1-like_[Solanum_lycopersicum]	A0B558_METTP/311-477_PF00623.15_RNA_pol_Rpb1_2_	DNA-directed_RNA_polymerase_II_largest_chain_[Arabidopsis_thaliana]
Locus_10166_Transcript_1/3_Confidence_0.714_Length_2519	12.9999	42.3533	21.7644	44.712	53.2297	B9GPJ6_Predicted_protein_n=1_Tax=Populus_trichocarpa_RepID=B9GPJ6_POPTR	Protein_kinase_superfamily_protein_chr1:29950105-29952516_REVERSE_LENGTH=711	uncharacterized_aarF_domain-containing_protein_kinase_At1g79600_chloroplastic-like_isoform_1_[Solanum_lycopersicum]	A3Z3U3_9SYNE/128-246_PF03109.11_ABC1_	aarF_domain-containing_protein_kinase_putative_[Medicago_truncatula]_&gt_gi|355506249|gb|AES87391.1|_aarF_domain-containing_protein_kinase_putative_[Medicago_truncatula]
Locus_10167_Transcript_4/5_Confidence_0.615_Length_2183	11.3423	9.47109	6.4571	7.12759	10.0666	D7T7M8_Putative_uncharacterized_protein_n=1_Tax=Vitis_vinifera_RepID=D7T7M8_VITVI	Acyl-CoA_N-acyltransferases_(NAT)_superfamily_protein_chr5:5524720-5526295_REVERSE_LENGTH=236	N-alpha-acetyltransferase_60-like_[Solanum_lycopersicum]	A9RP98_PHYPA/58-153_PF00583.19_Acetyltransf_1_	Acyl-CoA_N-acyltransferases_(NAT)_superfamily_protein_[Theobroma_cacao]
Locus_10168_Transcript_9/10_Confidence_0.607_Length_2167	43.6793	25.0915	32.7629	26.7195	20.8267	NoHit	NoHit	NoHit	NoHit	NoHit
Locus_1017_Transcript_1/3_Confidence_0.714_Length_2800	70.1948	50.3313	16.8332	38.6929	37.444	B9S6G9_Amine_oxidase,_putative_n=1_Tax=Ricinus_communis_RepID=B9S6G9_RICCO	ATPAO2,_PAO2_polyamine_oxidase_2_chr2:17891945-17894440_FORWARD_LENGTH=490	probable_polyamine_oxidase_2-like_[Solanum_lycopersicum]	A5BXF6_VITVI/42-225_PF01593.19_Amino_oxidase_	amine_oxidase_putative_[Ricinus_communis]_&gt_gi|223539266|gb|EEF40859.1|_amine_oxidase_putative_[Ricinus_communis]
Locus_10170_Transcript_1/2_Confidence_0.750_Length_626	51.5309	102.421	73.7148	179.331	123.622	NoHit	NoHit	NoHit	NoHit	NoHit
Locus_10172_Transcript_3/3_Confidence_0.600_Length_1433	31.5317	27.9307	34.6685	17.9175	37.0848	D7UC00_Putative_uncharacterized_protein_n=1_Tax=Vitis_vinifera_RepID=D7UC00_VITVI	NoHit	reticulon-like_protein_B11-like_[Solanum_lycopersicum]	A8MR23_ARATH/142-206_PF02453.12_Reticulon_	hypothetical_protein_M569_04390_partial_[Genlisea_aurea]
Locus_10173_Transcript_1/1_Confidence_1.000_Length_1099	22.6673	21.6166	105.491	26.3746	41.1327	I3SDU0_Uncharacterized_protein_n=1_Tax=Lotus_japonicus_RepID=I3SDU0_LOTJA	Nucleic_acid-binding,_OB-fold-like_protein_chr4:10236524-10236940_FORWARD_LENGTH=106	uncharacterized_protein_LOC101252714_[Solanum_lycopersicum]	A2Q2E2_MEDTR/54-158_PF08661.6_Rep_fac-A_3_	conserved_hypothetical_protein_[Ricinus_communis]_&gt_gi|223530129|gb|EEF32041.1|_conserved_hypothetical_protein_[Ricinus_communis]
Locus_10174_Transcript_5/6_Confidence_0.688_Length_1989	25.201	7.75676	8.72712	22.0054	9.52737	NoHit	NoHit	NoHit	NoHit	NoHit
Locus_10176_Transcript_1/2_Confidence_0.750_Length_4302	0	0	0	0	0	NoHit	NoHit	ubiquitin_carboxyl-terminal_hydrolase_24-like_[Solanum_lycopersicum]	A5AEY2_VITVI/5-272_PF00443.24_UCH_	hypothetical_protein_PRUPE_ppa006137mg_[Prunus_persica]
Locus_10177_Transcript_7/10_Confidence_0.107_Length_1517	17.1893	35.0665	26.0068	14.3694	20.828	B9GHU6_Predicted_protein_n=1_Tax=Populus_trichocarpa_RepID=B9GHU6_POPTR	TXND9_thioredoxin_domain-containing_protein_9_homolog_chr2:8238851-8239932_REVERSE_LENGTH=211	thioredoxin_domain-containing_protein_9_homolog_[Solanum_lycopersicum]	A5BWR2_VITVI/65-164_PF00085.15_Thioredoxin_	hioredoxin_domain-containing_protein_9-like_protein_[Arabidopsis_thaliana]_&gt_gi|5902677|sp|O64628.1|TXND9_ARATH_RecName:_Full=Thioredoxin_domain-containing_protein_9_homolog_&gt_gi|20197041|gb|AAM14890.1|_putative_ATP_binding_protein_[Arabidopsis_thaliana]_&gt_gi|26453307|dbj|BAC43726.1|_putative_ATP_binding_protein_[Arabidopsis_thaliana]_&gt_gi|28950741|gb|AAO63294.1|_At2g18990_[Arabidopsis_th…
Locus_10178_Transcript_1/1_Confidence_1.000_Length_4222	27.9321	47.5695	67.9904	29.3371	51.749	F6GZQ1_Putative_uncharacterized_protein_n=1_Tax=Vitis_vinifera_RepID=F6GZQ1_VITVI	Coatomer,_alpha_subunit_chr1:22919814-22923728_FORWARD_LENGTH=1216	coatomer_subunit_alpha-1-like_[Solanum_lycopersicum]	A2YYM7_ORYSI/815-1218_PF06957.6_COPI_C_	coatomer_alpha_subunit-like_protein_[Lotus_japonicus]
Locus_10179_Transcript_3/11_Confidence_0.677_Length_5186	13.3571	18.6516	10.0895	12.8386	17.8564	NoHit	NoHit	uncharacterized_protein_LOC101246905_[Solanum_lycopersicum]	A3BTP9_ORYSJ/405-680_PF00118.19_Cpn60_TCP1_	1-phosphatidylinositol_3-phosphate_5-kinase-like_[Solanum_lycopersicum]
Locus_1018_Transcript_1/2_Confidence_0.750_Length_3197	120.041	96.1518	199.763	91.9076	78.7566	E2F3S8_G-strand_specific_single-stranded_telomere-binding_protein_1_n=1_Tax=Nicotiana_tabacum_RepID=E2F3S8_TOBAC	RNA-binding_(RRM/RBD/RNP_motifs)_family_protein_chr3:4254848-4256014_FORWARD_LENGTH=231	DAZ-associated_protein_1-like_[Solanum_lycopersicum]	A1C5X5_ASPCL/85-144_PF00076.17_RRM_1_	g-strand_specific_single-stranded_telomere-binding_protein_1_[Genlisea_aurea]
Locus_10180_Transcript_7/10_Confidence_0.475_Length_3793	11.1204	4.92474	6.81716	6.39217	6.1009	F6I1Y2_Putative_uncharacterized_protein_n=1_Tax=Vitis_vinifera_RepID=F6I1Y2_VITVI	NoHit	uncharacterized_protein_LOC101244110_[Solanum_lycopersicum]	B8B0G5_ORYSI/172-412_PF00078.22_RVT_1_	NoHit
Locus_10181_Transcript_1/2_Confidence_0.667_Length_2208	38.432	24.8888	13.3888	30.2517	16.604	D7TZ77_Putative_uncharacterized_protein_n=1_Tax=Vitis_vinifera_RepID=D7TZ77_VITVI	NHO1,_GLI1_Actin-like_ATPase_superfamily_protein_chr1:30246960-30249055_REVERSE_LENGTH=522	glycerol_kinase-like_[Solanum_lycopersicum]	A4IGZ0_XENTR/12-267_PF00370.16_FGGY_N_	Actin-like_ATPase_superfamily_protein_isoform_1_[Theobroma_cacao]
Locus_10182_Transcript_1/1_Confidence_1.000_Length_3021	4.0432	8.18462	7.07123	10.0363	10.6309	NoHit	NoHit	uncharacterized_protein_LOC101257550_isoform_1_[Solanum_lycopersicum]	NoHit	uncharacterized_protein_LOC101257550_isoform_1_[Solanum_lycopersicum]
Locus_10183_Transcript_1/3_Confidence_0.667_Length_1569	37.2079	35.4973	17.9959	59.192	29.3968	G3DSB6_ACC_oxidase_1_n=2_Tax=Actinidia_RepID=G3DSB6_ACTCH	EFE,_ACO4,_EAT1_ethylene-forming_enzyme_chr1:1431419-1432695_REVERSE_LENGTH=323	1-aminocyclopropane-1-carboxylate_oxidase_[Solanum_lycopersicum]	A0JBY7_9ASPA/6-119_PF14226.1_DIOX_N_	NoHit
Locus_10184_Transcript_1/2_Confidence_0.750_Length_2683	5.12559	2.38644	4.2799	2.81339	2.70815	NoHit	NoHit	UDP-N-acetylmuramoyl-tripeptide--D-alanyl-D-alanine_ligase-like_[Solanum_lycopersicum]	A7NI99_ROSCS/345-431_PF02875.16_Mur_ligase_C_	NoHit
Locus_10185_Transcript_1/2_Confidence_0.750_Length_1061	129.626	154.258	60.3437	66.9066	10.2411	Q8S344_Putative_uncharacterized_protein_upa9_n=1_Tax=Capsicum_annuum_RepID=Q8S344_CAPAN	AGP16,_ATAGP16_arabinogalactan_protein_16_chr2:19018730-19019108_REVERSE_LENGTH=73	arabinogalactan_peptide_20-like_[Solanum_lycopersicum]	NoHit	AGP16_precursor_[Zea_mays]_&gt_gi|195618932|gb|ACG31296.1|_AGP16_[Zea_mays]
Locus_10186_Transcript_1/1_Confidence_1.000_Length_574	103.208	21.5936	22.0102	92.4013	20.3261	I1J6Q9_Uncharacterized_protein_n=2_Tax=Glycine_max_RepID=I1J6Q9_SOYBN	RTFL16,_DVL6_ROTUNDIFOLIA_like_16_chr3:9375472-9375594_REVERSE_LENGTH=40	uncharacterized_protein_LOC101265638_[Solanum_lycopersicum]	NoHit	DVL5_[Medicago_truncatula]_&gt_gi|355515757|gb|AES97380.1|_DVL5_[Medicago_truncatula]
Locus_10187_Transcript_1/1_Confidence_1.000_Length_851	37.1744	24.433	29.8167	22.233	14.681	B9I4Z0_Predicted_protein_n=1_Tax=Populus_trichocarpa_RepID=B9I4Z0_POPTR	RING/U-box_superfamily_protein_chr3:6942853-6943839_FORWARD_LENGTH=328	E3_ubiquitin-protein_ligase_RING1-like_[Solanum_lycopersicum]	A0CW17_PARTE/114-159_PF13639.1_zf-RING_2_	E3_ubiquitin-protein_ligase_RING1-like_protein_[Arabidopsis_thaliana]_&gt_gi|75301658|sp|Q8LPN7.1|RNG1L_ARATH_RecName:_Full=E3_ubiquitin-protein_ligase_RING1-like_AltName:_Full=RING_finger_protein_1_&gt_gi|20465263|gb|AAM19951.1|_AT3g19950/MPN9_19_[Arabidopsis_thaliana]_&gt_gi|23308365|gb|AAN18152.1|_At3g19950/MPN9_19_[Arabidopsis_thaliana]_&gt_gi|332642790|gb|AEE76311.1|_E3_ubiquitin-protein_lig…
Locus_10188_Transcript_2/2_Confidence_0.667_Length_1304	91.1636	70.7204	123.745	86.9467	51.1385	D7UDD6_Putative_uncharacterized_protein_n=1_Tax=Vitis_vinifera_RepID=D7UDD6_VITVI	unknown_protein_FUNCTIONS_IN:_molecular_function_unknown_INVOLVED_IN:_biological_process_unknown_LOCATED_IN:_chloroplast_envelope_EXPRESSED_IN:_21_plant_structures_EXPRESSED_DURING:_13_growth_stages_BEST_Arabidopsis_thaliana_protein_match_is:_unknown_protein_(TAIR:AT1G20816.1)_Has_52_Blast_hits_to_52_proteins_in_19_species:_Archae_0_Bacteria_0_Metazoa_0_Fungi_0_Plants_50_Viruses_0_Other_Eukaryote…	outer_envelope_pore_protein_21B_chloroplastic-like_[Solanum_lycopersicum]	NoHit	NoHit
Locus_10189_Transcript_1/2_Confidence_0.750_Length_602	14.3882	21.1765	2.16754	17.9445	12.1994	Q8H9B8_Low_temperature_and_salt_responsive_protein_n=1_Tax=Solanum_tuberosum_RepID=Q8H9B8_SOLTU	RCI2B_Low_temperature_and_salt_responsive_protein_family_chr3:1758179-1758452_REVERSE_LENGTH=54	hydrophobic_protein_LTI6A-like_[Solanum_lycopersicum]	A9NSQ4_PICSI/4-54_PF01679.12_Pmp3_	Os07g0635900_[Oryza_sativa_Japonica_Group]_&gt_gi|73620937|sp|Q8H5T6.1|LTI6A_ORYSJ_RecName:_Full=Hydrophobic_protein_LTI6A_AltName:_Full=Low_temperature-induced_protein_6A_&gt_gi|23237810|dbj|BAC16385.1|_putative_low_temperature_and_salt_responsive_protein_[Oryza_sativa_Japonica_Group]_&gt_gi|45602863|gb|AAS72305.1|_drought-induced_hydrophobic_protein_[Oryza_sativa_Japonica_Group]_&gt_gi|47717899…
Locus_1019_Transcript_3/6_Confidence_0.462_Length_1085	52.4355	41.5855	79.828	40.0258	14.0237	G7JTX0_Uncharacterized_protein_n=2_Tax=Medicago_truncatula_RepID=G7JTX0_MEDTR	NFD6_nuclear_fusion_defective_6_chr2:8865222-8866097_FORWARD_LENGTH=95	hypothetical_protein_MTR_4g078770_[Medicago_truncatula]	NoHit	conserved_hypothetical_protein_[Ricinus_communis]_&gt_gi|223542847|gb|EEF44383.1|_conserved_hypothetical_protein_[Ricinus_communis]
Locus_10190_Transcript_1/1_Confidence_1.000_Length_1801	8.19609	3.63131	11.6787	1.98292	4.2663	F6HQ68_Putative_uncharacterized_protein_n=1_Tax=Vitis_vinifera_RepID=F6HQ68_VITVI	CBS_domain-containing_protein_with_a_domain_of_unknown_function_(DUF21)_chr1:799191-802436_FORWARD_LENGTH=499	putative_DUF21_domain-containing_protein_At1g03270-like_[Solanum_lycopersicum]	A0BCC6_PARTE/69-240_PF01595.15_DUF21_	CBS_domain-containing_protein_with_a_domain_of_Uncharacterized_protein_function_isoform_1_[Theobroma_cacao]
Locus_10191_Transcript_3/4_Confidence_0.667_Length_1521	14.6469	16.7576	20.5316	15.8084	16.4484	Q38M53_Putative_uncharacterized_protein_n=1_Tax=Solanum_tuberosum_RepID=Q38M53_SOLTU	TAF7_TBP-associated_factor_7_chr1:20628154-20629490_REVERSE_LENGTH=239	transcription_initiation_factor_TFIID_subunit_7-like_[Solanum_lycopersicum]	A9RX90_PHYPA/1-144_PF04658.8_TAFII55_N_	hypothetical_protein_PRUPE_ppa011680mg_[Prunus_persica]_&gt_gi|462401574|gb|EMJ07131.1|_hypothetical_protein_PRUPE_ppa011680mg_[Prunus_persica]
Locus_10192_Transcript_1/1_Confidence_1.000_Length_3260	17.345	19.508	16.644	9.13568	14.7431	B9MWZ7_Predicted_protein_n=1_Tax=Populus_trichocarpa_RepID=B9MWZ7_POPTR	NC_domain-containing_protein-related_chr3:581727-582813_REVERSE_LENGTH=252	uncharacterized_protein_LOC101260596_[Solanum_lycopersicum]	A5AJQ7_VITVI/74-211_PF04970.8_LRAT_	conserved_hypothetical_protein_[Ricinus_communis]_&gt_gi|223529898|gb|EEF31828.1|_conserved_hypothetical_protein_[Ricinus_communis]
Locus_10193_Transcript_1/2_Confidence_0.667_Length_1010	186.428	7.70881	10.6743	54.1168	15.2934	P47926_Protein_RSI-1_n=1_Tax=Solanum_lycopersicum_RepID=RSI1_SOLLC	GASA5_GAST1_protein_homolog_5_chr3:638323-639011_REVERSE_LENGTH=97	protein_RSI-1_precursor_[Solanum_lycopersicum]	A5AF20_VITVI/47-106_PF02704.9_GASA_	NoHit
Locus_10194_Transcript_4/4_Confidence_0.667_Length_1011	72.1646	1.81768	6.3984	3.21865	4.79235	NoHit	NoHit	NoHit	NoHit	NoHit
Locus_10195_Transcript_1/1_Confidence_1.000_Length_1618	1.2974	20.5406	0.793398	15.0139	8.74326	NoHit	NoHit	patellin-4-like_[Solanum_lycopersicum]	A5BL92_VITVI/143-252_PF03765.10_CRAL_TRIO_N_	patellin-4-like_[Solanum_lycopersicum]
Locus_10196_Transcript_1/2_Confidence_0.750_Length_1425	287.306	530.74	657.083	385.697	621.756	G7KHL3_ADP-ribosylation_factor_n=7_Tax=Papilionoideae_RepID=G7KHL3_MEDTR	ATARFA1B,_ARFA1B_ADP-ribosylation_factor_A1B_chr5:4729319-4730495_FORWARD_LENGTH=188	ADP-ribosylation_factor_[Medicago_truncatula]	A0D2W0_PARTE/1-152_PF00025.16_Arf_	ADP-ribosylation_factor_2_[Aegilops_tauschii]
Locus_10197_Transcript_1/1_Confidence_1.000_Length_600	3.52661	2.45579	0	1.70322	0	A5BX40_Putative_uncharacterized_protein_n=1_Tax=Vitis_vinifera_RepID=A5BX40_VITVI	NoHit	putative_WEB_family_protein_At1g65010_chloroplastic-like_[Solanum_lycopersicum]	NoHit	hypothetical_protein_PRUPE_ppa001144mg_[Prunus_persica]
Locus_10198_Transcript_4/5_Confidence_0.200_Length_1978	43.0028	7.0304	85.2308	5.57191	13.9661	NoHit	NoHit	NoHit	NoHit	NoHit
Locus_10199_Transcript_2/3_Confidence_0.556_Length_2028	19.6155	1.17786	1.54833	14.0377	2.78701	NoHit	NoHit	NoHit	A1XH86_TRITI/31-66_PF00847.15_AP2_	NoHit
Locus_102_Transcript_1/2_Confidence_0.667_Length_3162	23.822	11.8715	15.1375	15.9389	17.2678	D7SJG2_Putative_uncharacterized_protein_n=1_Tax=Vitis_vinifera_RepID=D7SJG2_VITVI	Tetratricopeptide_repeat_(TPR)-like_superfamily_protein_chr5:20863594-20867171_FORWARD_LENGTH=726	uncharacterized_protein_LOC101249677_[Solanum_lycopersicum]	A9RS89_PHYPA/9-240_PF10345.4_Cohesin_load_	binding_protein_[Arabidopsis_lyrata_subsp._lyrata]_&gt_gi|297309940|gb|EFH40364.1|_binding_protein_[Arabidopsis_lyrata_subsp._lyrata]
Locus_1020_Transcript_3/8_Confidence_0.412_Length_2654	277.06	186.878	457.407	249.192	429.399	Q6SKP4_Ribosomal_protein_L3_n=1_Tax=Solanum_lycopersicum_RepID=Q6SKP4_SOLLC	RP1_ribosomal_protein_1_chr1:16266992-16268631_FORWARD_LENGTH=389	ribosomal_protein_L3_[Solanum_lycopersicum]	31_ENCCU/59-135_PF00125.19_Histone_	60S_ribosomal_protein_L3A_[Hevea_brasiliensis]
Locus_10200_Transcript_1/1_Confidence_1.000_Length_871	31.3494	48.2345	5.12813	28.249	10.0563	NoHit	NoHit	uncharacterized_protein_LOC101262089_[Solanum_lycopersicum]	NoHit	hypothetical_protein_VITISV_043216_[Vitis_vinifera]
Locus_10201_Transcript_5/7_Confidence_0.444_Length_3345	11.1808	8.4352	16.2137	8.79711	28.9398	D7TGZ4_Putative_uncharacterized_protein_n=1_Tax=Vitis_vinifera_RepID=D7TGZ4_VITVI	TMN1,_AtTMN1_transmembrane_nine_1_chr1:3659322-3663622_FORWARD_LENGTH=589	transmembrane_9_superfamily_member_3-like_[Solanum_lycopersicum]	A9U2F6_PHYPA/52-548_PF02990.11_EMP70_	hypothetical_protein_ARALYDRAFT_471233_[Arabidopsis_lyrata_subsp._lyrata]_&gt_gi|297335684|gb|EFH66101.1|_hypothetical_protein_ARALYDRAFT_471233_[Arabidopsis_lyrata_subsp._lyrata]
Locus_10202_Transcript_4/6_Confidence_0.667_Length_2913	37.0315	137.298	54.5869	34.096	46.3664	P11043_3-phosphoshikimate_1-carboxyvinyltransferase,_chloroplastic_n=2_Tax=Petunia_x_hybrida_RepID=AROA_PETHY	RNA_3&apos_-terminal_phosphate_cyclase/enolpyruvate_transferase,_alpha/beta_chr2:18677518-18679868_FORWARD_LENGTH=520	3-phosphoshikimate_1-carboxyvinyltransferase_chloroplastic-like_[Solanum_lycopersicum]	NoHit	5-enolpyruvylshikimate-3-phosphate_synthase_[Amaranthus_palmeri]
Locus_10203_Transcript_3/3_Confidence_0.667_Length_3971	6.26529	3.86758	5.52671	4.1094	3.05267	NoHit	NoHit	pre-mRNA-processing_factor_39-like_[Solanum_lycopersicum]	NoHit	pre-mRNA-processing_factor_39-like_[Solanum_lycopersicum]
Locus_10204_Transcript_7/8_Confidence_0.650_Length_3004	28.8294	19.6651	13.168	21.5293	22.5864	G7J0E1_WD-repeat_protein-like_protein_n=1_Tax=Medicago_truncatula_RepID=G7J0E1_MEDTR	Transducin/WD40_repeat-like_superfamily_protein_chr3:4332370-4334603_FORWARD_LENGTH=447	uncharacterized_WD_repeat-containing_protein_C2A9.03-like_[Solanum_lycopersicum]	A5AU59_VITVI/96-134_PF00400.27_WD40_	hypothetical_protein_PRUPE_ppa005817mg_[Prunus_persica]
Locus_10206_Transcript_6/6_Confidence_0.643_Length_4225	34.5003	12.8232	29.9202	17.4505	8.4709	F6HW57_Putative_uncharacterized_protein_n=1_Tax=Vitis_vinifera_RepID=F6HW57_VITVI	NoHit	DNA_polymerase_V-like_[Solanum_lycopersicum]_&gt_gi|460369353|ref|XP_004230527.1_DNA_polymerase_V-like_[Solanum_lycopersicum]	A2Q1A6_MEDTR/153-229_PF04931.8_DNA_pol_phi_	DNA_binding_protein_putative_[Ricinus_communis]_&gt_gi|223542543|gb|EEF44083.1|_DNA_binding_protein_putative_[Ricinus_communis]
Locus_10207_Transcript_1/2_Confidence_0.667_Length_1639	19.0196	47.6846	15.8851	12.3942	100.142	Q6F4H4_Actin_n=1_Tax=Nicotiana_tabacum_RepID=Q6F4H4_TOBAC	ACT11_actin-11_chr3:3858116-3859609_FORWARD_LENGTH=377	actin-101-like_[Solanum_lycopersicum]	A0BBG7_PARTE/2-367_PF00022.14_Actin_	actin-11_[Arabidopsis_lyrata_subsp._lyrata]_&gt_gi|297328607|gb|EFH59026.1|_actin-11_[Arabidopsis_lyrata_subsp._lyrata]
Locus_10208_Transcript_9/10_Confidence_0.640_Length_3437	2.88356	27.6616	13.0671	54.1555	23.8655	NoHit	NoHit	NoHit	A0JWF3_ARTS2/6-165_PF00406.17_ADK_	adenylate_kinase_family_protein_[Arabidopsis_lyrata_subsp._lyrata]_&gt_gi|297314244|gb|EFH44667.1|_adenylate_kinase_family_protein_[Arabidopsis_lyrata_subsp._lyrata]
Locus_10209_Transcript_2/3_Confidence_0.571_Length_1843	13.4184	23.3173	14.8758	47.598	237.464	NoHit	NoHit	NoHit	NoHit	NoHit
Locus_1021_Transcript_6/6_Confidence_0.538_Length_1352	56.5708	31.1931	11.6642	11.0201	25.1995	I1KWX1_Uncharacterized_protein_n=1_Tax=Glycine_max_RepID=I1KWX1_SOYBN	Calcium-binding_EF-hand_family_protein_chr4:13371377-13372343_FORWARD_LENGTH=231	probable_calcium-binding_protein_CML21-like_[Solanum_lycopersicum]	A2YEX3_ORYSI/144-210_PF13499.1_EF_hand_5_	Calcium-binding_EF-hand_family_protein_[Theobroma_cacao]
Locus_10210_Transcript_8/9_Confidence_0.565_Length_4085	29.4456	10.3205	13.6027	17.7507	10.5915	F6HFS4_Putative_uncharacterized_protein_n=1_Tax=Vitis_vinifera_RepID=F6HFS4_VITVI	Trypsin_family_protein_chr2:14819209-14821330_REVERSE_LENGTH=579	uncharacterized_protein_LOC101256056_[Solanum_lycopersicum]	A9RD99_PHYPA/239-361_PF08192.6_Peptidase_S64_	conserved_hypothetical_protein_[Ricinus_communis]_&gt_gi|223536598|gb|EEF38242.1|_conserved_hypothetical_protein_[Ricinus_communis]
Locus_10211_Transcript_1/2_Confidence_0.750_Length_5609	6.24175	1.16051	1.20593	2.31344	1.16549	NoHit	NoHit	uncharacterized_protein_LOC100248980_[Vitis_vinifera]	NoHit	NoHit
Locus_10212_Transcript_1/2_Confidence_0.750_Length_1283	60.2409	82.8649	81.7631	52.2552	54.0453	Q93X84_Rac-like_GTPase_1_n=1_Tax=Nicotiana_tabacum_RepID=Q93X84_TOBAC	ARAC11,_ROP1,_ROP1AT,_ATRAC11,_ATROP1_RHO-related_protein_from_plants_1_chr3:19043197-19044215_FORWARD_LENGTH=197	rac-like_GTP-binding_protein_RHO1-like_[Solanum_lycopersicum]	A1D881_NEOFI/11-184_PF00071.17_Ras_	GTP-binding_Rop/Rac_GTPase_[Petunia_integrifolia_subsp._inflata]
Locus_10213_Transcript_1/1_Confidence_1.000_Length_899	39.6479	56.2904	48.9317	40.9779	30.7734	B9SDW8_Nuclear_import_protein_mog1,_putative_n=1_Tax=Ricinus_communis_RepID=B9SDW8_RICCO	Mog1/PsbP/DUF1795-like_photosystem_II_reaction_center_PsbP_family_protein_chr1:26205148-26206568_FORWARD_LENGTH=202	probable_ran_guanine_nucleotide_release_factor-like_isoform_2_[Solanum_lycopersicum]	A9NPW5_PICSI/13-156_PF04603.7_Mog1_	hypothetical_protein_ARALYDRAFT_355491_[Arabidopsis_lyrata_subsp._lyrata]_&gt_gi|297316231|gb|EFH46654.1|_hypothetical_protein_ARALYDRAFT_355491_[Arabidopsis_lyrata_subsp._lyrata]
Locus_10214_Transcript_1/2_Confidence_0.750_Length_1839	27.5549	37.4707	15.6599	32.2995	24.4987	A5BHR4_Putative_uncharacterized_protein_n=1_Tax=Vitis_vinifera_RepID=A5BHR4_VITVI	NoHit	NoHit	A0LLA1_SYNFM/201-271_PF04542.9_Sigma70_r2_	hypothetical_protein_PRUPE_ppa003696mg_[Prunus_persica]
Locus_10215_Transcript_1/1_Confidence_1.000_Length_1487	5.39362	0	0	3.58907	0	Q8GT65_Serpin-like_protein_(Fragment)_n=1_Tax=Citrus_x_paradisi_RepID=Q8GT65_CITPA	Serine_protease_inhibitor_(SERPIN)_family_protein_chr1:17558271-17560061_FORWARD_LENGTH=391	serpin-ZX-like_[Solanum_lycopersicum]	A2Q2N0_MEDTR/4-283_PF00079.15_Serpin_	Chain_A_Structure_Of_Arabidopsis_Atserpin1._Native_Stressed_Conforma
Locus_10216_Transcript_1/1_Confidence_1.000_Length_2515	9.19784	3.34593	7.11309	18.927	12.0894	C6ZH46_Scarecrow-like_protein_n=2_Tax=Capsicum_annuum_RepID=C6ZH46_CAPAN	PAT1_GRAS_family_transcription_factor_chr5:19522497-19524053_REVERSE_LENGTH=490	GRAS2_protein_[Solanum_lycopersicum]	A2YN28_ORYSI/174-544_PF03514.9_GRAS_	GRAS2_protein_[Solanum_lycopersicum]_&gt_gi|89474464|gb|ABD72959.1|_GRAS2_[Solanum_lycopersicum]
Locus_10217_Transcript_1/2_Confidence_0.750_Length_2102	79.9018	0	0	0	0	I1K7J7_Uncharacterized_protein_n=1_Tax=Glycine_max_RepID=I1K7J7_SOYBN	GASA1_GAST1_protein_homolog_1_chr1:28441813-28442284_REVERSE_LENGTH=97	snakin-2-like_[Glycine_max]	A5BWB3_VITVI/38-95_PF02704.9_GASA_	NoHit
Locus_10218_Transcript_1/2_Confidence_0.750_Length_1835	4.49124	13.1372	5.25702	21.0083	50.7983	F6H7X6_Putative_uncharacterized_protein_n=1_Tax=Vitis_vinifera_RepID=F6H7X6_VITVI	RSH2_root_hair_specific_2_chr1:4419849-4422462_FORWARD_LENGTH=522	protein_TRANSPARENT_TESTA_12-like_[Solanum_lycopersicum]	A2XIQ9_ORYSI/302-373_PF01554.13_MatE_	hypothetical_protein_PRUPE_ppa004113mg_[Prunus_persica]
Locus_10219_Transcript_1/2_Confidence_0.750_Length_1099	22.5264	17.7529	15.6582	15.4639	12.2831	UPI000233C997_UPI000233C997_related_cluster_n=1_Tax=unknown_RepID=UPI000233C997	AGD2_ARF-GAP_domain_2_chr1:22401244-22407639_REVERSE_LENGTH=776	ADP-ribosylation_factor_GTPase-activating_protein_AGD2-like_[Solanum_lycopersicum]	A9RYP7_PHYPA/13-218_PF03114.13_BAR_	ADP-ribosylation_factor_GTPase-activating_protein_AGD2_[Arabidopsis_thaliana]_&gt_gi|75308813|sp|Q9C6C3.1|AGD2_ARATH_RecName:_Full=ADP-ribosylation_factor_GTPase-activating_protein_AGD2_Short=ARF_GAP_AGD2_AltName:_Full=Protein_ARF-GAP_DOMAIN_2_Short=AtAGD2_&gt_gi|12323799|gb|AAG51867.1|AC079675_2_GCN4-complementing_protein_putative_3111-9506_[Arabidopsis_thaliana]_&gt_gi|332195620|gb|AEE33741.1|_…
Locus_1022_Transcript_5/7_Confidence_0.700_Length_2237	102.41	52.6561	21.9309	194.223	43.5735	Q3C2L6_Sorbitol_related_enzyme_n=1_Tax=Solanum_lycopersicum_RepID=Q3C2L6_SOLLC	GroES-like_zinc-binding_alcohol_dehydrogenase_family_protein_chr5:21111820-21113284_FORWARD_LENGTH=364	sorbitol_related_enzyme_[Solanum_lycopersicum]	A1DAQ7_NEOFI/35-145_PF08240.7_ADH_N_	alcohol_dehydrogenase_3_partial_[Diospyros_kaki]
Locus_10220_Transcript_3/4_Confidence_0.571_Length_1827	90.2098	0	0	0	0	B9SI53_Peroxidase_44,_putative_n=1_Tax=Ricinus_communis_RepID=B9SI53_RICCO	Peroxidase_superfamily_protein_chr4:13200653-13201688_FORWARD_LENGTH=310	peroxidase_44-like_isoform_1_[Solanum_lycopersicum]	A2Q4B7_MEDTR/36-276_PF00141.18_peroxidase_	hypothetical_protein_CARUB_v10006236mg_[Capsella_rubella]
Locus_10221_Transcript_1/2_Confidence_0.667_Length_1164	14.6831	6.64626	15.4568	6.71389	6.39133	NoHit	NoHit	NoHit	NoHit	NoHit
Locus_10222_Transcript_1/2_Confidence_0.750_Length_2270	6.57865	6.3551	8.95393	6.18382	6.81973	D7SQ20_Ubiquitin_carboxyl-terminal_hydrolase_n=2_Tax=Vitis_vinifera_RepID=D7SQ20_VITVI	UBP24_ubiquitin-specific_protease_24_chr4:15036383-15038825_REVERSE_LENGTH=551	ubiquitin_carboxyl-terminal_hydrolase_24-like_[Solanum_lycopersicum]	A5AEY2_VITVI/5-272_PF00443.24_UCH_	AT4G30890_[Arabidopsis_thaliana]
Locus_10223_Transcript_1/2_Confidence_0.750_Length_1179	18.3145	198.489	82.816	266.736	50.9747	NoHit	NoHit	NoHit	A2Z934_ORYSI/104-160_PF00412.17_LIM_	NoHit
Locus_10224_Transcript_6/7_Confidence_0.500_Length_2407	31.4126	5.39564	4.47015	65.4238	6.20775	F6HYM2_Putative_uncharacterized_protein_n=1_Tax=Vitis_vinifera_RepID=F6HYM2_VITVI	unknown_protein_BEST_Arabidopsis_thaliana_protein_match_is:_unknown_protein_(TAIR:AT2G24100.1)_Has_109_Blast_hits_to_109_proteins_in_18_species:_Archae_0_Bacteria_0_Metazoa_1_Fungi_0_Plants_95_Viruses_0_Other_Eukaryotes_13_(source:_NCBI_BLink)._chr4:14990523-14992855_FORWARD_LENGTH=589	uncharacterized_protein_LOC101254582_[Solanum_lycopersicum]	NoHit	conserved_hypothetical_protein_[Ricinus_communis]_&gt_gi|223547764|gb|EEF49256.1|_conserved_hypothetical_protein_[Ricinus_communis]
Locus_10225_Transcript_1/1_Confidence_1.000_Length_630	23.5223	20.8849	27.1906	14.7415	20.1771	A5BJD8_Putative_uncharacterized_protein_n=1_Tax=Vitis_vinifera_RepID=A5BJD8_VITVI	unknown_protein_Has_30201_Blast_hits_to_17322_proteins_in_780_species:_Archae_12_Bacteria_1396_Metazoa_17338_Fungi_3422_Plants_5037_Viruses_0_Other_Eukaryotes_2996_(source:_NCBI_BLink)._chr5:4552169-4552901_REVERSE_LENGTH=76	uncharacterized_protein_LOC101255784_[Solanum_lycopersicum]	NoHit	conserved_hypothetical_protein_[Ricinus_communis]_&gt_gi|223532516|gb|EEF34305.1|_conserved_hypothetical_protein_[Ricinus_communis]
Locus_10226_Transcript_2/3_Confidence_0.667_Length_1961	13.3889	5.5547	16.2508	5.1737	11.6161	D7TYT7_Putative_uncharacterized_protein_n=1_Tax=Vitis_vinifera_RepID=D7TYT7_VITVI	SCPL45_serine_carboxypeptidase-like_45_chr1:9804153-9806832_REVERSE_LENGTH=461	serine_carboxypeptidase-like_45-like_[Fragaria_vesca_subsp._vesca]	A2XSY0_ORYSI/41-462_PF00450.17_Peptidase_S10_	hypothetical_protein_CARUB_v10010972mg_[Capsella_rubella]
Locus_10227_Transcript_3/5_Confidence_0.636_Length_1450	107.681	63.7823	35.758	34.8738	37.1611	B9N7C0_Predicted_protein_n=1_Tax=Populus_trichocarpa_RepID=B9N7C0_POPTR	COV1_Protein_of_unknown_function_(DUF502)_chr2:8687568-8689321_REVERSE_LENGTH=268	uncharacterized_protein_LOC101295742_[Fragaria_vesca_subsp._vesca]	A3A5D8_ORYSJ/114-220_PF04367.8_DUF502_	conserved_hypothetical_protein_[Ricinus_communis]_&gt_gi|223546744|gb|EEF48242.1|_conserved_hypothetical_protein_[Ricinus_communis]
Locus_10228_Transcript_1/1_Confidence_1.000_Length_694	79.8049	99.9737	118.874	78.2487	100.238	I3S6W2_Histone_H2A_n=1_Tax=Lotus_japonicus_RepID=I3S6W2_LOTJA	HTA9_histone_H2A_protein_9_chr1:19645409-19646221_FORWARD_LENGTH=134	probable_histone_H2A_variant_3-like_[Solanum_lycopersicum]	2A1_PEA/26-99_PF00125.19_Histone_	histone_2_[Populus_trichocarpa]_&gt_gi|222866277|gb|EEF03408.1|_histone_2_[Populus_trichocarpa]
Locus_10229_Transcript_1/2_Confidence_0.750_Length_2280	63.0149	37.0148	69.7553	43.9237	31.6054	NoHit	GTP-binding_family_protein_chr1:19737493-19740201_FORWARD_LENGTH=576	NoHit	A0BXK3_PARTE/260-385_PF01926.18_MMR_HSR1_	NoHit
Locus_1023_Transcript_1/1_Confidence_1.000_Length_785	78.9304	44.8947	63.938	34.2322	51.8551	A5CA53_Putative_uncharacterized_protein_n=1_Tax=Vitis_vinifera_RepID=A5CA53_VITVI	Lung_seven_transmembrane_receptor_family_protein_chr1:27286304-27288339_REVERSE_LENGTH=509	transmembrane_protein_87A-like_[Solanum_lycopersicum]	NoHit	hypothetical_protein_[Arabidopsis_thaliana]
Locus_10230_Transcript_1/1_Confidence_1.000_Length_933	51.4585	25.7055	0.741305	51.9578	42.2041	NoHit	NoHit	uncharacterized_protein_LOC101264778_[Solanum_lycopersicum]	NoHit	uncharacterized_protein_LOC101264778_[Solanum_lycopersicum]
Locus_10231_Transcript_3/4_Confidence_0.700_Length_1839	74.1051	77.0794	57.3264	38.3232	48.738	B9H750_Predicted_protein_n=1_Tax=Populus_trichocarpa_RepID=B9H750_POPTR	Endoplasmic_reticulum_vesicle_transporter_protein_chr1:13450467-13453055_FORWARD_LENGTH=386	endoplasmic_reticulum-Golgi_intermediate_compartment_protein_3-like_[Solanum_lycopersicum]	A8HTR9_CHLRE/148-368_PF07970.7_COPIIcoated_ERV_	Endoplasmic_reticulum-Golgi_intermediate_compartment_protein_[Medicago_truncatula]_&gt_gi|355516359|gb|AES97982.1|_Endoplasmic_reticulum-Golgi_intermediate_compartment_protein_[Medicago_truncatula]
Locus_10232_Transcript_3/5_Confidence_0.692_Length_1672	11.5777	36.5387	22.9366	88.7778	42.59	NoHit	NoHit	NoHit	NoHit	NoHit
Locus_10233_Transcript_2/2_Confidence_0.667_Length_2083	31.7249	14.7827	16.625	12.9796	7.35534	B9SSF3_Glucosyltransferase,_putative_n=1_Tax=Ricinus_communis_RepID=B9SSF3_RICCO	Nucleotide-diphospho-sugar_transferases_superfamily_protein_chr2:15010925-15014070_REVERSE_LENGTH=497	putative_glucuronosyltransferase_PGSIP7-like_partial_[Solanum_lycopersicum]	A5BLB8_VITVI/8-231_PF01501.15_Glyco_transf_8_	glucosyltransferase_putative_[Ricinus_communis]_&gt_gi|223531624|gb|EEF33451.1|_glucosyltransferase_putative_[Ricinus_communis]
Locus_10234_Transcript_3/4_Confidence_0.636_Length_813	16.2887	30.1227	23.3206	4.28837	633.466	Q41241_Alcohol_dehydrogenase_ADH_n=1_Tax=Solanum_lycopersicum_RepID=Q41241_SOLLC	Zinc-binding_alcohol_dehydrogenase_family_protein_chr5:16894087-16897450_FORWARD_LENGTH=390	alcohol_dehydrogenase-like_7-like_[Solanum_lycopersicum]	A0Z5H1_9GAMM/197-330_PF00107.21_ADH_zinc_N_	alcohol_dehydrogenase_ADH_[Solanum_lycopersicum]
Locus_10235_Transcript_1/1_Confidence_1.000_Length_2162	1.78875	6.14484	1.25647	1.92492	0.992694	A1Z369_GAMYB-like2_n=1_Tax=Solanum_lycopersicum_RepID=A1Z369_SOLLC	NoHit	GAMYB-like2_[Solanum_lycopersicum]	A0MF92_ARATH/67-112_PF00249.26_Myb_DNA-binding_	GAMYB-like2_[Solanum_lycopersicum]_&gt_gi|121281634|gb|ABM53274.1|_GAMYB-like2_[Solanum_lycopersicum]
Locus_10236_Transcript_1/2_Confidence_0.667_Length_2548	9.53679	11.5937	15.5445	9.49292	17.6562	B9T2T3_Putative_uncharacterized_protein_n=1_Tax=Ricinus_communis_RepID=B9T2T3_RICCO	NoHit	uncharacterized_protein_LOC101248992_[Solanum_lycopersicum]	NoHit	conserved_hypothetical_protein_[Ricinus_communis]_&gt_gi|223527707|gb|EEF29813.1|_conserved_hypothetical_protein_[Ricinus_communis]
Locus_10237_Transcript_10/11_Confidence_0.564_Length_8142	41.6599	31.395	46.6359	14.5087	37.1021	B9RFU7_Interferon-induced_GTP-binding_protein_mx,_putative_n=1_Tax=Ricinus_communis_RepID=B9RFU7_RICCO	DRP4C_Dynamin_related_protein_4C_chr1:22291582-22293822_FORWARD_LENGTH=669	dynamin-related_protein_4C-like_[Solanum_lycopersicum]	A2XER2_ORYSI/254-546_PF01031.15_Dynamin_M_	Dynamin_related_protein_4C_[Theobroma_cacao]
Locus_10238_Transcript_1/1_Confidence_1.000_Length_1680	19.404	18.1718	34.7824	15.9049	17.4525	NoHit	NoHit	uncharacterized_protein_LOC101253955_[Solanum_lycopersicum]	A5BFF5_VITVI/112-205_PF00270.24_DEAD_	NoHit
Locus_10239_Transcript_1/1_Confidence_1.000_Length_3609	6.0013	4.17165	3.5459	4.28836	7.02739	B9RKK1_Putative_uncharacterized_protein_n=1_Tax=Ricinus_communis_RepID=B9RKK1_RICCO	Protein_of_unknown_function_(DUF810)_chr2:11006138-11009728_REVERSE_LENGTH=987	uncharacterized_protein_LOC101265640_[Solanum_lycopersicum]	A9NX86_PICSI/32-687_PF05664.6_DUF810_	NoHit
Locus_1024_Transcript_1/1_Confidence_1.000_Length_4312	4.6853	0.797123	0.780379	0.661025	0	NoHit	NoHit	NoHit	A5AQL6_VITVI/611-733_PF00665.21_rve_	NoHit
Locus_10240_Transcript_2/3_Confidence_0.714_Length_3211	19.4956	12.9527	16.7613	13.8221	11.6414	NoHit	NoHit	uncharacterized_protein_LOC101249401_[Solanum_lycopersicum]	A9T8K9_PHYPA/227-280_PF00628.24_PHD_	NoHit
Locus_10241_Transcript_1/5_Confidence_0.500_Length_2086	8.75326	6.56005	10.0838	6.84596	5.91039	D7TBG8_Putative_uncharacterized_protein_n=1_Tax=Vitis_vinifera_RepID=D7TBG8_VITVI	NoHit	uncharacterized_protein_C3F10.06c-like_[Solanum_lycopersicum]	NoHit	NoHit
Locus_10242_Transcript_2/3_Confidence_0.714_Length_1382	14.1979	12.5859	15.0719	11.5873	14.2861	NoHit	NoHit	NoHit	NoHit	NoHit
Locus_10243_Transcript_3/3_Confidence_0.667_Length_1530	67.6776	106.456	128.425	83.906	140.064	A5BJ31_Putative_uncharacterized_protein_n=1_Tax=Vitis_vinifera_RepID=A5BJ31_VITVI	NoHit	uncharacterized_protein_LOC101267442_isoform_1_[Solanum_lycopersicum]_&gt_gi|460366186|ref|XP_004228971.1_uncharacterized_protein_LOC101267442_isoform_2_[Solanum_lycopersicum]	NoHit	conserved_hypothetical_protein_[Ricinus_communis]_&gt_gi|223537336|gb|EEF38965.1|_conserved_hypothetical_protein_[Ricinus_communis]
Locus_10244_Transcript_1/1_Confidence_1.000_Length_1170	9.38878	9.46716	17.3239	7.96205	10.7709	Q2PYY5_Vernalization_independence_3-like_protein_n=1_Tax=Solanum_tuberosum_RepID=Q2PYY5_SOLTU	VIP3_Transducin/WD40_repeat-like_superfamily_protein_chr4:14597728-14599157_FORWARD_LENGTH=321	WD_repeat-containing_protein_61-like_[Solanum_lycopersicum]	A0YQ70_LYNSP/460-498_PF00400.27_WD40_	conserved_hypothetical_protein_[Ricinus_communis]_&gt_gi|223546545|gb|EEF48043.1|_conserved_hypothetical_protein_[Ricinus_communis]
Locus_10245_Transcript_1/2_Confidence_0.750_Length_1439	2.63899	5.62003	6.38413	6.16775	8.06302	D7TN69_Putative_uncharacterized_protein_n=1_Tax=Vitis_vinifera_RepID=D7TN69_VITVI	S-adenosyl-L-methionine-dependent_methyltransferases_superfamily_protein_chr1:26129827-26131157_FORWARD_LENGTH=300	methyltransferase-like_protein_7B-like_[Solanum_lycopersicum]	A9SFI0_PHYPA/53-153_PF08241.7_Methyltransf_11_	hypothetical_protein_PRUPE_ppa009078mg_[Prunus_persica]
Locus_10246_Transcript_1/1_Confidence_1.000_Length_979	11.2253	1.81624	1.17744	10.6507	40.5555	NoHit	NoHit	NoHit	NoHit	NoHit
Locus_10247_Transcript_3/3_Confidence_0.600_Length_2685	2.78722	3.54528	9.82233	1.86747	4.86752	B0BLA8_CM0545.360.nc_protein_n=1_Tax=Lotus_japonicus_RepID=B0BLA8_LOTJA	ERD_(early-responsive_to_dehydration_stress)_family_protein_chr3:7611044-7614041_REVERSE_LENGTH=756	uncharacterized_protein_RSN1-like_[Solanum_lycopersicum]	A2Y4C8_ORYSI/320-659_PF02714.10_DUF221_	arly-responsive_to_dehydration-related_protein_[Populus_euphratica]
Locus_10248_Transcript_1/1_Confidence_1.000_Length_939	6.99955	0	0	0	0	NoHit	NoHit	NoHit	NoHit	NoHit
Locus_10249_Transcript_10/10_Confidence_0.364_Length_3573	10.3189	10.356	11.8661	7.56211	7.73253	NoHit	NoHit	NoHit	B9I815_POPTR/160-258_PF03732.12_Retrotrans_gag_	NoHit
Locus_1025_Transcript_1/1_Confidence_1.000_Length_1834	42.4166	28.7756	41.2079	16.1158	12.7021	D7MH99_Adenosylhomocysteinase_2_n=1_Tax=Arabidopsis_lyrata_subsp._lyrata_RepID=D7MH99_ARALL	HOG1,_EMB1395,_SAHH1,_MEE58,_ATSAHH1_S-adenosyl-L-homocysteine_hydrolase_chr4:8054931-8056676_FORWARD_LENGTH=485	hypothetical_protein_ARALYDRAFT_915516_[Arabidopsis_lyrata_subsp._lyrata]	A0BCF6_PARTE/4-476_PF05221.12_AdoHcyase_	adenosylhomocysteinase_[Arabidopsis_thaliana]
Locus_10250_Transcript_7/8_Confidence_0.556_Length_3081	14.8396	9.19096	10.6375	9.9489	21.5493	B9HJP3_Predicted_protein_n=1_Tax=Populus_trichocarpa_RepID=B9HJP3_POPTR	unknown_protein._chr2:547389-549316_REVERSE_LENGTH=432	uncharacterized_protein_At2g02148-like_[Solanum_lycopersicum]	NoHit	cgi-62_putative_[Ricinus_communis]_&gt_gi|223542183|gb|EEF43727.1|_cgi-62_putative_[Ricinus_communis]
Locus_10251_Transcript_1/5_Confidence_0.667_Length_2321	23.2024	20.4338	22.917	16.4507	23.6113	F8WL71_Conserved_oligomeric_Golgi_complex_component_n=1_Tax=Citrus_unshiu_RepID=F8WL71_CITUN	conserved_oligomeric_Golgi_complex_component-related_/_COG_complex_component-related_chr5:3868809-3872146_REVERSE_LENGTH=569	conserved_oligomeric_Golgi_complex_subunit_8-like_[Solanum_lycopersicum]	A9RV23_PHYPA/100-247_PF04124.7_Dor1_	conserved_oligomeric_Golgi_complex_component_[Citrus_unshiu]
Locus_10252_Transcript_2/3_Confidence_0.636_Length_1038	30.4087	24.943	18.2138	17.6139	18.0871	NoHit	NoHit	NoHit	NoHit	NoHit
Locus_10253_Transcript_5/6_Confidence_0.500_Length_1695	15.3622	17.0568	8.62995	12.9813	5.9094	NoHit	NoHit	NoHit	NoHit	NoHit
Locus_10255_Transcript_1/1_Confidence_1.000_Length_3044	24.2896	10.0506	1.8634	4.31602	1.91394	NoHit	NoHit	NoHit	NoHit	NoHit
Locus_10257_Transcript_1/1_Confidence_1.000_Length_969	2.14746	0.899356	0	1.81639	0	NoHit	NoHit	NoHit	NoHit	NoHit
Locus_10258_Transcript_6/7_Confidence_0.611_Length_4856	38.701	48.1767	70.0999	60.4352	45.8398	NoHit	NoHit	NoHit	A0M3W0_GRAFK/609-805_PF00326.16_Peptidase_S9_	NoHit
Locus_10259_Transcript_2/3_Confidence_0.500_Length_1424	20.5408	39.7944	49.7827	91.4866	81.5519	NoHit	NoHit	NoHit	NoHit	hypothetical_protein_M569_12304_[Genlisea_aurea]
Locus_1026_Transcript_1/2_Confidence_0.750_Length_1625	162.344	21.8692	9.2165	26.7081	18.5793	NoHit	NoHit	NoHit	A2ZAJ4_ORYSI/121-190_PF13414.1_TPR_11_	NoHit
Locus_10260_Transcript_3/4_Confidence_0.500_Length_1549	58.5771	26.0217	55.7803	35.4524	29.8303	NoHit	HMGA_high_mobility_group_A_chr1:5138665-5139353_REVERSE_LENGTH=204	NoHit	A5BLU3_VITVI/40-109_PF00538.14_Linker_histone_	NoHit
Locus_10261_Transcript_3/4_Confidence_0.667_Length_882	295.854	121.402	50.886	56.452	47.9998	NoHit	NoHit	NoHit	NoHit	NoHit
Locus_10262_Transcript_1/3_Confidence_0.714_Length_1920	10.507	7.3807	12.9353	7.15259	6.80688	F6H3P9_Putative_uncharacterized_protein_n=1_Tax=Vitis_vinifera_RepID=F6H3P9_VITVI	S-adenosyl-L-methionine-dependent_methyltransferases_superfamily_protein_chr5:9149253-9152595_FORWARD_LENGTH=567	NoHit	A4RUT5_OSTLU/1-293_PF01189.12_Nol1_Nop2_Fmu_	hypothetical_protein_CARUB_v10000739mg_[Capsella_rubella]
Locus_10263_Transcript_4/5_Confidence_0.600_Length_2469	2.77228	29.2709	0	6.29749	1.68121	B9REF2_Triose_phosphate/phosphate_translocator,_chloroplast,_putative_n=1_Tax=Ricinus_communis_RepID=B9REF2_RICCO	APE2,_TPT_Glucose-6-phosphate/phosphate_translocator-related_chr5:18697606-18700223_FORWARD_LENGTH=415	triose_phosphate/phosphate_translocator_TPT_chloroplastic-like_[Solanum_lycopersicum]	A2Y286_ORYSI/107-236_PF00892.15_EamA_	Glucose-6-phosphate/phosphate_translocator-related_[Theobroma_cacao]
Locus_10264_Transcript_1/1_Confidence_1.000_Length_1542	40.4379	36.3134	35.8188	38.2431	45.7594	NoHit	NoHit	NoHit	A2Z4A2_ORYSI/61-112_PF00847.15_AP2_	NoHit
Locus_10265_Transcript_1/1_Confidence_1.000_Length_1500	973.871	390.431	344.963	621.265	353.471	D2XQY6_B12D_n=1_Tax=Wolffia_arrhiza_RepID=D2XQY6_WOLAR	B12D_protein_chr3:17778471-17779299_FORWARD_LENGTH=88	uncharacterized_protein_LOC101260417_[Solanum_lycopersicum]	A9NTZ5_PICSI/10-91_PF06522.6_B12D_	NoHit
Locus_10266_Transcript_1/1_Confidence_1.000_Length_985	17.1083	0	0	0	0	NoHit	NoHit	NoHit	NoHit	NoHit
Locus_10268_Transcript_1/1_Confidence_1.000_Length_1553	1.77382	11.4005	0	3.14024	0	NoHit	NoHit	NoHit	A0MZQ0_BRACM/112-158_PF13639.1_zf-RING_2_	NoHit
Locus_10269_Transcript_3/4_Confidence_0.556_Length_1968	24.5207	21.0657	52.5741	19.2728	29.9211	I3T296_Uncharacterized_protein_n=1_Tax=Medicago_truncatula_RepID=I3T296_MEDTR	EBS_PHD_finger_family_protein_/_bromo-adjacent_homology_(BAH)_domain-containing_protein_chr4:11728556-11730230_REVERSE_LENGTH=234	BAH_and_coiled-coil_domain-containing_protein_1-like_[Cicer_arietinum]	A5AGX3_VITVI/140-189_PF00628.24_PHD_	DNA_binding_protein_[Arabidopsis_lyrata_subsp._lyrata]_&gt_gi|297313623|gb|EFH44046.1|_DNA_binding_protein_[Arabidopsis_lyrata_subsp._lyrata]
Locus_1027_Transcript_4/4_Confidence_0.250_Length_1688	560.113	0	0	24.7339	0	P27666_Glucan_endo-1,3-beta-glucosidase,_basic_vacuolar_isoform_GLB_n=1_Tax=Nicotiana_tabacum_RepID=E13F_TOBAC	Glycosyl_hydrolase_superfamily_protein_chr4:9200180-9201441_REVERSE_LENGTH=344	glucan_endo-1,3-beta-glucosidase_B_precursor_[Solanum_lycopersicum]_&gt_gi|460366258|ref|XP_004229005.1_glucan_endo-1,3-beta-glucosidase_B-like_[Solanum_lycopersicum]	A0FLG4_MUSPR/29-340_PF00332.13_Glyco_hydro_17_	NoHit
Locus_10270_Transcript_4/5_Confidence_0.667_Length_2400	22.1672	36.5838	27.1153	28.8364	43.4684	D7TBN5_Putative_uncharacterized_protein_n=1_Tax=Vitis_vinifera_RepID=D7TBN5_VITVI	AAA-type_ATPase_family_protein_/_ankyrin_repeat_family_protein_chr3:8945678-8947786_REVERSE_LENGTH=481	protein_CfxQ-like_isoform_1_[Solanum_lycopersicum]	A2E720_TRIVA/380-447_PF12796.2_Ank_2_	AAA-type_ATPase_family_protein_/_ankyrin_repeat_family_protein_[Arabidopsis_thaliana]_&gt_gi|13507553|gb|AAK28639.1|AF360342_1_putative_rubisco_expression_protein_[Arabidopsis_thaliana]_&gt_gi|15293291|gb|AAK93756.1|_putative_rubisco_expression_protein_[Arabidopsis_thaliana]_&gt_gi|332643395|gb|AEE76916.1|_AAA-type_ATPase_family_protein_/_ankyrin_repeat_family_protein_[Arabidopsis_thaliana]
Locus_10272_Transcript_3/5_Confidence_0.636_Length_2437	21.2813	46.0983	36.6076	99.6179	48.0067	NoHit	NoHit	NoHit	A0YMV6_LYNSP/2-386_PF07517.9_SecA_DEAD_	NoHit
Locus_10273_Transcript_3/3_Confidence_0.400_Length_1294	9.71097	2.75052	3.14967	2.95896	1.21889	NoHit	NoHit	NoHit	NoHit	NoHit
Locus_10274_Transcript_1/2_Confidence_0.750_Length_3210	19.1908	22.4905	29.3108	21.2776	19.7877	B9SAX7_Putative_uncharacterized_protein_n=1_Tax=Ricinus_communis_RepID=B9SAX7_RICCO	SIT4_phosphatase-associated_family_protein_chr1:10779423-10786415_FORWARD_LENGTH=811	serine/threonine-protein_phosphatase_6_regulatory_subunit_3-like_[Solanum_lycopersicum]	A5BNG9_VITVI/115-231_PF04499.10_SAPS_	conserved_hypothetical_protein_[Ricinus_communis]_&gt_gi|223537607|gb|EEF39231.1|_conserved_hypothetical_protein_[Ricinus_communis]
Locus_10275_Transcript_1/1_Confidence_1.000_Length_1213	32.3881	60.7229	85.9335	51.0581	37.7208	I1NAA7_Uncharacterized_protein_n=1_Tax=Glycine_max_RepID=I1NAA7_SOYBN	FUNCTIONS_IN:_molecular_function_unknown_INVOLVED_IN:_biological_process_unknown_LOCATED_IN:_endomembrane_system_EXPRESSED_IN:_24_plant_structures_EXPRESSED_DURING:_15_growth_stages_CONTAINS_InterPro_DOMAIN/s:_Magnesium_transporter_(InterPro:IPR018937)_Has_30201_Blast_hits_to_17322_proteins_in_780_species:_Archae_12_Bacteria_1396_Metazoa_17338_Fungi_3422_Plants_5037_Viruses_0_Other_Eukaryotes_299…	membrane_magnesium_transporter-like_[Solanum_lycopersicum]	A9NRJ3_PICSI/7-97_PF10270.4_MMgT_	conserved_hypothetical_protein_[Ricinus_communis]_&gt_gi|223541370|gb|EEF42921.1|_conserved_hypothetical_protein_[Ricinus_communis]
Locus_10276_Transcript_1/2_Confidence_0.750_Length_1091	36.6725	32.5321	56.7296	26.6357	16.5564	F6GUK5_Putative_uncharacterized_protein_n=1_Tax=Vitis_vinifera_RepID=F6GUK5_VITVI	Ribosomal_protein_L31_chr5:22372737-22372967_FORWARD_LENGTH=76	conserved_hypothetical_protein_[Ricinus_communis]	B7EAV4_ORYSJ/1-61_PF01197.13_Ribosomal_L31_	conserved_hypothetical_protein_[Ricinus_communis]_&gt_gi|223531080|gb|EEF32930.1|_conserved_hypothetical_protein_[Ricinus_communis]
Locus_10278_Transcript_4/6_Confidence_0.643_Length_3348	14.2905	21.6243	18.3448	15.5187	24.7538	NoHit	NoHit	golgin_candidate_4-like_[Solanum_lycopersicum]	NoHit	NoHit
Locus_10279_Transcript_1/2_Confidence_0.667_Length_2571	13.9558	13.2226	12.5676	11.6725	12.2282	F6I372_Putative_uncharacterized_protein_n=1_Tax=Vitis_vinifera_RepID=F6I372_VITVI	unknown_protein_FUNCTIONS_IN:_molecular_function_unknown_INVOLVED_IN:_biological_process_unknown_LOCATED_IN:_cellular_component_unknown_EXPRESSED_IN:_22_plant_structures_EXPRESSED_DURING:_11_growth_stages_Has_42_Blast_hits_to_42_proteins_in_12_species:_Archae_0_Bacteria_0_Metazoa_4_Fungi_0_Plants_37_Viruses_0_Other_Eukaryotes_1_(source:_NCBI_BLink)._chr3:22482053-22483999_FORWARD_LENGTH=648	uncharacterized_protein_LOC101254032_[Solanum_lycopersicum]	NoHit	conserved_hypothetical_protein_[Ricinus_communis]_&gt_gi|223548908|gb|EEF50397.1|_conserved_hypothetical_protein_[Ricinus_communis]
Locus_1028_Transcript_1/1_Confidence_1.000_Length_1764	376.18	1651.52	4100.58	1047.95	811.402	I1J9W0_Uncharacterized_protein_(Fragment)_n=1_Tax=Glycine_max_RepID=I1J9W0_SOYBN	Ribosomal_protein_S30_family_protein_chr5:22935413-22935981_REVERSE_LENGTH=62	40S_ribosomal_protein_S30-like_isoform_1_[Cucumis_sativus]_&gt_gi|449446566|ref|XP_004141042.1_40S_ribosomal_protein_S30-like_isoform_2_[Cucumis_sativus]_&gt_gi|449488005|ref|XP_004157909.1_40S_ribosomal_protein_S30-like_isoform_1_[Cucumis_sativus]	A0CK01_PARTE/3-65_PF04758.9_Ribosomal_S30_	NoHit
Locus_10280_Transcript_4/5_Confidence_0.667_Length_2048	41.8648	4.21462	4.44086	0.999752	1.76643	NoHit	NoHit	NoHit	NoHit	NoHit
Locus_10282_Transcript_3/4_Confidence_0.667_Length_1487	46.1039	13.1831	54.8021	12.7983	62.4176	C6T0D1_Uncharacterized_protein_n=1_Tax=Glycine_max_RepID=C6T0D1_SOYBN	AHP1_histidine-containing_phosphotransmitter_1_chr3:7578432-7579537_REVERSE_LENGTH=154	histidine-containing_phosphotransfer_protein_1-like_[Solanum_lycopersicum]	A2Q3H8_MEDTR/41-127_PF01627.18_Hpt_	histidine_phosphotransfer_protein_[Populus_trichocarpa]_&gt_gi|222838253|gb|EEE76618.1|_histidine_phosphotransfer_protein_[Populus_trichocarpa]
Locus_10283_Transcript_1/1_Confidence_1.000_Length_1540	6.59483	0	1.56779	1.22868	0.725476	NoHit	NoHit	basic_7S_globulin-like_[Solanum_lycopersicum]	NoHit	basic_7S_globulin-like_[Solanum_lycopersicum]
Locus_10284_Transcript_1/2_Confidence_0.750_Length_1726	5.72543	4.28653	7.02242	4.44489	3.68779	F6HIS9_Putative_uncharacterized_protein_n=1_Tax=Vitis_vinifera_RepID=F6HIS9_VITVI	unknown_protein_BEST_Arabidopsis_thaliana_protein_match_is:_unknown_protein_(TAIR:AT5G08270.1)_Has_30201_Blast_hits_to_17322_proteins_in_780_species:_Archae_12_Bacteria_1396_Metazoa_17338_Fungi_3422_Plants_5037_Viruses_0_Other_Eukaryotes_2996_(source:_NCBI_BLink)._chr5:7807319-7808988_FORWARD_LENGTH=399	uncharacterized_protein_LOC101265433_[Solanum_lycopersicum]	NoHit	conserved_hypothetical_protein_[Ricinus_communis]_&gt_gi|223540452|gb|EEF42020.1|_conserved_hypothetical_protein_[Ricinus_communis]
Locus_10285_Transcript_1/2_Confidence_0.750_Length_915	13.5662	4.06469	5.10825	32.2841	6.66335	B9GJU1_Predicted_protein_n=1_Tax=Populus_trichocarpa_RepID=B9GJU1_POPTR	DHBP_synthase_RibB-like_alpha/beta_domain_chr3:317449-319001_FORWARD_LENGTH=307	NoHit	NoHit	NoHit
Locus_10286_Transcript_1/1_Confidence_1.000_Length_1931	2.27982	38.0398	28.5645	4.03033	29.2552	NoHit	NoHit	WRKY_transcription_factor_44-like_[Solanum_lycopersicum]	A2IAF4_9ROSI/73-132_PF03106.10_WRKY_	predicted_protein_[Populus_trichocarpa]_&gt_gi|222868075|gb|EEF05206.1|_predicted_protein_[Populus_trichocarpa]
Locus_10288_Transcript_3/5_Confidence_0.636_Length_1740	60.1307	14.962	2.71442	0	0.635067	NoHit	ACHT5_atypical_CYS_HIS_rich_thioredoxin_5_chr5:24707658-24708684_FORWARD_LENGTH=245	thioredoxin-like_1-2_chloroplastic-like_[Solanum_lycopersicum]	A2Q5R3_MEDTR/109-214_PF00085.15_Thioredoxin_	atypical_CYS_HIS_rich_thioredoxin_5_[Arabidopsis_thaliana]_&gt_gi|51702163|sp|Q9XFI1.1|TRL12_ARATH_RecName:_Full=Thioredoxin-like_1-2_chloroplastic_AltName:_Full=Atypical_cysteine/histidine-rich_thioredoxin_5_Short=AtACHT5_AltName:_Full=Lilium-type_thioredoxin_1-2_Flags:_Precursor_&gt_gi|4973260|gb|AAD35007.1|AF144389_1_thioredoxin-like_3_[Arabidopsis_thaliana]_&gt_gi|9757866|dbj|BAB08500.1|_thio…
Locus_10289_Transcript_1/2_Confidence_0.667_Length_1537	2.02148	1.19987	4.46439	1.46322	1.70793	NoHit	NoHit	uncharacterized_protein_LOC101258777_[Solanum_lycopersicum]	B9PCH5_POPTR/26-100_PF05056.7_DUF674_	NoHit
Locus_1029_Transcript_3/4_Confidence_0.500_Length_1751	4.72251	199.566	48.6403	277.132	221.026	D5M911_Zeaxanthin_epoxidase,_chloroplastic_n=1_Tax=Solanum_tuberosum_RepID=D5M911_SOLTU	ABA1,_LOS6,_NPQ2,_ATABA1,_ZEP,_IBS3,_ATZEP_zeaxanthin_epoxidase_(ZEP)_(ABA1)_chr5:26754026-26757090_REVERSE_LENGTH=610	zeaxanthin_epoxidase_chloroplastic_[Solanum_lycopersicum]	A1BQN7_CUCSA/59-150_PF01494.14_FAD_binding_3_	ABA2_[Nicotiana_tabacum]
Locus_10290_Transcript_3/3_Confidence_0.600_Length_1161	6.96968	4.18077	1.10661	1.24779	2.08798	Q9AUD0_7S_globulin_n=1_Tax=Sesamum_indicum_RepID=Q9AUD0_SESIN	NoHit	vicilin-like_antimicrobial_peptides_2-2-like_[Solanum_lycopersicum]	AMP22_MACIN/256-386_PF00190.17_Cupin_1_	48-kDa_glycoprotein_precursor_[Corylus_avellana]
Locus_10291_Transcript_2/4_Confidence_0.556_Length_1339	17.9359	14.0998	18.6153	12.3335	14.0045	Q6EMC1_Geranylgeranyltransferase_type_I_beta_subunit_n=1_Tax=Catharanthus_roseus_RepID=Q6EMC1_CATRO	ATGGT-IB,_GGB,_PGGT-I_Prenyltransferase_family_protein_chr2:16501666-16504144_FORWARD_LENGTH=375	geranylgeranyl_transferase_type-1_subunit_beta-like_[Solanum_lycopersicum]	A5AM50_VITVI/217-260_PF00432.16_Prenyltrans_	NoHit
Locus_10292_Transcript_1/1_Confidence_1.000_Length_3043	11.335	10.2858	11.1172	10.794	9.33943	F6HE61_Putative_uncharacterized_protein_n=1_Tax=Vitis_vinifera_RepID=F6HE61_VITVI	NoHit	uncharacterized_protein_LOC101246086_[Solanum_lycopersicum]	A9SSF2_PHYPA/32-140_PF00651.26_BTB_	BTB/POZ_domain-containing_protein_[Arabidopsis_thaliana]_&gt_gi|332658258|gb|AEE83658.1|_BTB/POZ_domain-containing_protein_[Arabidopsis_thaliana]
Locus_10293_Transcript_3/4_Confidence_0.636_Length_2957	9.19585	5.12134	6.20967	5.13902	5.11328	F6H7V6_Putative_uncharacterized_protein_n=1_Tax=Vitis_vinifera_RepID=F6H7V6_VITVI	NoHit	pentatricopeptide_repeat-containing_protein_At5g24830-like_[Solanum_lycopersicum]	A5AWF6_VITVI/269-318_PF13041.1_PPR_2_	hypothetical_protein_M569_14640_partial_[Genlisea_aurea]
Locus_10294_Transcript_1/2_Confidence_0.667_Length_1523	26.8517	24.4357	15.1722	20.0701	20.5756	D7TW30_Putative_uncharacterized_protein_n=1_Tax=Vitis_vinifera_RepID=D7TW30_VITVI	Transcription_initiation_factor_TFIIE,_beta_subunit_chr4:10982683-10984039_REVERSE_LENGTH=286	uncharacterized_protein_LOC101250226_[Solanum_lycopersicum]	B4FCN7_MAIZE/73-133_PF02186.10_TFIIE_beta_	General_transcription_factor_IIE_subunit_[Medicago_truncatula]_&gt_gi|355512460|gb|AES94083.1|_General_transcription_factor_IIE_subunit_[Medicago_truncatula]_&gt_gi|388501522|gb|AFK38827.1|_unknown_[Medicago_truncatula]
Locus_10295_Transcript_1/1_Confidence_1.000_Length_2337	4.68436	6.53941	4.01962	8.60273	3.35861	NoHit	Histone_H3_K4-specific_methyltransferase_SET7/9_family_protein_chr4:9601570-9603815_FORWARD_LENGTH=513	NoHit	A9SPD6_PHYPA/99-121_PF02493.15_MORN_	hypothetical_protein_CARUB_v10000737mg_[Capsella_rubella]
Locus_10296_Transcript_1/1_Confidence_1.000_Length_703	4.30155	2.32986	2.1783	5.07606	2.41956	NoHit	NoHit	NoHit	NoHit	NoHit
Locus_10297_Transcript_1/2_Confidence_0.667_Length_1243	4.58189	5.17578	7.37889	5.0736	3.41033	NoHit	NoHit	NoHit	NoHit	hypothetical_protein_M569_09805_[Genlisea_aurea]
Locus_10298_Transcript_1/1_Confidence_1.000_Length_502	30.3237	7.29516	19.8072	10.7451	14.4318	NoHit	NoHit	NoHit	NoHit	NoHit
Locus_10299_Transcript_5/7_Confidence_0.467_Length_3066	8.50109	97.0288	32.5958	31.7014	57.5823	A9PF07_Predicted_protein_n=1_Tax=Populus_trichocarpa_RepID=A9PF07_POPTR	ERD3_S-adenosyl-L-methionine-dependent_methyltransferases_superfamily_protein_chr4:10460665-10463034_REVERSE_LENGTH=600	probable_methyltransferase_PMT21-like_isoform_1_[Solanum_lycopersicum]_&gt_gi|460400804|ref|XP_004245922.1_probable_methyltransferase_PMT21-like_isoform_2_[Solanum_lycopersicum]	A3AR66_ORYSJ/1-207_PF03141.11_Methyltransf_29_	arly-responsive_to_dehydration_3_[Arabidopsis_lyrata_subsp._lyrata]_&gt_gi|297313789|gb|EFH44212.1|_early-responsive_to_dehydration_3_[Arabidopsis_lyrata_subsp._lyrata]
Locus_103_Transcript_5/6_Confidence_0.643_Length_6878	54.2039	40.1253	47.7532	42.7218	41.0394	UPI000233DE80_UPI000233DE80_related_cluster_n=1_Tax=unknown_RepID=UPI000233DE80	ATGSL10,_gsl10,_CALS9_glucan_synthase-like_10_chr3:2265142-2279383_REVERSE_LENGTH=1890	callose_synthase_9-like_isoform_1_[Glycine_max]	A2Q2S3_MEDTR/343-1119_PF02364.10_Glucan_synthase_	beta_1,3_glucan_synthase_[Lolium_multiflorum]
Locus_1030_Transcript_1/2_Confidence_0.750_Length_6546	9.24147	7.46302	5.28403	4.68557	7.67326	NoHit	NoHit	uncharacterized_protein_LOC101248911_[Solanum_lycopersicum]	A5ALQ1_VITVI/658-706_PF07496.10_zf-CW_	NoHit
Locus_10300_Transcript_5/5_Confidence_0.600_Length_1858	54.7292	35.7159	49.7112	22.2006	38.0851	B9SMX2_Zinc_binding_dehydrogenase,_putative_n=1_Tax=Ricinus_communis_RepID=B9SMX2_RICCO	NoHit	protein_odr-4_homolog_[Solanum_lycopersicum]	NoHit	hypothetical_protein_PRUPE_ppa004659mg_[Prunus_persica]
Locus_10301_Transcript_5/6_Confidence_0.600_Length_2136	35.6303	21.6538	24.5794	22.6127	25.1315	B9H7E5_Predicted_protein_(Fragment)_n=1_Tax=Populus_trichocarpa_RepID=B9H7E5_POPTR	TPR8_Tetratricopeptide_repeat_(TPR)-like_superfamily_protein_chr4:5252853-5254990_FORWARD_LENGTH=427	small_glutamine-rich_tetratricopeptide_repeat-containing_protein-like_isoform_2_[Solanum_lycopersicum]	A8QB68_MALGO/130-200_PF13424.1_TPR_12_	At4g08320_[Arabidopsis_thaliana]_&gt_gi|110735799|dbj|BAE99876.1|_hypothetical_protein_[Arabidopsis_thaliana]
Locus_10302_Transcript_1/1_Confidence_1.000_Length_828	1090.91	963.689	2768.11	1186.58	778.809	NoHit	NoHit	NoHit	A7WQI5_OXYMA/2-91_PF01780.14_Ribosomal_L37ae_	NoHit
Locus_10304_Transcript_1/1_Confidence_1.000_Length_951	25.2094	9.80349	12.6469	11.5265	7.98328	NoHit	NoHit	NoHit	NoHit	NoHit
Locus_10306_Transcript_1/2_Confidence_0.667_Length_725	53.7034	71.3766	89.8365	62.5667	87.3451	C6SZU0_Putative_uncharacterized_protein_n=1_Tax=Glycine_max_RepID=C6SZU0_SOYBN	HSP20-like_chaperones_superfamily_protein_chr5:23725936-23727528_REVERSE_LENGTH=158	nudC_domain-containing_protein_2-like_[Solanum_lycopersicum]	A9NQP2_PICSI/19-93_PF04969.11_CS_	hypothetical_protein_CARUB_v10027284mg_[Capsella_rubella]
Locus_10307_Transcript_1/2_Confidence_0.750_Length_1651	34.6791	20.94	41.772	29.6249	27.3615	F6HC81_Putative_uncharacterized_protein_n=1_Tax=Vitis_vinifera_RepID=F6HC81_VITVI	NoHit	transcription_factor_RF2b-like_[Solanum_lycopersicum]	A2XQW1_ORYSI/288-342_PF07716.10_bZIP_2_	Basic-leucine_zipper_transcription_factor_family_protein_isoform_1_[Theobroma_cacao]
Locus_10309_Transcript_1/2_Confidence_0.750_Length_3085	2.12058	9.8633	17.1868	19.7658	8.69876	F6HH14_Putative_uncharacterized_protein_n=1_Tax=Vitis_vinifera_RepID=F6HH14_VITVI	PRORP1_proteinaceous_RNase_P_1_chr2:13679608-13681756_REVERSE_LENGTH=572	proteinaceous_RNase_P_1_chloroplastic/mitochondrial-like_[Solanum_lycopersicum]	A9RCG0_PHYPA/333-474_PF11977.3_RNase_Zc3h12a_	hypothetical_protein_OsI_06719_[Oryza_sativa_Indica_Group]
Locus_1031_Transcript_1/2_Confidence_0.750_Length_2501	115.713	74.8931	102.893	129.383	85.3032	F6H966_Putative_uncharacterized_protein_n=1_Tax=Vitis_vinifera_RepID=F6H966_VITVI	Protein_of_unknown_function_(DUF3411)_chr5:8455783-8458513_REVERSE_LENGTH=521	uncharacterized_protein_LOC101249871_[Solanum_lycopersicum]	A9S968_PHYPA/97-267_PF11891.3_DUF3411_	hypothetical_protein_[Arabidopsis_thaliana]
Locus_10310_Transcript_1/1_Confidence_1.000_Length_1570	0	119.549	1.08382	0	0	Q03489_Agamous-like_MADS-box_protein_AGL9_homolog_n=2_Tax=Petunia_RepID=AGL9_PETHY	SEP3,_AGL9_K-box_region_and_MADS-box_transcription_factor_family_protein_chr1:8593790-8595862_REVERSE_LENGTH=250	agamous-like_MADS-box_protein_AGL9_homolog_[Solanum_lycopersicum]	A1X7Q4_TRIMO/1-63_PF01486.12_K-box_	agamous-like_MADS-box_protein_AGL9_homolog_[Solanum_lycopersicum]_&gt_gi|31747210|gb|AAP57413.1|_MADS-box_protein_5_[Solanum_lycopersicum]
Locus_10311_Transcript_2/4_Confidence_0.556_Length_2253	11.7897	38.8418	94.6501	26.7719	53.5159	NoHit	NoHit	transcription_factor_ICE1-like_[Solanum_lycopersicum]	A2WRP9_ORYSI/235-284_PF00010.21_HLH_	NoHit
Locus_10312_Transcript_1/1_Confidence_1.000_Length_1772	5.36574	0.54064	0.898645	1.87145	0	NoHit	NoHit	zeatin_O-glucosyltransferase-like_[Solanum_lycopersicum]	A5BBM2_VITVI/1612-1809_PF00201.13_UDPGT_	zeatin_O-glucosyltransferase-like_[Solanum_lycopersicum]
Locus_10313_Transcript_1/3_Confidence_0.714_Length_4910	27.2637	3.47088	4.94504	80.9738	3.33142	F6I530_Putative_uncharacterized_protein_n=1_Tax=Vitis_vinifera_RepID=F6I530_VITVI	ATMRP3,_MRP3,_ABCC3_multidrug_resistance-associated_protein_3_chr3:4196019-4201250_REVERSE_LENGTH=1514	ABC_transporter_C_family_member_3-like_[Solanum_lycopersicum]	A2ZPT4_ORYSJ/631-742_PF00005.22_ABC_tran_	hypothetical_protein_PRUPE_ppa014637mg_partial_[Prunus_persica]
Locus_10314_Transcript_1/1_Confidence_1.000_Length_2697	13.2403	19.8627	15.5197	24.0996	48.1046	Q9M8K3_F28L1.9_protein_n=1_Tax=Arabidopsis_thaliana_RepID=Q9M8K3_ARATH	unknown_protein_BEST_Arabidopsis_thaliana_protein_match_is:_unknown_protein_(TAIR:AT5G19060.1)_Has_61_Blast_hits_to_59_proteins_in_10_species:_Archae_0_Bacteria_0_Metazoa_3_Fungi_0_Plants_58_Viruses_0_Other_Eukaryotes_0_(source:_NCBI_BLink)._chr3:1861971-1863755_REVERSE_LENGTH=594	uncharacterized_protein_LOC101258185_isoform_1_[Solanum_lycopersicum]	NoHit	F28L1.9_protein_[Theobroma_cacao]
Locus_10315_Transcript_2/4_Confidence_0.667_Length_1072	21.7028	106.712	20.8087	17.4601	36.4265	Q43187_Soluble_inorganic_pyrophosphatase_n=1_Tax=Solanum_tuberosum_RepID=IPYR_SOLTU	AtPPa1,_PPa1_pyrophosphorylase_1_chr1:31382-32670_REVERSE_LENGTH=212	soluble_inorganic_pyrophosphatase-like_[Solanum_lycopersicum]	A1BFP1_CHLPD/20-174_PF00719.14_Pyrophosphatase_	hypothetical_protein_ARALYDRAFT_483853_[Arabidopsis_lyrata_subsp._lyrata]_&gt_gi|297326109|gb|EFH56529.1|_hypothetical_protein_ARALYDRAFT_483853_[Arabidopsis_lyrata_subsp._lyrata]
Locus_10316_Transcript_5/7_Confidence_0.400_Length_1290	6.84559	7.50965	6.74105	6.44946	7.13239	A9PHQ6_Putative_uncharacterized_protein_n=1_Tax=Populus_trichocarpa_RepID=A9PHQ6_POPTR	NoHit	AIG2-like_protein-like_[Solanum_lycopersicum]	A9PFQ1_POPTR/12-111_PF06094.7_AIG2_	hypothetical_protein_PRUPE_ppa012252mg_[Prunus_persica]
Locus_10317_Transcript_2/3_Confidence_0.714_Length_2677	10.9406	7.97719	14.3153	12.4374	7.65019	F6HZH7_Putative_uncharacterized_protein_n=1_Tax=Vitis_vinifera_RepID=F6HZH7_VITVI	alpha/beta-Hydrolases_superfamily_protein_chr2:17672425-17674854_REVERSE_LENGTH=546	NoHit	B8BEU2_ORYSI/33-170_PF01764.20_Lipase_3_	alpha/beta-Hydrolases_superfamily_protein_[Arabidopsis_thaliana]_&gt_gi|330255027|gb|AEC10121.1|_alpha/beta-Hydrolases_superfamily_protein_[Arabidopsis_thaliana]
Locus_10318_Transcript_1/1_Confidence_1.000_Length_520	0	2.74832	0	0	0	NoHit	NoHit	NoHit	NoHit	NoHit
Locus_10319_Transcript_2/2_Confidence_0.750_Length_1784	11.3265	8.42499	0.41991	11.6418	10.9106	I3T4V8_Uncharacterized_protein_n=1_Tax=Lotus_japonicus_RepID=I3T4V8_LOTJA	NoHit	GDSL_esterase/lipase_5-like_[Glycine_max]	B9INB8_POPTR/19-246_PF00657.17_Lipase_GDSL_	GDSL_esterase/lipase_5-like_[Fragaria_vesca_subsp._vesca]
Locus_1032_Transcript_2/4_Confidence_0.700_Length_2692	16.2483	24.9485	25.465	34.6985	18.4317	B9SQR9_Glutamyl-tRNA(Gln)_amidotransferase_subunit_B,_chloroplastic/mitochondrial_n=1_Tax=Ricinus_communis_RepID=GATB_RICCO	GATB_GLU-ADT_subunit_B_chr1:17940185-17942540_FORWARD_LENGTH=550	glutamyl-tRNA(Gln)_amidotransferase_subunit_B_chloroplastic/mitochondrial-like_[Solanum_lycopersicum]	A0B5K1_METTP/3-287_PF02934.10_GatB_N_	Aspartyl/glutamyl-tRNA(Asn/Gln)_amidotransferase_subunit_B_[Medicago_truncatula]_&gt_gi|355515928|gb|AES97551.1|_Aspartyl/glutamyl-tRNA(Asn/Gln)_amidotransferase_subunit_B_[Medicago_truncatula]
Locus_10320_Transcript_2/3_Confidence_0.571_Length_3233	32.9071	31.7587	42.7616	28.5777	38.4322	NoHit	NoHit	OTU_domain-containing_protein_6B-like_[Solanum_lycopersicum]	A5B3A2_VITVI/154-293_PF02338.14_OTU_	NoHit
Locus_10321_Transcript_1/1_Confidence_1.000_Length_1815	9.79118	4.05668	4.77718	2.24094	1.76149	NoHit	NoHit	NoHit	NoHit	NoHit
Locus_10322_Transcript_3/4_Confidence_0.778_Length_971	279.483	93.998	21.4905	97.9397	166.888	P37707_B2_protein_n=1_Tax=Daucus_carota_RepID=B2_DAUCA	NoHit	NoHit	A6N0R0_ORYSI/1-114_PF10539.4_Dev_Cell_Death_	NoHit
Locus_10323_Transcript_1/1_Confidence_1.000_Length_977	10.9044	5.76413	2.36879	3.98995	1.97907	I3SX54_Uncharacterized_protein_n=1_Tax=Lotus_japonicus_RepID=I3SX54_LOTJA	Protein_of_unknown_function_(DUF679)_chr5:18693485-18694129_FORWARD_LENGTH=214	uncharacterized_protein_LOC101249147_[Solanum_lycopersicum]	A2Q514_MEDTR/42-205_PF05078.7_DUF679_	conserved_hypothetical_protein_[Ricinus_communis]_&gt_gi|223549324|gb|EEF50812.1|_conserved_hypothetical_protein_[Ricinus_communis]
Locus_10324_Transcript_1/2_Confidence_0.750_Length_1166	88.5021	56.1896	9.10488	143.253	26.8762	D7UEA4_Putative_uncharacterized_protein_n=1_Tax=Vitis_vinifera_RepID=D7UEA4_VITVI	HSP20-like_chaperones_superfamily_protein_chr4:11603756-11604285_REVERSE_LENGTH=134	15.4_kDa_class_V_heat_shock_protein-like_[Solanum_lycopersicum]	B6SRC0_MAIZE/44-139_PF00011.16_HSP20_	heat_shock_protein_class_V_15.4_[Arabidopsis_thaliana]_&gt_gi|75278048|sp|O49710.1|HS154_ARATH_RecName:_Full=15.4_kDa_class_V_heat_shock_protein_AltName:_Full=15.4_kDa_heat_shock_protein_Short=AtHsp15.4_&gt_gi|2894565|emb|CAA17154.1|_heat_shock_protein_-_like_[Arabidopsis_thaliana]_&gt_gi|7269032|emb|CAB79142.1|_heat_shock_protein-like_[Arabidopsis_thaliana]_&gt_gi|21592394|gb|AAM64345.1|_heat_sh…
Locus_10325_Transcript_1/1_Confidence_1.000_Length_850	101.584	88.6711	1.76778	16.7181	32.5639	NoHit	NoHit	NoHit	NoHit	NoHit
Locus_10326_Transcript_2/3_Confidence_0.400_Length_1911	10.6887	6.52983	6.7965	6.54095	5.33712	D7UC95_Putative_uncharacterized_protein_n=1_Tax=Vitis_vinifera_RepID=D7UC95_VITVI	NoHit	F-box/kelch-repeat_protein_SKIP4-like_[Solanum_lycopersicum]	A9SVB6_PHYPA/32-76_PF00646.28_F-box_	hypothetical_protein_PRUPE_ppa007693mg_[Prunus_persica]
Locus_10327_Transcript_3/3_Confidence_0.714_Length_1535	80.0797	0.962751	10.9448	18.2599	1.38105	NoHit	NoHit	NoHit	NoHit	NoHit
Locus_10328_Transcript_3/3_Confidence_0.600_Length_1462	1.83892	10.436	31.3059	5.24285	24.3043	Q60D21_Putative_kinase_interacting_protein,_identical_n=1_Tax=Solanum_demissum_RepID=Q60D21_SOLDE	NoHit	uncharacterized_protein_LOC101266916_[Solanum_lycopersicum]	A5BGM5_VITVI/4-60_PF07765.7_KIP1_	hypothetical_protein_VITISV_027923_[Vitis_vinifera]
Locus_10329_Transcript_1/1_Confidence_1.000_Length_867	68.5633	50.7174	96.1869	40.4299	43.8613	G7K0G0_Prefoldin_subunit_n=1_Tax=Medicago_truncatula_RepID=G7K0G0_MEDTR	PFD6_prefoldin_6_chr1:10507666-10508821_FORWARD_LENGTH=129	prefoldin_subunit_6-like_[Solanum_lycopersicum]	A4RRI2_OSTLU/16-121_PF01920.15_Prefoldin_2_	hypothetical_protein_ARALYDRAFT_890536_[Arabidopsis_lyrata_subsp._lyrata]_&gt_gi|297336686|gb|EFH67103.1|_hypothetical_protein_ARALYDRAFT_890536_[Arabidopsis_lyrata_subsp._lyrata]
Locus_1033_Transcript_2/3_Confidence_0.667_Length_1721	115.703	152.827	190.627	137.48	112.228	P93212_14-3-3_protein_7_n=1_Tax=Solanum_lycopersicum_RepID=14337_SOLLC	GRF10,_GF14_EPSILON_general_regulatory_factor_10_chr1:7879601-7881103_REVERSE_LENGTH=251	14-3-3_protein_7_[Solanum_lycopersicum]	14331_CAEEL/5-237_PF00244.15_14-3-3_	14-3-3a_protein_[Gossypium_hirsutum]
Locus_10330_Transcript_2/2_Confidence_0.667_Length_1322	1.25938	57.1896	0	1.40141	0	NoHit	NoHit	calumenin-A-like_[Solanum_lycopersicum]	A9TU09_PHYPA/308-380_PF13499.1_EF_hand_5_	Calcium-binding_EF_hand_family_protein_putative_isoform_1_[Theobroma_cacao]
Locus_10331_Transcript_1/1_Confidence_1.000_Length_1070	6.23801	4.76444	43.4478	8.07194	9.83381	NoHit	NoHit	NoHit	NoHit	NoHit
Locus_10333_Transcript_2/2_Confidence_0.667_Length_1487	58.3544	33.5367	50.5409	38.4025	29.2316	Q94ET3_Mature_anther-specific_protein_LAT61_n=1_Tax=Solanum_lycopersicum_RepID=Q94ET3_SOLLC	NoHit	protein_BRASSINAZOLE-RESISTANT_1-like_[Solanum_lycopersicum]	NoHit	BRASSINAZOLE-RESISTANT_1_protein_putative_[Ricinus_communis]_&gt_gi|223551048|gb|EEF52534.1|_BRASSINAZOLE-RESISTANT_1_protein_putative_[Ricinus_communis]
Locus_10334_Transcript_1/1_Confidence_1.000_Length_1005	7.25945	1.9915	0	0.920528	0	NoHit	NoHit	NoHit	A2ZBV7_ORYSI/129-180_PF00847.15_AP2_	NoHit
Locus_10336_Transcript_1/1_Confidence_1.000_Length_2751	13.0185	16.6983	8.25835	15.2311	19.2997	B2ZTC7_BEL30_protein_n=1_Tax=Solanum_etuberosum_RepID=B2ZTC7_9SOLN	NoHit	BEL1-like_homeodomain_protein_6-like_[Solanum_lycopersicum]	A1CNQ5_ASPCL/184-223_PF05920.6_Homeobox_KN_	NoHit
Locus_10337_Transcript_1/1_Confidence_1.000_Length_1656	19.0822	63.0134	72.1829	32.9961	115.48	B9RJ21_Strictosidine_synthase,_putative_n=1_Tax=Ricinus_communis_RepID=B9RJ21_RICCO	SSL3_strictosidine_synthase-like_3_chr1:2682262-2683977_REVERSE_LENGTH=390	adipocyte_plasma_membrane-associated_protein-like_[Solanum_lycopersicum]	A2Q2G0_MEDTR/72-159_PF03088.11_Str_synth_	Adipocyte_plasma_membrane-associated_protein_[Medicago_truncatula]_&gt_gi|355485977|gb|AES67180.1|_Adipocyte_plasma_membrane-associated_protein_[Medicago_truncatula]
Locus_10338_Transcript_6/8_Confidence_0.650_Length_4008	19.1903	5.69845	0.951313	4.08596	6.77947	D7SKP1_Putative_uncharacterized_protein_n=1_Tax=Vitis_vinifera_RepID=D7SKP1_VITVI	P-loop_containing_nucleoside_triphosphate_hydrolases_superfamily_protein_chr3:16855814-16860950_REVERSE_LENGTH=1058	NoHit	A4RVG6_OSTLU/26-367_PF00225.18_Kinesin_	Bipolar_kinesin_KRP-130_putative_[Ricinus_communis]_&gt_gi|223527433|gb|EEF29570.1|_Bipolar_kinesin_KRP-130_putative_[Ricinus_communis]
Locus_10339_Transcript_1/1_Confidence_1.000_Length_1586	32.3841	32.201	42.6085	19.8766	35.6865	B9HBT8_Predicted_protein_(Fragment)_n=1_Tax=Populus_trichocarpa_RepID=B9HBT8_POPTR	Fes1A_Fes1A_chr3:2871216-2873109_FORWARD_LENGTH=363	hsp70-binding_protein_1-like_[Solanum_lycopersicum]	A2XNH4_ORYSI/8-97_PF08609.5_Fes1_	armadillo/beta-catenin_repeat_family_protein_[Arabidopsis_lyrata_subsp._lyrata]_&gt_gi|297328454|gb|EFH58873.1|_armadillo/beta-catenin_repeat_family_protein_[Arabidopsis_lyrata_subsp._lyrata]
Locus_1034_Transcript_8/9_Confidence_0.652_Length_3886	20.6597	10.2143	11.5992	16.0984	14.4881	D7T777_Putative_uncharacterized_protein_n=1_Tax=Vitis_vinifera_RepID=D7T777_VITVI	acylaminoacyl-peptidase-related_chr4:8362586-8366525_FORWARD_LENGTH=764	acylamino-acid-releasing_enzyme-like_[Solanum_lycopersicum]	A2Z798_ORYSI/575-795_PF00326.16_Peptidase_S9_	Acylamino-acid-releasing_enzyme_[Medicago_truncatula]_&gt_gi|355515235|gb|AES96858.1|_Acylamino-acid-releasing_enzyme_[Medicago_truncatula]
Locus_10340_Transcript_1/1_Confidence_1.000_Length_2068	6.03524	4.15331	6.01601	4.58356	4.27082	NoHit	NoHit	UPF0496_protein_At3g19330-like_isoform_1_[Solanum_lycopersicum]_&gt_gi|460365600|ref|XP_004228689.1_UPF0496_protein_At3g19330-like_isoform_2_[Solanum_lycopersicum]	A5AUQ5_VITVI/350-442_PF05055.7_DUF677_	UPF0496_protein_At3g19330-like_isoform_1_[Solanum_lycopersicum]_&gt_gi|460365600|ref|XP_004228689.1|_UPF0496_protein_At3g19330-like_isoform_2_[Solanum_lycopersicum]
Locus_10341_Transcript_1/1_Confidence_1.000_Length_2200	5.22024	5.16692	8.72381	6.86623	6.42777	A5C1V9_Putative_uncharacterized_protein_n=1_Tax=Vitis_vinifera_RepID=A5C1V9_VITVI	Protein_of_unknown_function_(DUF620)_chr3:6780762-6782633_FORWARD_LENGTH=485	uncharacterized_protein_LOC100257657_[Vitis_vinifera]	A3F4A7_9ROSI/30-147_PF04788.7_DUF620_	conserved_hypothetical_protein_[Ricinus_communis]_&gt_gi|223542030|gb|EEF43574.1|_conserved_hypothetical_protein_[Ricinus_communis]
Locus_10342_Transcript_1/1_Confidence_1.000_Length_1451	19.4099	3.53106	5.14417	22.3848	13.3591	NoHit	NoHit	NoHit	NoHit	Calmodulin-binding_protein_of_25_kDa_putative_[Theobroma_cacao]
Locus_10343_Transcript_1/1_Confidence_1.000_Length_546	3.73212	0	0	1.66792	0	B9N9A1_Multidrug_resistance_protein_ABC_transporter_family_(Fragment)_n=1_Tax=Populus_trichocarpa_RepID=B9N9A1_POPTR	ATMRP14,_MRP14,_ABCC10_multidrug_resistance-associated_protein_14_chr3:21863519-21868701_REVERSE_LENGTH=1453	ABC_transporter_C_family_member_10-like_[Solanum_lycopersicum]	A5ACK3_VITVI/237-499_PF00664.18_ABC_membrane_	ABCC_subfamily_ATP-binding_cassette_protein_[Vitis_vinifera]
Locus_10344_Transcript_1/3_Confidence_0.429_Length_1054	18.759	9.15401	8.63655	7.24764	6.49457	NoHit	NoHit	NoHit	A9P075_PICSI/46-99_PF11717.3_Tudor-knot_	NoHit
Locus_10345_Transcript_1/2_Confidence_0.750_Length_2496	23.2651	42.4965	39.4328	24.8549	47.6526	I1GU86_Uncharacterized_protein_n=2_Tax=Brachypodium_distachyon_RepID=I1GU86_BRADI	RAB6,_ATRABH1B,_ATRAB6A,_RAB6A_Ras-related_small_GTP-binding_family_protein_chr2:18411778-18413883_REVERSE_LENGTH=208	ras-related_protein_RABH1b-like_[Brachypodium_distachyon]	A0BE78_PARTE/12-173_PF00071.17_Ras_	hypothetical_protein_CARUB_v10024066mg_[Capsella_rubella]
Locus_10346_Transcript_1/1_Confidence_1.000_Length_917	117.086	67.2646	86.6436	64.7535	72.3168	B9HKY8_Predicted_protein_n=1_Tax=Populus_trichocarpa_RepID=B9HKY8_POPTR	Microsomal_signal_peptidase_12_kDa_subunit_(SPC12)_chr2:9515079-9515357_FORWARD_LENGTH=92	probable_signal_peptidase_complex_subunit_1-like_isoform_2_[Solanum_lycopersicum]_&gt_gi|460376560|ref|XP_004234066.1_probable_signal_peptidase_complex_subunit_1-like_isoform_3_[Solanum_lycopersicum]	A9NJV0_PICSI/1-83_PF06645.8_SPC12_	hypothetical_protein_ARALYDRAFT_353015_[Arabidopsis_lyrata_subsp._lyrata]_&gt_gi|297312739|gb|EFH43162.1|_hypothetical_protein_ARALYDRAFT_353015_[Arabidopsis_lyrata_subsp._lyrata]
Locus_10348_Transcript_1/1_Confidence_1.000_Length_677	8.08993	3.92606	5.66475	8.13235	11.5839	B9IE48_Predicted_protein_n=1_Tax=Populus_trichocarpa_RepID=B9IE48_POPTR	AMSH1_associated_molecule_with_the_SH3_domain_of_STAM_1_chr1:18043925-18047427_REVERSE_LENGTH=507	AMSH-like_ubiquitin_thioesterase_1-like_[Solanum_lycopersicum]	NoHit	AMSH-like_protease_[Medicago_truncatula]_&gt_gi|355524885|gb|AET05339.1|_AMSH-like_protease_[Medicago_truncatula]
Locus_10349_Transcript_1/1_Confidence_1.000_Length_877	17.1174	5.35056	5.84365	31.734	73.1938	B9S1F4_Putative_uncharacterized_protein_n=1_Tax=Ricinus_communis_RepID=B9S1F4_RICCO	PYL1,_RCAR12_PYR1-like_1_chr5:18984063-18984728_REVERSE_LENGTH=221	abscisic_acid_receptor_PYR1-like_isoform_1_[Solanum_lycopersicum]	A2XFM1_ORYSI/72-218_PF10604.4_Polyketide_cyc2_	abscisic_acid_receptor_PYL1_[Arabidopsis_thaliana]_&gt_gi|75161694|sp|Q8VZS8.1|PYL1_ARATH_RecName:_Full=Abscisic_acid_receptor_PYL1_AltName:_Full=ABI1-binding_protein_6_AltName:_Full=PYR1-like_protein_1_AltName:_Full=Regulatory_components_of_ABA_receptor_9_&gt_gi|17380842|gb|AAL36233.1|_unknown_protein_[Arabidopsis_thaliana]_&gt_gi|21436405|gb|AAM51403.1|_unknown_protein_[Arabidopsis_thaliana]_&g…
Locus_10350_Transcript_1/1_Confidence_1.000_Length_875	96.2371	58.1761	67.8674	65.6778	61.6932	D7TLR6_Peptidyl-prolyl_cis-trans_isomerase_n=1_Tax=Vitis_vinifera_RepID=D7TLR6_VITVI	FKBP-like_peptidyl-prolyl_cis-trans_isomerase_family_protein_chr3:20594177-20595128_FORWARD_LENGTH=190	peptidyl-prolyl_cis-trans_isomerase_FKBP20-1-like_[Solanum_lycopersicum]	A1CU54_ASPCL/13-105_PF00254.23_FKBP_C_	FKBP-like_peptidyl-prolyl_cis-trans_isomerase_family_protein_[Arabidopsis_thaliana]_&gt_gi|75183181|sp|Q9M2S7.1|FK201_ARATH_RecName:_Full=Peptidyl-prolyl_cis-trans_isomerase_FKBP20-1_Short=PPIase_FKBP20-1_AltName:_Full=FK506-binding_protein_20-1_Short=AtFKBP20-1_AltName:_Full=Immunophilin_FKBP20-1_AltName:_Full=Rotamase_&gt_gi|7076795|emb|CAB75910.1|_putative_protein_[Arabidopsis_thaliana]_&gt_gi…
Locus_10351_Transcript_1/1_Confidence_1.000_Length_2188	5.16167	13.4627	23.2161	8.44699	13.5466	B9H3F4_Predicted_protein_n=1_Tax=Populus_trichocarpa_RepID=B9H3F4_POPTR	Leucine-rich_repeat_protein_kinase_family_protein_chr1:9446923-9448728_REVERSE_LENGTH=601	probable_inactive_receptor_kinase_At1g27190-like_[Solanum_lycopersicum]	B9GHQ2_POPTR/303-567_PF07714.12_Pkinase_Tyr_	BRASSINOSTEROID_INSENSITIVE_1-associated_receptor_kinase_1_precursor_putative_[Ricinus_communis]_&gt_gi|223543441|gb|EEF44972.1|_BRASSINOSTEROID_INSENSITIVE_1-associated_receptor_kinase_1_precursor_putative_[Ricinus_communis]
Locus_10352_Transcript_2/4_Confidence_0.750_Length_4557	6.13046	7.97429	6.58027	5.95875	4.56852	B0FBS2_Putative_uncharacterized_protein_n=1_Tax=Vitis_hybrid_cultivar_RepID=B0FBS2_9ROSI	NoHit	NoHit	A2Q3T3_MEDTR/106-259_PF07727.9_RVT_2_	hypothetical_protein_[Vitis_hybrid_cultivar]
Locus_10353_Transcript_6/7_Confidence_0.579_Length_1619	5.45965	11.8234	1.73882	24.8046	22.3385	D7SMB9_Putative_uncharacterized_protein_n=1_Tax=Vitis_vinifera_RepID=D7SMB9_VITVI	GDSL-like_Lipase/Acylhydrolase_superfamily_protein_chr5:4658488-4660034_FORWARD_LENGTH=389	GDSL_esterase/lipase_At5g14450_[Vitis_vinifera]	B9GIK2_POPTR/37-365_PF00657.17_Lipase_GDSL_	acetylcholinesterase_[Macroptilium_atropurpureum]
Locus_10354_Transcript_1/4_Confidence_0.667_Length_2051	13.003	19.5971	26.6022	14.7009	51.4605	Q8VWX3_Hexokinase-related_protein_1_n=1_Tax=Solanum_tuberosum_RepID=Q8VWX3_SOLTU	HXK3_hexokinase_3_chr1:17616243-17618859_REVERSE_LENGTH=493	plastidic_hexokinase_[Solanum_lycopersicum]	A2WUL3_ORYSI/246-492_PF03727.11_Hexokinase_2_	hexokinase_2_[Nicotiana_sylvestris]
Locus_10355_Transcript_3/4_Confidence_0.583_Length_4622	42.6959	31.2356	39.969	34.1814	20.7992	E6NU15_JHL07K02.15_protein_n=1_Tax=Jatropha_curcas_RepID=E6NU15_9ROSI	TXR1_Protein_Transporter,_Pam16_chr3:21909266-21910519_REVERSE_LENGTH=116	uncharacterized_protein_LOC101250142_[Solanum_lycopersicum]	A5BPX5_VITVI/508-629_PF03656.8_Pam16_	hypothetical_protein_SORBIDRAFT_01g019160_[Sorghum_bicolor]_&gt_gi|241920925|gb|EER94069.1|_hypothetical_protein_SORBIDRAFT_01g019160_[Sorghum_bicolor]
Locus_10356_Transcript_1/2_Confidence_0.800_Length_877	30.3978	13.8934	21.8289	15.7315	21.2795	NoHit	NoHit	uncharacterized_protein_LOC101256281_[Solanum_lycopersicum]	NoHit	NoHit
Locus_10357_Transcript_1/1_Confidence_1.000_Length_1009	7.78428	12.0803	21.5963	13.9568	6.67171	NoHit	NoHit	NoHit	NoHit	NoHit
Locus_10358_Transcript_3/3_Confidence_0.600_Length_1882	38.2111	20.671	47.477	21.1391	15.3716	NoHit	NoHit	50S_ribosomal_protein_L1-like_[Solanum_lycopersicum]	NoHit	50S_ribosomal_protein_L1-like_[Solanum_lycopersicum]
Locus_10359_Transcript_1/5_Confidence_0.636_Length_2052	19.9257	11.3385	15.867	12.845	9.01879	D7TN53_Putative_uncharacterized_protein_n=1_Tax=Vitis_vinifera_RepID=D7TN53_VITVI	OWL1_DNAJ_heat_shock_N-terminal_domain-containing_protein_chr2:15016883-15019866_FORWARD_LENGTH=538	chaperone_protein_dnaJ_13-like_[Solanum_lycopersicum]	A0DZ45_PARTE/370-436_PF00226.26_DnaJ_	Chaperone_protein_dnaJ_putative_[Ricinus_communis]_&gt_gi|223531626|gb|EEF33453.1|_Chaperone_protein_dnaJ_putative_[Ricinus_communis]
Locus_1036_Transcript_2/3_Confidence_0.667_Length_1676	131.132	63.0632	214.031	73.2915	50.8765	Q40403_G_protein_beta-subunit-like_protein_n=1_Tax=Nicotiana_plumbaginifolia_RepID=Q40403_NICPL	RACK1C_AT_receptor_for_activated_C_kinase_1C_chr3:6211109-6212371_REVERSE_LENGTH=326	ArcA2_protein_[Solanum_lycopersicum]	A0AUJ0_CRYNV/95-133_PF00400.27_WD40_	ArcA1_protein_[Solanum_lycopersicum]_&gt_gi|4589834|dbj|BAA76895.1|_LeArcA1_protein_[Solanum_lycopersicum]
Locus_10360_Transcript_1/1_Confidence_1.000_Length_1453	2.43416	4.33041	31.8729	3.76717	12.4651	B9N1T8_Predicted_protein_n=1_Tax=Populus_trichocarpa_RepID=B9N1T8_POPTR	MES17,_ATMES17_methyl_esterase_17_chr3:3401228-3402612_REVERSE_LENGTH=276	methylesterase_17-like_[Solanum_lycopersicum]	A9NKW1_PICSI/15-253_PF12697.2_Abhydrolase_6_	hypothetical_protein_M569_04755_[Genlisea_aurea]
Locus_10361_Transcript_2/4_Confidence_0.625_Length_1117	23.6485	0	1.29102	0.869654	0	NoHit	NoHit	NoHit	A5BNX6_VITVI/183-219_PF00010.21_HLH_	NoHit
Locus_10362_Transcript_1/1_Confidence_1.000_Length_1366	26.5204	34.5014	45.495	36.0415	27.5743	NoHit	NoHit	uncharacterized_protein_LOC101245175_isoform_1_[Solanum_lycopersicum]_&gt_gi|460392747|ref|XP_004241975.1_uncharacterized_protein_LOC101245175_isoform_2_[Solanum_lycopersicum]	NoHit	uncharacterized_protein_LOC101245175_isoform_1_[Solanum_lycopersicum]_&gt_gi|460392747|ref|XP_004241975.1|_uncharacterized_protein_LOC101245175_isoform_2_[Solanum_lycopersicum]
Locus_10363_Transcript_4/5_Confidence_0.692_Length_2848	6.9543	6.20602	11.2276	6.95972	6.84726	NoHit	ATMAK10,_MAK10_MAK10_homologue_chr2:4341328-4347768_REVERSE_LENGTH=728	NoHit	A5AL98_VITVI/42-99_PF04112.8_Mak10_	NoHit
Locus_10364_Transcript_1/1_Confidence_1.000_Length_1231	59.274	60.6205	119.644	74.8281	143.301	P93395_Proteasome_subunit_beta_type-6_n=1_Tax=Nicotiana_tabacum_RepID=PSB6_TOBAC	PBA1_N-terminal_nucleophile_aminohydrolases_(Ntn_hydrolases)_superfamily_protein_chr4:15188927-15190935_FORWARD_LENGTH=233	proteasome_subunit_beta_type-6-like_[Solanum_lycopersicum]	A0CC48_PARTE/14-196_PF00227.21_Proteasome_	20S_proteasome_subunit_PBA1_[Arabidopsis_thaliana]_&gt_gi|332660488|gb|AEE85888.1|_20S_proteasome_subunit_PBA1_[Arabidopsis_thaliana]
Locus_10365_Transcript_1/2_Confidence_0.833_Length_734	13.3012	0	0	2.22967	0	I7AL54_Reistance_protein_F_n=1_Tax=Solanum_lycopersicum_RepID=I7AL54_SOLLC	NoHit	putative_late_blight_resistance_protein_homolog_R1B-17-like_[Solanum_lycopersicum]	NoHit	ospovirus_resistance_protein_A_[Solanum_lycopersicum]
Locus_10366_Transcript_2/3_Confidence_0.692_Length_2020	6.38053	4.78175	5.47856	4.14752	3.16762	NoHit	NoHit	NoHit	NoHit	NoHit
Locus_10367_Transcript_3/7_Confidence_0.684_Length_2428	18.8358	23.543	45.075	34.0398	20.0833	C9E9W2_Chloroplast_envelope_protein_1_n=1_Tax=Nicotiana_benthamiana_RepID=C9E9W2_NICBE	emb2004_RNI-like_superfamily_protein_chr1:3461771-3465590_FORWARD_LENGTH=605	protein_NLRC3-like_[Solanum_lycopersicum]	B9HLW6_POPTR/51-83_PF13516.1_LRR_6_	chloroplast_envelope_protein_1_[Nicotiana_benthamiana]
Locus_10368_Transcript_1/1_Confidence_1.000_Length_1722	10.712	7.81212	14.216	8.22745	9.01819	F6HCV3_Putative_uncharacterized_protein_n=1_Tax=Vitis_vinifera_RepID=F6HCV3_VITVI	NoHit	uncharacterized_protein_LOC101254681_[Solanum_lycopersicum]	A5C5D2_VITVI/123-166_PF00498.21_FHA_	hypothetical_protein_OsI_28789_[Oryza_sativa_Indica_Group]
Locus_10369_Transcript_1/1_Confidence_1.000_Length_973	1.81549	1.74593	1.22548	1.56752	1.5165	NoHit	NoHit	NoHit	NoHit	NoHit
Locus_1037_Transcript_9/16_Confidence_0.232_Length_2024	26.9138	24.2668	24.7602	19.8465	17.0654	D7U8I0_Putative_uncharacterized_protein_n=1_Tax=Vitis_vinifera_RepID=D7U8I0_VITVI	AAE16_AMP-dependent_synthetase_and_ligase_family_protein_chr3:8575268-8581001_FORWARD_LENGTH=722	probable_acyl-activating_enzyme_16_chloroplastic-like_[Solanum_lycopersicum]	A5BS98_VITVI/647-828_PF00501.23_AMP-binding_	acyl-CoA_synthetase-like_protein_[Arabidopsis_thaliana]
Locus_10370_Transcript_2/4_Confidence_0.700_Length_2659	48.8108	80.0767	50.4058	60.6135	79.0309	Q0KIN6_WD_domain_containing_protein,_putative_n=1_Tax=Solanum_demissum_RepID=Q0KIN6_SOLDE	Transducin/WD40_repeat-like_superfamily_protein_chr3:16745918-16747993_FORWARD_LENGTH=515	NoHit	A5BLC8_VITVI/904-941_PF00400.27_WD40_	DDB1-_and_CUL4-associated_factor_[Medicago_truncatula]_&gt_gi|355486196|gb|AES67399.1|_DDB1-_and_CUL4-associated_factor_[Medicago_truncatula]
Locus_10371_Transcript_1/1_Confidence_1.000_Length_1351	19.8294	25.9042	57.8825	19.9939	16.409	B9RXF3_50S_ribosomal_protein_L4,_putative_n=1_Tax=Ricinus_communis_RepID=B9RXF3_RICCO	Ribosomal_protein_L4/L1_family_chr2:8659384-8661227_FORWARD_LENGTH=300	50S_ribosomal_protein_L4-like_isoform_1_[Solanum_lycopersicum]	A4U4E2_9PROT/16-203_PF00573.17_Ribosomal_L4_	50S_ribosomal_protein_L4_[Arabidopsis_lyrata_subsp._lyrata]_&gt_gi|297331843|gb|EFH62262.1|_50S_ribosomal_protein_L4_[Arabidopsis_lyrata_subsp._lyrata]
Locus_10372_Transcript_5/6_Confidence_0.533_Length_1708	90.8879	47.7308	62.259	52.7661	76.7463	B9H5A1_Predicted_protein_n=1_Tax=Populus_trichocarpa_RepID=B9H5A1_POPTR	NoHit	cytoplasmic_tRNA_2-thiolation_protein_1-like_[Solanum_lycopersicum]	NoHit	cancer-associatedprotein_protein_putative_[Ricinus_communis]_&gt_gi|223551333|gb|EEF52819.1|_cancer-associatedprotein_protein_putative_[Ricinus_communis]
Locus_10373_Transcript_7/7_Confidence_0.647_Length_5926	15.2376	6.53492	10.7915	7.88465	6.14361	NoHit	NoHit	uncharacterized_protein_LOC101254863_[Solanum_lycopersicum]	A2WTI7_ORYSI/328-489_PF03031.13_NIF_	predicted_protein_[Populus_trichocarpa]_&gt_gi|222860370|gb|EEE97917.1|_predicted_protein_[Populus_trichocarpa]
Locus_10374_Transcript_2/3_Confidence_0.400_Length_2764	8.08493	7.51996	22.0161	8.04078	15.4571	D7SP48_Putative_uncharacterized_protein_n=1_Tax=Vitis_vinifera_RepID=D7SP48_VITVI	Histidine_kinase-,_DNA_gyrase_B-,_and_HSP90-like_ATPase_family_protein_chr4:17165513-17169277_REVERSE_LENGTH=626	MORC_family_CW-type_zinc_finger_protein_3-like_[Solanum_lycopersicum]	A5B700_VITVI/45-119_PF13589.1_HATPase_c_3_	compromised_recognition_of_TCV_1_protein_[Arabidopsis_thaliana]_&gt_gi|25054923|gb|AAN71939.1|_unknown_protein_[Arabidopsis_thaliana]_&gt_gi|332661244|gb|AEE86644.1|_compromised_recognition_of_TCV_1_protein_[Arabidopsis_thaliana]
Locus_10375_Transcript_2/3_Confidence_0.571_Length_947	224.37	143.43	28.2665	81.6445	239.518	NoHit	NoHit	NoHit	NoHit	NoHit
Locus_10376_Transcript_1/1_Confidence_1.000_Length_3514	27.0517	29.5497	14.6793	27.4575	33.0415	D5JXY5_Calcium_ATPase_n=2_Tax=Nicotiana_benthamiana_RepID=D5JXY5_NICBE	ACA4_autoinhibited_Ca(2+)-ATPase,_isoform_4_chr2:17332256-17337179_REVERSE_LENGTH=1030	putative_calcium-transporting_ATPase_11_plasma_membrane-type-like_[Solanum_lycopersicum]	A2Q409_MEDTR/242-412_PF00122.15_E1-E2_ATPase_	Autoinhibited_Ca2+-ATPase_11_isoform_1_[Theobroma_cacao]
Locus_10377_Transcript_1/2_Confidence_0.750_Length_1167	4.54558	7.12206	27.5937	7.75559	8.29452	D7T7M5_DNA_replication_complex_GINS_protein_PSF2_n=1_Tax=Vitis_vinifera_RepID=D7T7M5_VITVI	PSF2_PSF2_chr3:3972604-3973864_REVERSE_LENGTH=210	DNA_replication_complex_GINS_protein_PSF2-like_[Solanum_lycopersicum]	A4HPT8_LEIBR/77-210_PF05916.6_Sld5_	DNA_replication_complex_GINS_protein_PSF2_[Aegilops_tauschii]
Locus_10378_Transcript_6/7_Confidence_0.533_Length_1980	18.4137	12.3422	21.9337	14.2611	12.0406	F6GUU7_Putative_uncharacterized_protein_n=1_Tax=Vitis_vinifera_RepID=F6GUU7_VITVI	PHT4_3_phosphate_transporter_4_3_chr3:17307294-17309899_REVERSE_LENGTH=534	probable_anion_transporter_4_chloroplastic-like_[Solanum_lycopersicum]	A9S8T5_PHYPA/2-377_PF07690.11_MFS_1_	hypothetical_protein_ARALYDRAFT_485075_[Arabidopsis_lyrata_subsp._lyrata]_&gt_gi|297323373|gb|EFH53794.1|_hypothetical_protein_ARALYDRAFT_485075_[Arabidopsis_lyrata_subsp._lyrata]
Locus_10379_Transcript_1/2_Confidence_0.750_Length_2130	70.6995	47.1156	36.7515	34.3981	16.8022	NoHit	NoHit	NoHit	NoHit	NoHit
Locus_1038_Transcript_1/1_Confidence_1.000_Length_1415	37.5313	0	0	0.777166	0	O24137_Cysteine_proteinase_n=1_Tax=Nicotiana_tabacum_RepID=O24137_TOBAC	Granulin_repeat_cysteine_protease_family_protein_chr5:17269784-17272117_REVERSE_LENGTH=463	cysteine_proteinase_RD21a-like_[Solanum_lycopersicum]	A0PFJ9_TRIPR/126-343_PF00112.18_Peptidase_C1_	CPR1-like_cysteine_proteinase_[Nicotiana_tabacum]
Locus_10380_Transcript_6/6_Confidence_0.615_Length_1499	22.4962	21.3851	22.1328	20.6419	25.2334	G7I5E7_Basic_helix-loop-helix_transcription_factor_n=1_Tax=Medicago_truncatula_RepID=G7I5E7_MEDTR	bHLH104_basic_helix-loop-helix_(bHLH)_DNA-binding_superfamily_protein_chr4:8300418-8301503_FORWARD_LENGTH=277	transcription_factor_bHLH104-like_[Solanum_lycopersicum]	A2YR23_ORYSI/77-128_PF00010.21_HLH_	Basic_helix-loop-helix_DNA-binding_superfamily_protein_isoform_1_[Theobroma_cacao]
Locus_10381_Transcript_1/1_Confidence_1.000_Length_528	24.5746	20.0159	22.5628	35.8329	64.8317	Q42949_Catechol_O-methyltransferase_n=1_Tax=Nicotiana_tabacum_RepID=Q42949_TOBAC	NoHit	caffeic_acid_3-O-methyltransferase_1-like_[Solanum_lycopersicum]	Q8S3K6_TOBAC/33-84_PF08100.6_Dimerisation_	caffeic_acid_O-methyltransferase_II_[Nicotiana_tabacum]
Locus_10382_Transcript_3/4_Confidence_0.700_Length_823	76.7678	27.939	46.5544	46.4321	31.8669	NoHit	NoHit	NoHit	NoHit	NoHit
Locus_10383_Transcript_4/5_Confidence_0.300_Length_1661	5.41071	7.80274	11.621	8.05502	7.92065	A5AMK9_Putative_uncharacterized_protein_n=1_Tax=Vitis_vinifera_RepID=A5AMK9_VITVI	NAD(P)-binding_Rossmann-fold_superfamily_protein_chr1:3381733-3383874_REVERSE_LENGTH=242	NoHit	A5AMK9_VITVI/27-126_PF00106.20_adh_short_	hypothetical_protein_ARALYDRAFT_471142_[Arabidopsis_lyrata_subsp._lyrata]_&gt_gi|297338400|gb|EFH68817.1|_hypothetical_protein_ARALYDRAFT_471142_[Arabidopsis_lyrata_subsp._lyrata]
Locus_10384_Transcript_2/6_Confidence_0.625_Length_1322	21.0259	12.823	9.51013	24.9039	10.1126	F6HKB7_Putative_uncharacterized_protein_n=1_Tax=Vitis_vinifera_RepID=F6HKB7_VITVI	phosphoadenosine_phosphosulfate_(PAPS)_reductase_family_protein_chr5:849237-852867_REVERSE_LENGTH=497	uncharacterized_protein_LOC101259476_isoform_1_[Solanum_lycopersicum]_&gt_gi|460402231|ref|XP_004246617.1_uncharacterized_protein_LOC101259476_isoform_2_[Solanum_lycopersicum]	A6QUM9_AJECN/125-178_PF01507.14_PAPS_reduct_	FAD_synthetase_[Medicago_truncatula]_&gt_gi|355500704|gb|AES81907.1|_FAD_synthetase_[Medicago_truncatula]_&gt_gi|388512539|gb|AFK44331.1|_unknown_[Medicago_truncatula]
Locus_10385_Transcript_1/1_Confidence_1.000_Length_2498	37.5751	29.5	21.7296	24.1959	26.4359	NoHit	NoHit	F-box_protein_SKIP14-like_[Solanum_lycopersicum]	A0ELV1_PETIN/40-83_PF12937.2_F-box-like_	F-box_family_protein_[Arabidopsis_lyrata_subsp._lyrata]_&gt_gi|297322781|gb|EFH53202.1|_F-box_family_protein_[Arabidopsis_lyrata_subsp._lyrata]
Locus_10386_Transcript_1/1_Confidence_1.000_Length_2056	12.9536	2.09866	2.23447	25.7651	28.5582	Q8LP72_Receptor-like_protein_kinase_n=1_Tax=Nicotiana_tabacum_RepID=Q8LP72_TOBAC	NoHit	leucine-rich_repeat_receptor-like_serine/threonine/tyrosine-protein_kinase_SOBIR1-like_[Solanum_lycopersicum]	B4G0H1_MAIZE/179-485_PF00069.20_Pkinase_	BRASSINOSTEROID_INSENSITIVE_1-associated_receptor_kinase_1_precursor_putative_[Ricinus_communis]_&gt_gi|223550398|gb|EEF51885.1|_BRASSINOSTEROID_INSENSITIVE_1-associated_receptor_kinase_1_precursor_putative_[Ricinus_communis]
Locus_10387_Transcript_1/1_Confidence_1.000_Length_658	22.7736	29.2799	29.6891	18.9887	14.6963	NoHit	NoHit	NoHit	NoHit	NoHit
Locus_10388_Transcript_1/2_Confidence_0.667_Length_737	9.14817	14.4721	3.40403	29.3828	36.6042	B9S289_Transcription_regulator,_putative_n=1_Tax=Ricinus_communis_RepID=B9S289_RICCO	KDR_basic_helix-loop-helix_(bHLH)_DNA-binding_superfamily_protein_chr1:9351571-9352474_FORWARD_LENGTH=94	transcription_factor_bHLH135-like_[Solanum_lycopersicum]	A9PGK3_POPTR/11-52_PF00010.21_HLH_	Basic_helix-loop-helix_(bHLH)_DNA-binding_family_protein_[Theobroma_cacao]
Locus_10389_Transcript_1/2_Confidence_0.667_Length_2575	17.2563	12.1216	15.2127	16.0046	15.973	NoHit	NoHit	uncharacterized_protein_LOC101261498_[Solanum_lycopersicum]	NoHit	uncharacterized_protein_LOC101261498_[Solanum_lycopersicum]
Locus_1039_Transcript_1/1_Confidence_1.000_Length_2618	35.3769	21.7217	20.1109	19.894	17.3796	NoHit	NoHit	NoHit	NoHit	NoHit
Locus_10390_Transcript_1/1_Confidence_1.000_Length_2993	2.18742	2.81321	2.43697	1.83936	0.96068	D7U4S8_Putative_uncharacterized_protein_n=1_Tax=Vitis_vinifera_RepID=D7U4S8_VITVI	Pentatricopeptide_repeat_(PPR)_superfamily_protein_chr2:7462820-7465740_FORWARD_LENGTH=874	pentatricopeptide_repeat-containing_protein_At2g17140-like_[Solanum_lycopersicum]	A2X0J7_ORYSI/245-298_PF13041.1_PPR_2_	binding_protein_[Arabidopsis_lyrata_subsp._lyrata]_&gt_gi|297329881|gb|EFH60300.1|_binding_protein_[Arabidopsis_lyrata_subsp._lyrata]
Locus_10391_Transcript_1/1_Confidence_1.000_Length_817	27.3854	246.909	0	2.42934	0	Q9ZTM1_PGPS/NH21_n=1_Tax=Petunia_x_hybrida_RepID=Q9ZTM1_PETHY	NoHit	EC_protein_homolog_2-like_isoform_2_[Solanum_lycopersicum]	Q9ZTM1_PETHY/10-88_PF02068.11_Metallothio_PEC_	PGPS/NH21_[Petunia_x_hybrida]
Locus_10392_Transcript_1/1_Confidence_1.000_Length_1681	17.6515	16.9005	10.8641	11.2324	16.005	NoHit	NoHit	NoHit	A9NVK2_PICSI/196-258_PF03909.12_BSD_	NoHit
Locus_10393_Transcript_1/1_Confidence_1.000_Length_1082	25.3521	59.8403	5.65819	29.949	6.31402	O24150_Caffeoyl-CoA_O-methyltransferase_3_n=1_Tax=Nicotiana_tabacum_RepID=CAMT3_TOBAC	CCoAOMT1_S-adenosyl-L-methionine-dependent_methyltransferases_superfamily_protein_chr4:16310844-16311973_FORWARD_LENGTH=259	caffeoyl-CoA_O-methyltransferase-like_isoform_2_[Solanum_lycopersicum]	A0S6W2_9CONI/36-248_PF01596.12_Methyltransf_3_	caffeoyl-CoA-3-O-methyltransferase_[Populus_tomentosa]
Locus_10394_Transcript_2/8_Confidence_0.708_Length_5645	7.33847	7.23776	5.5597	5.12522	7.20354	NoHit	NoHit	NoHit	B3V826_TOBAC/49-240_PF00931.17_NB-ARC_	Disease_resistance_protein_putative_[Solanum_demissum]
Locus_10395_Transcript_1/2_Confidence_0.750_Length_1375	12.6899	7.6902	21.8406	10.1572	7.63333	NoHit	NoHit	NoHit	NoHit	NoHit
Locus_10397_Transcript_1/2_Confidence_0.667_Length_2354	67.6901	76.9871	60.3403	60.6726	77.4766	Q93X45_Xaa-Pro_aminopeptidase_2_n=1_Tax=Solanum_lycopersicum_RepID=Q93X45_SOLLC	ATAPP1,_APP1_aminopeptidase_P1_chr4:17326688-17329979_FORWARD_LENGTH=645	Xaa-Pro_aminopeptidase_2_[Solanum_lycopersicum]	A5AU17_VITVI/2-184_PF00557.19_Peptidase_M24_	aminopeptidase-like_protein_[Arabidopsis_thaliana]_&gt_gi|7270625|emb|CAB80342.1|_aminopeptidase-like_protein_[Arabidopsis_thaliana]_&gt_gi|209529771|gb|ACI49780.1|_At4g36760_[Arabidopsis_thaliana]
Locus_10398_Transcript_1/1_Confidence_1.000_Length_1263	8.51144	22.1318	40.7526	41.8376	16.6423	Q38732_DAG_protein,_chloroplastic_n=1_Tax=Antirrhinum_majus_RepID=DAG_ANTMA	plastid_developmental_protein_DAG,_putative_chr1:3847273-3848938_FORWARD_LENGTH=232	DAG_protein_chloroplastic-like_[Solanum_lycopersicum]	NoHit	DAG_protein_chloroplast_precursor_putative_[Ricinus_communis]_&gt_gi|223542435|gb|EEF43977.1|_DAG_protein_chloroplast_precursor_putative_[Ricinus_communis]
Locus_10399_Transcript_4/6_Confidence_0.667_Length_1845	15.5853	46.9984	18.0952	33.6912	42.0466	F8UN62_Trehalose-6-phosphate_phosphatase_n=1_Tax=Petunia_x_hybrida_RepID=F8UN62_PETHY	ATTPPA_Haloacid_dehalogenase-like_hydrolase_(HAD)_superfamily_protein_chr5:20902266-20904292_FORWARD_LENGTH=384	trehalose-phosphate_phosphatase_A-like_isoform_1_[Solanum_lycopersicum]_&gt_gi|460378337|ref|XP_004234929.1_trehalose-phosphate_phosphatase_A-like_isoform_2_[Solanum_lycopersicum]_&gt_gi|460378339|ref|XP_004234930.1_trehalose-phosphate_phosphatase_A-like_isoform_3_[Solanum_lycopersicum]	A3C761_ORYSJ/96-341_PF02358.11_Trehalose_PPase_	aloacid_dehalogenase-like_hydrolase_(HAD)_superfamily_protein_isoform_1_[Theobroma_cacao]
Locus_104_Transcript_8/10_Confidence_0.517_Length_2395	31.1438	43.9068	108.487	40.0137	64.2163	D7U8J7_Putative_uncharacterized_protein_n=1_Tax=Vitis_vinifera_RepID=D7U8J7_VITVI	RNA_binding_(RRM/RBD/RNP_motifs)_family_protein_chr5:12079707-12081317_FORWARD_LENGTH=267	uncharacterized_protein_LOC101253037_[Solanum_lycopersicum]	A2XY46_ORYSI/8-70_PF14259.1_RRM_6_	hypothetical_protein_PRUPE_ppa009644mg_[Prunus_persica]
Locus_1040_Transcript_1/2_Confidence_0.800_Length_3812	59.0105	47.3085	105.942	36.157	35.0638	B9RT10_Helicase,_putative_n=1_Tax=Ricinus_communis_RepID=B9RT10_RICCO	CHR17_chromatin_remodeling_factor17_chr5:6196190-6202058_REVERSE_LENGTH=1072	putative_chromatin-remodeling_complex_ATPase_chain-like_[Solanum_lycopersicum]	A0D8W7_PARTE/135-415_PF00176.18_SNF2_N_	Chromatin_remodeling_complex_subunit_[Medicago_truncatula]_&gt_gi|355483027|gb|AES64230.1|_Chromatin_remodeling_complex_subunit_[Medicago_truncatula]
Locus_10400_Transcript_2/4_Confidence_0.556_Length_1033	61.9015	20.7231	8.83394	40.2687	24.7737	I1MS81_Uncharacterized_protein_n=1_Tax=Glycine_max_RepID=I1MS81_SOYBN	NoHit	aspartic_proteinase-like_protein_2-like_[Solanum_lycopersicum]	NoHit	NoHit
Locus_10401_Transcript_2/4_Confidence_0.667_Length_1676	15.9628	55.7414	18.6096	49.1705	18.1104	Q1PBH9_Gamma-tocopherol_methyltransferase_n=1_Tax=Solanum_lycopersicum_RepID=Q1PBH9_SOLLC	G-TMT,_TMT1,_VTE4_gamma-tocopherol_methyltransferase_chr1:24134337-24135993_REVERSE_LENGTH=348	gamma-tocopherol_methyltransferase_[Solanum_lycopersicum]	A2X8N2_ORYSI/86-184_PF08241.7_Methyltransf_11_	gamma-tocopherol_methyltransferase_[Carthamus_oxyacanthus]
Locus_10402_Transcript_1/1_Confidence_1.000_Length_981	9.04334	3.70166	2.91798	0.927419	1.86684	NoHit	NoHit	uncharacterized_protein_LOC101246479_[Solanum_lycopersicum]	A1ECK4_9ROSI/5-63_PF00403.21_HMA_	hypothetical_protein_F775_17366_[Aegilops_tauschii]
Locus_10403_Transcript_1/3_Confidence_0.714_Length_827	4.64517	0	0	2.49821	2.18202	I3VI25_Cytochrome_P450_CYP736A54_n=1_Tax=Bupleurum_chinense_RepID=I3VI25_BUPCH	NoHit	cytochrome_P450_750A1-like_[Solanum_lycopersicum]	B9HFV3_POPTR/28-291_PF00067.17_p450_	cytochrome_P450_CYP736A54_[Bupleurum_chinense]
Locus_10404_Transcript_4/4_Confidence_0.625_Length_4057	10.5637	9.77416	12.1176	9.18587	7.50633	F6H7C9_Putative_uncharacterized_protein_n=2_Tax=Vitis_vinifera_RepID=F6H7C9_VITVI	ATX4,_SDG16_SET_domain_protein_16_chr4:13894694-13900256_FORWARD_LENGTH=1027	histone-lysine_N-methyltransferase_ATX4-like_[Solanum_lycopersicum]	A2D5Q8_LAGLA/3-67_PF00856.23_SET_	histone-lysine_N-methyltransferase_ATX4_[Arabidopsis_thaliana]_&gt_gi|229488104|sp|Q9SUE7.3|ATX4_ARATH_RecName:_Full=Histone-lysine_N-methyltransferase_ATX4_AltName:_Full=Protein_SET_DOMAIN_GROUP_16_AltName:_Full=Trithorax-homolog_protein_4_Short=TRX-homolog_protein_4_Short=Trithorax_4_&gt_gi|332660008|gb|AEE85408.1|_histone-lysine_N-methyltransferase_ATX4_[Arabidopsis_thaliana]
Locus_10406_Transcript_1/1_Confidence_1.000_Length_1088	5.20864	3.6983	0.995226	1.14408	0	B9P8C1_Predicted_protein_n=1_Tax=Populus_trichocarpa_RepID=B9P8C1_POPTR	NoHit	predicted_protein_[Populus_trichocarpa]	NoHit	NoHit
Locus_10407_Transcript_1/1_Confidence_1.000_Length_2652	23.8171	0	0	1.8273	0	A8W7J7_Lipoxygenase_n=1_Tax=Camellia_sinensis_RepID=A8W7J7_CAMSI	LOX1,_ATLOX1_lipoxygenase_1_chr1:20525798-20530143_FORWARD_LENGTH=859	probable_linoleate_9S-lipoxygenase_5-like_[Solanum_lycopersicum]	A1XCI1_MAIZE/210-311_PF00305.14_Lipoxygenase_	9-lipoxygenase_partial_[Nicotiana_benthamiana]
Locus_10408_Transcript_1/1_Confidence_1.000_Length_1725	7.38213	3.54865	3.81398	8.82948	5.70379	NoHit	NoHit	NoHit	A2X666_ORYSI/323-370_PF00010.21_HLH_	Basic_helix-loop-helix_DNA-binding_superfamily_protein_putative_isoform_1_[Theobroma_cacao]
Locus_10409_Transcript_1/3_Confidence_0.714_Length_3241	4.20832	11.2417	13.9055	10.8778	8.66274	G8Z293_Hop-interacting_protein_THI142_n=1_Tax=Solanum_lycopersicum_RepID=G8Z293_SOLLC	Phox2_Octicosapeptide/Phox/Bem1p_(PB1)_domain-containing_protein_/_tetratricopeptide_repeat_(TPR)-containing_protein_chr1:23084632-23086887_REVERSE_LENGTH=751	uncharacterized_protein_LOC101055540_[Solanum_lycopersicum]	A3BWB0_ORYSJ/304-398_PF00564.19_PB1_	carboxylate_clamp-tetratricopeptide_repeat_protein_[Arabidopsis_thaliana]_&gt_gi|7940289|gb|AAF70848.1|AC003113_15_F2401.12_[Arabidopsis_thaliana]_&gt_gi|19423968|gb|AAL87265.1|_unknown_protein_[Arabidopsis_thaliana]_&gt_gi|21281131|gb|AAM45044.1|_unknown_protein_[Arabidopsis_thaliana]_&gt_gi|332195840|gb|AEE33961.1|_carboxylate_clamp-tetratricopeptide_repeat_protein_[Arabidopsis_thaliana]
Locus_1041_Transcript_1/2_Confidence_0.700_Length_3472	910.277	71.1125	175.764	349.482	72.2202	Q6RH11_40S_ribosomal_protein_S5_n=1_Tax=Capsicum_annuum_RepID=Q6RH11_CAPAN	ATRPS5A,_AML1,_RPS5A_ribosomal_protein_5A_chr3:3778175-3779354_REVERSE_LENGTH=207	40S_ribosomal_protein_S5-2-like_[Solanum_lycopersicum]	A0DJ26_PARTE/41-198_PF00177.16_Ribosomal_S7_	NoHit
Locus_10410_Transcript_1/2_Confidence_0.750_Length_1678	17.4128	22.0992	23.5419	14.5426	24.043	B9GGE2_Predicted_protein_(Fragment)_n=1_Tax=Populus_trichocarpa_RepID=B9GGE2_POPTR	GroES-like_zinc-binding_alcohol_dehydrogenase_family_protein_chr3:5076847-5078870_FORWARD_LENGTH=366	reticulon-4-interacting_protein_1_mitochondrial-like_[Solanum_lycopersicum]	A9TL14_PHYPA/214-358_PF13602.1_ADH_zinc_N_2_	GroES-like_zinc-binding_alcohol_dehydrogenase_family_protein_[Arabidopsis_thaliana]_&gt_gi|8777492|dbj|BAA97072.1|_oxidoreductase-like_protein_[Arabidopsis_thaliana]_&gt_gi|15810047|gb|AAL06950.1|_AT3g15090/K15M2_24_[Arabidopsis_thaliana]_&gt_gi|22135769|gb|AAM91041.1|_AT3g15090/K15M2_24_[Arabidopsis_thaliana]_&gt_gi|332642094|gb|AEE75615.1|_GroES-like_zinc-binding_alcohol_dehydrogenase_family_pr…
Locus_10411_Transcript_5/6_Confidence_0.600_Length_2193	31.5847	27.9678	57.1332	31.2514	42.2475	NoHit	NoHit	uncharacterized_protein_LOC101261033_isoform_3_[Solanum_lycopersicum]_&gt_gi|460390704|ref|XP_004240965.1_uncharacterized_protein_LOC101261033_isoform_4_[Solanum_lycopersicum]	A1A6K6_ARATH/138-211_PF00076.17_RRM_1_	NoHit
Locus_10412_Transcript_1/1_Confidence_1.000_Length_1921	4.39003	1.45525	0.827262	3.05864	1.09117	A1XEL8_CYP92B3_n=1_Tax=Nicotiana_tabacum_RepID=A1XEL8_TOBAC	NoHit	flavonoid_3&apos_-monooxygenase-like_[Solanum_lycopersicum]	A1XEI8_TOBAC/34-491_PF00067.17_p450_	CYP92B2v1_[Nicotiana_tabacum]
Locus_10413_Transcript_1/1_Confidence_1.000_Length_581	2.65936	1.39764	5.54976	3.36019	0	D7SNQ6_Putative_uncharacterized_protein_n=1_Tax=Vitis_vinifera_RepID=D7SNQ6_VITVI	Tetratricopeptide_repeat_(TPR)-like_superfamily_protein_chr1:876258-877547_REVERSE_LENGTH=429	putative_pentatricopeptide_repeat-containing_protein_At1g03510-like_[Solanum_lycopersicum]	A5AR46_VITVI/109-157_PF13041.1_PPR_2_	hypothetical_protein_PRUPE_ppa019357mg_partial_[Prunus_persica]
Locus_10414_Transcript_1/1_Confidence_1.000_Length_3138	20.8895	13.396	8.1575	19.7562	19.6306	NoHit	NoHit	probable_serine/threonine-protein_kinase_At1g09600-like_[Solanum_lycopersicum]	A2YPQ7_ORYSI/112-315_PF00069.20_Pkinase_	hypothetical_protein_PRUPE_ppa002182mg_[Prunus_persica]
Locus_10415_Transcript_3/4_Confidence_0.667_Length_1390	103.585	102.78	128.331	92.7986	90.7986	Q9SQI4_Centrin_n=1_Tax=Nicotiana_tabacum_RepID=Q9SQI4_TOBAC	ATCEN2,_CEN1,_CEN2_centrin2_chr3:18674421-18675502_FORWARD_LENGTH=169	caltractin-like_[Solanum_lycopersicum]	A0CGR2_PARTE/55-116_PF13499.1_EF_hand_5_	Caltractin_putative_[Ricinus_communis]_&gt_gi|223537135|gb|EEF38768.1|_Caltractin_putative_[Ricinus_communis]
Locus_10416_Transcript_5/5_Confidence_0.600_Length_1435	10.4932	9.04468	17.0306	9.91629	6.28	F6I3M9_Putative_uncharacterized_protein_n=1_Tax=Vitis_vinifera_RepID=F6I3M9_VITVI	NoHit	probable_glycosyltransferase_At5g03795-like_[Glycine_max]	A5AJ29_VITVI/169-270_PF03016.10_Exostosin_	catalytic_putative_[Ricinus_communis]_&gt_gi|223535028|gb|EEF36711.1|_catalytic_putative_[Ricinus_communis]
Locus_10417_Transcript_1/1_Confidence_1.000_Length_1368	6.45393	3.42252	6.87627	5.29274	4.9653	D7U362_Putative_uncharacterized_protein_n=1_Tax=Vitis_vinifera_RepID=D7U362_VITVI	NoHit	NoHit	A5BV43_VITVI/147-241_PF01657.12_Stress-antifung_	NoHit
Locus_10418_Transcript_3/6_Confidence_0.538_Length_2269	27.7411	26.3003	42.5056	25.2286	31.3119	F6HB01_Putative_uncharacterized_protein_n=1_Tax=Vitis_vinifera_RepID=F6HB01_VITVI	unknown_protein_BEST_Arabidopsis_thaliana_protein_match_is:_unknown_protein_(TAIR:AT1G61900.1)_Has_68_Blast_hits_to_67_proteins_in_13_species:_Archae_0_Bacteria_2_Metazoa_0_Fungi_0_Plants_66_Viruses_0_Other_Eukaryotes_0_(source:_NCBI_BLink)._chr2:13082033-13084384_REVERSE_LENGTH=480	uncharacterized_GPI-anchored_protein_At1g61900-like_[Solanum_lycopersicum]	NoHit	conserved_hypothetical_protein_[Ricinus_communis]_&gt_gi|223530156|gb|EEF32067.1|_conserved_hypothetical_protein_[Ricinus_communis]
Locus_10419_Transcript_1/2_Confidence_0.750_Length_1887	17.0038	22.5584	60.0682	25.7405	22.914	Q8L6J8_Carbamoyl-phosphate_synthase_small_chain_n=1_Tax=Nicotiana_tabacum_RepID=Q8L6J8_TOBAC	CARA_carbamoyl_phosphate_synthetase_A_chr3:10281470-10283792_REVERSE_LENGTH=430	carbamoyl-phosphate_synthase_small_chain-like_[Solanum_lycopersicum]	A0LC17_MAGSM/197-375_PF00117.23_GATase_	anthranilate_synthase_02_[Vitis_vinifera]_&gt_gi|262181537|gb|ACY29659.1|_anthranilate_synthase_02_[Vitis_vinifera]
Locus_1042_Transcript_3/4_Confidence_0.667_Length_3366	8.85431	40.3368	47.1856	13.8892	67.284	NoHit	NoHit	protein_IQ-DOMAIN_31-like_isoform_1_[Solanum_lycopersicum]_&gt_gi|460372846|ref|XP_004232234.1_protein_IQ-DOMAIN_31-like_isoform_2_[Solanum_lycopersicum]	D7SX73_VITVI/446-532_PF13178.1_DUF4005_	protein_IQ-DOMAIN_31-like_isoform_1_[Solanum_lycopersicum]_&gt_gi|460372846|ref|XP_004232234.1|_protein_IQ-DOMAIN_31-like_isoform_2_[Solanum_lycopersicum]
Locus_10420_Transcript_1/1_Confidence_1.000_Length_526	0	4.13476	5.33153	6.02159	0	NoHit	NoHit	NoHit	NoHit	NoHit
Locus_10421_Transcript_2/3_Confidence_0.667_Length_2925	13.5657	13.5877	21.0774	8.93537	13.4278	NoHit	NoHit	protein_STRUBBELIG-RECEPTOR_FAMILY_3-like_[Solanum_lycopersicum]	A3AIT4_ORYSJ/448-682_PF00069.20_Pkinase_	hypothetical_protein_ARALYDRAFT_490225_[Arabidopsis_lyrata_subsp._lyrata]_&gt_gi|297318618|gb|EFH49040.1|_hypothetical_protein_ARALYDRAFT_490225_[Arabidopsis_lyrata_subsp._lyrata]
Locus_10422_Transcript_4/5_Confidence_0.714_Length_2370	40.9596	14.7456	16.5068	19.0992	14.8079	NoHit	NoHit	NoHit	A8J605_CHLRE/117-269_PF13883.1_Pyrid_oxidase_2_	NoHit
Locus_10423_Transcript_3/3_Confidence_0.714_Length_3272	17.7196	23.5821	28.3871	18.0299	27.4556	D7TW83_Putative_uncharacterized_protein_n=1_Tax=Vitis_vinifera_RepID=D7TW83_VITVI	Major_Facilitator_Superfamily_with_SPX_(SYG1/Pho81/XPR1)_domain-containing_protein_chr4:12048240-12050984_REVERSE_LENGTH=700	SPX_domain-containing_membrane_protein_At4g22990-like_[Solanum_lycopersicum]	A5AJG3_VITVI/94-148_PF03105.14_SPX_	conserved_hypothetical_protein_[Ricinus_communis]_&gt_gi|223549594|gb|EEF51082.1|_conserved_hypothetical_protein_[Ricinus_communis]
Locus_10424_Transcript_1/1_Confidence_1.000_Length_878	33.3072	32.4212	50.0847	21.0548	22.0356	B9N1I8_Predicted_protein_n=1_Tax=Populus_trichocarpa_RepID=B9N1I8_POPTR	unknown_protein_FUNCTIONS_IN:_molecular_function_unknown_INVOLVED_IN:_biological_process_unknown_LOCATED_IN:_endomembrane_system_Has_31_Blast_hits_to_31_proteins_in_11_species:_Archae_0_Bacteria_0_Metazoa_0_Fungi_0_Plants_31_Viruses_0_Other_Eukaryotes_0_(source:_NCBI_BLink)._chr3:5201014-5201307_FORWARD_LENGTH=59	uncharacterized_protein_LOC101252100_isoform_1_[Solanum_lycopersicum]_&gt_gi|460397328|ref|XP_004244219.1_uncharacterized_protein_LOC101252100_isoform_2_[Solanum_lycopersicum]	NoHit	conserved_hypothetical_protein_[Ricinus_communis]_&gt_gi|223532004|gb|EEF33815.1|_conserved_hypothetical_protein_[Ricinus_communis]
Locus_10425_Transcript_1/1_Confidence_1.000_Length_1410	2.2448	0	0.777591	2.46015	0.959789	NoHit	NoHit	NoHit	NoHit	NoHit
Locus_10426_Transcript_1/1_Confidence_1.000_Length_1219	1.57279	2.95295	3.61055	4.3408	10.186	B5AY36_Acyl-[acyl-carrier-protein]_desaturase_n=1_Tax=Ricinus_communis_RepID=B5AY36_RICCO	Plant_stearoyl-acyl-carrier-protein_desaturase_family_protein_chr1:16577662-16579549_FORWARD_LENGTH=391	acyl-[acyl-carrier-protein]_desaturase_6_chloroplastic-like_[Cicer_arietinum]	A1YNA1_SOYBN/51-384_PF03405.9_FA_desaturase_2_	acyl-[acyl-carrier-protein]_desaturase_6_[Arabidopsis_thaliana]_&gt_gi|313471485|sp|Q84VY3.2|STAD6_ARATH_RecName:_Full=Acyl-[acyl-carrier-protein]_desaturase_6_chloroplastic_AltName:_Full=Stearoyl-ACP_desaturase_6_Flags:_Precursor_&gt_gi|332193877|gb|AEE31998.1|_acyl-[acyl-carrier-protein]_desaturase_6_[Arabidopsis_thaliana]
Locus_10427_Transcript_1/2_Confidence_0.750_Length_1437	24.2528	25.5642	58.403	25.1487	15.6597	I6LNS9_Mitochondrial_50S_ribosomal_protein_L21_n=1_Tax=Hevea_brasiliensis_RepID=I6LNS9_HEVBR	NFD1_Ribosomal_protein_L21_chr4:15050170-15051630_REVERSE_LENGTH=270	NoHit	A2Y7C4_ORYSI/136-232_PF00829.16_Ribosomal_L21p_	50S_ribosomal_protein_L21_[Arabidopsis_thaliana]_&gt_gi|29839556|sp|Q8L9A0.1|RM21_ARATH_RecName:_Full=50S_ribosomal_protein_L21_mitochondrial_Flags:_Precursor_&gt_gi|12641613|emb|CAC27453.1|_putative_ribosomal_protein_L21_[Arabidopsis_thaliana]_&gt_gi|21595368|gb|AAM66095.1|_unknown_[Arabidopsis_thaliana]_&gt_gi|29028852|gb|AAO64805.1|_At4g30930_[Arabidopsis_thaliana]_&gt_gi|110736393|dbj|BAF0016…
Locus_10428_Transcript_3/3_Confidence_0.750_Length_1200	19.3408	50.5301	19.1733	23.604	19.6732	P50218_Isocitrate_dehydrogenase_[NADP]_n=1_Tax=Nicotiana_tabacum_RepID=IDHC_TOBAC	cICDH_cytosolic_NADP+-dependent_isocitrate_dehydrogenase_chr1:24539088-24541861_FORWARD_LENGTH=410	isocitrate_dehydrogenase_[NADP]-like_isoform_2_[Solanum_lycopersicum]	A0BKT3_PARTE/6-401_PF00180.15_Iso_dh_	Cytosolic_NADP+-dependent_isocitrate_dehydrogenase_isoform_1_[Theobroma_cacao]
Locus_10429_Transcript_1/2_Confidence_0.667_Length_2077	14.3142	9.95387	5.92316	12.6192	4.5281	B9S4A2_Amino_acid_transporter,_putative_n=1_Tax=Ricinus_communis_RepID=B9S4A2_RICCO	Transmembrane_amino_acid_transporter_family_protein_chr3:20850087-20851779_FORWARD_LENGTH=435	putative_sodium-coupled_neutral_amino_acid_transporter_7-like_[Solanum_lycopersicum]	NoHit	amino_acid_transporter_[Genlisea_aurea]
Locus_1043_Transcript_1/3_Confidence_0.667_Length_2035	35.8987	11.1469	20.1684	17.0107	9.50551	I1M8S0_Uncharacterized_protein_n=1_Tax=Glycine_max_RepID=I1M8S0_SOYBN	Protein_of_unknown_function_(DUF620)_chr3:6780762-6782633_FORWARD_LENGTH=485	uncharacterized_protein_LOC101265729_[Solanum_lycopersicum]	NoHit	conserved_hypothetical_protein_[Ricinus_communis]_&gt_gi|223542030|gb|EEF43574.1|_conserved_hypothetical_protein_[Ricinus_communis]
Locus_10430_Transcript_1/1_Confidence_1.000_Length_784	20.5826	4.52898	1.69747	27.6195	5.07501	NoHit	NoHit	uncharacterized_protein_LOC101262513_[Solanum_lycopersicum]	NoHit	uncharacterized_protein_LOC101262513_[Solanum_lycopersicum]
Locus_10431_Transcript_2/3_Confidence_0.714_Length_1654	210.366	200.472	515.096	331.428	166.814	Q9M5A8_Chaperonin_21_n=1_Tax=Solanum_lycopersicum_RepID=Q9M5A8_SOLLC	CPN20_chaperonin_20_chr5:7015015-7016354_FORWARD_LENGTH=253	chaperonin_21_precursor_[Solanum_lycopersicum]	A0L4D0_MAGSM/4-96_PF00166.16_Cpn10_	20_kDa_chaperonin_[Medicago_truncatula]_&gt_gi|355511026|gb|AES92168.1|_20_kDa_chaperonin_[Medicago_truncatula]
Locus_10432_Transcript_1/2_Confidence_0.750_Length_2025	27.6241	17.2008	25.9081	14.4937	20.0141	D7TTG2_Putative_uncharacterized_protein_n=1_Tax=Vitis_vinifera_RepID=D7TTG2_VITVI	DRT101_phosphoglucosamine_mutase-related_chr5:5981117-5982787_FORWARD_LENGTH=556	phosphoacetylglucosamine_mutase-like_[Solanum_lycopersicum]	NoHit	hypothetical_protein_PRUPE_ppa003636mg_[Prunus_persica]
Locus_10433_Transcript_4/4_Confidence_0.571_Length_1406	50.1585	42.3276	62.1765	30.1095	53.5386	B6VAZ5_Cyclopropyl_isomerase_n=1_Tax=Solanum_lycopersicum_RepID=B6VAZ5_SOLLC	CPI1_cyclopropyl_isomerase_chr5:20511856-20513931_FORWARD_LENGTH=280	cyclopropyl_isomerase_[Solanum_lycopersicum]	NoHit	Cycloeucalenol_cycloisomerase_[Medicago_truncatula]_&gt_gi|355491136|gb|AES72339.1|_Cycloeucalenol_cycloisomerase_[Medicago_truncatula]
Locus_10434_Transcript_2/3_Confidence_0.667_Length_1118	269.299	59.003	44.3862	50.8458	81.1363	NoHit	NoHit	NoHit	NoHit	NoHit
Locus_10436_Transcript_4/6_Confidence_0.381_Length_1636	12.3607	96.5188	13.1364	4.37438	73.9455	NoHit	NoHit	NoHit	Q0KIQ6_SOLDE/793-879_PF13456.1_RVT_3_	NoHit
Locus_10437_Transcript_2/2_Confidence_0.667_Length_3075	23.0864	8.24659	16.8561	8.66088	7.62536	B9SJ12_DUF26_domain-containing_protein_1,_putative_n=1_Tax=Ricinus_communis_RepID=B9SJ12_RICCO	PDLP7_plasmodesmata-located_protein_7_chr5:14959842-14961165_FORWARD_LENGTH=298	cysteine-rich_repeat_secretory_protein_12-like_isoform_1_[Solanum_lycopersicum]_&gt_gi|460382416|ref|XP_004236935.1_cysteine-rich_repeat_secretory_protein_12-like_isoform_2_[Solanum_lycopersicum]	A5BNF4_VITVI/148-234_PF01657.12_Stress-antifung_	Cysteine-rich_repeat_secretory_protein_[Medicago_truncatula]_&gt_gi|355517603|gb|AES99226.1|_Cysteine-rich_repeat_secretory_protein_[Medicago_truncatula]
Locus_10438_Transcript_1/1_Confidence_1.000_Length_1547	18.9859	15.762	20.7475	19.0802	22.6705	F6I5M0_Putative_uncharacterized_protein_n=1_Tax=Vitis_vinifera_RepID=F6I5M0_VITVI	NBP35,_ATNBP35_nucleotide_binding_protein_35_chr5:20734267-20735824_FORWARD_LENGTH=350	cytosolic_Fe-S_cluster_assembly_factor_NUBP1_homolog_[Solanum_lycopersicum]	A0DJ02_PARTE/170-253_PF10609.4_ParA_	Cytosolic_Fe-S_cluster_assembly_factor_nbp35_[Medicago_truncatula]_&gt_gi|355478036|gb|AES59239.1|_Cytosolic_Fe-S_cluster_assembly_factor_nbp35_[Medicago_truncatula]
Locus_10439_Transcript_3/3_Confidence_0.714_Length_2368	4.62242	2.26385	4.77469	2.84807	3.13541	NoHit	NoHit	uncharacterized_protein_LOC101266148_[Solanum_lycopersicum]	NoHit	NoHit
Locus_1044_Transcript_4/5_Confidence_0.692_Length_1439	1491.19	2.11421	4.42966	74.4894	0	Q8GV42_Hemoglobin_n=1_Tax=Solanum_tuberosum_RepID=Q8GV42_SOLTU	GLB1,_AHB1,_ARATH_GLB1,_NSHB1,_ATGLB1,_HB1_hemoglobin_1_chr2:6982782-6983522_REVERSE_LENGTH=160	non-symbiotic_hemoglobin_class_1_[Solanum_lycopersicum]	A2XE45_ORYSI/21-123_PF00042.17_Globin_	NoHit
Locus_10440_Transcript_2/2_Confidence_0.667_Length_1128	51.5848	38.6042	62.7	39.3869	49.8116	D7TI73_Putative_uncharacterized_protein_n=1_Tax=Vitis_vinifera_RepID=D7TI73_VITVI	NCBP_novel_cap-binding_protein_chr5:5989105-5990588_REVERSE_LENGTH=221	eukaryotic_translation_initiation_factor_NCBP-like_[Fragaria_vesca_subsp._vesca]	A7RYG8_NEMVE/69-231_PF01652.13_IF4E_	Cap-binding_protein_isoform_1_[Theobroma_cacao]
Locus_10441_Transcript_1/1_Confidence_1.000_Length_592	18.2826	0	2.64011	0	0	NoHit	NoHit	NoHit	NoHit	NoHit
Locus_10442_Transcript_1/2_Confidence_0.800_Length_638	36.8307	42.8567	52.0539	37.829	27.7174	NoHit	NoHit	NoHit	NoHit	NoHit
Locus_10443_Transcript_1/1_Confidence_1.000_Length_1156	16.4429	6.05648	3.66394	12.0314	4.34253	F6HQR3_Putative_uncharacterized_protein_n=1_Tax=Vitis_vinifera_RepID=F6HQR3_VITVI	ATPRR1,_PRR1_pinoresinol_reductase_1_chr1:11546472-11547953_REVERSE_LENGTH=317	isoflavone_reductase_homolog_[Solanum_lycopersicum]	A2Y1U9_ORYSI/8-305_PF05368.8_NmrA_	Isoflavone_reductase_putative_[Ricinus_communis]_&gt_gi|223540897|gb|EEF42455.1|_Isoflavone_reductase_putative_[Ricinus_communis]
Locus_10444_Transcript_3/6_Confidence_0.667_Length_1894	14.5912	14.5848	12.5855	8.33888	16.8189	D7U2V2_Peptide_chain_release_factor_1_2_n=1_Tax=Vitis_vinifera_RepID=D7U2V2_VITVI	Peptide_chain_release_factor_1_chr2:19320090-19322279_REVERSE_LENGTH=413	peptide_chain_release_factor_1-like_isoform_2_[Solanum_lycopersicum]	A2RVR7_ARATH/260-373_PF00472.15_RF-1_	hypothetical_protein_ARALYDRAFT_904175_[Arabidopsis_lyrata_subsp._lyrata]_&gt_gi|297327940|gb|EFH58360.1|_hypothetical_protein_ARALYDRAFT_904175_[Arabidopsis_lyrata_subsp._lyrata]
Locus_10445_Transcript_4/5_Confidence_0.636_Length_1770	16.0154	18.1685	20.4009	97.9532	15.4238	UPI000233EE63_UPI000233EE63_related_cluster_n=1_Tax=unknown_RepID=UPI000233EE63	ATPAO4,_PAO4_polyamine_oxidase_4_chr1:24490173-24492728_FORWARD_LENGTH=497	probable_polyamine_oxidase_4-like_[Solanum_lycopersicum]	A5BXF6_VITVI/42-225_PF01593.19_Amino_oxidase_	amine_oxidase_putative_[Ricinus_communis]_&gt_gi|223534488|gb|EEF36188.1|_amine_oxidase_putative_[Ricinus_communis]
Locus_10446_Transcript_4/4_Confidence_0.647_Length_644	35.1355	0	0	0	0	NoHit	NoHit	NoHit	NoHit	NoHit
Locus_10447_Transcript_1/1_Confidence_1.000_Length_719	9.68308	2.43943	7.01722	4.99082	5.51975	NoHit	NoHit	NoHit	NoHit	NoHit
Locus_10448_Transcript_1/1_Confidence_1.000_Length_1294	25.7176	14.7737	45.3615	15.7241	22.2398	NoHit	NoHit	chloride_conductance_regulatory_protein_ICln-like_[Solanum_lycopersicum]	A9RKX5_PHYPA/47-99_PF03517.8_ICln_channel_	chloride_conductance_regulatory_protein_ICln-like_[Solanum_lycopersicum]
Locus_1045_Transcript_3/7_Confidence_0.562_Length_2992	248.87	356.368	402.643	230.712	287.494	NoHit	NoHit	NoHit	NoHit	NoHit
Locus_10450_Transcript_4/5_Confidence_0.500_Length_3165	4.80023	2.56614	1.7715	3.37782	4.69604	NoHit	NoHit	NoHit	B9N0T6_POPTR/3-50_PF00646.28_F-box_	NoHit
Locus_10451_Transcript_1/2_Confidence_0.750_Length_1818	138.915	38.1741	40.5385	44.866	54.4887	NoHit	NoHit	NoHit	A2Q545_MEDTR/185-222_PF05553.6_DUF761_	NoHit
Locus_10453_Transcript_1/1_Confidence_1.000_Length_989	11.6894	5.01593	8.68356	9.2435	1.557	I1KTA3_Uncharacterized_protein_n=1_Tax=Glycine_max_RepID=I1KTA3_SOYBN	NoHit	uncharacterized_protein_LOC100785896_isoform_1_[Glycine_max]	A9PBR9_POPTR/12-44_PF05627.6_AvrRpt-cleavage_	hypothetical_protein_[Cicer_arietinum]
Locus_10454_Transcript_2/2_Confidence_0.667_Length_1335	17.521	12.2924	11.9889	33.3796	11.7142	NoHit	NoHit	NoHit	A2X0M8_ORYSI/611-690_PF00564.19_PB1_	NoHit
Locus_10455_Transcript_3/3_Confidence_0.400_Length_836	9.81354	4.6985	5.28111	7.07711	3.339	NoHit	NoHit	NoHit	NoHit	NoHit
Locus_10456_Transcript_1/1_Confidence_1.000_Length_1439	7.71197	0	0	0	0	NoHit	NoHit	NoHit	NoHit	NoHit
Locus_10458_Transcript_1/2_Confidence_0.800_Length_2068	30.3594	3.70479	5.74026	8.83311	0.733365	F6HSN6_Putative_uncharacterized_protein_n=1_Tax=Vitis_vinifera_RepID=F6HSN6_VITVI	MATE_efflux_family_protein_chr1:24902110-24904213_FORWARD_LENGTH=482	MATE_efflux_family_protein_9-like_[Solanum_lycopersicum]	A2YD80_ORYSI/146-309_PF01554.13_MatE_	hypothetical_protein_PRUPE_ppa004624mg_[Prunus_persica]
Locus_10459_Transcript_1/3_Confidence_0.667_Length_2964	11.0804	13.0404	8.59687	9.86659	14.9126	F6GTR4_Putative_uncharacterized_protein_n=1_Tax=Vitis_vinifera_RepID=F6GTR4_VITVI	WNK3_with_no_lysine_(K)_kinase_3_chr3:17873012-17875220_REVERSE_LENGTH=516	probable_serine/threonine-protein_kinase_WNK2-like_[Solanum_lycopersicum]	A2X877_ORYSI/25-282_PF00069.20_Pkinase_	hypothetical_protein_OsI_18146_[Oryza_sativa_Indica_Group]
Locus_1046_Transcript_1/2_Confidence_0.750_Length_1450	17.4202	10.3841	16.8929	12.2443	7.93126	D7T496_Putative_uncharacterized_protein_n=1_Tax=Vitis_vinifera_RepID=D7T496_VITVI	ELP6_elongator_protein_6_chr4:6305455-6307286_FORWARD_LENGTH=262	elongator_complex_protein_6-like_[Solanum_lycopersicum]	A5AHS6_VITVI/3-241_PF09807.4_DUF2348_	NoHit
Locus_10460_Transcript_2/3_Confidence_0.714_Length_1527	5.46696	1.42202	0	2.83378	0	NoHit	NoHit	NoHit	A8MR24_ARATH/159-194_PF06200.9_tify_	NoHit
Locus_10461_Transcript_2/4_Confidence_0.625_Length_1294	14.2822	13.2359	14.6361	11.1783	11.5922	Q94IB9_Acyl-CoA_independent_ceramide_synthase_n=1_Tax=Arabidopsis_thaliana_RepID=Q94IB9_ARATH	ATCES1_Alkaline_phytoceramidase_(aPHC)_chr4:11798483-11799549_FORWARD_LENGTH=255	alkaline_ceramidase_3-like_isoform_1_[Solanum_lycopersicum]_&gt_gi|460404806|ref|XP_004247871.1_alkaline_ceramidase_3-like_isoform_2_[Solanum_lycopersicum]	A9S829_PHYPA/11-254_PF05875.7_Ceramidase_	acyl-CoA_independent_ceramide_synthase_[Arabidopsis_thaliana]_&gt_gi|14488266|dbj|BAB60897.1|_Acyl-CoA_independent_ceramide_synthase_[Arabidopsis_thaliana]_&gt_gi|30793847|gb|AAP40376.1|_unknown_protein_[Arabidopsis_thaliana]_&gt_gi|30794039|gb|AAP40465.1|_unknown_protein_[Arabidopsis_thaliana]_&gt_gi|332659194|gb|AEE84594.1|_acyl-CoA_independent_ceramide_synthase_[Arabidopsis_thaliana]
Locus_10462_Transcript_3/3_Confidence_0.667_Length_1941	21.6141	14.7709	25.9438	15.7256	12.634	B9RJD9_S-adenosylmethionine-dependent_methyltransferase,_putative_n=1_Tax=Ricinus_communis_RepID=B9RJD9_RICCO	S-adenosyl-L-methionine-dependent_methyltransferases_superfamily_protein_chr1:13669644-13670934_FORWARD_LENGTH=404	alkylated_DNA_repair_protein_alkB_homolog_8-like_isoform_1_[Solanum_lycopersicum]	A9SSR3_PHYPA/56-146_PF08241.7_Methyltransf_11_	hypothetical_protein_ARALYDRAFT_473716_[Arabidopsis_lyrata_subsp._lyrata]_&gt_gi|297337058|gb|EFH67475.1|_hypothetical_protein_ARALYDRAFT_473716_[Arabidopsis_lyrata_subsp._lyrata]
Locus_10463_Transcript_1/1_Confidence_1.000_Length_2545	8.88565	11.8326	5.64286	5.82532	10.3391	NoHit	NoHit	F-box_protein_SKIP14-like_[Solanum_lycopersicum]	A0ELV1_PETIN/40-83_PF12937.2_F-box-like_	F-box_protein_SKIP14-like_[Cucumis_sativus]
Locus_10464_Transcript_3/4_Confidence_0.300_Length_918	14.6061	13.0084	4.88337	8.24184	4.96959	NoHit	NoHit	NoHit	NoHit	NoHit
Locus_10465_Transcript_1/2_Confidence_0.667_Length_3137	7.84171	12.5056	7.93615	8.49196	26.3259	A5AIH8_Putative_uncharacterized_protein_n=1_Tax=Vitis_vinifera_RepID=A5AIH8_VITVI	NoHit	uncharacterized_protein_LOC101257082_[Solanum_lycopersicum]	A5AIH8_VITVI/4-721_PF06075.7_DUF936_	NoHit
Locus_10467_Transcript_3/3_Confidence_0.667_Length_959	18.5449	9.55999	12.9537	14.5972	9.18408	E0CSG5_Putative_uncharacterized_protein_n=1_Tax=Vitis_vinifera_RepID=E0CSG5_VITVI	Yippee_family_putative_zinc-binding_protein_chr5:21897164-21898589_REVERSE_LENGTH=129	protein_yippee-like_At5g53940-like_[Solanum_lycopersicum]	A5AX81_VITVI/1-108_PF03226.9_Yippee_	ad_NAD_binding_oxidoreductases_putative_[Ricinus_communis]_&gt_gi|223549342|gb|EEF50830.1|_fad_NAD_binding_oxidoreductases_putative_[Ricinus_communis]
Locus_10468_Transcript_3/4_Confidence_0.667_Length_2118	33.6906	35.7543	37.5191	42.6294	29.9989	F4JZF7_Omega-amidase_n=1_Tax=Arabidopsis_thaliana_RepID=F4JZF7_ARATH	Nitrilase/cyanide_hydratase_and_apolipoprotein_N-acyltransferase_family_protein_chr5:3885162-3887169_FORWARD_LENGTH=294	omega-amidase_NIT2-like_[Solanum_lycopersicum]	A7T002_NEMVE/9-183_PF00795.17_CN_hydrolase_	carbon-nitrogen_hydrolase_family_protein_[Arabidopsis_lyrata_subsp._lyrata]_&gt_gi|297317346|gb|EFH47768.1|_carbon-nitrogen_hydrolase_family_protein_[Arabidopsis_lyrata_subsp._lyrata]
Locus_10469_Transcript_1/2_Confidence_0.750_Length_2662	1.80972	0.601813	3.73175	11.5886	6.61885	F6H0G0_Putative_uncharacterized_protein_n=1_Tax=Vitis_vinifera_RepID=F6H0G0_VITVI	WAK3_wall_associated_kinase_3_chr1:7434303-7436702_FORWARD_LENGTH=741	NoHit	A0F0B1_9FABA/128-395_PF00069.20_Pkinase_	ATP_binding_protein_putative_[Ricinus_communis]_&gt_gi|223540498|gb|EEF42065.1|_ATP_binding_protein_putative_[Ricinus_communis]
Locus_1047_Transcript_2/5_Confidence_0.300_Length_2036	128.376	73.143	54.7005	56.7411	65.4562	I3S085_Uncharacterized_protein_n=1_Tax=Medicago_truncatula_RepID=I3S085_MEDTR	NAD(P)-linked_oxidoreductase_superfamily_protein_chr1:22349892-22351668_REVERSE_LENGTH=345	NoHit	A115_TOBAC/24-307_PF00248.16_Aldo_ket_red_	aldo/keto_reductase_AKR_[Manihot_esculenta]
Locus_10470_Transcript_2/5_Confidence_0.600_Length_2591	36.2507	26.1026	33.426	20.1336	31.7671	D7T9L2_Putative_uncharacterized_protein_n=2_Tax=Vitis_vinifera_RepID=D7T9L2_VITVI	POK,_TTD8,_ATVPS52_Vps52_/_Sac2_family_chr1:26863736-26869817_FORWARD_LENGTH=707	vacuolar_protein_sorting-associated_protein_52_homolog_isoform_1_[Solanum_lycopersicum]_&gt_gi|460371924|ref|XP_004231784.1_vacuolar_protein_sorting-associated_protein_52_homolog_isoform_2_[Solanum_lycopersicum]_&gt_gi|460371926|ref|XP_004231785.1_vacuolar_protein_sorting-associated_protein_52_homolog_isoform_3_[Solanum_lycopersicum]	A5AGN8_VITVI/131-178_PF04129.7_Vps52_	ARE1-like_protein_78992-73047_[Arabidopsis_thaliana]
Locus_10472_Transcript_1/1_Confidence_1.000_Length_1878	13.4579	9.93499	15.869	11.2344	9.95573	B9VXZ7_BTB-POZ_and_MATH_domain_protein_n=1_Tax=Capsicum_annuum_RepID=B9VXZ7_CAPAN	ATBPM4,_BPM4_BTB-POZ_and_MATH_domain_4_chr3:937106-939807_REVERSE_LENGTH=465	BTB/POZ_and_MATH_domain-containing_protein_4-like_[Solanum_lycopersicum]	A3ANI2_ORYSJ/43-168_PF00917.21_MATH_	BTB-POZ_and_MATH_domain_4_isoform_1_[Theobroma_cacao]
Locus_10473_Transcript_1/1_Confidence_1.000_Length_982	3.51386	0	1.95852	1.49504	0	F6HRQ1_Putative_uncharacterized_protein_n=1_Tax=Vitis_vinifera_RepID=F6HRQ1_VITVI	NoHit	probable_glucan_1,3-beta-glucosidase_A-like_[Solanum_lycopersicum]	NoHit	NoHit
Locus_10475_Transcript_1/1_Confidence_1.000_Length_809	2.32572	2.10159	1.27216	1.85175	1.53217	NoHit	NoHit	NoHit	NoHit	NoHit
Locus_10476_Transcript_3/5_Confidence_0.692_Length_1505	20.9842	14.4396	18.8634	14.4093	16.7785	D7TFR9_Putative_uncharacterized_protein_n=1_Tax=Vitis_vinifera_RepID=D7TFR9_VITVI	Subunits_of_heterodimeric_actin_filament_capping_protein_Capz_superfamily_chr1:26996869-26998785_FORWARD_LENGTH=256	probable_F-actin-capping_protein_subunit_beta-like_[Solanum_lycopersicum]	NoHit	-actin_capping_protein_beta_subunit_putative_[Ricinus_communis]_&gt_gi|223533533|gb|EEF35273.1|_f-actin_capping_protein_beta_subunit_putative_[Ricinus_communis]
Locus_10477_Transcript_4/5_Confidence_0.643_Length_3107	67.5134	82.8449	13.9406	77.1347	56.234	I1MYL4_Uncharacterized_protein_n=1_Tax=Glycine_max_RepID=I1MYL4_SOYBN	Regulator_of_chromosome_condensation_(RCC1)_family_protein_chr3:9538063-9540149_FORWARD_LENGTH=532	probable_E3_ubiquitin-protein_ligase_HERC1-like_[Solanum_lycopersicum]	A5BV58_VITVI/217-268_PF00415.13_RCC1_	hypothetical_protein_OsI_38005_[Oryza_sativa_Indica_Group]
Locus_10478_Transcript_1/2_Confidence_0.833_Length_5088	9.93473	7.40405	10.5958	10.2167	7.19089	NoHit	NoHit	uncharacterized_protein_LOC101258847_[Solanum_lycopersicum]	A5AEU4_VITVI/1145-1213_PF13414.1_TPR_11_	NoHit
Locus_10479_Transcript_2/3_Confidence_0.714_Length_2124	69.1555	134.527	129.097	63.8178	106.623	NoHit	NoHit	NoHit	NoHit	NoHit
Locus_1048_Transcript_1/2_Confidence_0.750_Length_931	346.744	84.8095	33.9517	39.9856	68.2132	NoHit	NoHit	NoHit	NoHit	NoHit
Locus_10480_Transcript_2/3_Confidence_0.667_Length_2129	34.4031	33.2993	29.4892	33.1063	48.7836	NoHit	NoHit	uncharacterized_protein_LOC101257201_isoform_1_[Solanum_lycopersicum]_&gt_gi|460365201|ref|XP_004228492.1_uncharacterized_protein_LOC101257201_isoform_2_[Solanum_lycopersicum]	A0JQ72_ARATH/31-82_PF00847.15_AP2_	NoHit
Locus_10481_Transcript_3/7_Confidence_0.625_Length_2536	9.85874	3.26488	6.24378	4.66463	2.10157	B9S8P2_Oligopeptidase_B,_putative_n=1_Tax=Ricinus_communis_RepID=B9S8P2_RICCO	Prolyl_oligopeptidase_family_protein_chr5:26736209-26739493_REVERSE_LENGTH=792	protease_2-like_[Solanum_lycopersicum]	A5AMA3_VITVI/105-318_PF00326.16_Peptidase_S9_	hypothetical_protein_M569_06374_[Genlisea_aurea]
Locus_10482_Transcript_1/2_Confidence_0.750_Length_3400	5.02727	1.39254	1.5036	2.25699	2.22685	NoHit	NoHit	putative_late_blight_resistance_protein_homolog_R1A-10-like_isoform_1_[Solanum_lycopersicum]	NoHit	putative_late_blight_resistance_protein_homolog_R1A-10-like_isoform_1_[Solanum_lycopersicum]
Locus_10483_Transcript_2/3_Confidence_0.750_Length_2363	111.815	146.728	50.6889	93.2777	182.265	I3SQJ3_Uncharacterized_protein_n=1_Tax=Medicago_truncatula_RepID=I3SQJ3_MEDTR	Protein_of_unknown_function_(DUF962)_chr1:6458020-6459658_REVERSE_LENGTH=206	uncharacterized_endoplasmic_reticulum_membrane_protein_C16E8.02-like_isoform_1_[Solanum_lycopersicum]	A0C1Y5_PARTE/3-156_PF06127.6_DUF962_	conserved_hypothetical_protein_[Ricinus_communis]_&gt_gi|223538349|gb|EEF39956.1|_conserved_hypothetical_protein_[Ricinus_communis]
Locus_10485_Transcript_1/3_Confidence_0.714_Length_1659	72.922	51.2754	96.8069	58.962	47.6342	D7U018_Putative_uncharacterized_protein_n=1_Tax=Vitis_vinifera_RepID=D7U018_VITVI	RNA-binding_(RRM/RBD/RNP_motifs)_family_protein_chr1:6067394-6069098_REVERSE_LENGTH=369	uncharacterized_protein_LOC101263390_[Solanum_lycopersicum]	A1C5X5_ASPCL/85-144_PF00076.17_RRM_1_	heterogeneous_nuclear_ribonucleoprotein_A3_[Zea_mays]
Locus_10486_Transcript_2/3_Confidence_0.714_Length_1435	36.844	80.12	52.8187	51.8357	137.038	I7FHN4_MAP_kinase_n=1_Tax=Nicotiana_tabacum_RepID=I7FHN4_TOBAC	NoHit	mitogen-activated_protein_kinase_12_[Solanum_lycopersicum]	NoHit	NoHit
Locus_10487_Transcript_1/1_Confidence_1.000_Length_2271	12.6203	15.928	31.7322	12.5062	11.7737	F6H0D1_Pseudouridine_synthase_n=1_Tax=Vitis_vinifera_RepID=F6H0D1_VITVI	Pseudouridine_synthase_family_protein_chr1:28558813-28560294_REVERSE_LENGTH=463	tRNA_pseudouridine_synthase_A_mitochondrial-like_[Solanum_lycopersicum]	A5AJY9_VITVI/372-479_PF01416.15_PseudoU_synth_1_	hypothetical_protein_PRUPE_ppa004469mg_[Prunus_persica]
Locus_10488_Transcript_1/1_Confidence_1.000_Length_3404	14.5372	15.6642	8.506	10.232	10.7449	NoHit	NoHit	NoHit	NoHit	NoHit
Locus_10489_Transcript_1/1_Confidence_1.000_Length_695	22.1157	2.54761	0	14.258	3.09039	NoHit	NoHit	NoHit	NoHit	NoHit
Locus_1049_Transcript_3/6_Confidence_0.688_Length_2313	41.3027	67.0998	171.34	34.0743	133.411	I1NDI3_Uncharacterized_protein_n=1_Tax=Glycine_max_RepID=I1NDI3_SOYBN	PDCB4_plasmodesmata_callose-binding_protein_4_chr1:26050492-26051843_REVERSE_LENGTH=222	NoHit	A2XM48_ORYSI/25-96_PF07983.8_X8_	beta-1,3-glucanase_24_[Solanum_tuberosum]
Locus_10490_Transcript_6/6_Confidence_0.643_Length_2011	10.0058	14.0831	21.435	11.1858	11.4682	I1KB41_Uncharacterized_protein_(Fragment)_n=2_Tax=Glycine_max_RepID=I1KB41_SOYBN	BIN4_double-stranded_DNA_binding_chr5:8432523-8435682_REVERSE_LENGTH=454	uncharacterized_protein_LOC101256852_[Solanum_lycopersicum]	NoHit	DNA-binding_protein_BIN4_[Arabidopsis_thaliana]_&gt_gi|238481369|ref|NP_001154737.1|_DNA-binding_protein_BIN4_[Arabidopsis_thaliana]_&gt_gi|332005956|gb|AED93339.1|_DNA-binding_protein_BIN4_[Arabidopsis_thaliana]_&gt_gi|332005957|gb|AED93340.1|_DNA-binding_protein_BIN4_[Arabidopsis_thaliana]
Locus_10491_Transcript_2/3_Confidence_0.714_Length_1162	19.6649	107.698	39.7638	31.6146	265.252	NoHit	NoHit	NoHit	A1CM27_ASPCL/52-165_PF00005.22_ABC_tran_	NoHit
Locus_10492_Transcript_1/1_Confidence_1.000_Length_1785	9.8347	6.83812	6.99969	5.54308	10.2318	Q599H9_Beta_1,2_N-acetylglucosaminyltransferase_n=1_Tax=Populus_tremula_x_Populus_alba_RepID=Q599H9_POPCN	beta-1,2-N-acetylglucosaminyltransferase_II_chr2:1936016-1937308_FORWARD_LENGTH=430	alpha-1,6-mannosyl-glycoprotein_2-beta-N-acetylglucosaminyltransferase-like_[Solanum_lycopersicum]	A5B7N3_VITVI/70-418_PF05060.9_MGAT2_	beta-1,2-n-acetylglucosaminyltransferase_II_putative_[Ricinus_communis]_&gt_gi|223530262|gb|EEF32162.1|_beta-1,2-n-acetylglucosaminyltransferase_II_putative_[Ricinus_communis]
Locus_10494_Transcript_1/2_Confidence_0.600_Length_1015	129.176	220.926	42.1048	92.0152	2152.31	NoHit	NoHit	probable_carboxylesterase_13-like_[Solanum_lycopersicum]	D7T6U5_VITVI/81-287_PF07859.8_Abhydrolase_3_	probable_carboxylesterase_13-like_[Solanum_lycopersicum]
Locus_10495_Transcript_1/1_Confidence_1.000_Length_1549	14.2073	67.6432	126.891	139.605	64.9869	B9RHH4_Ribonucleoprotein,_chloroplast,_putative_n=1_Tax=Ricinus_communis_RepID=B9RHH4_RICCO	RNA-binding_(RRM/RBD/RNP_motifs)_family_protein_chr3:19342074-19343090_FORWARD_LENGTH=253	ribonucleoprotein_chloroplast_putative_[Ricinus_communis]	A2YZA4_ORYSI/171-222_PF00076.17_RRM_1_	30S_ribosomal_protein_[Medicago_truncatula]_&gt_gi|355488100|gb|AES69303.1|_30S_ribosomal_protein_[Medicago_truncatula]
Locus_10496_Transcript_4/7_Confidence_0.667_Length_3325	7.78994	9.66502	13.4413	12.1917	7.95488	NoHit	NoHit	NoHit	A2Y7S3_ORYSI/711-760_PF04434.12_SWIM_	NoHit
Locus_10497_Transcript_1/4_Confidence_0.500_Length_3360	40.8852	26.8896	12.3185	43.1588	16.9474	A5AY88_Putative_uncharacterized_protein_n=1_Tax=Vitis_vinifera_RepID=A5AY88_VITVI	ATTPS6,_TPS6_UDP-Glycosyltransferase_/_trehalose-phosphatase_family_protein_chr1:25497493-25500241_FORWARD_LENGTH=860	alpha,alpha-trehalose-phosphate_synthase_[UDP-forming]_6-like_[Solanum_lycopersicum]	A2XAF4_ORYSI/49-532_PF00982.16_Glyco_transf_20_	Alpha,alpha-trehalose-phosphate_synthase_[Medicago_truncatula]_&gt_gi|355524999|gb|AET05453.1|_Alpha,alpha-trehalose-phosphate_synthase_[Medicago_truncatula]
Locus_10498_Transcript_1/1_Confidence_1.000_Length_759	278.936	114.941	306.667	170.314	150.592	A9NK32_Putative_uncharacterized_protein_n=1_Tax=Picea_sitchensis_RepID=A9NK32_PICSI	Ribosomal_protein_S5_domain_2-like_superfamily_protein_chr2:3781442-3781882_FORWARD_LENGTH=146	40S_ribosomal_protein_S16-like_[Solanum_lycopersicum]	A0CS01_PARTE/15-98_PF00380.14_Ribosomal_S9_	40S_ribosomal_protein_S16A_[Hevea_brasiliensis]
Locus_10499_Transcript_7/8_Confidence_0.571_Length_3354	34.5824	50.4197	62.3376	57.8627	17.9837	NoHit	NoHit	NoHit	A2YVG7_ORYSI/195-308_PF01426.13_BAH_	NoHit
Locus_105_Transcript_1/2_Confidence_0.667_Length_2114	48.4724	21.5141	36.3012	27.0336	21.1835	B9IF53_Histone_acetyltransferase_n=1_Tax=Populus_trichocarpa_RepID=B9IF53_POPTR	ELO3,_HAG3,_HAC8,_ELP3,_AtELP3_radical_SAM_domain-containing_protein_/_GCN5-related_N-acetyltransferase_(GNAT)_family_protein_chr5:20481200-20484811_REVERSE_LENGTH=565	elongator_complex_protein_3-like_[Solanum_lycopersicum]	A2E0C1_TRIVA/87-296_PF04055.16_Radical_SAM_	Elongator_complex_protein_3_[Arabidopsis_thaliana]_&gt_gi|75305923|sp|Q93ZR1.1|ELP3_ARATH_RecName:_Full=Elongator_complex_protein_3_Short=AtELP3_AltName:_Full=Elongator_component_3_AltName:_Full=Protein_ELONGATA_3_AltName:_Full=Protein_ENHANCER-OF-ASYMMETRIC-LEAVES-TWO1_&gt_gi|15810569|gb|AAL07172.1|_putative_histone_acetyltransferase_[Arabidopsis_thaliana]_&gt_gi|66841024|emb|CAI79647.1|_elongat…
Locus_1050_Transcript_1/2_Confidence_0.750_Length_1753	3.31987	2.55496	4.72707	2.13077	1.95032	E0CVP3_Putative_uncharacterized_protein_n=1_Tax=Vitis_vinifera_RepID=E0CVP3_VITVI	NoHit	pentatricopeptide_repeat-containing_protein_At4g04370-like_[Solanum_lycopersicum]	A5AJZ0_VITVI/475-538_PF13041.1_PPR_2_	hypothetical_protein_M569_02796_[Genlisea_aurea]
Locus_10500_Transcript_1/1_Confidence_1.000_Length_1213	14.0335	88.4061	8.87513	8.73953	6.10947	NoHit	NoHit	NoHit	NoHit	NoHit
Locus_10501_Transcript_12/13_Confidence_0.444_Length_4079	28.1785	23.3354	32.8497	63.9762	64.748	NoHit	NoHit	NoHit	NoHit	NoHit
Locus_10502_Transcript_1/1_Confidence_1.000_Length_1203	9.64872	13.9989	5.30335	6.05662	12.0745	B9GM28_Annexin_n=1_Tax=Populus_trichocarpa_RepID=B9GM28_POPTR	ANNAT3,_ANN3_annexin_3_chr2:16201086-16202490_FORWARD_LENGTH=321	annexin_D3-like_[Solanum_lycopersicum]	A1L514_BOVIN/18-83_PF00191.15_Annexin_	annexin_3_[Brassica_juncea]_&gt_gi|251747933|gb|ABD47520.2|_annexin_3_[Brassica_juncea]
Locus_10503_Transcript_5/6_Confidence_0.571_Length_2635	10.5218	7.72927	9.31975	4.68824	6.23086	A6N8J3_Kinase-associated_protein_phosphatase_1_n=1_Tax=Solanum_peruvianum_RepID=A6N8J3_SOLPE	KAPP,_RAG1_kinase_associated_protein_phosphatase_chr5:6488450-6493182_FORWARD_LENGTH=591	protein_phosphatase_2C_70-like_[Solanum_lycopersicum]	A2XN79_ORYSI/189-265_PF00498.21_FHA_	hypothetical_protein_CARUB_v10003567mg_[Capsella_rubella]
Locus_10504_Transcript_1/3_Confidence_0.667_Length_1690	9.98857	7.46502	19.7435	6.93347	4.87436	NoHit	NoHit	NoHit	B9SR35_RICCO/1-65_PF02362.16_B3_	NoHit
Locus_10505_Transcript_7/8_Confidence_0.545_Length_2572	54.6112	47.7761	32.2738	32.7285	20.4268	B9T288_Ubiquitin_carboxyl-terminal_hydrolase_isozyme_L3,_putative_n=1_Tax=Ricinus_communis_RepID=B9T288_RICCO	UCH3_ubiquitin_C-terminal_hydrolase_3_chr4:9767114-9768648_REVERSE_LENGTH=234	ubiquitin_carboxyl-terminal_hydrolase_isozyme_L3-like_[Solanum_lycopersicum]	A4S327_OSTLU/4-209_PF01088.16_Peptidase_C12_	hypothetical_protein_ARALYDRAFT_493125_[Arabidopsis_lyrata_subsp._lyrata]_&gt_gi|297313893|gb|EFH44316.1|_hypothetical_protein_ARALYDRAFT_493125_[Arabidopsis_lyrata_subsp._lyrata]
Locus_10506_Transcript_4/5_Confidence_0.583_Length_1477	40.2499	34.383	26.973	25.586	84.6819	E0CUW7_Putative_uncharacterized_protein_n=1_Tax=Vitis_vinifera_RepID=E0CUW7_VITVI	Protein_of_unknown_function_(DUF819)_chr5:21321672-21323702_REVERSE_LENGTH=461	uncharacterized_membrane_protein_YjcL-like_[Solanum_lycopersicum]	A5BMV9_VITVI/131-493_PF05684.7_DUF819_	conserved_hypothetical_protein_[Ricinus_communis]_&gt_gi|223547568|gb|EEF49063.1|_conserved_hypothetical_protein_[Ricinus_communis]
Locus_10507_Transcript_8/9_Confidence_0.273_Length_4288	5.97728	3.33499	2.55781	2.01024	2.87791	NoHit	NoHit	NoHit	NoHit	NoHit
Locus_10508_Transcript_1/2_Confidence_0.750_Length_3842	6.79452	11.3454	16.5577	10.2548	6.43281	NoHit	NoHit	uncharacterized_protein_LOC101257555_[Solanum_lycopersicum]	B8BLS0_ORYSI/117-196_PF00076.17_RRM_1_	NoHit
Locus_10509_Transcript_1/1_Confidence_1.000_Length_1796	10.3739	5.03301	7.25861	4.98561	4.8609	A9QMN9_TPK1_n=1_Tax=Nicotiana_tabacum_RepID=A9QMN9_TOBAC	NoHit	two-pore_potassium_channel_3-like_[Solanum_lycopersicum]	A2WU35_ORYSI/231-305_PF07885.11_Ion_trans_2_	NoHit
Locus_1051_Transcript_6/9_Confidence_0.636_Length_2602	9.6209	5.93668	9.93209	7.48536	6.39482	D7T9X6_Putative_uncharacterized_protein_n=1_Tax=Vitis_vinifera_RepID=D7T9X6_VITVI	Asparagine_synthase_family_protein_chr2:1114179-1117281_FORWARD_LENGTH=610	NoHit	NoHit	asparagine_synthase_[Arabidopsis_thaliana]_&gt_gi|330250639|gb|AEC05733.1|_asparagine_synthase_[Arabidopsis_thaliana]
Locus_10511_Transcript_1/1_Confidence_1.000_Length_788	132.979	112.914	230.633	64.6853	99.8523	NoHit	NoHit	NoHit	NoHit	NoHit
Locus_10512_Transcript_3/5_Confidence_0.692_Length_2996	4.70116	4.52179	3.80558	4.37359	7.14798	Q8LGM7_Molybdenum_cofactor_sulfurase_n=1_Tax=Solanum_lycopersicum_RepID=MOCOS_SOLLC	SIR3,_LOS5,_ABA3,_ATABA3,_ACI2_molybdenum_cofactor_sulfurase_(LOS5)_(ABA3)_chr1:5659465-5665201_FORWARD_LENGTH=819	molybdenum_cofactor_sulfurase_[Solanum_lycopersicum]	A5ASU9_VITVI/6-130_PF03473.12_MOSC_	ABA3/ATABA3/LOS5/SIR3_[Arabidopsis_lyrata_subsp._lyrata]_&gt_gi|297336013|gb|EFH66430.1|_ABA3/ATABA3/LOS5/SIR3_[Arabidopsis_lyrata_subsp._lyrata]
Locus_10513_Transcript_1/1_Confidence_1.000_Length_2764	18.4913	7.11764	14.2234	10.9388	10.6631	B9T7C4_Protein_binding_protein,_putative_n=1_Tax=Ricinus_communis_RepID=B9T7C4_RICCO	Zinc_finger_(C3HC4-type_RING_finger)_family_protein_chr2:16274135-16276651_FORWARD_LENGTH=692	uncharacterized_protein_LOC101250694_[Solanum_lycopersicum]	A2Q5E8_MEDTR/2-55_PF13639.1_zf-RING_2_	hypothetical_protein_VITISV_016246_[Vitis_vinifera]
Locus_10514_Transcript_1/1_Confidence_1.000_Length_3582	11.7557	5.4326	6.96554	4.6034	7.01802	NoHit	NoHit	pathogenesis-related_homeodomain_protein-like_[Solanum_lycopersicum]	A9S7Y2_PHYPA/348-403_PF00628.24_PHD_	NoHit
Locus_10515_Transcript_1/1_Confidence_1.000_Length_634	35.521	24.4181	20.0696	26.7626	10.3629	NoHit	NoHit	NoHit	NoHit	NoHit
Locus_10516_Transcript_2/2_Confidence_0.667_Length_1186	0	178.011	4.90401	5.29084	69.3598	G7KJ00_3-oxo-5-alpha-steroid_4-dehydrogenase_n=1_Tax=Medicago_truncatula_RepID=G7KJ00_MEDTR	3-oxo-5-alpha-steroid_4-dehydrogenase_family_protein_chr5:5227982-5229012_FORWARD_LENGTH=268	very-long-chain_enoyl-CoA_reductase-like_[Solanum_lycopersicum]	A3BGT8_ORYSJ/164-248_PF02544.11_Steroid_dh_	3-oxo-5-alpha-steroid_4-dehydrogenase_family_protein_[Arabidopsis_lyrata_subsp._lyrata]_&gt_gi|297317535|gb|EFH47957.1|_3-oxo-5-alpha-steroid_4-dehydrogenase_family_protein_[Arabidopsis_lyrata_subsp._lyrata]
Locus_10517_Transcript_4/5_Confidence_0.636_Length_3772	22.7825	13.3696	14.3014	17.9164	16.3098	F6GXX7_Putative_uncharacterized_protein_n=1_Tax=Vitis_vinifera_RepID=F6GXX7_VITVI	PAP/OAS1_substrate-binding_domain_superfamily_chr3:19143859-19147944_FORWARD_LENGTH=829	uncharacterized_protein_LOC101256025_[Solanum_lycopersicum]	A5ACL4_VITVI/2-93_PF01909.18_NTP_transf_2_	hypothetical_protein_ARALYDRAFT_485514_[Arabidopsis_lyrata_subsp._lyrata]_&gt_gi|297321933|gb|EFH52354.1|_hypothetical_protein_ARALYDRAFT_485514_[Arabidopsis_lyrata_subsp._lyrata]
Locus_10519_Transcript_1/6_Confidence_0.538_Length_4338	8.71865	6.2092	10.8418	7.16934	4.78405	NoHit	ATM2,_ATMYOS1,_ATM4_myosin_2_chr5:22039606-22045592_REVERSE_LENGTH=1220	NoHit	A9RMV3_PHYPA/52-713_PF00063.16_Myosin_head_	hypothetical_protein_CARUB_v10025758mg_[Capsella_rubella]
Locus_1052_Transcript_1/3_Confidence_0.667_Length_873	8.36347	47.6042	25.1191	63.3454	24.2294	D7T7F2_Putative_uncharacterized_protein_n=1_Tax=Vitis_vinifera_RepID=D7T7F2_VITVI	NoHit	maltose_excess_protein_1_chloroplastic-like_isoform_1_[Solanum_lycopersicum]_&gt_gi|460384058|ref|XP_004237732.1_maltose_excess_protein_1_chloroplastic-like_isoform_2_[Solanum_lycopersicum]	NoHit	NoHit
Locus_10520_Transcript_1/1_Confidence_1.000_Length_1620	6.57568	5.40844	11.4621	4.92176	2.52582	NoHit	NoHit	NoHit	NoHit	NoHit
Locus_10521_Transcript_3/3_Confidence_0.667_Length_2129	19.671	22.4249	27.9224	22.3785	14.6566	NoHit	NoHit	NoHit	A2XHW0_ORYSI/209-396_PF02902.14_Peptidase_C48_	Cysteine_proteinases_superfamily_protein_putative_isoform_1_[Theobroma_cacao]
Locus_10523_Transcript_3/3_Confidence_0.667_Length_2460	6.83921	4.28932	6.78245	4.83585	2.42687	B9HVV0_Predicted_protein_(Fragment)_n=1_Tax=Populus_trichocarpa_RepID=B9HVV0_POPTR	ATCPSF73-II,_EDA26,_CPSF73-II_cleavage_and_polyadenylation_specificity_factor_73_kDa_subunit-II_chr2:320597-323845_FORWARD_LENGTH=613	cleavage_and_polyadenylation_specificity_factor_subunit_3-II-like_[Solanum_lycopersicum]	A5BIY0_VITVI/55-97_PF07521.7_RMMBL_	ACT11D09.9_[Cucumis_melo]
Locus_10524_Transcript_1/3_Confidence_0.667_Length_724	1.85006	23.0448	3.86932	11.3251	165.371	NoHit	PDR4,_ATPDR4_pleiotropic_drug_resistance_4_chr2:11481623-11487874_FORWARD_LENGTH=1420	NoHit	NoHit	NoHit
Locus_10525_Transcript_1/1_Confidence_1.000_Length_1735	26.8107	10.8195	29.839	16.342	10.0963	NoHit	NoHit	protein_gar2-like_[Solanum_lycopersicum]	A2XZN6_ORYSI/269-337_PF00076.17_RRM_1_	NoHit
Locus_10526_Transcript_1/1_Confidence_1.000_Length_1530	5.64581	47.2412	17.7041	133.5	19.6141	NoHit	NoHit	NoHit	NoHit	hypothetical_protein_PRUPE_ppa018737mg_[Prunus_persica]
Locus_10527_Transcript_1/8_Confidence_0.667_Length_3723	25.0826	13.5832	12.807	15.7156	15.031	NoHit	NoHit	NoHit	NoHit	NoHit
Locus_10528_Transcript_2/3_Confidence_0.800_Length_2164	48.0582	12.1	7.57004	97.7113	10.6224	D4P3S0_Sinapyl_alcohol_dehydrogenase_2_n=1_Tax=Nicotiana_tabacum_RepID=D4P3S0_TOBAC	ELI3-1,_ELI3,_ATCAD7,_CAD7_elicitor-activated_gene_3-1_chr4:17852670-17854302_FORWARD_LENGTH=357	probable_mannitol_dehydrogenase-like_[Solanum_lycopersicum]	A2YT96_ORYSI/188-312_PF00107.21_ADH_zinc_N_	10-hydroxygeraniol_oxidoreductase_[Camptotheca_acuminata]
Locus_10529_Transcript_4/5_Confidence_0.692_Length_2854	8.15044	7.55661	16.1599	6.93294	6.31001	D7TRL1_Putative_uncharacterized_protein_n=1_Tax=Vitis_vinifera_RepID=D7TRL1_VITVI	NoHit	tRNA_(cytosine(34)-C(5))-methyltransferase-like_[Solanum_lycopersicum]	A1D1Z8_NEOFI/283-362_PF01189.12_Nol1_Nop2_Fmu_	conserved_hypothetical_protein_[Ricinus_communis]_&gt_gi|223528702|gb|EEF30715.1|_conserved_hypothetical_protein_[Ricinus_communis]
Locus_1053_Transcript_1/1_Confidence_1.000_Length_2107	26.9391	24.0719	18.235	20.752	21.6828	F6H778_Putative_uncharacterized_protein_n=1_Tax=Vitis_vinifera_RepID=F6H778_VITVI	Phosphatidylinositol_3-_and_4-kinase_Ubiquitin_family_protein_chr5:8231110-8232925_REVERSE_LENGTH=574	uncharacterized_protein_LOC101256074_[Solanum_lycopersicum]	A2WMI3_ORYSI/264-522_PF00454.22_PI3_PI4_kinase_	hypothetical_protein_PRUPE_ppa017046mg_[Prunus_persica]
Locus_10530_Transcript_1/1_Confidence_1.000_Length_820	19.6761	0	0	16.5461	0	B9SEP7_Lactoylglutathione_lyase,_putative_n=1_Tax=Ricinus_communis_RepID=B9SEP7_RICCO	Lactoylglutathione_lyase_/_glyoxalase_I_family_protein_chr1:30151101-30151930_FORWARD_LENGTH=167	uncharacterized_protein_YwkD-like_[Solanum_lycopersicum]	A2YPH9_ORYSI/56-172_PF12681.2_Glyoxalase_2_	hypothetical_protein_PRUPE_ppa012380mg_[Prunus_persica]
Locus_10531_Transcript_8/10_Confidence_0.571_Length_2626	29.2152	13.1334	26.2223	22.0768	13.1098	A9PET3_Predicted_protein_n=1_Tax=Populus_trichocarpa_RepID=A9PET3_POPTR	NoHit	LOW_QUALITY_PROTEIN:_uncharacterized_protein_YnbB-like_[Solanum_lycopersicum]	A0Z058_LYNSP/4-408_PF06838.6_Alum_res_	Aluminum_resistance_protein_[Medicago_truncatula]_&gt_gi|355524235|gb|AET04689.1|_Aluminum_resistance_protein_[Medicago_truncatula]
Locus_10532_Transcript_1/1_Confidence_1.000_Length_944	12.8408	9.67766	34.6339	15.3166	14.9672	NoHit	NoHit	uncharacterized_protein_LOC101268486_[Solanum_lycopersicum]	A9NK98_PICSI/106-148_PF01476.15_LysM_	NoHit
Locus_10533_Transcript_1/1_Confidence_1.000_Length_1142	0.999007	4.63419	0	2.52786	4.11979	NoHit	NoHit	NoHit	A2XB70_ORYSI/116-142_PF13912.1_zf-C2H2_6_	NoHit
Locus_10534_Transcript_5/6_Confidence_0.455_Length_1393	33.5719	49.059	34.1081	37.252	34.7225	C5XVH7_Putative_uncharacterized_protein_Sb04g004420_n=1_Tax=Sorghum_bicolor_RepID=C5XVH7_SORBI	OTU-like_cysteine_protease_family_protein_chr1:18775086-18776552_REVERSE_LENGTH=208	ubiquitin_thioesterase_OTU1-like_[Solanum_lycopersicum]	A2X1A0_ORYSI/11-123_PF02338.14_OTU_	cysteine-type_peptidase_putative_[Ricinus_communis]_&gt_gi|223527711|gb|EEF29817.1|_cysteine-type_peptidase_putative_[Ricinus_communis]
Locus_10536_Transcript_5/6_Confidence_0.714_Length_5356	67.2421	24.5241	20.0162	25.6236	18.355	UPI000233E621_UPI000233E621_related_cluster_n=1_Tax=unknown_RepID=UPI000233E621	NoHit	uncharacterized_protein_LOC101491436_[Cicer_arietinum]	A5AEV7_VITVI/275-499_PF02992.9_Transposase_21_	NoHit
Locus_10537_Transcript_1/1_Confidence_1.000_Length_1846	1.78239	2.91475	3.38401	2.03738	1.62786	F6GTA5_Putative_uncharacterized_protein_n=1_Tax=Vitis_vinifera_RepID=F6GTA5_VITVI	QKY_C2_calcium/lipid-binding_plant_phosphoribosyltransferase_family_protein_chr1:28075173-28078418_FORWARD_LENGTH=1081	uncharacterized_protein_LOC101246333_[Solanum_lycopersicum]	A2Q4U9_MEDTR/365-457_PF00168.25_C2_	C2_calcium/lipid-binding_plant_phosphoribosyltransferase_family_protein_[Theobroma_cacao]
Locus_10538_Transcript_3/3_Confidence_0.714_Length_3899	12.3299	10.2454	7.7087	6.52144	9.58771	B9MYF4_Aminophospholipid_ATPase_n=1_Tax=Populus_trichocarpa_RepID=B9MYF4_POPTR	ALA2_aminophospholipid_ATPase_2_chr5:17817619-17823598_FORWARD_LENGTH=1107	phospholipid-transporting_ATPase_2-like_[Solanum_lycopersicum]	A2YW15_ORYSI/71-328_PF00122.15_E1-E2_ATPase_	aminophospholipid_ATPase_2_[Arabidopsis_thaliana]_&gt_gi|12229647|sp|P98205.1|ALA2_ARATH_RecName:_Full=Phospholipid-transporting_ATPase_2_Short=AtALA2_AltName:_Full=Aminophospholipid_ATPase_2_AltName:_Full=Aminophospholipid_flippase_2_&gt_gi|332007696|gb|AED95079.1|_aminophospholipid_ATPase_2_[Arabidopsis_thaliana]
Locus_10539_Transcript_1/1_Confidence_1.000_Length_1592	16.987	57.2476	25.8567	12.4429	22.2911	F6HD45_Putative_uncharacterized_protein_n=1_Tax=Vitis_vinifera_RepID=F6HD45_VITVI	HHP4_heptahelical_protein_4_chr4:17701231-17702568_FORWARD_LENGTH=385	ADIPOR-like_receptor_IZH1-like_[Solanum_lycopersicum]	A2RVJ5_ARATH/21-81_PF03006.15_HlyIII_	Adiponectin_receptor_protein_[Medicago_truncatula]_&gt_gi|355512892|gb|AES94515.1|_Adiponectin_receptor_protein_[Medicago_truncatula]
Locus_1054_Transcript_1/1_Confidence_1.000_Length_716	23.1539	9.87997	0	54.6778	37.2041	NoHit	NoHit	NoHit	NoHit	NoHit
Locus_10541_Transcript_1/2_Confidence_0.667_Length_1592	27.7502	27.4688	27.3623	24.9537	23.7239	D7T6B3_Putative_uncharacterized_protein_n=1_Tax=Vitis_vinifera_RepID=D7T6B3_VITVI	BSH_transcription_regulatory_protein_SNF5,_putative_(BSH)_chr3:6017313-6019591_REVERSE_LENGTH=242	chromatin_structure-remodeling_complex_protein_BSH-like_isoform_1_[Solanum_lycopersicum]	A2X937_ORYSI/17-96_PF04855.7_SNF5_	chromatin_structure-remodeling_complex_protein_BSH_[Arabidopsis_thaliana]_&gt_gi|332642451|gb|AEE75972.1|_chromatin_structure-remodeling_complex_protein_BSH_[Arabidopsis_thaliana]
Locus_10542_Transcript_1/1_Confidence_1.000_Length_662	61.2836	125.344	132.118	78.7249	716.196	G3MSJ7_Putative_uncharacterized_protein_n=1_Tax=Amblyomma_maculatum_RepID=G3MSJ7_9ACAR	NoHit	uncharacterized_protein_LOC101247392_[Solanum_lycopersicum]	A9PF14_POPTR/24-140_PF04398.7_DUF538_	conserved_hypothetical_protein_[Ricinus_communis]_&gt_gi|223541105|gb|EEF42661.1|_conserved_hypothetical_protein_[Ricinus_communis]
Locus_10543_Transcript_1/1_Confidence_1.000_Length_1589	2.46905	24.7091	25.6109	10.5311	27.3084	F6HNQ4_Putative_uncharacterized_protein_n=1_Tax=Vitis_vinifera_RepID=F6HNQ4_VITVI	NoHit	UDP-glycosyltransferase_76F1-like_[Solanum_lycopersicum]	A2YJS4_ORYSI/255-447_PF00201.13_UDPGT_	Cytokinin-N-glucosyltransferase_[Medicago_truncatula]_&gt_gi|355489863|gb|AES71066.1|_Cytokinin-N-glucosyltransferase_[Medicago_truncatula]
Locus_10544_Transcript_6/7_Confidence_0.214_Length_3281	3.33713	2.54028	1.43586	2.6382	1.8066	NoHit	NoHit	NoHit	NoHit	NoHit
Locus_10545_Transcript_3/10_Confidence_0.350_Length_3039	41.5113	29.4553	42.0965	32.9874	37.0207	C7E4R3_Transport_inhibitor_response_1_n=1_Tax=Nicotiana_tabacum_RepID=C7E4R3_TOBAC	TIR1_F-box/RNI-like_superfamily_protein_chr3:23273479-23276181_REVERSE_LENGTH=594	TIR1-like_protein_[Solanum_lycopersicum]	A3CBP8_ORYSJ/2-44_PF12937.2_F-box-like_	-box_family_protein_[Populus_trichocarpa]_&gt_gi|222861808|gb|EEE99350.1|_f-box_family_protein_[Populus_trichocarpa]
Locus_10546_Transcript_1/1_Confidence_1.000_Length_2094	18.8293	12.9359	21.6313	15.9801	15.8769	D7SZN5_Putative_uncharacterized_protein_n=1_Tax=Vitis_vinifera_RepID=D7SZN5_VITVI	MAC3B_MOS4-associated_complex_3B_chr2:14126584-14131000_REVERSE_LENGTH=525	U-box_domain-containing_protein_72-like_[Solanum_lycopersicum]	A0BKI9_PARTE/2-47_PF11789.3_zf-Nse_	hypothetical_protein_CARUB_v10008852mg_[Capsella_rubella]
Locus_10547_Transcript_1/2_Confidence_0.833_Length_2529	8.55196	7.75933	11.1313	11.4956	9.17079	B9IF20_Predicted_protein_n=1_Tax=Populus_trichocarpa_RepID=B9IF20_POPTR	Transducin/WD40_repeat-like_superfamily_protein_chr5:20448632-20450855_REVERSE_LENGTH=509	protein_tipD-like_[Solanum_lycopersicum]	A9RG98_PHYPA/300-339_PF00400.27_WD40_	hypothetical_protein_CARUB_v10026249mg_[Capsella_rubella]
Locus_10548_Transcript_7/7_Confidence_0.467_Length_1939	4.76225	12.6163	5.85058	22.1446	11.884	B9IAP2_Predicted_protein_n=1_Tax=Populus_trichocarpa_RepID=B9IAP2_POPTR	NoHit	uncharacterized_protein_LOC101256186_[Solanum_lycopersicum]	NoHit	conserved_hypothetical_protein_[Ricinus_communis]_&gt_gi|223528013|gb|EEF30094.1|_conserved_hypothetical_protein_[Ricinus_communis]
Locus_10549_Transcript_5/6_Confidence_0.643_Length_4236	44.2842	21.3053	36.8794	28.9888	28.486	B9H2Q0_Predicted_protein_n=1_Tax=Populus_trichocarpa_RepID=B9H2Q0_POPTR	Guanylate-binding_family_protein_chr5:18683468-18688397_FORWARD_LENGTH=1082	NoHit	A5B718_VITVI/312-478_PF02841.9_GBP_C_	NoHit
Locus_1055_Transcript_1/1_Confidence_1.000_Length_1332	15.1675	13.714	10.1162	10.3086	14.2871	B9SJ28_Putative_uncharacterized_protein_n=1_Tax=Ricinus_communis_RepID=B9SJ28_RICCO	ARM_repeat_superfamily_protein_chr2:309144-313499_REVERSE_LENGTH=743	protein_VAC14_homolog_[Solanum_lycopersicum]	A6SDW5_BOTFB/59-109_PF12755.2_Vac14_Fab1_bd_	ARM_repeat_superfamily_protein_isoform_1_[Theobroma_cacao]
Locus_10550_Transcript_4/4_Confidence_0.667_Length_1085	89.8998	48.5238	35.853	28.1735	26.2031	NoHit	NoHit	NoHit	NoHit	NoHit
Locus_10551_Transcript_1/1_Confidence_1.000_Length_612	39.9986	8.24609	6.98965	14.5967	16.7168	NoHit	unknown_protein_FUNCTIONS_IN:_molecular_function_unknown_INVOLVED_IN:_biological_process_unknown_LOCATED_IN:_chloroplast_EXPRESSED_IN:_23_plant_structures_EXPRESSED_DURING:_15_growth_stages_BEST_Arabidopsis_thaliana_protein_match_is:_unknown_protein_(TAIR:AT4G24026.1)_Has_1807_Blast_hits_to_1807_proteins_in_277_species:_Archae_0_Bacteria_0_Metazoa_736_Fungi_347_Plants_385_Viruses_0_Other_Eukaryot…	NoHit	NoHit	conserved_hypothetical_protein_[Ricinus_communis]_&gt_gi|223537403|gb|EEF39031.1|_conserved_hypothetical_protein_[Ricinus_communis]
Locus_10552_Transcript_1/1_Confidence_1.000_Length_3232	17.9257	0	0	1.85183	0	NoHit	NoHit	NoHit	NoHit	NoHit
Locus_10553_Transcript_4/8_Confidence_0.600_Length_3256	44.8087	15.9077	15.3332	5.14313	5.62434	B9H4K8_DNA_topoisomerase_n=1_Tax=Populus_trichocarpa_RepID=B9H4K8_POPTR	TOP3A,_AtTOP3alpha_topoisomerase_3alpha_chr5:25574533-25581230_FORWARD_LENGTH=926	DNA_topoisomerase_3-alpha-like_[Solanum_lycopersicum]	A0JN73_BOVIN/36-181_PF01751.17_Toprim_	hypothetical_protein_ARALYDRAFT_496584_[Arabidopsis_lyrata_subsp._lyrata]_&gt_gi|297310711|gb|EFH41135.1|_hypothetical_protein_ARALYDRAFT_496584_[Arabidopsis_lyrata_subsp._lyrata]
Locus_10554_Transcript_1/1_Confidence_1.000_Length_2108	10.1142	6.40566	12.2082	5.45839	4.17779	D7TRB7_Putative_uncharacterized_protein_n=1_Tax=Vitis_vinifera_RepID=D7TRB7_VITVI	DegP10_DegP_protease_10_chr5:14594992-14598216_FORWARD_LENGTH=586	protease_Do-like_10_mitochondrial-like_[Solanum_lycopersicum]	A4RXD8_OSTLU/94-281_PF00089.21_Trypsin_	DEGP10_[Arabidopsis_lyrata_subsp._lyrata]_&gt_gi|297314320|gb|EFH44743.1|_DEGP10_[Arabidopsis_lyrata_subsp._lyrata]
Locus_10555_Transcript_1/1_Confidence_1.000_Length_1802	0	0	0	0	0	F6HEM4_Putative_uncharacterized_protein_n=1_Tax=Vitis_vinifera_RepID=F6HEM4_VITVI	NoHit	uncharacterized_protein_LOC100262283_[Vitis_vinifera]	A2XDH5_ORYSI/41-127_PF00168.25_C2_	C2_domain-containing_protein_[Arabidopsis_thaliana]_&gt_gi|42573678|ref|NP_974935.1|_C2_domain-containing_protein_[Arabidopsis_thaliana]_&gt_gi|42573680|ref|NP_974936.1|_C2_domain-containing_protein_[Arabidopsis_thaliana]_&gt_gi|57222230|gb|AAW39022.1|_At5g55530_[Arabidopsis_thaliana]_&gt_gi|59958302|gb|AAX12861.1|_At5g55530_[Arabidopsis_thaliana]_&gt_gi|332009258|gb|AED96641.1|_C2_domain-contain…
Locus_10556_Transcript_1/1_Confidence_1.000_Length_3971	4.09112	3.31889	6.30448	3.21556	6.53618	NoHit	NoHit	uncharacterized_protein_LOC101262940_[Solanum_lycopersicum]	A5BFB0_VITVI/489-534_PF11331.3_DUF3133_	uncharacterized_protein_LOC101262940_[Solanum_lycopersicum]
Locus_10557_Transcript_1/1_Confidence_1.000_Length_1720	5.10075	2.88974	1.18007	2.02786	1.8536	NoHit	NoHit	NoHit	Q2QLW7_ORYSJ/1448-1532_PF13966.1_zf-RVT_	NoHit
Locus_10558_Transcript_3/4_Confidence_0.667_Length_2399	48.4642	44.6202	38.6246	34.6255	27.638	B9SBE8_Putative_uncharacterized_protein_n=1_Tax=Ricinus_communis_RepID=B9SBE8_RICCO	NoHit	uncharacterized_protein_LOC101244502_isoform_1_[Solanum_lycopersicum]_&gt_gi|460395740|ref|XP_004243439.1_uncharacterized_protein_LOC101244502_isoform_2_[Solanum_lycopersicum]	NoHit	NoHit
Locus_10559_Transcript_7/13_Confidence_0.290_Length_3919	35.1468	30.0898	125.95	71.8684	60.1122	NoHit	NoHit	NoHit	NoHit	NoHit
Locus_1056_Transcript_1/2_Confidence_0.750_Length_2778	134.681	86.7457	97.001	72.4487	84.0773	A0ELU7_Cullin_1-like_protein_C_n=1_Tax=Petunia_integrifolia_subsp._inflata_RepID=A0ELU7_PETIN	CUL1_cullin_1_chr4:1129315-1133435_FORWARD_LENGTH=738	cullin-1-like_[Solanum_lycopersicum]	A0ELU8_PETIN/667-734_PF10557.4_Cullin_Nedd8_	CUL1_protein_[Pyrus_x_bretschneideri]
Locus_10560_Transcript_1/3_Confidence_0.667_Length_1124	95.6322	61.4889	14.6895	33.8845	16.0515	B9SAP9_Putative_uncharacterized_protein_n=1_Tax=Ricinus_communis_RepID=B9SAP9_RICCO	Adenine_nucleotide_alpha_hydrolases-like_superfamily_protein_chr2:19555045-19555956_REVERSE_LENGTH=162	universal_stress_protein_YxiE-like_[Solanum_lycopersicum]	A2ZLH5_ORYSI/21-155_PF00582.21_Usp_	adenine_nucleotide_alpha_hydrolases-like_protein_[Arabidopsis_thaliana]_&gt_gi|3738285|gb|AAC63627.1|_expressed_protein_[Arabidopsis_thaliana]_&gt_gi|15451080|gb|AAK96811.1|_Unknown_protein_[Arabidopsis_thaliana]_&gt_gi|20148413|gb|AAM10097.1|_unknown_protein_[Arabidopsis_thaliana]_&gt_gi|330255785|gb|AEC10879.1|_adenine_nucleotide_alpha_hydrolases-like_protein_[Arabidopsis_thaliana]
Locus_10561_Transcript_1/1_Confidence_1.000_Length_2486	6.03576	2.71608	2.67551	2.90827	3.63282	NoHit	NoHit	NoHit	NoHit	NoHit
Locus_10562_Transcript_1/2_Confidence_0.750_Length_1447	18.9972	17.3727	35.1298	16.538	13.5907	NoHit	NoHit	uncharacterized_protein_LOC101252300_[Solanum_lycopersicum]	NoHit	uncharacterized_protein_LOC101252300_[Solanum_lycopersicum]
Locus_10563_Transcript_5/6_Confidence_0.308_Length_1503	12.5333	23.0344	27.7352	18.1761	17.2249	A0AQW5_T2-type_RNase_n=1_Tax=Solanum_lycopersicum_RepID=A0AQW5_SOLLC	RNS2_ribonuclease_2_chr2:16591256-16593515_FORWARD_LENGTH=259	ribonuclease_2-like_[Solanum_lycopersicum]	A0AQW5_SOLLC/41-230_PF00445.13_Ribonuclease_T2_	hypothetical_protein_ARALYDRAFT_903231_[Arabidopsis_lyrata_subsp._lyrata]_&gt_gi|297325656|gb|EFH56076.1|_hypothetical_protein_ARALYDRAFT_903231_[Arabidopsis_lyrata_subsp._lyrata]
Locus_10564_Transcript_3/4_Confidence_0.625_Length_1822	60.2515	68.771	62.5064	109.86	119.642	B9HKB1_Predicted_protein_n=1_Tax=Populus_trichocarpa_RepID=B9HKB1_POPTR	NAD(P)-linked_oxidoreductase_superfamily_protein_chr1:22362293-22363854_REVERSE_LENGTH=330	perakine_reductase-like_[Solanum_lycopersicum]	A115_TOBAC/24-307_PF00248.16_Aldo_ket_red_	aldo/keto_reductase_putative_[Ricinus_communis]_&gt_gi|223543700|gb|EEF45228.1|_aldo/keto_reductase_putative_[Ricinus_communis]
Locus_10565_Transcript_4/6_Confidence_0.643_Length_3475	25.4463	18.388	21.9863	22.3921	24.4155	F6HPM9_Putative_uncharacterized_protein_n=1_Tax=Vitis_vinifera_RepID=F6HPM9_VITVI	Potassium_transporter_family_protein_chr1:22188330-22191395_REVERSE_LENGTH=827	putative_potassium_transporter_12-like_[Solanum_lycopersicum]	A2CIZ6_SOLLC/60-628_PF02705.11_K_trans_	hypothetical_protein_CARUB_v10019804mg_[Capsella_rubella]
Locus_10566_Transcript_1/1_Confidence_1.000_Length_579	69.4913	92.9917	142.095	81.2304	52.0554	B9NIQ8_Predicted_protein_(Fragment)_n=1_Tax=Populus_trichocarpa_RepID=B9NIQ8_POPTR	unknown_protein_FUNCTIONS_IN:_molecular_function_unknown_INVOLVED_IN:_biological_process_unknown_LOCATED_IN:_mitochondrion_EXPRESSED_IN:_23_plant_structures_EXPRESSED_DURING:_13_growth_stages_Has_30_Blast_hits_to_30_proteins_in_11_species:_Archae_0_Bacteria_0_Metazoa_0_Fungi_0_Plants_30_Viruses_0_Other_Eukaryotes_0_(source:_NCBI_BLink)._chr2:18136444-18136647_REVERSE_LENGTH=67	uncharacterized_protein_LOC101247433_[Solanum_lycopersicum]	NoHit	hypothetical_protein_F775_07022_[Aegilops_tauschii]
Locus_10567_Transcript_2/2_Confidence_0.750_Length_3553	6.18772	5.79358	19.8905	7.07175	7.06104	D7U753_Putative_uncharacterized_protein_n=1_Tax=Vitis_vinifera_RepID=D7U753_VITVI	MIM,_ATRAD18,_SMC6B_P-loop_containing_nucleoside_triphosphate_hydrolases_superfamily_protein_chr5:24714551-24721841_REVERSE_LENGTH=1057	structural_maintenance_of_chromosomes_protein_6-like_[Solanum_lycopersicum]	B7EZI6_ORYSJ/7-118_PF13476.1_AAA_23_	hypothetical_protein_ARALYDRAFT_496305_[Arabidopsis_lyrata_subsp._lyrata]_&gt_gi|297312272|gb|EFH42696.1|_hypothetical_protein_ARALYDRAFT_496305_[Arabidopsis_lyrata_subsp._lyrata]
Locus_10568_Transcript_1/1_Confidence_1.000_Length_1584	168.255	22.8888	25.2137	174.107	28.3268	NoHit	NoHit	zinc_finger_CCCH_domain-containing_protein_49-like_[Solanum_lycopersicum]	B8LMK4_PICSI/197-222_PF00642.19_zf-CCCH_	hypothetical_protein_M569_17020_partial_[Genlisea_aurea]
Locus_10569_Transcript_1/1_Confidence_1.000_Length_949	62.9221	51.6729	115.895	44.7898	40.9988	A9PAP6_Predicted_protein_n=1_Tax=Populus_trichocarpa_RepID=A9PAP6_POPTR	Nucleic_acid-binding,_OB-fold-like_protein_chr2:14317781-14318712_FORWARD_LENGTH=182	uncharacterized_protein_At4g28440-like_[Solanum_lycopersicum]	NoHit	conserved_hypothetical_protein_[Ricinus_communis]_&gt_gi|223542848|gb|EEF44384.1|_conserved_hypothetical_protein_[Ricinus_communis]
Locus_1057_Transcript_3/4_Confidence_0.714_Length_2656	270.449	600.482	223.715	1119.97	1442.52	P27082_Superoxide_dismutase_[Cu-Zn]_n=1_Tax=Nicotiana_plumbaginifolia_RepID=SODC_NICPL	CSD1_copper/zinc_superoxide_dismutase_1_chr1:2827700-2829053_FORWARD_LENGTH=152	superoxide_dismutase_[Cu-Zn]-like_[Cucumis_sativus]_&gt_gi|449485788|ref|XP_004157274.1_superoxide_dismutase_[Cu-Zn]-like_[Cucumis_sativus]	A0D4J6_PARTE/23-180_PF00080.15_Sod_Cu_	NoHit
Locus_10570_Transcript_1/1_Confidence_1.000_Length_1114	13.1918	9.31429	12.4325	9.17478	7.79427	F6HRZ7_Putative_uncharacterized_protein_n=1_Tax=Vitis_vinifera_RepID=F6HRZ7_VITVI	NoHit	DNA-directed_RNA_polymerase_III_subunit_rpc6-like_isoform_1_[Solanum_lycopersicum]_&gt_gi|460400960|ref|XP_004245998.1_DNA-directed_RNA_polymerase_III_subunit_rpc6-like_isoform_2_[Solanum_lycopersicum]	B9GLD0_POPTR/4-130_PF05158.7_RNA_pol_Rpc34_	DNA-directed_RNA_polymerase_III_subunit_F_putative_[Ricinus_communis]_&gt_gi|223549406|gb|EEF50894.1|_DNA-directed_RNA_polymerase_III_subunit_F_putative_[Ricinus_communis]
Locus_10573_Transcript_1/1_Confidence_1.000_Length_1009	2.24297	1.29422	0.997584	0.788344	0	NoHit	NoHit	NoHit	NoHit	NoHit
Locus_10575_Transcript_2/4_Confidence_0.700_Length_1705	35.5349	73.6747	32.9412	22.4062	97.7044	B9MVS9_Predicted_protein_n=1_Tax=Populus_trichocarpa_RepID=B9MVS9_POPTR	unknown_protein_FUNCTIONS_IN:_molecular_function_unknown_INVOLVED_IN:_biological_process_unknown_LOCATED_IN:_plasma_membrane_EXPRESSED_IN:_22_plant_structures_EXPRESSED_DURING:_13_growth_stages_BEST_Arabidopsis_thaliana_protein_match_is:_unknown_protein_(TAIR:AT5G42860.1)_Has_35333_Blast_hits_to_34131_proteins_in_2444_species:_Archae_798_Bacteria_22429_Metazoa_974_Fungi_991_Plants_531_Viruses_0_O…	uncharacterized_protein_LOC101250111_isoform_1_[Solanum_lycopersicum]	B8ARU8_ORYSI/188-295_PF03168.8_LEA_2_	NoHit
Locus_10576_Transcript_1/6_Confidence_0.636_Length_3067	135.207	195.473	308.549	120.234	122.086	NoHit	NoHit	NoHit	A0SLB8_TOBAC/1-107_PF01564.12_Spermine_synth_	NoHit
Locus_10577_Transcript_2/9_Confidence_0.619_Length_4262	16.7053	15.7216	2.84224	15.5068	4.03672	F6HV78_Putative_uncharacterized_protein_n=1_Tax=Vitis_vinifera_RepID=F6HV78_VITVI	Phosphoglycerate_mutase-like_family_protein_chr3:94343-101603_REVERSE_LENGTH=1056	inositol_hexakisphosphate_and_diphosphoinositol-pentakisphosphate_kinase_2-like_[Solanum_lycopersicum]	A0C4M9_PARTE/313-436_PF08443.6_RimK_	acid_phosphatase_[Arabidopsis_lyrata_subsp._lyrata]_&gt_gi|297317483|gb|EFH47905.1|_acid_phosphatase_[Arabidopsis_lyrata_subsp._lyrata]
Locus_10578_Transcript_4/4_Confidence_0.625_Length_2060	5.69813	4.15163	4.0268	2.43742	1.70509	NoHit	NoHit	F-box/FBD/LRR-repeat_protein_At5g56420-like_[Solanum_lycopersicum]	B8AU39_ORYSI/35-79_PF00646.28_F-box_	NoHit
Locus_10579_Transcript_1/2_Confidence_0.750_Length_1651	15.4498	7.83105	12.664	10.4857	13.6219	Q9SQK1_BZIP_transcription_factor_n=1_Tax=Nicotiana_tabacum_RepID=Q9SQK1_TOBAC	AHBP-1B,_TGA2_bZIP_transcription_factor_family_protein_chr5:2152323-2154174_FORWARD_LENGTH=330	transcription_factor_HBP-1b(c1)-like_[Solanum_lycopersicum]	A2Q4V1_MEDTR/183-231_PF00170.16_bZIP_1_	bZIP_transcription_factor_family_protein_5_[Camellia_sinensis]
Locus_1058_Transcript_3/5_Confidence_0.583_Length_4116	34.1548	17.3627	19.8595	15.3877	16.8663	NoHit	NoHit	NoHit	A0JQ72_ARATH/31-82_PF00847.15_AP2_	DREB_[Glycine_max]
Locus_10580_Transcript_5/6_Confidence_0.688_Length_3819	17.275	11.2057	24.6854	28.1848	19.3071	NoHit	NoHit	NoHit	A0SVM0_MANES/1-186_PF00069.20_Pkinase_	NoHit
Locus_10582_Transcript_1/1_Confidence_1.000_Length_2435	9.91726	9.4658	2.35947	9.043	4.51425	B0FX62_NN_mitogen-activated_protein_kinase_n=1_Tax=Nicotiana_tabacum_RepID=B0FX62_TOBAC	NoHit	probable_serine/threonine-protein_kinase_WNK4-like_isoform_1_[Solanum_lycopersicum]	A2X877_ORYSI/25-282_PF00069.20_Pkinase_	Kinase_putative_isoform_1_[Theobroma_cacao]
Locus_10583_Transcript_1/1_Confidence_1.000_Length_3917	4.77643	4.68261	5.62877	4.76682	2.55889	Q8L6J3_DNA-directed_RNA_polymerase_2B,_chloroplastic/mitochondrial_n=1_Tax=Nicotiana_tabacum_RepID=RPO2B_TOBAC	DNA/RNA_polymerases_superfamily_protein_chr5:5115793-5121609_REVERSE_LENGTH=1011	LOW_QUALITY_PROTEIN:_DNA-directed_RNA_polymerase_2B_chloroplastic/mitochondrial-like_[Solanum_lycopersicum]	A5AW22_VITVI/1-168_PF00940.14_RNA_pol_	hypothetical_protein_OsJ_28503_[Oryza_sativa_Japonica_Group]
Locus_10584_Transcript_1/2_Confidence_0.750_Length_1860	17.6435	7.62006	29.6274	12.8026	8.86725	NoHit	NoHit	uncharacterized_protein_LOC101259105_[Solanum_lycopersicum]	NoHit	uncharacterized_protein_LOC101259105_[Solanum_lycopersicum]
Locus_10585_Transcript_1/1_Confidence_1.000_Length_948	50.5007	47.9426	56.1734	36.8187	54.7616	NoHit	NoHit	uncharacterized_protein_LOC101258126_[Solanum_lycopersicum]	NoHit	uncharacterized_protein_LOC101258126_[Solanum_lycopersicum]
Locus_10586_Transcript_1/1_Confidence_1.000_Length_884	44.2257	38.9379	52.338	34.0443	48.5812	B9SNT3_Putative_uncharacterized_protein_n=1_Tax=Ricinus_communis_RepID=B9SNT3_RICCO	CONTAINS_InterPro_DOMAIN/s:_ATPase,_vacuolar_ER_assembly_factor,_Vma12_(InterPro:IPR021013)_Has_1807_Blast_hits_to_1807_proteins_in_277_species:_Archae_0_Bacteria_0_Metazoa_736_Fungi_347_Plants_385_Viruses_0_Other_Eukaryotes_339_(source:_NCBI_BLink)._chr5:21482329-21483642_REVERSE_LENGTH=222	uncharacterized_protein_LOC101247147_[Solanum_lycopersicum]	B7E9W2_ORYSJ/1-95_PF11712.3_Vma12_	conserved_hypothetical_protein_[Ricinus_communis]_&gt_gi|223532957|gb|EEF34723.1|_conserved_hypothetical_protein_[Ricinus_communis]
Locus_10587_Transcript_1/1_Confidence_1.000_Length_999	7.79094	1.91708	3.57713	10.0341	2.174	NoHit	NoHit	NoHit	NoHit	NoHit
Locus_10588_Transcript_1/1_Confidence_1.000_Length_2100	14.67	10.9218	10.4673	7.88572	18.6064	F6HHL9_Putative_uncharacterized_protein_n=1_Tax=Vitis_vinifera_RepID=F6HHL9_VITVI	PAT1_GRAS_family_transcription_factor_chr5:19522497-19524053_REVERSE_LENGTH=490	scarecrow-like_transcription_factor_PAT1-like_[Solanum_lycopersicum]	A2YN28_ORYSI/174-544_PF03514.9_GRAS_	Chitin-inducible_gibberellin-responsive_protein_[Medicago_truncatula]_&gt_gi|355519301|gb|AET00925.1|_Chitin-inducible_gibberellin-responsive_protein_[Medicago_truncatula]
Locus_10589_Transcript_2/3_Confidence_0.714_Length_1405	8.68209	28.7199	136.858	71.7347	62.6842	NoHit	CAH1,_ATACA1,_ACA1_alpha_carbonic_anhydrase_1_chr3:19539617-19541116_REVERSE_LENGTH=230	bifunctional_monodehydroascorbate_reductase_and_carbonic_anhydrase_nectarin-3-like_isoform_1_[Solanum_lycopersicum]_&gt_gi|460402026|ref|XP_004246516.1_bifunctional_monodehydroascorbate_reductase_and_carbonic_anhydrase_nectarin-3-like_isoform_2_[Solanum_lycopersicum]	A3BDH2_ORYSJ/87-186_PF00194.16_Carb_anhydrase_	NoHit
Locus_1059_Transcript_7/9_Confidence_0.652_Length_2710	139.717	56.9314	74.0157	58.7293	48.5706	NoHit	NoHit	uncharacterized_protein_LOC101243842_[Solanum_lycopersicum]	A9NVZ6_PICSI/39-132_PF09750.4_DRY_EERY_	uncharacterized_protein_LOC101243842_[Solanum_lycopersicum]
Locus_10590_Transcript_1/3_Confidence_0.833_Length_837	256.867	136.493	202.954	255.556	165.825	NoHit	NoHit	NoHit	A5B3S5_VITVI/112-178_PF00076.17_RRM_1_	NoHit
Locus_10591_Transcript_4/5_Confidence_0.636_Length_2329	63.4373	83.2396	39.5295	43.0181	77.519	B9SDD2_Calcium_ion_binding_protein,_putative_n=1_Tax=Ricinus_communis_RepID=B9SDD2_RICCO	Calcium-binding_EF_hand_family_protein_chr1:24096548-24097574_REVERSE_LENGTH=162	uncharacterized_protein_LOC101256412_isoform_1_[Solanum_lycopersicum]	B9I6G6_POPTR/34-98_PF13833.1_EF_hand_6_	calcium-binding_EF-hand-containing_protein_[Arabidopsis_thaliana]_&gt_gi|5042420|gb|AAD38259.1|AC006193_15_Unknown_protein_[Arabidopsis_thaliana]_&gt_gi|17979274|gb|AAL49953.1|_At1g64850/F13O11_15_[Arabidopsis_thaliana]_&gt_gi|20856383|gb|AAM26663.1|_At1g64850/F13O11_15_[Arabidopsis_thaliana]_&gt_gi|21592643|gb|AAM64592.1|_unknown_[Arabidopsis_thaliana]_&gt_gi|332196176|gb|AEE34297.1|_calcium-bin…
Locus_10592_Transcript_5/10_Confidence_0.462_Length_928	67.6665	0	1.61453	0	0	NoHit	NoHit	NoHit	NoHit	NoHit
Locus_10593_Transcript_1/1_Confidence_1.000_Length_875	1.06182	2.04231	2.06852	1.46168	0	F6I5C2_Putative_uncharacterized_protein_n=1_Tax=Vitis_vinifera_RepID=F6I5C2_VITVI	NoHit	glutathione_transferase_GST_23-like_[Solanum_lycopersicum]	A5AP11_VITVI/63-171_PF00043.20_GST_C_	glutathione_s-transferase_putative_[Ricinus_communis]_&gt_gi|223536724|gb|EEF38365.1|_glutathione_s-transferase_putative_[Ricinus_communis]
Locus_10594_Transcript_3/4_Confidence_0.500_Length_1810	30.7733	0.575644	1.11472	0	0	Q69FA4_Gag-pol_polyprotein_n=1_Tax=Phaseolus_vulgaris_RepID=Q69FA4_PHAVU	NoHit	NoHit	A5ACU4_VITVI/1-84_PF14227.1_UBN2_2_	gag-pol_polyprotein_[Phaseolus_vulgaris]
Locus_10595_Transcript_1/1_Confidence_1.000_Length_902	7.65047	2.15814	1.70356	10.7341	4.88895	B9R868_Auxin-induced_protein_6B,_putative_n=1_Tax=Ricinus_communis_RepID=B9R868_RICCO	NoHit	auxin-induced_protein_10A5-like_[Solanum_lycopersicum]	A10A5_SOYBN/5-91_PF02519.9_Auxin_inducible_	Auxin-induced_protein_6B_putative_[Ricinus_communis]_&gt_gi|223551212|gb|EEF52698.1|_Auxin-induced_protein_6B_putative_[Ricinus_communis]
Locus_10596_Transcript_1/3_Confidence_0.400_Length_987	11.8828	12.166	9.32759	14.3313	14.9042	NoHit	NoHit	probable_salt_tolerance-like_protein_At1g78600-like_[Solanum_lycopersicum]	NoHit	probable_salt_tolerance-like_protein_At1g78600-like_[Solanum_lycopersicum]
Locus_10597_Transcript_3/4_Confidence_0.727_Length_2378	26.1716	122.343	0	0.870878	0	NoHit	NoHit	NoHit	NoHit	NoHit
Locus_10598_Transcript_1/1_Confidence_1.000_Length_519	1.93988	0	0	3.41438	0	NoHit	NoHit	probable_LRR_receptor-like_serine/threonine-protein_kinase_At1g34110-like_[Solanum_lycopersicum]	A2YSY3_ORYSI/401-461_PF13855.1_LRR_8_	LRR_receptor-like_serine/threonine-protein_kinase_EFR-like_[Solanum_lycopersicum]
Locus_10599_Transcript_3/3_Confidence_0.600_Length_1958	12.9095	8.05634	20.5982	9.07433	8.06823	D7TB64_Protein_RecA_2_n=1_Tax=Vitis_vinifera_RepID=D7TB64_VITVI	recA_DNA_recombination_family_protein_chr2:8441732-8444006_FORWARD_LENGTH=430	DNA_repair_protein_recA_homolog_3_mitochondrial-like_[Solanum_lycopersicum]	A0NP88_9RHOB/5-326_PF00154.16_RecA_	hypothetical_protein_CARUB_v10015533mg_[Capsella_rubella]
Locus_106_Transcript_1/2_Confidence_0.750_Length_2719	251.843	114.439	177.455	160.137	86.1024	NoHit	NoHit	NoHit	A2X2I9_ORYSI/177-245_PF00076.17_RRM_1_	hypothetical_protein_ARALYDRAFT_493480_[Arabidopsis_lyrata_subsp._lyrata]_&gt_gi|297316159|gb|EFH46582.1|_hypothetical_protein_ARALYDRAFT_493480_[Arabidopsis_lyrata_subsp._lyrata]
Locus_1060_Transcript_1/1_Confidence_1.000_Length_741	131.737	163.158	201.608	109.14	114.279	C6SY14_Uncharacterized_protein_n=1_Tax=Glycine_max_RepID=C6SY14_SOYBN	unknown_protein_FUNCTIONS_IN:_molecular_function_unknown_INVOLVED_IN:_photorespiration_LOCATED_IN:_mitochondrion,_mitochondrial_membrane,_mitochondrial_respiratory_chain_complex_I,_respiratory_chain_complex_I_EXPRESSED_IN:_25_plant_structures_EXPRESSED_DURING:_15_growth_stages._chr4:9280132-9280541_FORWARD_LENGTH=106	uncharacterized_protein_LOC101260659_[Solanum_lycopersicum]	A5BYX3_VITVI/25-106_PF10785.4_NADH-u_ox-rdase_	hypothetical_protein_[Jatropha_curcas]
Locus_10602_Transcript_1/1_Confidence_1.000_Length_1873	41.4608	20.1389	50.6358	19.9444	19.3527	NoHit	NoHit	NoHit	NoHit	NoHit
Locus_10603_Transcript_2/3_Confidence_0.400_Length_2773	7.42751	15.5494	11.619	8.60012	11.8638	NoHit	NoHit	uncharacterized_protein_LOC101256602_[Solanum_lycopersicum]	B6UGE7_MAIZE/1-66_PF03398.9_Ist1_	NoHit
Locus_10604_Transcript_2/3_Confidence_0.667_Length_1362	4.8601	5.77448	9.40751	7.27094	7.27956	I1KIF5_Uncharacterized_protein_n=1_Tax=Glycine_max_RepID=I1KIF5_SOYBN	NAD(P)-binding_Rossmann-fold_superfamily_protein_chr4:240798-242267_REVERSE_LENGTH=327	methionine_adenosyltransferase_2_subunit_beta-like_[Solanum_lycopersicum]	A5BIF5_VITVI/161-367_PF04321.12_RmlD_sub_bind_	hypothetical_protein_CARUB_v10001447mg_[Capsella_rubella]
Locus_10605_Transcript_3/5_Confidence_0.545_Length_2187	35.1279	38.1629	72.1542	30.1427	27.0712	NoHit	NoHit	NoHit	A0JQ72_ARATH/31-82_PF00847.15_AP2_	ethylene-responsive_transcription_factor_ERF118-like_isoform_1_[Solanum_lycopersicum]_&gt_gi|460386500|ref|XP_004238936.1|_ethylene-responsive_transcription_factor_ERF118-like_isoform_2_[Solanum_lycopersicum]
Locus_10606_Transcript_2/3_Confidence_0.286_Length_1742	6.91586	7.90205	4.93679	4.51831	6.83062	I6M4H1_Uncharacterized_protein_n=1_Tax=Coffea_canephora_RepID=I6M4H1_COFCA	NoHit	uncharacterized_protein_LOC101256053_[Solanum_lycopersicum]	NoHit	hypothetical_protein_111O18.22_[Coffea_canephora]
Locus_10607_Transcript_4/5_Confidence_0.636_Length_2173	51.0741	20.6361	10.3272	47.6665	11.6297	NoHit	NoHit	uncharacterized_protein_LOC101251207_[Solanum_lycopersicum]	B8XY96_BRARP/273-295_PF02493.15_MORN_	hypothetical_protein_PRUPE_ppa005007mg_[Prunus_persica]
Locus_10608_Transcript_4/5_Confidence_0.500_Length_2466	4.55227	3.5829	2.22167	3.93253	1.7163	NoHit	NoHit	NoHit	NoHit	NoHit
Locus_1061_Transcript_1/1_Confidence_1.000_Length_1619	84.7025	38.3132	27.6329	75.3873	23.0073	NoHit	NoHit	NoHit	NoHit	NoHit
Locus_10610_Transcript_2/2_Confidence_0.667_Length_1594	32.6214	39.7519	21.268	20.3752	47.1087	B9S1M0_Putative_uncharacterized_protein_n=1_Tax=Ricinus_communis_RepID=B9S1M0_RICCO	NoHit	uncharacterized_protein_LOC101259778_isoform_1_[Solanum_lycopersicum]_&gt_gi|460400863|ref|XP_004245951.1_uncharacterized_protein_LOC101259778_isoform_2_[Solanum_lycopersicum]_&gt_gi|460400865|ref|XP_004245952.1_uncharacterized_protein_LOC101259778_isoform_3_[Solanum_lycopersicum]	NoHit	conserved_hypothetical_protein_[Ricinus_communis]_&gt_gi|223540931|gb|EEF42489.1|_conserved_hypothetical_protein_[Ricinus_communis]
Locus_10611_Transcript_3/3_Confidence_0.714_Length_3667	7.28116	10.962	12.71	12.3303	9.03207	C6KI35_Starch_synthase_IV_n=1_Tax=Solanum_lycopersicum_RepID=C6KI35_SOLLC	ATSS4,_SSIV,_SS4_starch_synthase_4_chr4:10082221-10087044_FORWARD_LENGTH=1040	starch_synthase_IV_[Solanum_lycopersicum]	A4F2M4_PHAVU/953-1134_PF00534.15_Glycos_transf_1_	Glycogen_synthase_[Aegilops_tauschii]
Locus_10612_Transcript_3/3_Confidence_0.714_Length_1246	32.9969	30.8406	16.1808	22.1124	42.0314	F6HXX3_Putative_uncharacterized_protein_n=1_Tax=Vitis_vinifera_RepID=F6HXX3_VITVI	Cysteine_proteinases_superfamily_protein_chr3:7871489-7873393_FORWARD_LENGTH=240	OTU_domain-containing_protein_DDB_G0284757-like_[Solanum_lycopersicum]	A9SKV1_PHYPA/88-200_PF02338.14_OTU_	hypothetical_protein_ARALYDRAFT_479738_[Arabidopsis_lyrata_subsp._lyrata]_&gt_gi|297329190|gb|EFH59609.1|_hypothetical_protein_ARALYDRAFT_479738_[Arabidopsis_lyrata_subsp._lyrata]
Locus_10613_Transcript_3/4_Confidence_0.667_Length_4527	4.62773	13.3775	16.7283	10.5736	10.1576	NoHit	NoHit	NoHit	A5B7Y9_VITVI/694-750_PF13920.1_zf-C3HC4_3_	NoHit
Locus_10614_Transcript_1/1_Confidence_1.000_Length_1328	4.75303	17.4061	13.4199	14.0524	3.21089	Q5D4P8_Cinnamyl_alcohol_dehydrogenase_1_n=1_Tax=Nicotiana_tabacum_RepID=Q5D4P8_TOBAC	NAD(P)-binding_Rossmann-fold_superfamily_protein_chr5:6556493-6558123_FORWARD_LENGTH=326	phenylacetaldehyde_reductase_[Solanum_lycopersicum]	A5AIR3_VITVI/8-178_PF01370.16_Epimerase_	alcohol_dehydrogenase-like_protein_[Ocimum_basilicum]
Locus_10615_Transcript_1/2_Confidence_1.000_Length_2771	112.378	58.259	172.115	411.776	154.575	Q401B8_Ribosomal_protein_S4_n=1_Tax=Panax_ginseng_RepID=Q401B8_PANGI	Ribosomal_protein_S4_(RPS4A)_family_protein_chr5:23619599-23620896_FORWARD_LENGTH=262	40S_ribosomal_protein_S4-like_[Solanum_lycopersicum]	A0CCS7_PARTE/88-164_PF00900.15_Ribosomal_S4e_	NoHit
Locus_10616_Transcript_1/1_Confidence_1.000_Length_677	17.7172	10.3934	18.485	16.5796	7.57197	F6HNV1_Putative_uncharacterized_protein_n=1_Tax=Vitis_vinifera_RepID=F6HNV1_VITVI	PUR4_purine_biosynthesis_4_chr1:27923005-27927764_REVERSE_LENGTH=1407	probable_phosphoribosylformylglycinamidine_synthase_chloroplastic/mitochondrial-like_[Solanum_lycopersicum]	A2XZF8_ORYSI/1096-1365_PF13507.1_GATase_5_	hypothetical_protein_ARALYDRAFT_476563_[Arabidopsis_lyrata_subsp._lyrata]_&gt_gi|297334810|gb|EFH65228.1|_hypothetical_protein_ARALYDRAFT_476563_[Arabidopsis_lyrata_subsp._lyrata]
Locus_10617_Transcript_3/4_Confidence_0.429_Length_1935	9.48678	23.8702	28.1087	9.57882	45.464	Q76DX9_AG-motif_binding_protein-5_n=1_Tax=Nicotiana_tabacum_RepID=Q76DX9_TOBAC	NoHit	GATA_transcription_factor_9-like_isoform_2_[Solanum_lycopersicum]_&gt_gi|460388015|ref|XP_004239667.1_GATA_transcription_factor_9-like_isoform_3_[Solanum_lycopersicum]_&gt_gi|460388017|ref|XP_004239668.1_GATA_transcription_factor_9-like_isoform_4_[Solanum_lycopersicum]	A3C9D0_ORYSJ/341-376_PF00320.22_GATA_	AG-motif_binding_protein-1_[Nicotiana_tabacum]
Locus_10618_Transcript_1/1_Confidence_1.000_Length_947	1.93918	0	8.08442	2.01833	3.00331	NoHit	NoHit	NoHit	NoHit	NoHit
Locus_10619_Transcript_1/3_Confidence_0.714_Length_1901	42.5051	16.991	32.9956	20.0049	13.289	NoHit	NoHit	NoHit	NoHit	NoHit
Locus_1062_Transcript_1/2_Confidence_0.800_Length_1900	54.3752	263.923	149.336	137.995	156.818	NoHit	NoHit	uncharacterized_protein_LOC101248208_[Solanum_lycopersicum]	A5APB7_VITVI/86-146_PF07939.6_DUF1685_	NoHit
Locus_10620_Transcript_3/4_Confidence_0.471_Length_1568	11.2071	18.4809	12.1507	16.3606	42.754	NoHit	NoHit	NoHit	NoHit	NoHit
Locus_10621_Transcript_1/2_Confidence_0.800_Length_3025	8.54532	3.64345	1.66311	2.84789	3.34346	NoHit	NoHit	NoHit	NoHit	NoHit
Locus_10622_Transcript_1/1_Confidence_1.000_Length_1486	36.0553	271.031	121.528	704.185	185.402	A9PE72_Putative_uncharacterized_protein_n=2_Tax=Populus_trichocarpa_RepID=A9PE72_POPTR	ATPase,_F0_complex,_subunit_B/B&apos_,_bacterial/chloroplast_chr4:15573859-15574586_REVERSE_LENGTH=219	ATP_synthase_subunit_b&apos_chloroplastic-like_[Solanum_lycopersicum]	A3AGM3_ORYSJ/12-67_PF00430.13_ATP-synt_B_	ATP_synthase_family_[Arabidopsis_lyrata_subsp._lyrata]_&gt_gi|297313087|gb|EFH43510.1|_ATP_synthase_family_[Arabidopsis_lyrata_subsp._lyrata]
Locus_10623_Transcript_1/1_Confidence_1.000_Length_1975	35.7833	12.7349	13.9094	11.4266	6.51657	NoHit	NoHit	NoHit	NoHit	NoHit
Locus_10625_Transcript_1/1_Confidence_1.000_Length_587	11.6461	0	0	0	0	NoHit	NoHit	NoHit	NoHit	NoHit
Locus_10626_Transcript_1/1_Confidence_1.000_Length_2003	23.1167	18.3341	16.272	21.1388	19.1686	E0CRE8_Putative_uncharacterized_protein_n=1_Tax=Vitis_vinifera_RepID=E0CRE8_VITVI	DNA-directed_RNA_polymerase_II_protein_chr4:5433760-5436326_FORWARD_LENGTH=473	uncharacterized_protein_LOC101264619_[Solanum_lycopersicum]	B9GUI0_POPTR/7-365_PF10186.4_Atg14_	DNA-directed_RNA_polymerase_II_protein_[Arabidopsis_thaliana]_&gt_gi|23297675|gb|AAN13006.1|_unknown_protein_[Arabidopsis_thaliana]_&gt_gi|332657255|gb|AEE82655.1|_DNA-directed_RNA_polymerase_II_protein_[Arabidopsis_thaliana]
Locus_10627_Transcript_1/1_Confidence_1.000_Length_1547	6.58157	24.4729	21.899	32.9055	7.43375	B9RU12_Uridylate_kinase,_putative_n=1_Tax=Ricinus_communis_RepID=B9RU12_RICCO	Amino_acid_kinase_family_protein_chr3:6427533-6429520_FORWARD_LENGTH=339	uridylate_kinase-like_[Solanum_lycopersicum]	A0YPG6_LYNSP/6-215_PF00696.23_AA_kinase_	Amino_acid_kinase_family_protein_[Theobroma_cacao]
Locus_1063_Transcript_2/3_Confidence_0.500_Length_2952	47.5229	95.8161	134.775	47.9282	315.259	B7FGL2_40S_ribosomal_protein_S11_n=1_Tax=Medicago_truncatula_RepID=B7FGL2_MEDTR	RPS11-BETA_ribosomal_protein_S11-beta_chr5:8008251-8009330_REVERSE_LENGTH=159	40S_ribosomal_protein_S11-like_[Solanum_lycopersicum]	A0BVQ1_PARTE/102-172_PF00366.15_Ribosomal_S17_	40S_ribosomal_protein_S11_[Glycine_max]_&gt_gi|1173223|sp|P17093.2|RS11_SOYBN_RecName:_Full=40S_ribosomal_protein_S11_&gt_gi|454848|gb|AAC14469.1|_ribosomal_protein_S11_[Glycine_max]_&gt_gi|255625845|gb|ACU13267.1|_unknown_[Glycine_max]
Locus_10630_Transcript_1/2_Confidence_0.750_Length_4878	3.07037	12.1702	3.24481	6.82253	3.7164	UPI00023392CC_UPI00023392CC_related_cluster_n=1_Tax=unknown_RepID=UPI00023392CC	MRP6,_ABCC8_multidrug_resistance-associated_protein_6_chr3:7457668-7463261_REVERSE_LENGTH=1464	ABC_transporter_C_family_member_8-like_[Glycine_max]	A2ZPT4_ORYSJ/631-742_PF00005.22_ABC_tran_	hypothetical_protein_CARUB_v10012814mg_[Capsella_rubella]_&gt_gi|482565538|gb|EOA29727.1|_hypothetical_protein_CARUB_v10012814mg_[Capsella_rubella]
Locus_10631_Transcript_1/1_Confidence_1.000_Length_1512	15.3978	20.6718	39.5731	35.9228	16.2298	A8S9M2_Plastid_division_regulator_MinD_n=1_Tax=Nicotiana_tabacum_RepID=A8S9M2_TOBAC	MIND,_ARC11,_ATMIND1_septum_site-determining_protein_(MIND)_chr5:8116731-8117711_FORWARD_LENGTH=326	putative_septum_site-determining_protein_minD_homolog_chloroplastic-like_[Solanum_lycopersicum]	A2CI65_CHLAT/19-225_PF01656.18_CbiA_	chloroplast_MinD_[Brassica_oleracea_var._botrytis]
Locus_10632_Transcript_1/1_Confidence_1.000_Length_2297	35.894	48.1831	16.475	20.4197	28.2839	C4NAK2_Stress-associated_protein_3_n=1_Tax=Solanum_lycopersicum_RepID=C4NAK2_SOLLC	A20/AN1-like_zinc_finger_family_protein_chr1:18985690-18986211_FORWARD_LENGTH=173	zinc_finger_A20_and_AN1_domain-containing_stress-associated_protein_8-like_isoform_1_[Solanum_lycopersicum]_&gt_gi|460364928|ref|XP_004228359.1_zinc_finger_A20_and_AN1_domain-containing_stress-associated_protein_8-like_isoform_2_[Solanum_lycopersicum]_&gt_gi|460364930|ref|XP_004228360.1_zinc_finger_A20_and_AN1_domain-containing_stress-associated_protein_8-like_isoform_3_[Solanum_lycopersicum]	A1ECK5_9ROSI/112-152_PF01428.11_zf-AN1_	hypothetical_protein_OsJ_05747_[Oryza_sativa_Japonica_Group]
Locus_10633_Transcript_2/3_Confidence_0.818_Length_2589	19.1787	19.9299	16.5254	26.2508	17.531	E0CRH3_Putative_uncharacterized_protein_n=1_Tax=Vitis_vinifera_RepID=E0CRH3_VITVI	tRNA_modification_GTPase,_putative_chr1:29333535-29336297_FORWARD_LENGTH=560	tRNA_modification_GTPase_MnmE-like_[Solanum_lycopersicum]	A0YP77_LYNSP/227-340_PF01926.18_MMR_HSR1_	F28K19.23_[Arabidopsis_thaliana]
Locus_10635_Transcript_3/5_Confidence_0.636_Length_2331	22.0795	3.38613	0.859723	39.7033	0	F6GXC1_Putative_uncharacterized_protein_n=1_Tax=Vitis_vinifera_RepID=F6GXC1_VITVI	MATE_efflux_family_protein_chr5:21289042-21291749_REVERSE_LENGTH=486	MATE_efflux_family_protein_6-like_[Solanum_lycopersicum]	A2YD80_ORYSI/146-309_PF01554.13_MatE_	hypothetical_protein_PRUPE_ppa017663mg_[Prunus_persica]
Locus_10636_Transcript_1/1_Confidence_1.000_Length_1068	6.11117	0	0	1.66283	2.23345	NoHit	NoHit	NoHit	NoHit	NoHit
Locus_10638_Transcript_3/4_Confidence_0.250_Length_1905	4.00395	2.68693	3.70054	5.08507	3.59814	NoHit	NoHit	NoHit	NoHit	NoHit
Locus_10639_Transcript_4/4_Confidence_0.700_Length_3365	16.422	9.32727	13.8746	5.80392	5.27303	UPI00023388E8_UPI00023388E8_related_cluster_n=1_Tax=unknown_RepID=UPI00023388E8	NoHit	putative_nuclease_HARBI1-like_[Solanum_lycopersicum]	B9FLF7_ORYSJ/736-808_PF13359.1_DDE_4_	NoHit
Locus_1064_Transcript_9/10_Confidence_0.593_Length_3219	29.3837	30.1031	36.1291	23.8286	15.627	NoHit	NoHit	NoHit	A5B8U1_VITVI/2-194_PF07059.7_DUF1336_	NoHit
Locus_10641_Transcript_1/2_Confidence_0.750_Length_5855	29.5219	26.371	25.5464	20.5734	22.5081	NoHit	NoHit	E3_ubiquitin-protein_ligase_SINA-like_10-like_[Solanum_lycopersicum]	D7TSU4_VITVI/156-203_PF03145.11_Sina_	NoHit
Locus_10642_Transcript_1/3_Confidence_0.400_Length_2788	17.943	22.8044	16.6353	59.0625	17.9467	F6I181_Putative_uncharacterized_protein_n=1_Tax=Vitis_vinifera_RepID=F6I181_VITVI	NoHit	uncharacterized_protein_LOC101250636_[Solanum_lycopersicum]	A5BMU0_VITVI/156-206_PF00170.16_bZIP_1_	Basic-leucine_zipper_transcription_factor_family_protein_isoform_1_[Theobroma_cacao]
Locus_10643_Transcript_5/6_Confidence_0.688_Length_3353	26.562	24.4946	31.4242	22.2728	19.8989	F6H2F7_Ubiquitin_carboxyl-terminal_hydrolase_n=1_Tax=Vitis_vinifera_RepID=F6H2F7_VITVI	UBP14,_TTN6,_ATUBP14,_PER1_ubiquitin-specific_protease_14_chr3:7203001-7208340_REVERSE_LENGTH=797	ubiquitin_carboxyl-terminal_hydrolase_14-like_isoform_1_[Solanum_lycopersicum]	A0DKY3_PARTE/163-237_PF02148.14_zf-UBP_	hypothetical_protein_CARUB_v10015812mg_[Capsella_rubella]
Locus_10644_Transcript_1/1_Confidence_1.000_Length_1430	13.9005	5.70061	15.8196	6.31053	8.70492	NoHit	NoHit	NoHit	NoHit	NoHit
Locus_10645_Transcript_3/4_Confidence_0.500_Length_2275	9.8896	11.9701	13.8521	8.39769	9.93442	D7U7V1_Putative_uncharacterized_protein_n=1_Tax=Vitis_vinifera_RepID=D7U7V1_VITVI	Plant_VAMP_(vesicle-associated_membrane_protein)_family_protein_chr4:70732-72085_REVERSE_LENGTH=239	vesicle-associated_protein_1-3-like_[Solanum_lycopersicum]	A3A9I1_ORYSJ/8-115_PF00635.21_Motile_Sperm_	hypothetical_protein_PRUPE_ppa010720mg_[Prunus_persica]
Locus_10646_Transcript_2/2_Confidence_0.667_Length_2236	73.0393	64.5707	168.01	62.1899	53.9932	D7SLU3_T-complex_protein_1_subunit_alpha_n=1_Tax=Vitis_vinifera_RepID=D7SLU3_VITVI	ATTCP-1,_TCP-1_T-complex_protein_1_alpha_subunit_chr3:6998544-7002266_REVERSE_LENGTH=545	T-complex_protein_1_subunit_alpha-like_[Solanum_lycopersicum]	A0BDV1_PARTE/27-536_PF00118.19_Cpn60_TCP1_	chaperonin_containing_t-complex_protein_1_alpha_subunit_tcpa_putative_[Ricinus_communis]_&gt_gi|223536098|gb|EEF37754.1|_chaperonin_containing_t-complex_protein_1_alpha_subunit_tcpa_putative_[Ricinus_communis]
Locus_10647_Transcript_1/1_Confidence_1.000_Length_674	4.65416	3.23011	0	0	0	NoHit	NoHit	NoHit	NoHit	NoHit
Locus_10648_Transcript_3/3_Confidence_0.600_Length_1628	16.3659	25.7874	20.8718	17.0842	24.388	F6HCH7_Putative_uncharacterized_protein_n=1_Tax=Vitis_vinifera_RepID=F6HCH7_VITVI	INVOLVED_IN:_biological_process_unknown_LOCATED_IN:_endomembrane_system_EXPRESSED_IN:_22_plant_structures_EXPRESSED_DURING:_13_growth_stages_CONTAINS_InterPro_DOMAIN/s:_Mannose-6-phosphate_receptor,_binding_(InterPro:IPR009011),_Glucosidase_II_beta_subunit-like_(InterPro:IPR012913)_Has_30201_Blast_hits_to_17322_proteins_in_780_species:_Archae_12_Bacteria_1396_Metazoa_17338_Fungi_3422_Plants_5037_…	protein_OS-9_homolog_[Solanum_lycopersicum]	A2YFJ9_ORYSI/121-201_PF07915.8_PRKCSH_	conserved_hypothetical_protein_[Ricinus_communis]_&gt_gi|223527980|gb|EEF30063.1|_conserved_hypothetical_protein_[Ricinus_communis]
Locus_10649_Transcript_1/1_Confidence_1.000_Length_1757	19.0247	23.4414	21.0816	29.9895	71.9676	B9S6V9_Amino_acid_transporter,_putative_n=1_Tax=Ricinus_communis_RepID=B9S6V9_RICCO	Transmembrane_amino_acid_transporter_family_protein_chr4:17935533-17936843_FORWARD_LENGTH=436	proton-coupled_amino_acid_transporter_3-like_[Solanum_lycopersicum]	A2X863_ORYSI/31-414_PF01490.13_Aa_trans_	amino_acid_transporter_putative_[Ricinus_communis]_&gt_gi|223533504|gb|EEF35246.1|_amino_acid_transporter_putative_[Ricinus_communis]
Locus_1065_Transcript_1/1_Confidence_1.000_Length_5965	32.514	39.4311	44.1807	28.4844	35.9424	B9SQP2_Clathrin_heavy_chain,_putative_n=1_Tax=Ricinus_communis_RepID=B9SQP2_RICCO	Clathrin,_heavy_chain_chr3:3482575-3491667_REVERSE_LENGTH=1705	clathrin_heavy_chain_1-like_[Solanum_lycopersicum]	A0CY10_PARTE/1134-1274_PF00637.15_Clathrin_	Clathrin_heavy_chain_[Arabidopsis_thaliana]_&gt_gi|122223626|sp|Q0WLB5.1|CLAH2_ARATH_RecName:_Full=Clathrin_heavy_chain_2_&gt_gi|110740394|dbj|BAF02092.1|_hypothetical_protein_[Arabidopsis_thaliana]_&gt_gi|332641123|gb|AEE74644.1|_Clathrin_heavy_chain_[Arabidopsis_thaliana]
Locus_10650_Transcript_1/1_Confidence_1.000_Length_2773	20.796	11.5119	17.1568	10.6431	7.74802	Q949K3_Suppressor-like_protein_n=1_Tax=Solanum_lycopersicum_RepID=Q949K3_SOLLC	NoHit	protein_SGT1_homolog_At5g65490-like_[Solanum_lycopersicum]	A5AJ87_VITVI/21-609_PF07093.6_SGT1_	hypothetical_protein_PRUPE_ppa002644mg_[Prunus_persica]
Locus_10651_Transcript_1/1_Confidence_1.000_Length_2862	17.1408	23.305	23.3151	16.6993	27.5856	A5C158_Putative_uncharacterized_protein_n=1_Tax=Vitis_vinifera_RepID=A5C158_VITVI	CUL3A,_ATCUL3A,_ATCUL3,_CUL3_cullin_3_chr1:9296063-9298374_FORWARD_LENGTH=732	cullin-3A-like_[Solanum_lycopersicum]	A5AS27_VITVI/2-88_PF00888.17_Cullin_	Cullin_3_[Theobroma_cacao]
Locus_10652_Transcript_2/3_Confidence_0.714_Length_1804	23.5819	25.5094	34.5573	20.3485	26.0516	NoHit	NoHit	SEC12-like_protein_2-like_[Solanum_lycopersicum]	B8LQ51_PICSI/183-217_PF00400.27_WD40_	hypothetical_protein_M569_03119_partial_[Genlisea_aurea]
Locus_10654_Transcript_2/3_Confidence_0.667_Length_2474	11.8406	10.4897	15.8269	8.06864	3.96062	NoHit	NoHit	multiple_RNA-binding_domain-containing_protein_1-like_isoform_1_[Solanum_lycopersicum]	NoHit	NoHit
Locus_10655_Transcript_1/1_Confidence_1.000_Length_2575	27.2806	0.563793	0	0.736811	0	NoHit	NoHit	NoHit	A0DAA2_PARTE/68-195_PF00005.22_ABC_tran_	NoHit
Locus_10656_Transcript_3/3_Confidence_0.714_Length_1122	27.0314	22.2998	22.506	14.2531	22.8992	D7U9Y5_Putative_uncharacterized_protein_n=1_Tax=Vitis_vinifera_RepID=D7U9Y5_VITVI	NoHit	uncharacterized_protein_LOC101258600_[Solanum_lycopersicum]	A5B7I0_VITVI/94-255_PF03024.9_Folate_rec_	conserved_hypothetical_protein_[Ricinus_communis]_&gt_gi|223548411|gb|EEF49902.1|_conserved_hypothetical_protein_[Ricinus_communis]
Locus_10657_Transcript_2/2_Confidence_0.750_Length_1893	21.468	50.0102	49.6296	32.586	30.7637	B9S1W1_Ethanolamine-phosphate_cytidylyltransferase,_putative_n=1_Tax=Ricinus_communis_RepID=B9S1W1_RICCO	PECT1_phosphorylethanolamine_cytidylyltransferase_1_chr2:16168979-16171680_FORWARD_LENGTH=421	ethanolamine-phosphate_cytidylyltransferase-like_[Solanum_lycopersicum]	A0BDI4_PARTE/262-390_PF01467.21_CTP_transf_2_	Ethanolamine-phosphate_cytidylyltransferase_[Medicago_truncatula]_&gt_gi|355498710|gb|AES79913.1|_Ethanolamine-phosphate_cytidylyltransferase_[Medicago_truncatula]
Locus_10658_Transcript_1/2_Confidence_0.750_Length_1888	30.3609	2.23482	3.68478	6.26954	10.752	NoHit	NoHit	NoHit	A5C9R3_VITVI/135-165_PF05678.9_VQ_	NoHit
Locus_10659_Transcript_1/1_Confidence_1.000_Length_1010	12.4691	3.80195	10.8931	8.02943	5.87405	D7THW2_Putative_uncharacterized_protein_n=1_Tax=Vitis_vinifera_RepID=D7THW2_VITVI	Adenine_nucleotide_alpha_hydrolases-like_superfamily_protein_chr4:17008817-17011014_REVERSE_LENGTH=458	cytoplasmic_tRNA_2-thiolation_protein_2-like_[Solanum_lycopersicum]	B9H9U9_POPTR/235-329_PF10288.4_DUF2392_	Adenine_nucleotide_alpha_hydrolases-like_superfamily_protein_putative_[Theobroma_cacao]
Locus_1066_Transcript_1/2_Confidence_0.750_Length_2807	108.401	60.7446	220.007	65.1121	66.5627	B9IPP6_Predicted_protein_n=1_Tax=Populus_trichocarpa_RepID=B9IPP6_POPTR	TCP-1/cpn60_chaperonin_family_protein_chr3:1024432-1027604_FORWARD_LENGTH=549	T-complex_protein_1_subunit_theta-like_[Solanum_lycopersicum]	A0CPQ0_PARTE/36-523_PF00118.19_Cpn60_TCP1_	chaperonin_family_theta_subunit_[Triticum_aestivum]
Locus_10660_Transcript_1/1_Confidence_1.000_Length_1483	7.89133	1.2219	1.20806	2.71727	1.92394	NoHit	NoHit	zinc_finger_protein_3-like_[Solanum_lycopersicum]	NoHit	hypothetical_protein_VITISV_000223_[Vitis_vinifera]
Locus_10661_Transcript_4/8_Confidence_0.483_Length_1444	40.0688	27.6332	21.2581	42.8763	29.432	I1K4A3_Uncharacterized_protein_n=1_Tax=Glycine_max_RepID=I1K4A3_SOYBN	Glycine_cleavage_T-protein_family_chr1:22462771-22465416_REVERSE_LENGTH=432	aminomethyltransferase-like_[Solanum_lycopersicum]	A0ZEW6_NODSP/233-322_PF08669.6_GCV_T_C_	ad_oxidoreductase_putative_[Ricinus_communis]_&gt_gi|223530994|gb|EEF32849.1|_fad_oxidoreductase_putative_[Ricinus_communis]
Locus_10662_Transcript_4/5_Confidence_0.636_Length_2068	43.2938	10.2579	14.3058	12.6156	13.8525	F6H223_Putative_uncharacterized_protein_n=1_Tax=Vitis_vinifera_RepID=F6H223_VITVI	NoHit	uncharacterized_protein_LOC101258771_[Solanum_lycopersicum]	A0MEW2_ARATH/34-76_PF14215.1_bHLH-MYC_N_	conserved_hypothetical_protein_[Ricinus_communis]_&gt_gi|223527120|gb|EEF29296.1|_conserved_hypothetical_protein_[Ricinus_communis]
Locus_10663_Transcript_3/3_Confidence_0.667_Length_2569	23.9129	15.7425	12.2853	18.3651	16.4331	Q7XAE6_S3_self-incompatibility_locus-linked_pollen_3.15_protein_n=1_Tax=Petunia_integrifolia_subsp._inflata_RepID=Q7XAE6_PETIN	FUNCTIONS_IN:_molecular_function_unknown_INVOLVED_IN:_biological_process_unknown_LOCATED_IN:_cellular_component_unknown_EXPRESSED_IN:_20_plant_structures_EXPRESSED_DURING:_10_growth_stages_CONTAINS_InterPro_DOMAIN/s:_Membralin_(InterPro:IPR019144)_Has_172_Blast_hits_to_170_proteins_in_70_species:_Archae_0_Bacteria_0_Metazoa_110_Fungi_0_Plants_38_Viruses_0_Other_Eukaryotes_24_(source:_NCBI_BLink).…	membralin-like_[Solanum_lycopersicum]	A9SN20_PHYPA/34-252_PF09746.4_Membralin_	hypothetical_protein_ARALYDRAFT_475227_[Arabidopsis_lyrata_subsp._lyrata]_&gt_gi|297332411|gb|EFH62829.1|_hypothetical_protein_ARALYDRAFT_475227_[Arabidopsis_lyrata_subsp._lyrata]
Locus_10664_Transcript_1/1_Confidence_1.000_Length_1134	17.5324	6.47379	14.1715	7.11671	8.5526	D7TN38_Putative_uncharacterized_protein_n=1_Tax=Vitis_vinifera_RepID=D7TN38_VITVI	YbaK/aminoacyl-tRNA_synthetase-associated_domain_chr4:9302816-9304869_FORWARD_LENGTH=232	uncharacterized_protein_LOC101264743_isoform_1_[Solanum_lycopersicum]	A8JCE5_CHLRE/119-255_PF04073.10_YbaK_	conserved_hypothetical_protein_[Ricinus_communis]_&gt_gi|223534819|gb|EEF36509.1|_conserved_hypothetical_protein_[Ricinus_communis]
Locus_10665_Transcript_2/4_Confidence_0.444_Length_1172	25.2169	18.6358	21.2855	13.3961	16.604	NoHit	NoHit	NoHit	NoHit	NoHit
Locus_10666_Transcript_1/1_Confidence_1.000_Length_1299	12.9673	3.00863	2.3876	26.2469	43.0599	Q0PY49_CCR4_associated_factor_1-related_protein_n=1_Tax=Capsicum_annuum_RepID=Q0PY49_CAPAN	Polynucleotidyl_transferase,_ribonuclease_H-like_superfamily_protein_chr5:7365605-7366441_REVERSE_LENGTH=278	probable_CCR4-associated_factor_1_homolog_9-like_[Solanum_lycopersicum]	A5AU84_VITVI/10-249_PF04857.15_CAF1_	CCR4-associated_factor_1B_[Arabidopsis_thaliana]_&gt_gi|75334084|sp|Q9FMS6.1|CAF1K_ARATH_RecName:_Full=Probable_CCR4-associated_factor_1_homolog_11_&gt_gi|9757805|dbj|BAB08323.1|_CCR4-associated_factor-like_protein_[Arabidopsis_thaliana]_&gt_gi|17381058|gb|AAL36341.1|_putative_CCR4-associated_factor_[Arabidopsis_thaliana]_&gt_gi|25054979|gb|AAN71961.1|_putative_CCR4-associated_factor_[Arabidopsis…
Locus_10667_Transcript_1/2_Confidence_0.750_Length_3240	11.5134	30.2712	15.9881	14.7107	32.6214	B9NA19_Predicted_protein_n=1_Tax=Populus_trichocarpa_RepID=B9NA19_POPTR	ABC1_family_protein_chr5:8516902-8522616_REVERSE_LENGTH=1009	uncharacterized_protein_LOC101247741_[Solanum_lycopersicum]	A9SIA0_PHYPA/105-220_PF03109.11_ABC1_	NoHit
Locus_10668_Transcript_1/2_Confidence_0.750_Length_1473	47.2629	64.1411	58.1723	87.5017	333.6	A3F7Q2_Benzoquinone_reductase_n=1_Tax=Gossypium_hirsutum_RepID=A3F7Q2_GOSHI	Quinone_reductase_family_protein_chr4:13661458-13663243_REVERSE_LENGTH=205	Minor_allergen_Alt_a_putative_[Ricinus_communis]	NoHit	benzoquinone_reductase_[Gossypium_hirsutum]
Locus_10669_Transcript_1/2_Confidence_0.667_Length_1415	42.4206	27.8095	70.2425	39.19	17.9369	D7SHJ7_Putative_uncharacterized_protein_n=1_Tax=Vitis_vinifera_RepID=D7SHJ7_VITVI	MAK16_protein-related_chr1:8260865-8262650_REVERSE_LENGTH=303	protein_MAK16_homolog_B-like_[Vitis_vinifera]	A0D5W5_PARTE/6-119_PF01778.12_Ribosomal_L28e_	hypothetical_protein_M569_07307_partial_[Genlisea_aurea]
Locus_1067_Transcript_2/5_Confidence_0.364_Length_1648	48.468	86.6569	2.48075	10.0476	129.125	NoHit	NoHit	NoHit	NoHit	NoHit
Locus_10670_Transcript_1/2_Confidence_0.750_Length_2188	6.73409	16.1084	10.5869	8.16324	11.7464	B9RU62_3-deoxy-manno-octulosonate_cytidylyltransferase_1_n=1_Tax=Ricinus_communis_RepID=B9RU62_RICCO	KDSB_Nucleotide-diphospho-sugar_transferases_superfamily_protein_chr1:19745330-19747133_REVERSE_LENGTH=290	3-deoxy-manno-octulosonate_cytidylyltransferase-like_[Solanum_lycopersicum]	A5AKL0_VITVI/60-271_PF02348.14_CTP_transf_3_	3-deoxy-manno-octulosonate_cytidylyltransferase_[Arabidopsis_thaliana]_&gt_gi|75169630|sp|Q9C920.1|KDSB_ARATH_RecName:_Full=3-deoxy-manno-octulosonate_cytidylyltransferase_mitochondrial_AltName:_Full=CMP-2-keto-3-deoxyoctulosonic_acid_synthase_Short=AtCKS_Short=CMP-KDO_synthase_Flags:_Precursor_&gt_gi|12324630|gb|AAG52266.1|AC019018_3_putative_deoxyoctulonosic_acid_synthetase_116195-114393_[Arabi…
Locus_10672_Transcript_1/3_Confidence_0.667_Length_3566	37.4106	91.6184	90.1756	64.9624	213.722	B2D077_Methyltransferase_n=1_Tax=Nicotiana_benthamiana_RepID=B2D077_NICBE	S-adenosyl-L-methionine-dependent_methyltransferases_superfamily_protein_chr4:10012850-10015267_REVERSE_LENGTH=621	probable_methyltransferase_PMT14-like_isoform_1_[Solanum_lycopersicum]_&gt_gi|460400699|ref|XP_004245870.1_probable_methyltransferase_PMT14-like_isoform_2_[Solanum_lycopersicum]	A2Q5C6_MEDTR/110-622_PF03141.11_Methyltransf_29_	AT4G18030_[Arabidopsis_thaliana]
Locus_10673_Transcript_1/3_Confidence_0.667_Length_2032	8.4861	6.77397	12.5457	7.17847	7.86602	NoHit	NoHit	uncharacterized_protein_At5g08430-like_[Solanum_lycopersicum]	A5B8L7_VITVI/309-375_PF03126.13_Plus-3_	Binding_protein_putative_isoform_1_[Theobroma_cacao]
Locus_10674_Transcript_1/1_Confidence_1.000_Length_849	16.8148	9.93197	9.70202	11.3108	17.3228	B9S362_Acyl-CoA_thioesterase,_putative_n=1_Tax=Ricinus_communis_RepID=B9S362_RICCO	Thioesterase_superfamily_protein_chr2:12654602-12655432_REVERSE_LENGTH=158	acyl-coenzyme_A_thioesterase_13-like_[Solanum_lycopersicum]	B2BXS0_9ROSI/64-123_PF03061.17_4HBT_	AcylCoa-1_[Cleome_spinosa]
Locus_10675_Transcript_1/1_Confidence_1.000_Length_1387	54.4635	35.0201	54.1442	24.0748	31.824	A5BW05_Putative_uncharacterized_protein_n=1_Tax=Vitis_vinifera_RepID=A5BW05_VITVI	Adenine_nucleotide_alpha_hydrolases-like_superfamily_protein_chr1:3822171-3822899_REVERSE_LENGTH=242	uncharacterized_protein_C167.05-like_[Solanum_lycopersicum]	A5BW05_VITVI/43-200_PF00582.21_Usp_	hypothetical_protein_CARUB_v10009983mg_partial_[Capsella_rubella]
Locus_10676_Transcript_1/1_Confidence_1.000_Length_975	40.6565	60.9285	61.1913	28.2224	63.1481	B9RZS9_Transcription_factor,_putative_n=1_Tax=Ricinus_communis_RepID=B9RZS9_RICCO	NoHit	transcription_factor_bHLH147-like_[Solanum_lycopersicum]	NoHit	hypothetical_protein_PRUPE_ppa025233mg_partial_[Prunus_persica]
Locus_10677_Transcript_5/6_Confidence_0.643_Length_4242	6.02499	6.75182	4.79457	7.96207	5.21013	NoHit	NoHit	NoHit	B9T6Y1_RICCO/6-84_PF00651.26_BTB_	NoHit
Locus_1068_Transcript_1/2_Confidence_0.800_Length_1851	419.476	466.512	1208.78	479.11	507.041	Q3SC85_60S_ribosomal_protein_L10_n=1_Tax=Solanum_lycopersicum_RepID=Q3SC85_SOLLC	SAC52,_RPL10,_RPL10A_Ribosomal_protein_L16p/L10e_family_protein_chr1:4888270-4889408_FORWARD_LENGTH=220	60S_ribosomal_protein_L10-like_[Solanum_lycopersicum]	A0BIC4_PARTE/5-167_PF00252.13_Ribosomal_L16_	60S_ribosomal_protein_L10B_[Hevea_brasiliensis]
Locus_10680_Transcript_1/1_Confidence_1.000_Length_2617	10.8344	0.642125	0	3.14437	0.709338	E0CQB3_Putative_uncharacterized_protein_n=1_Tax=Vitis_vinifera_RepID=E0CQB3_VITVI	NoHit	subtilisin-like_protease-like_[Solanum_lycopersicum]	E0CQB3_VITVI/116-587_PF00082.17_Peptidase_S8_	cucumisin-like_[Cucumis_sativus]
Locus_10681_Transcript_6/6_Confidence_0.500_Length_5251	10.2016	11.9065	11.4239	10.9895	9.51106	NoHit	NoHit	uncharacterized_protein_LOC101252826_[Solanum_lycopersicum]	A5B8P4_VITVI/219-329_PF01909.18_NTP_transf_2_	hypothetical_protein_PRUPE_ppa000280mg_[Prunus_persica]
Locus_10682_Transcript_2/2_Confidence_0.667_Length_3048	3.85506	0.598666	1.07458	3.31635	1.36604	A1X877_NRC1_n=1_Tax=Solanum_lycopersicum_RepID=A1X877_SOLLC	NoHit	putative_late_blight_resistance_protein_homolog_R1B-14-like_[Solanum_lycopersicum]	A1X877_SOLLC/160-443_PF00931.17_NB-ARC_	hypothetical_protein_[Nicotiana_tabacum]
Locus_10683_Transcript_1/3_Confidence_0.667_Length_2113	72.2186	55.0096	35.8256	42.978	63.5974	F6GZS4_Putative_uncharacterized_protein_n=1_Tax=Vitis_vinifera_RepID=F6GZS4_VITVI	RING/FYVE/PHD_zinc_finger_superfamily_protein_chr1:6971554-6974578_FORWARD_LENGTH=601	uncharacterized_protein_LOC101254660_[Solanum_lycopersicum]	A5AZ76_VITVI/39-105_PF01363.16_FYVE_	hypothetical_protein_CARUB_v10008630mg_[Capsella_rubella]
Locus_10684_Transcript_2/3_Confidence_0.714_Length_2512	19.1515	28.5569	40.7088	40.6873	14.69	I6ZAC9_Lutescent_2_n=1_Tax=Solanum_lycopersicum_RepID=I6ZAC9_SOLLC	EGY1_Peptidase_M50_family_protein_chr5:13484606-13487546_REVERSE_LENGTH=548	uncharacterized_protein_LOC101263173_[Solanum_lycopersicum]	A2Q1L2_MEDTR/293-474_PF02163.17_Peptidase_M50_	hylene-dependent_gravitropism-deficient_and_yellow-green_1_[Arabidopsis_lyrata_subsp._lyrata]_&gt_gi|297316261|gb|EFH46684.1|_ethylene-dependent_gravitropism-deficient_and_yellow-green_1_[Arabidopsis_lyrata_subsp._lyrata]
Locus_10685_Transcript_1/1_Confidence_1.000_Length_2239	8.40006	22.3173	27.318	11.5537	20.1795	F6GU76_Putative_uncharacterized_protein_n=1_Tax=Vitis_vinifera_RepID=F6GU76_VITVI	Leucine-rich_repeat_protein_kinase_family_protein_chr5:23572821-23574871_FORWARD_LENGTH=654	probable_inactive_receptor_kinase_At5g58300_[Vitis_vinifera]	A2WKC3_ORYSI/381-659_PF00069.20_Pkinase_	hypothetical_protein_CARUB_v10026045mg_[Capsella_rubella]
Locus_10686_Transcript_1/4_Confidence_0.500_Length_707	33.5884	21.7374	20.5149	23.1517	15.465	D7TP33_Putative_uncharacterized_protein_n=1_Tax=Vitis_vinifera_RepID=D7TP33_VITVI	unknown_protein_Has_25_Blast_hits_to_25_proteins_in_11_species:_Archae_0_Bacteria_0_Metazoa_0_Fungi_0_Plants_25_Viruses_0_Other_Eukaryotes_0_(source:_NCBI_BLink)._chr3:23260717-23261171_FORWARD_LENGTH=80	uncharacterized_protein_LOC100240880_[Vitis_vinifera]	NoHit	conserved_hypothetical_protein_[Ricinus_communis]_&gt_gi|223540055|gb|EEF41632.1|_conserved_hypothetical_protein_[Ricinus_communis]
Locus_10687_Transcript_2/2_Confidence_0.667_Length_1172	8.1797	57.7637	83.6155	130.376	72.6228	NoHit	NoHit	NoHit	NoHit	NoHit
Locus_10688_Transcript_1/1_Confidence_1.000_Length_1996	1.51953	2.53394	1.36515	1.09965	0.913767	NoHit	NoHit	NoHit	NoHit	NoHit
Locus_10689_Transcript_3/4_Confidence_0.375_Length_935	9.30947	3.98185	331.212	3.56434	5.31344	NoHit	NoHit	NoHit	NoHit	NoHit
Locus_1069_Transcript_8/9_Confidence_0.333_Length_3111	21.7167	39.6732	42.0833	24.7961	29.0227	D7UAN4_Putative_uncharacterized_protein_n=1_Tax=Vitis_vinifera_RepID=D7UAN4_VITVI	Sec14p-like_phosphatidylinositol_transfer_family_protein_chr1:20808622-20811831_REVERSE_LENGTH=625	uncharacterized_protein_LOC101264346_[Solanum_lycopersicum]	A5AV12_VITVI/180-341_PF00650.15_CRAL_TRIO_	hypothetical_protein_CARUB_v10008581mg_[Capsella_rubella]
Locus_10690_Transcript_1/5_Confidence_0.667_Length_3603	4.25208	20.4732	8.75919	22.7545	130.11	NoHit	NoHit	NoHit	A2WUM5_ORYSI/960-1088_PF00005.22_ABC_tran_	NoHit
Locus_10691_Transcript_4/6_Confidence_0.643_Length_1467	29.1039	14.3334	20.4577	14.0864	11.1621	F6HGC6_Putative_uncharacterized_protein_n=1_Tax=Vitis_vinifera_RepID=F6HGC6_VITVI	NoHit	uncharacterized_protein_LOC101250989_[Solanum_lycopersicum]	A5C381_VITVI/427-499_PF07889.7_DUF1664_	B-zip_transcription_factor_putative_isoform_2_[Theobroma_cacao]
Locus_10692_Transcript_1/2_Confidence_0.667_Length_2349	12.5918	24.3135	11.065	9.56662	20.5347	D7SWB3_Putative_uncharacterized_protein_n=1_Tax=Vitis_vinifera_RepID=D7SWB3_VITVI	Protein_kinase_superfamily_protein_chr2:7626518-7628624_FORWARD_LENGTH=440	SRSF_protein_kinase_2-like_[Solanum_lycopersicum]	A0BXE7_PARTE/536-706_PF00069.20_Pkinase_	hypothetical_protein_M569_15866_[Genlisea_aurea]
Locus_10693_Transcript_1/1_Confidence_1.000_Length_1634	19.3213	9.95715	32.5525	13.5712	11.2487	F6HG89_Putative_uncharacterized_protein_n=1_Tax=Vitis_vinifera_RepID=F6HG89_VITVI	NoHit	uncharacterized_protein_LOC101253565_[Solanum_lycopersicum]	A9T0B9_PHYPA/183-332_PF13874.1_Nup54_	conserved_hypothetical_protein_[Ricinus_communis]_&gt_gi|223545983|gb|EEF47486.1|_conserved_hypothetical_protein_[Ricinus_communis]
Locus_10695_Transcript_2/3_Confidence_0.714_Length_2014	19.0265	11.6364	12.8561	12.7944	16.6442	C0ILP8_Putative_uncharacterized_protein_n=1_Tax=Coffea_canephora_RepID=C0ILP8_COFCA	PGSIP6_plant_glycogenin-like_starch_initiation_protein_6_chr5:6131307-6133787_REVERSE_LENGTH=537	putative_glucuronosyltransferase_PGSIP6-like_[Solanum_lycopersicum]	A9S041_PHYPA/53-279_PF01501.15_Glyco_transf_8_	Glycogenin-1_[Medicago_truncatula]_&gt_gi|355480037|gb|AES61240.1|_Glycogenin-1_[Medicago_truncatula]
Locus_10696_Transcript_1/1_Confidence_1.000_Length_719	4.38331	2.19134	1.69091	1.21953	0	NoHit	NoHit	NoHit	NoHit	NoHit
Locus_10697_Transcript_6/8_Confidence_0.650_Length_3736	15.2449	13.4214	9.82369	12.2313	18.3341	B9S163_O-acetyltransferase,_putative_n=1_Tax=Ricinus_communis_RepID=B9S163_RICCO	O-acetyltransferase_family_protein_chr5:18796361-18799725_REVERSE_LENGTH=540	probable_O-acetyltransferase_CAS1-like_isoform_2_[Solanum_lycopersicum]	A5B2S3_VITVI/27-488_PF07779.7_Cas1_AcylT_	NoHit
Locus_10698_Transcript_1/4_Confidence_0.625_Length_1937	24.8488	26.0899	30.2322	15.8691	22.7881	B9HNK0_Predicted_protein_n=1_Tax=Populus_trichocarpa_RepID=B9HNK0_POPTR	transferases_nucleotidyltransferases_chr5:6573907-6576352_REVERSE_LENGTH=456	translation_initiation_factor_eIF-2B_subunit_gamma-like_[Solanum_lycopersicum]	A9T010_PHYPA/358-395_PF00132.19_Hexapep_	acyltransferase_[Arabidopsis_lyrata_subsp._lyrata]_&gt_gi|297319786|gb|EFH50208.1|_acyltransferase_[Arabidopsis_lyrata_subsp._lyrata]
Locus_10699_Transcript_1/1_Confidence_1.000_Length_1448	33.3768	4.97078	9.27325	8.13984	9.81349	F6HNY8_Putative_uncharacterized_protein_n=1_Tax=Vitis_vinifera_RepID=F6HNY8_VITVI	Phosphoribosyltransferase_family_protein_chr2:17856396-17858394_FORWARD_LENGTH=337	ribose-phosphate_pyrophosphokinase_4-like_[Solanum_lycopersicum]	A2WUM2_ORYSI/97-213_PF13793.1_Pribosyltran_N_	hypothetical_protein_CARUB_v10023577mg_[Capsella_rubella]
Locus_107_Transcript_1/1_Confidence_1.000_Length_1109	13.5952	8.05702	11.501	9.36564	7.49654	NoHit	NoHit	NoHit	NoHit	NoHit
Locus_1070_Transcript_1/2_Confidence_0.800_Length_1784	39.3898	25.2407	21.0175	32.8294	44.4173	A1XM03_Putative_uncharacterized_protein_(Fragment)_n=1_Tax=Nicotiana_tabacum_RepID=A1XM03_TOBAC	unknown_protein_FUNCTIONS_IN:_molecular_function_unknown_INVOLVED_IN:_biological_process_unknown_LOCATED_IN:_cellular_component_unknown_EXPRESSED_IN:_23_plant_structures_EXPRESSED_DURING:_15_growth_stages_BEST_Arabidopsis_thaliana_protein_match_is:_unknown_protein_(TAIR:AT4G32342.1)._chr5:8799934-8802333_REVERSE_LENGTH=169	uncharacterized_protein_LOC101258679_[Solanum_lycopersicum]	A1XM03_TOBAC/43-158_PF13259.1_DUF4050_	conserved_hypothetical_protein_[Ricinus_communis]_&gt_gi|223543259|gb|EEF44791.1|_conserved_hypothetical_protein_[Ricinus_communis]
Locus_10700_Transcript_1/1_Confidence_1.000_Length_1080	53.0118	41.6148	59.2457	42.3789	55.1531	A9PAP6_Predicted_protein_n=1_Tax=Populus_trichocarpa_RepID=A9PAP6_POPTR	Nucleic_acid-binding,_OB-fold-like_protein_chr2:14317781-14318712_FORWARD_LENGTH=182	uncharacterized_protein_At4g28440-like_isoform_1_[Solanum_lycopersicum]_&gt_gi|460395612|ref|XP_004243376.1_uncharacterized_protein_At4g28440-like_isoform_2_[Solanum_lycopersicum]	NoHit	conserved_hypothetical_protein_[Ricinus_communis]_&gt_gi|223542848|gb|EEF44384.1|_conserved_hypothetical_protein_[Ricinus_communis]
Locus_10701_Transcript_1/3_Confidence_0.667_Length_3378	16.5171	21.2072	22.2825	17.7312	31.865	B9HTZ9_Predicted_protein_(Fragment)_n=1_Tax=Populus_trichocarpa_RepID=B9HTZ9_POPTR	Ypt/Rab-GAP_domain_of_gyp1p_superfamily_protein_chr3:20389278-20394713_REVERSE_LENGTH=777	uncharacterized_protein_LOC101256081_[Solanum_lycopersicum]	A2WWQ8_ORYSI/209-433_PF00566.13_RabGAP-TBC_	hypothetical_protein_ARALYDRAFT_324032_[Arabidopsis_lyrata_subsp._lyrata]_&gt_gi|297323849|gb|EFH54270.1|_hypothetical_protein_ARALYDRAFT_324032_[Arabidopsis_lyrata_subsp._lyrata]
Locus_10703_Transcript_1/1_Confidence_1.000_Length_1160	36.2573	66.9145	30.8722	119.55	97.7778	A9PCU6_Predicted_protein_n=1_Tax=Populus_trichocarpa_RepID=A9PCU6_POPTR	Calcium-binding_EF-hand_family_protein_chr2:18309285-18309713_FORWARD_LENGTH=142	uncharacterized_protein_LOC101248133_[Solanum_lycopersicum]	A2XHW8_ORYSI/18-100_PF13499.1_EF_hand_5_	calcium-binding_EF-hand-containing_protein_[Arabidopsis_thaliana]_&gt_gi|3128177|gb|AAC16081.1|_expressed_protein_[Arabidopsis_thaliana]_&gt_gi|18252875|gb|AAL62364.1|_unknown_protein_[Arabidopsis_thaliana]_&gt_gi|21387065|gb|AAM47936.1|_unknown_protein_[Arabidopsis_thaliana]_&gt_gi|21554910|gb|AAM63727.1|_unknown_[Arabidopsis_thaliana]_&gt_gi|330255313|gb|AEC10407.1|_calcium-binding_EF-hand-cont…
Locus_10704_Transcript_1/1_Confidence_1.000_Length_557	2.68957	0	2.5991	1.16938	0	NoHit	NoHit	NoHit	NoHit	NoHit
Locus_10705_Transcript_1/1_Confidence_1.000_Length_562	0	1.59414	0	0	0	NoHit	NoHit	NoHit	NoHit	NoHit
Locus_10706_Transcript_2/3_Confidence_0.500_Length_562	5.80556	6.06359	3.6248	7.04922	0	NoHit	NoHit	NoHit	NoHit	NoHit
Locus_10707_Transcript_3/3_Confidence_0.600_Length_1775	39.7723	18.8865	15.6682	20.8503	33.0214	F6I4L2_Putative_uncharacterized_protein_n=1_Tax=Vitis_vinifera_RepID=F6I4L2_VITVI	AtATG18a_Transducin/WD40_repeat-like_superfamily_protein_chr3:23218858-23221110_REVERSE_LENGTH=425	WD_repeat_domain_phosphoinositide-interacting_protein_3-like_[Solanum_lycopersicum]	A5B8T7_VITVI/223-258_PF00400.27_WD40_	hypothetical_protein_PRUPE_ppa006580mg_[Prunus_persica]
Locus_10708_Transcript_1/1_Confidence_1.000_Length_1873	11.3235	43.2078	8.78677	7.64345	6.50127	F6HZM1_Putative_uncharacterized_protein_n=1_Tax=Vitis_vinifera_RepID=F6HZM1_VITVI	Ypt/Rab-GAP_domain_of_gyp1p_superfamily_protein_chr4:14111204-14113468_FORWARD_LENGTH=424	TBC1_domain_family_member_15-like_[Solanum_lycopersicum]	A1L4V1_ARATH/131-324_PF00566.13_RabGAP-TBC_	hypothetical_protein_CARUB_v10007721mg_[Capsella_rubella]
Locus_10709_Transcript_1/5_Confidence_0.500_Length_1516	16.8252	9.91642	9.34457	14.7984	10.0013	A7XY75_Putative_C-8,7_sterol_isomerase_n=3_Tax=Solanum_RepID=A7XY75_SOLTU	HYD1_C-8,7_sterol_isomerase_chr1:6949160-6950135_FORWARD_LENGTH=223	probable_3-beta-hydroxysteroid-Delta(8),Delta(7)-isomerase-like_[Solanum_lycopersicum]	A5B8T1_VITVI/61-149_PF03101.10_FAR1_	C-8,7_sterol_isomerase_isoform_1_[Theobroma_cacao]
Locus_1071_Transcript_1/1_Confidence_1.000_Length_805	11.3201	26.9213	12.3287	42.9822	24.5039	Q9ZPJ0_Tsi1-interacting_protein_TSIP1_n=1_Tax=Nicotiana_tabacum_RepID=Q9ZPJ0_TOBAC	DnaJ/Hsp40_cysteine-rich_domain_superfamily_protein_chr2:10587118-10588240_REVERSE_LENGTH=144	uncharacterized_protein_LOC101246074_[Solanum_lycopersicum]	NoHit	conserved_hypothetical_protein_[Ricinus_communis]_&gt_gi|223545339|gb|EEF46844.1|_conserved_hypothetical_protein_[Ricinus_communis]
Locus_10710_Transcript_1/1_Confidence_1.000_Length_4345	2.37673	2.05434	1.80585	2.79375	1.32432	NoHit	NoHit	NoHit	NoHit	NoHit
Locus_10711_Transcript_4/5_Confidence_0.571_Length_5704	4.92545	11.337	2.63751	3.64223	3.21872	B0FBS2_Putative_uncharacterized_protein_n=1_Tax=Vitis_hybrid_cultivar_RepID=B0FBS2_9ROSI	NoHit	NoHit	A2Q3T3_MEDTR/106-259_PF07727.9_RVT_2_	hypothetical_protein_[Vitis_hybrid_cultivar]
Locus_10712_Transcript_2/2_Confidence_0.667_Length_1049	9.48986	13.1401	16.5971	6.35306	5.26595	NoHit	NoHit	NoHit	NoHit	NoHit
Locus_10713_Transcript_3/3_Confidence_0.714_Length_2024	28.5404	0	0	1.4155	0	NoHit	NoHit	NoHit	NoHit	NoHit
Locus_10714_Transcript_2/2_Confidence_0.750_Length_1896	22.9997	26.7067	45.0146	34.5254	19.5752	Q38HV2_GTP-binding-like_protein_n=1_Tax=Solanum_tuberosum_RepID=Q38HV2_SOLTU	TOC34,_ATTOC34,_OEP34_translocon_at_the_outer_envelope_membrane_of_chloroplasts_34_chr5:1474262-1475772_REVERSE_LENGTH=313	translocase_of_chloroplast_34_chloroplastic-like_[Solanum_lycopersicum]	A5BU26_VITVI/38-234_PF04548.11_AIG1_	ATTOC34/OEP34_[Arabidopsis_lyrata_subsp._lyrata]_&gt_gi|297319018|gb|EFH49440.1|_ATTOC34/OEP34_[Arabidopsis_lyrata_subsp._lyrata]
Locus_10715_Transcript_4/5_Confidence_0.400_Length_5311	29.0987	21.6409	19.1468	20.5914	23.5346	Q6V397_EIN2_n=1_Tax=Petunia_x_hybrida_RepID=Q6V397_PETHY	NoHit	hylene_signaling_protein_[Solanum_lycopersicum]	A5C5K9_VITVI/38-420_PF01566.13_Nramp_	EIN2-like_protein_nramp_transporter_isoform_1_[Theobroma_cacao]_&gt_gi|508715955|gb|EOY07852.1|_EIN2-like_protein_nramp_transporter_isoform_1_[Theobroma_cacao]
Locus_10716_Transcript_1/4_Confidence_0.625_Length_2378	22.3753	32.7649	42.7321	25.6292	28.5697	D7TUC2_Cysteine--tRNA_ligase_3_n=1_Tax=Vitis_vinifera_RepID=D7TUC2_VITVI	Cysteinyl-tRNA_synthetase,_class_Ia_family_protein_chr5:15545764-15548094_REVERSE_LENGTH=511	cysteine--tRNA_ligase-like_[Solanum_lycopersicum]	A8JCV0_CHLRE/49-297_PF01406.14_tRNA-synt_1e_	Cysteinyl-tRNA_synthetase_class_Ia_family_protein_ARATH_isoform_1_[Theobroma_cacao]
Locus_10717_Transcript_1/1_Confidence_1.000_Length_1853	12.1671	7.46196	12.6233	6.78707	6.56485	NoHit	NoHit	NoHit	NoHit	F-box/FBD/LRR-repeat_protein_At3g52680-like_isoform_1_[Solanum_lycopersicum]
Locus_10718_Transcript_2/3_Confidence_0.667_Length_2967	11.8886	5.92613	8.35805	4.8241	5.92376	F6H565_Putative_uncharacterized_protein_n=1_Tax=Vitis_vinifera_RepID=F6H565_VITVI	NoHit	uncharacterized_protein_LOC101249383_[Solanum_lycopersicum]	A9RE21_PHYPA/1-32_PF12906.2_RINGv_	NoHit
Locus_10719_Transcript_1/3_Confidence_0.667_Length_1940	9.03564	4.59519	9.38287	4.55138	5.80033	NoHit	NoHit	coiled-coil_domain-containing_protein_22-like_[Solanum_lycopersicum]	NoHit	NoHit
Locus_1072_Transcript_1/5_Confidence_0.700_Length_1824	107.47	72.6505	127.998	77.516	78.928	NoHit	EIF4A-III_eukaryotic_initiation_factor_4A-III_chr3:6863790-6866242_FORWARD_LENGTH=408	eukaryotic_initiation_factor_4A-3-like_[Solanum_lycopersicum]	A0BKU6_PARTE/279-356_PF00271.26_Helicase_C_	ad_box_ATP-dependent_RNA_helicase_putative_[Ricinus_communis]_&gt_gi|223539871|gb|EEF41450.1|_dead_box_ATP-dependent_RNA_helicase_putative_[Ricinus_communis]
Locus_10720_Transcript_4/5_Confidence_0.636_Length_2921	23.7133	71.0682	38.8971	66.3879	66.7765	Q2XPW8_Per1-like_family_protein_n=1_Tax=Solanum_tuberosum_RepID=Q2XPW8_SOLTU	Per1-like_family_protein_chr5:24950685-24952918_REVERSE_LENGTH=343	protein_PER1_homolog_[Solanum_lycopersicum]	A2Z9H6_ORYSI/160-309_PF04080.8_Per1_	hypothetical_protein_PRUPE_ppa008189mg_[Prunus_persica]
Locus_10721_Transcript_1/1_Confidence_1.000_Length_553	0	0	2.30167	4.10611	2.13654	NoHit	NoHit	NoHit	NoHit	NoHit
Locus_10722_Transcript_1/2_Confidence_0.750_Length_3422	21.1602	12.9473	11.7006	18.2062	14.078	NoHit	NoHit	F-box_protein_SKIP23-like_[Solanum_lycopersicum]	B9H1M6_POPTR/3-40_PF00646.28_F-box_	NoHit
Locus_10723_Transcript_1/1_Confidence_1.000_Length_1138	22.0834	26.3063	54.0045	19.9283	30.2336	NoHit	NoHit	uncharacterized_protein_LOC101248310_isoform_1_[Solanum_lycopersicum]_&gt_gi|460394210|ref|XP_004242697.1_uncharacterized_protein_LOC101248310_isoform_2_[Solanum_lycopersicum]	NoHit	uncharacterized_protein_LOC101248310_isoform_1_[Solanum_lycopersicum]_&gt_gi|460394210|ref|XP_004242697.1|_uncharacterized_protein_LOC101248310_isoform_2_[Solanum_lycopersicum]
Locus_10724_Transcript_1/1_Confidence_1.000_Length_683	103.863	320.972	1576.41	392.475	508.047	Q0WS75_Histone_H2B_n=1_Tax=Arabidopsis_thaliana_RepID=Q0WS75_ARATH	H2B,_HTB2_histone_B2_chr5:7652130-7652567_REVERSE_LENGTH=145	histone_H2B_[Arabidopsis_thaliana]	2B2D_HUMAN/32-95_PF00125.19_Histone_	2B_[Cloning_vector_pENTR/Zeo-H2B]
Locus_10725_Transcript_5/5_Confidence_0.733_Length_1079	90.363	14.8842	23.8618	21.4277	21.6439	NoHit	NoHit	NoHit	NoHit	NoHit
Locus_10727_Transcript_2/2_Confidence_1.000_Length_1692	88.5853	94.7511	31.9859	52.1885	16.9511	Q8VZH4_Tetratricoredoxin_n=1_Tax=Nicotiana_tabacum_RepID=Q8VZH4_TOBAC	NoHit	TPR_repeat-containing_thioredoxin_TDX-like_isoform_2_[Solanum_lycopersicum]	A1BLP7_MEDTR/8-112_PF00085.15_Thioredoxin_	NoHit
Locus_10728_Transcript_1/1_Confidence_1.000_Length_1766	10.4091	11.4634	7.92132	8.17489	6.98726	NoHit	NoHit	G-box-binding_factor_4-like_[Solanum_lycopersicum]	A4ZGU1_SOYBN/154-215_PF00170.16_bZIP_1_	NoHit
Locus_10729_Transcript_3/4_Confidence_0.625_Length_1117	25.7291	62.0977	84.4363	108.603	67.4273	B9IMC7_Predicted_protein_n=1_Tax=Populus_trichocarpa_RepID=B9IMC7_POPTR	Uncharacterised_BCR,_YbaB_family_COG0718_chr2:10217869-10219269_REVERSE_LENGTH=180	nucleoid-associated_protein_alr5067-like_[Solanum_lycopersicum]	A9S0H7_PHYPA/138-230_PF02575.11_YbaB_DNA_bd_	NoHit
Locus_1073_Transcript_8/10_Confidence_0.630_Length_5305	100.252	28.9954	39.9269	33.3366	31.66	NoHit	NoHit	NoHit	B8AZ09_ORYSI/254-330_PF00855.12_PWWP_	NoHit
Locus_10730_Transcript_9/10_Confidence_0.600_Length_4638	32.1886	26.8959	37.6612	22.8421	16.581	F6HC49_Putative_uncharacterized_protein_n=1_Tax=Vitis_vinifera_RepID=F6HC49_VITVI	KT2,_ATKT2,_SHY3,_KUP2,_ATKUP2,_TRK2_potassium_transporter_2_chr2:16931445-16934516_FORWARD_LENGTH=794	potassium_transporter_2-like_[Solanum_lycopersicum]	A2CIZ6_SOLLC/60-628_PF02705.11_K_trans_	hypothetical_protein_ARALYDRAFT_483110_[Arabidopsis_lyrata_subsp._lyrata]_&gt_gi|297325717|gb|EFH56137.1|_hypothetical_protein_ARALYDRAFT_483110_[Arabidopsis_lyrata_subsp._lyrata]
Locus_10731_Transcript_3/4_Confidence_0.625_Length_2763	6.74566	10.0434	12.2069	11.8997	9.55695	D7T6P2_Putative_uncharacterized_protein_n=1_Tax=Vitis_vinifera_RepID=D7T6P2_VITVI	cobalt_ion_transmembrane_transporters_chr3:7602009-7603720_REVERSE_LENGTH=391	protein_ABCI12_chloroplastic-like_[Solanum_lycopersicum]	NoHit	AT3g21580/MIL23_14_[Arabidopsis_lyrata_subsp._lyrata]_&gt_gi|297331290|gb|EFH61709.1|_AT3g21580/MIL23_14_[Arabidopsis_lyrata_subsp._lyrata]
Locus_10732_Transcript_1/1_Confidence_1.000_Length_2827	12.4849	26.939	6.35967	4.72613	5.33231	F6HU28_Putative_uncharacterized_protein_n=1_Tax=Vitis_vinifera_RepID=F6HU28_VITVI	ATPI4K_GAMMA_4,_UBDK_GAMMA_4,_PI4K_GAMMA_4_phosphoinositide_4-kinase_gamma_4_chr2:19086741-19088534_REVERSE_LENGTH=566	phosphatidylinositol_4-kinase_type_2-beta-like_[Solanum_lycopersicum]	A2WMI3_ORYSI/264-522_PF00454.22_PI3_PI4_kinase_	hypothetical_protein_PRUPE_ppa003240mg_[Prunus_persica]
Locus_10733_Transcript_5/7_Confidence_0.647_Length_2313	30.2262	21.8095	20.1831	24.9913	32.7736	F6HZM0_Putative_uncharacterized_protein_n=1_Tax=Vitis_vinifera_RepID=F6HZM0_VITVI	ckl10_casein_kinase_I-like_10_chr3:8351047-8353791_FORWARD_LENGTH=442	casein_kinase_I_isoform_delta-like_[Solanum_lycopersicum]	A0BSW6_PARTE/18-279_PF00069.20_Pkinase_	Casein_kinase_I-like_6_isoform_1_[Theobroma_cacao]
Locus_10734_Transcript_2/3_Confidence_0.667_Length_1896	5.73134	3.03057	9.49885	3.19303	3.04647	B9RLT7_Dimethylaniline_monooxygenase,_putative_n=1_Tax=Ricinus_communis_RepID=B9RLT7_RICCO	Flavin-binding_monooxygenase_family_protein_chr5:2486717-2489241_REVERSE_LENGTH=460	flavin-containing_monooxygenase_FMO_GS-OX-like_9-like_[Solanum_lycopersicum]	A2WQ07_ORYSI/232-383_PF00743.14_FMO-like_	Flavin-binding_monooxygenase_family_protein_[Theobroma_cacao]
Locus_10736_Transcript_1/2_Confidence_0.769_Length_865	10.3943	1.75317	2.32001	3.67136	2.968	NoHit	NoHit	NoHit	NoHit	NoHit
Locus_10737_Transcript_7/8_Confidence_0.600_Length_2140	23.4363	34.7989	55.5376	62.0788	24.4226	UPI0002336D23_UPI0002336D23_related_cluster_n=1_Tax=unknown_RepID=UPI0002336D23	CCB4_cofactor_assembly_of_complex_C_chr1:22026569-22028174_FORWARD_LENGTH=297	uncharacterized_protein_LOC101258059_isoform_2_[Solanum_lycopersicum]	NoHit	cofactor_assembly_of_complex_C_[Arabidopsis_thaliana]_&gt_gi|42571921|ref|NP_974051.1|_cofactor_assembly_of_complex_C_[Arabidopsis_thaliana]_&gt_gi|34146872|gb|AAQ62444.1|_At1g59840_[Arabidopsis_thaliana]_&gt_gi|51968666|dbj|BAD43025.1|_hypothetical_protein_[Arabidopsis_thaliana]_&gt_gi|51968878|dbj|BAD43131.1|_hypothetical_protein_[Arabidopsis_thaliana]_&gt_gi|62320426|dbj|BAD94887.1|_hypothetic…
Locus_10738_Transcript_1/2_Confidence_0.750_Length_2846	29.0832	25.0815	28.8523	17.6901	26.926	D7SQY5_Putative_uncharacterized_protein_n=1_Tax=Vitis_vinifera_RepID=D7SQY5_VITVI	Lung_seven_transmembrane_receptor_family_protein_chr1:22770132-22772258_FORWARD_LENGTH=513	transmembrane_protein_87B-like_[Solanum_lycopersicum]	A2Q492_MEDTR/167-454_PF06814.8_Lung_7-TM_R_	hypothetical_protein_CARUB_v10020152mg_[Capsella_rubella]
Locus_10739_Transcript_6/9_Confidence_0.406_Length_1980	19.9144	36.1065	5.43259	6.40677	19.5862	F6HZ45_Putative_uncharacterized_protein_n=1_Tax=Vitis_vinifera_RepID=F6HZ45_VITVI	BGLU11_beta_glucosidase_11_chr1:630569-633085_FORWARD_LENGTH=497	beta-glucosidase_11-like_[Solanum_lycopersicum]	A2WWA5_ORYSI/51-276_PF00232.13_Glyco_hydro_1_	Beta_glucosidase_11_isoform_1_[Theobroma_cacao]
Locus_1074_Transcript_4/5_Confidence_0.583_Length_1962	128.362	198.543	28.3535	111.503	178.572	D7U2W0_Putative_uncharacterized_protein_n=1_Tax=Vitis_vinifera_RepID=D7U2W0_VITVI	Cysteine_proteinases_superfamily_protein_chr1:455816-457974_FORWARD_LENGTH=362	cathepsin_B-like_[Solanum_lycopersicum]	A2Y316_ORYSI/102-337_PF00112.18_Peptidase_C1_	cathepsin_B-like_cysteine_proteinase_[Nicotiana_rustica]
Locus_10740_Transcript_6/7_Confidence_0.562_Length_3823	11.2494	5.20401	8.84432	5.56871	4.78039	B9H6Y9_Predicted_protein_(Fragment)_n=1_Tax=Populus_trichocarpa_RepID=B9H6Y9_POPTR	NoHit	protein_TRANSPARENT_TESTA_12-like_[Solanum_lycopersicum]	A2XIQ9_ORYSI/302-373_PF01554.13_MatE_	hypothetical_protein_PRUPE_ppa004754mg_[Prunus_persica]
Locus_10741_Transcript_2/5_Confidence_0.700_Length_1768	0	129.265	6.68534	190.844	58.8179	E1AXT8_Glycolate_oxidase_n=1_Tax=Nicotiana_benthamiana_RepID=E1AXT8_NICBE	Aldolase-type_TIM_barrel_family_protein_chr3:4821804-4823899_FORWARD_LENGTH=367	peroxisomal_(S)-2-hydroxy-acid_oxidase_GLO1_[Solanum_lycopersicum]	A5AKN5_VITVI/15-355_PF01070.13_FMN_dh_	Aldolase-type_TIM_barrel_family_protein_isoform_1_[Theobroma_cacao]_&gt_gi|508721810|gb|EOY13707.1|_Aldolase-type_TIM_barrel_family_protein_isoform_1_[Theobroma_cacao]_&gt_gi|508721811|gb|EOY13708.1|_Aldolase-type_TIM_barrel_family_protein_isoform_1_[Theobroma_cacao]_&gt_gi|508721812|gb|EOY13709.1|_Aldolase-type_TIM_barrel_family_protein_isoform_1_[Theobroma_cacao]
Locus_10742_Transcript_1/2_Confidence_0.667_Length_816	14.9819	0	0	0	0	NoHit	NoHit	NoHit	NoHit	NoHit
Locus_10743_Transcript_3/3_Confidence_0.667_Length_1962	28.4528	38.0023	60.1553	42.6905	30.6807	F6H434_Aspartokinase_n=1_Tax=Vitis_vinifera_RepID=F6H434_VITVI	AK-LYS1,_AK1,_AK_aspartate_kinase_1_chr5:4249516-4252654_FORWARD_LENGTH=569	aspartokinase_2_chloroplastic-like_[Solanum_lycopersicum]	A2Q1Y6_MEDTR/17-246_PF00696.23_AA_kinase_	Aspartate_kinase_1_[Theobroma_cacao]
Locus_10745_Transcript_3/4_Confidence_0.625_Length_1731	21.4043	5.30118	7.78605	21.0277	10.7674	NoHit	NoHit	NoHit	A2ZJ84_ORYSI/82-179_PF01230.18_HIT_	NoHit
Locus_10746_Transcript_1/1_Confidence_1.000_Length_770	2310.94	2799.43	5867.89	2384.08	1324.14	NoHit	NoHit	NoHit	NoHit	NoHit
Locus_10747_Transcript_1/2_Confidence_0.667_Length_2787	31.5539	44.8086	36.6825	37.8933	38.4265	Q711G7_Cullin_1B_n=1_Tax=Nicotiana_tabacum_RepID=Q711G7_TOBAC	CUL1_cullin_1_chr4:1129315-1133435_FORWARD_LENGTH=738	cullin-1-like_[Solanum_lycopersicum]	A0ELU8_PETIN/667-734_PF10557.4_Cullin_Nedd8_	cullin_1A_[Nicotiana_tabacum]
Locus_10748_Transcript_1/2_Confidence_0.750_Length_2791	13.876	7.98587	7.7413	6.33746	6.51457	B8K1V8_Putative_beta_1,2-xylosyltransferase_n=1_Tax=Nicotiana_tabacum_RepID=B8K1V8_TOBAC	ATXYLT,_XYLT_beta-1,2-xylosyltransferase_chr5:22482386-22484417_FORWARD_LENGTH=534	beta-(1,2)-xylosyltransferase-like_[Solanum_lycopersicum]	B9GJW1_POPTR/234-487_PF04577.9_DUF563_	beta_1,2_xylosyltransferase_[Medicago_sativa]
Locus_10749_Transcript_1/1_Confidence_1.000_Length_2129	12.8924	5.84722	6.85481	4.87837	9.54117	NoHit	NoHit	NoHit	A5AT53_VITVI/162-282_PF03479.10_DUF296_	uncharacterized_protein_LOC101247787_[Solanum_lycopersicum]
Locus_1075_Transcript_1/1_Confidence_1.000_Length_1259	1.56602	29.2119	1.97044	77.4094	88.7236	E3VTW8_Photosystem_Q(B)_protein_n=2_Tax=Theobroma_RepID=E3VTW8_THECC	PSBA_photosystem_II_reaction_center_protein_A_chrC:383-1444_REVERSE_LENGTH=353	photosystem_II_protein_D1_[Nicotiana_tabacum]_&gt_gi|11497504|ref|NP_054912.1_photosystem_II_protein_D1_[Spinacia_oleracea]_&gt_gi|28261697|ref|NP_783212.1_photosystem_II_protein_D1_[Atropa_belladonna]_&gt_gi|78102510|ref|YP_358651.1_photosystem_II_protein_D1_[Nicotiana_sylvestris]_&gt_gi|81176230|ref|YP_398309.1_photosystem_II_protein_D1_[Lactuca_sativa]_&gt_gi|81301541|ref|YP_398838.1_photosyst…	A0YZW2_LYNSP/28-76_PF00124.14_Photo_RC_	photosystem_II_protein_D1_[Arabidopsis_thaliana]_&gt_gi|13518299|ref|NP_084658.1|_photosystem_II_protein_D1_[Oenothera_elata_subsp._hookeri]_&gt_gi|114107113|ref|YP_740097.1|_photosystem_II_protein_D1_[Daucus_carota]_&gt_gi|114329726|ref|YP_740545.1|_photosystem_II_protein_D1_[Platanus_occidentalis]_&gt_gi|115531894|ref|YP_784050.1|_photosystem_II_protein_D1_[Pelargonium_x_hortorum]_&gt_gi|139387…
Locus_10750_Transcript_1/1_Confidence_1.000_Length_1902	10.7661	48.7969	5.6656	13.6837	8.4176	E0CJP2_Serine_carboxypeptidase_III_n=1_Tax=Nicotiana_tabacum_RepID=E0CJP2_TOBAC	scpl48_serine_carboxypeptidase-like_48_chr3:16466328-16468845_FORWARD_LENGTH=510	serine_carboxypeptidase-like_48-like_[Solanum_lycopersicum]	A5AWV5_VITVI/74-485_PF00450.17_Peptidase_S10_	carboxypeptidase_type_III_[Theobroma_cacao]
Locus_10753_Transcript_3/4_Confidence_0.727_Length_3261	50.0844	58.0481	31.6416	34.0158	30.0839	Q56R02_Putative_ribosomal-protein_S6_kinase-like_protein_n=1_Tax=Solanum_lycopersicum_RepID=Q56R02_SOLLC	ATPK19,_ATPK2_serine/threonine_protein_kinase_2_chr3:2648625-2650407_REVERSE_LENGTH=471	serine/threonine-protein_kinase_AtPK2/AtPK19-like_[Solanum_lycopersicum]	A0BFR1_PARTE/152-404_PF00069.20_Pkinase_	ATPK19/ATPK2_[Arabidopsis_lyrata_subsp._lyrata]_&gt_gi|297330531|gb|EFH60950.1|_ATPK19/ATPK2_[Arabidopsis_lyrata_subsp._lyrata]
Locus_10754_Transcript_1/1_Confidence_1.000_Length_1033	17.5115	15.3348	11.7218	20.9553	13.2657	F6HHC1_Putative_uncharacterized_protein_n=1_Tax=Vitis_vinifera_RepID=F6HHC1_VITVI	Polynucleotidyl_transferase,_ribonuclease_H-like_superfamily_protein_chr3:15952213-15953055_REVERSE_LENGTH=280	probable_CCR4-associated_factor_1_homolog_9-like_[Solanum_lycopersicum]	A5AU84_VITVI/10-249_PF04857.15_CAF1_	CCR4-associated_factor_1B_[Arabidopsis_thaliana]_&gt_gi|75334084|sp|Q9FMS6.1|CAF1K_ARATH_RecName:_Full=Probable_CCR4-associated_factor_1_homolog_11_&gt_gi|9757805|dbj|BAB08323.1|_CCR4-associated_factor-like_protein_[Arabidopsis_thaliana]_&gt_gi|17381058|gb|AAL36341.1|_putative_CCR4-associated_factor_[Arabidopsis_thaliana]_&gt_gi|25054979|gb|AAN71961.1|_putative_CCR4-associated_factor_[Arabidopsis…
Locus_10755_Transcript_4/5_Confidence_0.636_Length_4667	10.5413	14.6456	12.5786	15.8051	14.0407	NoHit	NoHit	NoHit	A3BSN0_ORYSJ/120-410_PF00122.15_E1-E2_ATPase_	NoHit
Locus_10756_Transcript_2/6_Confidence_0.615_Length_1425	28.7287	77.6251	46.5812	50.352	53.8561	Q9FV54_Peptide_deformylase_1B,_chloroplastic_n=1_Tax=Solanum_lycopersicum_RepID=DEF1B_SOLLC	PDF1B,_DEF2,_ATDEF2_peptide_deformylase_1B_chr5:4727129-4728671_REVERSE_LENGTH=273	peptide_deformylase_1B_chloroplastic_[Solanum_lycopersicum]	A9NUU5_PICSI/108-260_PF01327.16_Pep_deformylase_	Chain_A_Crystal_Structure_Of_Arabidopsis_Thaliana_Peptide_Deformylase_1b_(Atpdf1b)_G41m_Mutant_In_Complex_With_Actinonin_&gt_gi|327200564|pdb|3M6R|B_Chain_B_Crystal_Structure_Of_Arabidopsis_Thaliana_Peptide_Deformylase_1b_(Atpdf1b)_G41m_Mutant_In_Complex_With_Actinonin_&gt_gi|327200565|pdb|3M6R|C_Chain_C_Crystal_Structure_Of_Arabidopsis_Thaliana_Peptide_Deformylase_1b_(Atpdf1b)_G41m_Mutant_In_Com…
Locus_10757_Transcript_1/1_Confidence_1.000_Length_1341	41.1617	39.603	55.793	41.7147	39.5554	NoHit	NoHit	uncharacterized_protein_LOC101252108_[Solanum_lycopersicum]	NoHit	uncharacterized_protein_LOC101252108_[Solanum_lycopersicum]
Locus_10758_Transcript_1/1_Confidence_1.000_Length_2102	3.02844	0	0	5.16674	0	B9RPC1_Sulfate_transporter,_putative_n=1_Tax=Ricinus_communis_RepID=B9RPC1_RICCO	SULTR3_5_sulfate_transporter_3_5_chr5:6613113-6616891_REVERSE_LENGTH=634	probable_sulfate_transporter_3.5-like_[Solanum_lycopersicum]	A1YKF8_BRASY/197-473_PF00916.15_Sulfate_transp_	hypothetical_protein_CARUB_v10000408mg_partial_[Capsella_rubella]
Locus_10759_Transcript_1/1_Confidence_1.000_Length_2059	1.56432	1.39646	2.89436	1.90708	1.30736	B9RX46_APO_protein_3,_mitochondrial,_putative_n=1_Tax=Ricinus_communis_RepID=B9RX46_RICCO	NoHit	APO_protein_3_mitochondrial-like_[Solanum_lycopersicum]	A5B8T8_VITVI/636-741_PF05634.6_APO_RNA-bind_	APO_protein_3_mitochondrial_precursor_putative_[Ricinus_communis]_&gt_gi|223542535|gb|EEF44075.1|_APO_protein_3_mitochondrial_precursor_putative_[Ricinus_communis]
Locus_1076_Transcript_8/8_Confidence_0.500_Length_3702	29.755	25.5312	1.71416	4.7522	8.79648	B9RR16_Aminoadipic_semialdehyde_synthase,_putative_n=1_Tax=Ricinus_communis_RepID=B9RR16_RICCO	lysine-ketoglutarate_reductase/saccharopine_dehydrogenase_bifunctional_enzyme_chr4:15985479-15991069_REVERSE_LENGTH=1064	alpha-aminoadipic_semialdehyde_synthase-like_[Solanum_lycopersicum]	A9TEM6_PHYPA/16-146_PF05222.10_AlaDh_PNT_N_	aminoadipic_semialdehyde_synthase_putative_[Ricinus_communis]_&gt_gi|223544671|gb|EEF46187.1|_aminoadipic_semialdehyde_synthase_putative_[Ricinus_communis]
Locus_10760_Transcript_1/1_Confidence_1.000_Length_1548	14.04	9.56515	25.1641	11.3851	11.8485	NoHit	NoHit	NoHit	NoHit	NoHit
Locus_10761_Transcript_2/4_Confidence_0.556_Length_2595	28.7715	9.21947	7.0134	11.6663	15.0719	F6H1L5_Putative_uncharacterized_protein_n=1_Tax=Vitis_vinifera_RepID=F6H1L5_VITVI	Protein_of_unknown_function_(DUF668)_chr1:10905991-10908773_REVERSE_LENGTH=615	uncharacterized_protein_LOC101264621_[Solanum_lycopersicum]	A9RKW5_PHYPA/251-336_PF05003.7_DUF668_	conserved_hypothetical_protein_[Ricinus_communis]_&gt_gi|223551245|gb|EEF52731.1|_conserved_hypothetical_protein_[Ricinus_communis]
Locus_10762_Transcript_1/1_Confidence_1.000_Length_3961	46.2434	34.982	37.0914	29.8079	27.4551	F6I4V8_Putative_uncharacterized_protein_n=1_Tax=Vitis_vinifera_RepID=F6I4V8_VITVI	SPT16_global_transcription_factor_C_chr4:6602226-6605450_REVERSE_LENGTH=1074	FACT_complex_subunit_SPT16-like_isoform_1_[Solanum_lycopersicum]_&gt_gi|460368989|ref|XP_004230347.1_FACT_complex_subunit_SPT16-like_isoform_2_[Solanum_lycopersicum]	A1CQP4_ASPCL/814-904_PF08512.7_Rtt106_	FACT_complex_subunit_SPT16_putative_[Ricinus_communis]_&gt_gi|223548526|gb|EEF50017.1|_FACT_complex_subunit_SPT16_putative_[Ricinus_communis]
Locus_10763_Transcript_1/1_Confidence_1.000_Length_1240	18.0982	3.82738	21.0519	9.12271	13.1343	A5APB4_Putative_uncharacterized_protein_n=1_Tax=Vitis_vinifera_RepID=A5APB4_VITVI	LSH6_Protein_of_unknown_function_(DUF640)_chr1:2174202-2174792_REVERSE_LENGTH=196	uncharacterized_protein_LOC101252299_[Solanum_lycopersicum]	A2XED8_ORYSI/14-145_PF04852.7_DUF640_	hypothetical_protein_M569_00139_partial_[Genlisea_aurea]
Locus_10764_Transcript_1/2_Confidence_0.750_Length_2792	9.66064	9.72496	5.42745	6.10504	11.224	F6H959_Putative_uncharacterized_protein_n=1_Tax=Vitis_vinifera_RepID=F6H959_VITVI	NoHit	NoHit	NoHit	hypothetical_protein_PRUPE_ppa005868mg_[Prunus_persica]
Locus_10765_Transcript_1/1_Confidence_1.000_Length_1719	66.2281	3.42296	54.3528	12.8441	6.32204	B9R8R1_Glucan_endo-1,3-beta-glucosidase,_putative_n=1_Tax=Ricinus_communis_RepID=B9R8R1_RICCO	NoHit	glucan_endo-1,3-beta-glucosidase_13-like_[Solanum_lycopersicum]	A2PZ87_THUDO/1-152_PF00332.13_Glyco_hydro_17_	beta-1,3-glucanase_10_[Solanum_tuberosum]
Locus_10766_Transcript_2/2_Confidence_0.800_Length_1269	33.0833	43.4761	25.8276	25.0444	69.8608	NoHit	NoHit	uncharacterized_protein_LOC101262966_isoform_1_[Solanum_lycopersicum]_&gt_gi|460370030|ref|XP_004230858.1_uncharacterized_protein_LOC101262966_isoform_2_[Solanum_lycopersicum]	A0C1N2_PARTE/4-54_PF13445.1_zf-RING_LisH_	E3_ubiquitin-protein_ligase_RNF5-like_isoform_1_[Solanum_lycopersicum]
Locus_10767_Transcript_5/6_Confidence_0.600_Length_3017	3.98764	7.89442	24.2549	12.6872	10.9176	F6HAB0_Putative_uncharacterized_protein_n=1_Tax=Vitis_vinifera_RepID=F6HAB0_VITVI	Glycosyl_hydrolase_family_protein_chr5:7107609-7110775_REVERSE_LENGTH=624	lysosomal_beta_glucosidase-like_isoform_1_[Solanum_lycopersicum]_&gt_gi|460391529|ref|XP_004241373.1_lysosomal_beta_glucosidase-like_isoform_2_[Solanum_lycopersicum]	A0Z0U9_9GAMM/48-362_PF00933.16_Glyco_hydro_3_	beta-D-glucan_exohydrolase_[Nicotiana_tabacum]
Locus_10768_Transcript_2/3_Confidence_0.667_Length_1999	20.1573	33.4898	13.4701	15.8893	23.9814	D7T789_Putative_uncharacterized_protein_n=1_Tax=Vitis_vinifera_RepID=D7T789_VITVI	MGT9,_MRS2-2,_ATMGT9_magnesium_transporter_9_chr5:25807163-25809395_REVERSE_LENGTH=378	magnesium_transporter_MRS2-I-like_[Solanum_lycopersicum]	NoHit	hypothetical_protein_ARALYDRAFT_496668_[Arabidopsis_lyrata_subsp._lyrata]_&gt_gi|297312456|gb|EFH42880.1|_hypothetical_protein_ARALYDRAFT_496668_[Arabidopsis_lyrata_subsp._lyrata]
Locus_10769_Transcript_2/2_Confidence_0.667_Length_4295	3.70736	4.11871	5.97987	5.77846	4.03924	F6H9Z9_Putative_uncharacterized_protein_n=1_Tax=Vitis_vinifera_RepID=F6H9Z9_VITVI	NoHit	probable_inactive_receptor_kinase_At5g10020-like_[Solanum_lycopersicum]	A9RPG1_PHYPA/584-862_PF07714.12_Pkinase_Tyr_	ATP_binding_protein_[Arabidopsis_lyrata_subsp._lyrata]_&gt_gi|297324881|gb|EFH55301.1|_ATP_binding_protein_[Arabidopsis_lyrata_subsp._lyrata]
Locus_1077_Transcript_2/3_Confidence_0.667_Length_3872	18.1964	17.2345	12.7964	7.82365	33.6499	A5B0U6_Putative_uncharacterized_protein_n=1_Tax=Vitis_vinifera_RepID=A5B0U6_VITVI	KUP11_K+_uptake_permease_11_chr2:14775184-14778184_REVERSE_LENGTH=792	potassium_transporter_11-like_[Solanum_lycopersicum]	NoHit	hypothetical_protein_CARUB_v10022665mg_[Capsella_rubella]
Locus_10770_Transcript_1/3_Confidence_0.667_Length_861	19.2901	28.6644	26.5323	34.7082	32.0359	D7TMX7_Putative_uncharacterized_protein_n=1_Tax=Vitis_vinifera_RepID=D7TMX7_VITVI	NoHit	ABC_transporter_B_family_member_28-like_[Solanum_lycopersicum]	A5BYH8_VITVI/112-229_PF00664.18_ABC_membrane_	ABC_transporter_B_family_member_[Medicago_truncatula]_&gt_gi|355502573|gb|AES83776.1|_ABC_transporter_B_family_member_[Medicago_truncatula]
Locus_10771_Transcript_1/1_Confidence_1.000_Length_985	1.45258	2.0385	1.57415	1.08276	1.26643	NoHit	NoHit	uncharacterized_protein_LOC100502416_[Zea_mays]	NoHit	NoHit
Locus_10772_Transcript_2/4_Confidence_0.625_Length_1943	21.5338	26.5849	5.51443	44.4295	25.6858	NoHit	NoHit	protein_IQ-DOMAIN_1-like_[Solanum_lycopersicum]	NoHit	protein_IQ-DOMAIN_1-like_[Solanum_lycopersicum]
Locus_10773_Transcript_1/2_Confidence_0.667_Length_1658	40.1231	21.0577	35.5657	12.6346	35.1648	Q9SP09_DnaJ-like_protein_n=1_Tax=Nicotiana_tabacum_RepID=Q9SP09_TOBAC	DNAJ_heat_shock_family_protein_chr2:8848353-8849815_REVERSE_LENGTH=337	DnaJ_like_protein_[Solanum_lycopersicum]	A0BJ69_PARTE/370-436_PF00226.26_DnaJ_	DNAJ_heat_shock_family_protein_[Arabidopsis_lyrata_subsp._lyrata]_&gt_gi|297315335|gb|EFH45758.1|_DNAJ_heat_shock_family_protein_[Arabidopsis_lyrata_subsp._lyrata]
Locus_10774_Transcript_1/1_Confidence_1.000_Length_773	2.39802	1.30578	1.96598	2.52883	0	NoHit	NoHit	NoHit	NoHit	NoHit
Locus_10775_Transcript_1/2_Confidence_1.000_Length_1619	128.161	122.914	579.768	626.969	232.449	Q9LP37_50S_ribosomal_protein_L34,_chloroplastic_n=1_Tax=Arabidopsis_thaliana_RepID=RK34_ARATH	Ribosomal_protein_L34_chr1:10149884-10151155_FORWARD_LENGTH=157	50S_ribosomal_protein_L34_chloroplastic-like_[Solanum_lycopersicum]	A9NLH0_PICSI/92-133_PF00468.12_Ribosomal_L34_	50S_ribosomal_protein_L34_[Arabidopsis_thaliana]_&gt_gi|75311421|sp|Q9LP37.1|RK34_ARATH_RecName:_Full=50S_ribosomal_protein_L34_chloroplastic_AltName:_Full=CL34_Flags:_Precursor_&gt_gi|9502428|gb|AAF88127.1|AC021043_20_Putative_ribosomal_protein_L34_[Arabidopsis_thaliana]_&gt_gi|17380840|gb|AAL36232.1|_putative_plastid_ribosomal_protein_L34_precursor_[Arabidopsis_thaliana]_&gt_gi|20259639|gb|AAM1…
Locus_10776_Transcript_1/2_Confidence_0.857_Length_695	3.78	4.32806	3.73743	2.58276	3.70017	Q8L8A4_Fertility_restorer_n=1_Tax=Petunia_x_hybrida_RepID=Q8L8A4_PETHY	NoHit	pentatricopeptide_repeat-containing_protein_At1g62670_mitochondrial-like_[Solanum_lycopersicum]	B9H9B9_POPTR/518-565_PF13041.1_PPR_2_	PPR1_protein_[Capsicum_annuum]
Locus_10777_Transcript_4/4_Confidence_0.625_Length_1751	4.22323	15.8096	3.46623	11.3463	7.60523	D7U1X8_Putative_uncharacterized_protein_n=1_Tax=Vitis_vinifera_RepID=D7U1X8_VITVI	Protein_kinase_superfamily_protein_chr1:20447370-20450761_FORWARD_LENGTH=458	receptor-like_serine/threonine-protein_kinase_ALE2-like_[Solanum_lycopersicum]	A9SHB7_PHYPA/254-527_PF07714.12_Pkinase_Tyr_	conserved_hypothetical_protein_[Ricinus_communis]_&gt_gi|223548306|gb|EEF49797.1|_conserved_hypothetical_protein_[Ricinus_communis]
Locus_10778_Transcript_5/6_Confidence_0.571_Length_2057	24.8811	44.7611	27.6912	29.135	42.6187	B9RX28_Transporter,_putative_n=1_Tax=Ricinus_communis_RepID=B9RX28_RICCO	Major_facilitator_superfamily_protein_chr5:25780511-25783474_FORWARD_LENGTH=484	probable_sphingolipid_transporter_spinster_homolog_2-like_isoform_2_[Solanum_lycopersicum]	A9SAQ0_PHYPA/29-414_PF07690.11_MFS_1_	Carbohydrate_transporter/_sugar_porter/_transporter_isoform_2_[Theobroma_cacao]
Locus_10779_Transcript_1/2_Confidence_0.750_Length_1382	36.3775	36.4646	62.4466	76.5719	32.1259	Q52JJ5_Glutamyl-tRNA_synthetase_n=1_Tax=Nicotiana_benthamiana_RepID=Q52JJ5_NICBE	ATERS,_OVA3,_ERS_glutamate_tRNA_synthetase_chr5:25630196-25633099_REVERSE_LENGTH=570	glutamate--tRNA_ligase_chloroplastic/mitochondrial-like_[Solanum_lycopersicum]	NoHit	AT5g64050/MHJ24_3_[Arabidopsis_thaliana]_&gt_gi|17064968|gb|AAL32638.1|_glutamate-tRNA_ligase_[Arabidopsis_thaliana]_&gt_gi|21387183|gb|AAM47995.1|_glutamate-tRNA_ligase_[Arabidopsis_thaliana]
Locus_1078_Transcript_1/1_Confidence_1.000_Length_681	28.6467	0	0	2.87289	0	B9RR44_Putative_uncharacterized_protein_n=1_Tax=Ricinus_communis_RepID=B9RR44_RICCO	NoHit	uncharacterized_protein_LOC101268293_[Solanum_lycopersicum]	A2YVU1_ORYSI/13-118_PF02519.9_Auxin_inducible_	conserved_hypothetical_protein_[Ricinus_communis]_&gt_gi|223544699|gb|EEF46215.1|_conserved_hypothetical_protein_[Ricinus_communis]
Locus_10780_Transcript_1/1_Confidence_1.000_Length_1204	23.7729	10.4747	13.3818	13.8666	14.0732	NoHit	NoHit	NoHit	NoHit	NoHit
Locus_10781_Transcript_6/7_Confidence_0.684_Length_1785	2.10779	19.0956	3.64386	45.2944	13.7063	B9I7R6_Predicted_protein_n=1_Tax=Populus_trichocarpa_RepID=B9I7R6_POPTR	NoHit	uncharacterized_protein_LOC101245500_[Solanum_lycopersicum]	A5AST1_VITVI/143-203_PF13459.1_Fer4_15_	NoHit
Locus_10782_Transcript_3/5_Confidence_0.462_Length_2216	72.7973	53.1648	23.7191	24.3145	49.8258	Q9XEI2_Sterol-C5(6)-desaturase_homolog_n=1_Tax=Nicotiana_tabacum_RepID=Q9XEI2_TOBAC	STE1,_DWF7,_BUL1_sterol_1_chr3:547048-548615_FORWARD_LENGTH=281	delta(7)-sterol-C5(6)-desaturase-like_[Solanum_lycopersicum]	A8JFB0_CHLRE/200-322_PF04116.8_FA_hydroxylase_	Delta(7)-sterol-C5(6)-desaturase_[Theobroma_cacao]
Locus_10783_Transcript_3/4_Confidence_0.545_Length_2285	16.7241	17.2587	10.1834	11.3708	12.9455	D7TQR2_Putative_uncharacterized_protein_n=1_Tax=Vitis_vinifera_RepID=D7TQR2_VITVI	dual_specificity_protein_phosphatase-related_chr4:10238154-10238698_FORWARD_LENGTH=142	dual_specificity_protein_phosphatase_12-like_[Solanum_lycopersicum]	A2ZB62_ORYSI/86-186_PF00782.15_DSPc_	Dual_specificity_protein_phosphatase_[Medicago_truncatula]
Locus_10784_Transcript_1/1_Confidence_1.000_Length_626	16.3162	15.5804	11.8702	40.122	141.233	NoHit	NoHit	NoHit	NoHit	NoHit
Locus_10785_Transcript_1/1_Confidence_1.000_Length_3412	9.58227	17.6233	23.7129	20.426	22.3419	Q4LDR0_Heat_shock_protein_n=1_Tax=Solanum_lycopersicum_RepID=Q4LDR0_SOLLC	APG6,_CLPB3,_CLPB-P_casein_lytic_proteinase_B3_chr5:5014399-5018255_REVERSE_LENGTH=968	heat_shock_protein_[Solanum_lycopersicum]	A0LEW2_SYNFM/604-770_PF07724.9_AAA_2_	APG6/CLPB-P/CLPB3_[Arabidopsis_lyrata_subsp._lyrata]_&gt_gi|297319561|gb|EFH49983.1|_APG6/CLPB-P/CLPB3_[Arabidopsis_lyrata_subsp._lyrata]
Locus_10786_Transcript_3/4_Confidence_0.625_Length_2279	25.1456	76.3346	41.2503	33.8249	52.3906	Q5IH13_Sucrose-phosphatase_2_n=1_Tax=Nicotiana_tabacum_RepID=SPP2_TOBAC	Sucrose-6F-phosphate_phosphohydrolase_family_protein_chr2:15053952-15055776_FORWARD_LENGTH=422	sucrose-phosphatase_[Solanum_lycopersicum]	A5BUI1_VITVI/262-393_PF08472.5_S6PP_C_	hypothetical_protein_PRUPE_ppa006143mg_[Prunus_persica]
Locus_10787_Transcript_1/2_Confidence_0.750_Length_3641	3.89655	1.61907	2.10079	2.29705	1.1135	A5C4V9_Putative_uncharacterized_protein_n=2_Tax=Vitis_vinifera_RepID=A5C4V9_VITVI	NoHit	pentatricopeptide_repeat-containing_protein_At4g30700-like_[Solanum_lycopersicum]	A2Q1P5_MEDTR/338-387_PF13041.1_PPR_2_	Basic_helix-loop-helix_DNA-binding_superfamily_protein_[Theobroma_cacao]
Locus_10788_Transcript_1/2_Confidence_0.857_Length_2749	3.88362	69.2938	34.6427	43.4765	348.039	UPI000233D0CD_UPI000233D0CD_related_cluster_n=1_Tax=unknown_RepID=UPI000233D0CD	KCS11_3-ketoacyl-CoA_synthase_11_chr2:11330094-11331623_FORWARD_LENGTH=509	3-ketoacyl-CoA_synthase_11-like_[Solanum_lycopersicum]	A0MF23_ARATH/352-436_PF08541.5_ACP_syn_III_C_	3-ketoacyl-CoA_synthase_1_[Gossypium_raimondii]
Locus_10789_Transcript_1/1_Confidence_1.000_Length_749	37.5348	24.8452	28.2033	30.0571	24.7416	NoHit	NoHit	NoHit	NoHit	NoHit
Locus_1079_Transcript_10/11_Confidence_0.656_Length_5627	57.2617	12.4609	10.4867	7.24937	3.58947	H9N4C7_Dicer-like_2_protein_n=3_Tax=Nicotiana_attenuata_RepID=H9N4C7_NICAT	DCL2_dicer-like_2_chr3:768020-774833_REVERSE_LENGTH=1388	endoribonuclease_Dicer_homolog_2-like_[Solanum_lycopersicum]	A2XBW0_ORYSI/1573-1686_PF00636.21_Ribonuclease_3_	ATP_binding_protein_putative_[Ricinus_communis]_&gt_gi|223545861|gb|EEF47364.1|_ATP_binding_protein_putative_[Ricinus_communis]
Locus_10790_Transcript_1/1_Confidence_1.000_Length_1372	19.3891	31.1657	21.1642	16.2081	39.8461	B9HBK7_Predicted_protein_n=2_Tax=Populus_RepID=B9HBK7_POPTR	Iron-sulphur_cluster_biosynthesis_family_protein_chr5:1052728-1054041_FORWARD_LENGTH=158	iron-sulfur_assembly_protein_IscA-like_2_mitochondrial-like_[Solanum_lycopersicum]	A3BSI8_ORYSJ/58-150_PF01521.15_Fe-S_biosyn_	hypothetical_protein_ARALYDRAFT_908267_[Arabidopsis_lyrata_subsp._lyrata]_&gt_gi|297316900|gb|EFH47322.1|_hypothetical_protein_ARALYDRAFT_908267_[Arabidopsis_lyrata_subsp._lyrata]
Locus_10791_Transcript_4/5_Confidence_0.235_Length_2491	24.1414	16.1843	13.9306	16.3156	12.8734	NoHit	NoHit	phospho-N-acetylmuramoyl-pentapeptide-transferase_homolog_[Solanum_lycopersicum]	B9I0Z6_POPTR/70-243_PF00953.16_Glycos_transf_4_	hypothetical_protein_PRUPE_ppa006314mg_[Prunus_persica]
Locus_10792_Transcript_3/6_Confidence_0.688_Length_2236	24.4678	5.9965	2.62813	3.26462	37.0015	B9S6T0_AMP_dependent_ligase,_putative_n=1_Tax=Ricinus_communis_RepID=B9S6T0_RICCO	AMP-dependent_synthetase_and_ligase_family_protein_chr2:7671041-7672936_FORWARD_LENGTH=603	probable_acyl-activating_enzyme_2-like_[Solanum_lycopersicum]	A2XC55_ORYSI/42-466_PF00501.23_AMP-binding_	2-succinylbenzoate-CoA_ligase_[Medicago_truncatula]_&gt_gi|355523188|gb|AET03642.1|_2-succinylbenzoate-CoA_ligase_[Medicago_truncatula]
Locus_10793_Transcript_3/3_Confidence_0.667_Length_2307	18.6272	24.4298	20.4808	15.4371	23.1831	A9PFH7_Predicted_protein_n=1_Tax=Populus_trichocarpa_RepID=A9PFH7_POPTR	Protein_phosphatase_2C_family_protein_chr4:18015999-18017514_REVERSE_LENGTH=400	probable_protein_phosphatase_2C_60-like_isoform_1_[Solanum_lycopersicum]_&gt_gi|460377485|ref|XP_004234523.1_probable_protein_phosphatase_2C_60-like_isoform_2_[Solanum_lycopersicum]	A2WZP2_ORYSI/40-321_PF00481.16_PP2C_	hypothetical_protein_PRUPE_ppa006747mg_[Prunus_persica]
Locus_10794_Transcript_2/4_Confidence_0.727_Length_4146	9.52097	3.7943	3.05043	1.36075	2.78133	NoHit	NoHit	NoHit	NoHit	NoHit
Locus_10795_Transcript_2/3_Confidence_0.667_Length_1337	36.2278	0	0	11.298	4.51912	E0CSN8_Putative_uncharacterized_protein_n=1_Tax=Vitis_vinifera_RepID=E0CSN8_VITVI	Aluminium_induced_protein_with_YGL_and_LRDR_motifs_chr4:13727665-13728683_REVERSE_LENGTH=250	stem-specific_protein_TSJT1-like_[Solanum_lycopersicum]	NoHit	aluminum_induced_protein_with_YGL_and_LRDR_motifs_[Arabidopsis_thaliana]_&gt_gi|297799238|ref|XP_002867503.1|_hypothetical_protein_ARALYDRAFT_913794_[Arabidopsis_lyrata_subsp._lyrata]_&gt_gi|14030723|gb|AAK53036.1|AF375452_1_AT4g27450/F27G19_50_[Arabidopsis_thaliana]_&gt_gi|15028057|gb|AAK76559.1|_unknown_protein_[Arabidopsis_thaliana]_&gt_gi|20259059|gb|AAM14245.1|_unknown_protein_[Arabidopsis_t…
Locus_10796_Transcript_1/2_Confidence_0.750_Length_1239	10.7051	8.30306	17.5528	6.83537	33.132	NoHit	NoHit	F-box/FBD/LRR-repeat_protein_At1g13570-like_[Solanum_lycopersicum]	NoHit	F-box/FBD/LRR-repeat_protein_At1g13570-like_isoform_1_[Solanum_lycopersicum]
Locus_10798_Transcript_1/1_Confidence_1.000_Length_680	23.8388	9.86279	24.853	17.8497	6.66702	NoHit	NoHit	NoHit	A0C654_PARTE/83-151_PF00240.18_ubiquitin_	NoHit
Locus_10799_Transcript_1/3_Confidence_0.714_Length_7966	11.6034	11.5193	3.95021	14.4247	8.72246	G7JYP4_Vacuolar_protein_sorting-associated_protein_13A_n=1_Tax=Medicago_truncatula_RepID=G7JYP4_MEDTR	pleckstrin_homology_(PH)_domain-containing_protein_chr4:9613617-9636618_REVERSE_LENGTH=4219	uncharacterized_protein_LOC101495071_[Cicer_arietinum]	A5B5J1_VITVI/649-830_PF06650.7_DUF1162_	NoHit
Locus_108_Transcript_4/4_Confidence_0.700_Length_1757	35.1382	16.6595	27.3546	15.747	14.0348	NoHit	NoHit	NoHit	NoHit	NoHit
Locus_1080_Transcript_4/4_Confidence_0.500_Length_2154	98.8551	89.6019	23.3952	221.562	56.5895	Q1AGW1_Cytochrome_P450_n=1_Tax=Capsicum_annuum_RepID=Q1AGW1_CAPAN	Cytochrome_P450_superfamily_protein_chr2:4891807-4893345_REVERSE_LENGTH=512	cytochrome_P450_89A9-like_[Solanum_lycopersicum]	A2YR83_ORYSI/1-149_PF00067.17_p450_	ACT11D09.3_[Cucumis_melo]
Locus_10800_Transcript_1/1_Confidence_1.000_Length_1848	2.50192	6.97401	10.6538	4.47252	2.84222	B9T7S4_Nucleic_acid_binding_protein,_putative_n=1_Tax=Ricinus_communis_RepID=B9T7S4_RICCO	NoHit	nucleic_acid_binding_protein_putative_[Ricinus_communis]	C5X1F3_SORBI/162-210_PF13894.1_zf-C2H2_4_	C2H2L_domain_class_transcription_factor_[Malus_domestica]
Locus_10801_Transcript_2/9_Confidence_0.667_Length_1614	145.416	10.2978	48.5987	92.2188	64.4689	C6K2L2_Myo-inositol_oxygenase_n=1_Tax=Solanum_lycopersicum_RepID=C6K2L2_SOLLC	MIOX1_myo-inositol_oxygenase_1_chr1:4968376-4969954_REVERSE_LENGTH=309	myo-inositol_oxygenase_[Solanum_lycopersicum]	A1Y2Z4_VITVI/1-102_PF05153.10_DUF706_	NoHit
Locus_10802_Transcript_1/2_Confidence_0.750_Length_940	19.6063	5.48331	38.0666	20.8038	12.9879	Q4LAW1_Putative_replication_factor_A_(Fragment)_n=1_Tax=Capsicum_chinense_RepID=Q4LAW1_CAPCH	NoHit	replication_protein_A_32_kDa_subunit_B-like_[Solanum_lycopersicum]	B9SPP8_RICCO/156-237_PF08784.6_RPA_C_	NoHit
Locus_10803_Transcript_1/1_Confidence_1.000_Length_1364	20.8816	15.148	18.1675	13.1095	10.587	B9SF26_Protein_transport_protein_SFT2,_putative_n=1_Tax=Ricinus_communis_RepID=B9SF26_RICCO	Got1/Sft2-like_vescicle_transport_protein_family_chr4:13402755-13404208_REVERSE_LENGTH=225	protein_transport_protein_SFT2-like_[Solanum_lycopersicum]	A8IR66_CHLRE/106-222_PF04178.7_Got1_	Got1/Sft2-like_vescicle_transport_protein_family_isoform_1_[Theobroma_cacao]
Locus_10804_Transcript_6/6_Confidence_0.611_Length_2053	13.2755	13.3817	3.72921	7.29507	4.38616	NoHit	NoHit	NoHit	A5AXQ4_VITVI/406-451_PF13639.1_zf-RING_2_	NoHit
Locus_10806_Transcript_9/10_Confidence_0.368_Length_8443	24.0673	57.0516	79.1553	90.7642	21.4528	C5YEQ6_Putative_uncharacterized_protein_Sb06g013680_n=1_Tax=Sorghum_bicolor_RepID=C5YEQ6_SORBI	NoHit	hypothetical_protein_SORBIDRAFT_06g013680_[Sorghum_bicolor]	A5AFV3_VITVI/662-873_PF00078.22_RVT_1_	NoHit
Locus_10807_Transcript_3/4_Confidence_0.700_Length_3499	15.2724	15.7535	28.1396	15.2061	21.0179	NoHit	NoHit	uncharacterized_protein_LOC101266067_[Solanum_lycopersicum]	A3A933_ORYSJ/181-226_PF12552.3_DUF3741_	uncharacterized_protein_LOC101266067_[Solanum_lycopersicum]
Locus_10808_Transcript_1/1_Confidence_1.000_Length_906	1.98569	1.31273	1.03944	1.58587	0	A5BT32_Putative_uncharacterized_protein_n=1_Tax=Vitis_vinifera_RepID=A5BT32_VITVI	NoHit	NoHit	NoHit	NoHit
Locus_10809_Transcript_1/1_Confidence_1.000_Length_964	17.4277	3.61179	3.39647	11.723	5.67092	NoHit	NoHit	NoHit	NoHit	NoHit
Locus_1081_Transcript_3/4_Confidence_0.667_Length_2109	6.6475	3.05294	6.03299	4.40947	4.19998	D7T2N2_Putative_uncharacterized_protein_n=1_Tax=Vitis_vinifera_RepID=D7T2N2_VITVI	TEJ_Poly_(ADP-ribose)_glycohydrolase_(PARG)_chr2:13549999-13553756_REVERSE_LENGTH=547	NoHit	NoHit	hypothetical_protein_ARALYDRAFT_482111_[Arabidopsis_lyrata_subsp._lyrata]_&gt_gi|297327041|gb|EFH57461.1|_hypothetical_protein_ARALYDRAFT_482111_[Arabidopsis_lyrata_subsp._lyrata]
Locus_10810_Transcript_2/6_Confidence_0.500_Length_936	70.6124	258.677	341.945	94.1498	148.722	O82720_S-adenosyl-methionine-sterol-C-methyltransferase_n=1_Tax=Nicotiana_tabacum_RepID=O82720_TOBAC	SMT1,_CPH_sterol_methyltransferase_1_chr5:4424048-4426866_REVERSE_LENGTH=336	cycloartenol-C-24-methyltransferase_1-like_[Solanum_lycopersicum]	A1BQK1_CUCSA/41-118_PF08241.7_Methyltransf_11_	cycloartenol-C-24-methyltransferase_1_[Zea_mays]
Locus_10811_Transcript_1/2_Confidence_0.750_Length_1512	19.7666	14.4332	16.0302	12.7053	51.9711	A9PC41_Putative_uncharacterized_protein_n=1_Tax=Populus_trichocarpa_RepID=A9PC41_POPTR	ATPAP29,_PAP29_purple_acid_phosphatase_29_chr5:25328237-25329616_FORWARD_LENGTH=389	probable_inactive_purple_acid_phosphatase_29-like_[Solanum_lycopersicum]	A9NXQ3_PICSI/50-307_PF00149.23_Metallophos_	hypothetical_protein_PRUPE_ppa006786mg_[Prunus_persica]
Locus_10812_Transcript_3/3_Confidence_0.600_Length_3429	14.3053	18.2056	19.1156	11.4327	16.6859	F6H7B5_Putative_uncharacterized_protein_n=1_Tax=Vitis_vinifera_RepID=F6H7B5_VITVI	NoHit	uncharacterized_protein_LOC101265109_[Solanum_lycopersicum]	A2R481_ASPNC/341-378_PF00400.27_WD40_	predicted_protein_[Populus_trichocarpa]_&gt_gi|222859114|gb|EEE96661.1|_predicted_protein_[Populus_trichocarpa]
Locus_10814_Transcript_1/1_Confidence_1.000_Length_811	167.639	6.07076	9.33163	3.29526	7.43581	NoHit	NoHit	NoHit	NoHit	NoHit
Locus_10815_Transcript_4/4_Confidence_0.571_Length_1782	33.9486	37.9569	38.7827	26.2638	29.8495	B9N2M5_Predicted_protein_n=1_Tax=Populus_trichocarpa_RepID=B9N2M5_POPTR	AGD8_ARF-GAP_domain_8_chr4:9937121-9939146_FORWARD_LENGTH=413	probable_ADP-ribosylation_factor_GTPase-activating_protein_AGD9-like_[Solanum_lycopersicum]	A2RUY3_DANRE/403-521_PF01412.13_ArfGap_	ADP-ribosylation_factor_GTPase-activating_protein_AGD10_[Medicago_truncatula]_&gt_gi|355522835|gb|AET03289.1|_ADP-ribosylation_factor_GTPase-activating_protein_AGD10_[Medicago_truncatula]
Locus_10816_Transcript_1/2_Confidence_0.750_Length_2216	46.7701	34.4995	26.7089	28.1187	35.7004	A9PFW6_Predicted_protein_n=1_Tax=Populus_trichocarpa_RepID=A9PFW6_POPTR	Pyridoxal_phosphate_(PLP)-dependent_transferases_superfamily_protein_chr1:30208736-30210643_REVERSE_LENGTH=394	aspartate_aminotransferase-like_[Solanum_lycopersicum]	A2WLB8_ORYSI/30-380_PF00155.16_Aminotran_1_2_	Aspartate_aminotransferase_[Aegilops_tauschii]
Locus_10817_Transcript_5/7_Confidence_0.684_Length_2744	19.7735	10.1144	6.01299	6.81063	5.10521	NoHit	NoHit	NoHit	NoHit	NoHit
Locus_10818_Transcript_1/2_Confidence_0.750_Length_1904	22.1579	30.3442	44.2319	22.0947	14.1179	B9RT51_Protein_arginine_n-methyltransferase,_putative_n=1_Tax=Ricinus_communis_RepID=B9RT51_RICCO	ATPRMT4B,_PRMT4B_protein_arginine_methyltransferase_4B_chr3:2185469-2189296_REVERSE_LENGTH=535	probable_histone-arginine_methyltransferase_1.3-like_[Solanum_lycopersicum]	A2RB21_ASPNC/62-208_PF13847.1_Methyltransf_31_	Arginine_methyltransferase_4A_isoform_1_[Theobroma_cacao]
Locus_10819_Transcript_2/2_Confidence_0.667_Length_641	7.27391	8.63734	16.2289	11.2445	12.1514	NoHit	NoHit	NoHit	NoHit	NoHit
Locus_1082_Transcript_1/1_Confidence_1.000_Length_5922	10.8745	6.91668	2.96889	4.80908	6.99512	NoHit	NoHit	NoHit	NoHit	NoHit
Locus_10820_Transcript_7/8_Confidence_0.600_Length_2394	25.0735	32.5286	23.2187	15.6531	29.1131	I7HHE7_Riboflavin_kinase_n=1_Tax=Hyoscyamus_albus_RepID=I7HHE7_9SOLA	ATFMN/FHY,_FMN/FHY_riboflavin_kinase/FMN_hydrolase_chr4:11431284-11433197_FORWARD_LENGTH=379	pseudouridine-5&apos_-monophosphatase-like_isoform_1_[Solanum_lycopersicum]_&gt_gi|460374003|ref|XP_004232801.1_pseudouridine-5&apos_-monophosphatase-like_isoform_2_[Solanum_lycopersicum]	A2Z5V0_ORYSI/31-89_PF13419.1_HAD_2_	ATFMN_[Arabidopsis_lyrata_subsp._lyrata]_&gt_gi|297315721|gb|EFH46144.1|_ATFMN_[Arabidopsis_lyrata_subsp._lyrata]
Locus_10821_Transcript_1/1_Confidence_1.000_Length_1498	54.9161	99.8204	120.408	133.249	74.4961	A9PG71_Putative_uncharacterized_protein_n=1_Tax=Populus_trichocarpa_RepID=A9PG71_POPTR	RmlC-like_cupins_superfamily_protein_chr4:6384564-6385946_FORWARD_LENGTH=134	NoHit	A1AKE9_PELPD/15-88_PF05899.7_Cupin_3_	conserved_hypothetical_protein_[Ricinus_communis]_&gt_gi|223540992|gb|EEF42550.1|_conserved_hypothetical_protein_[Ricinus_communis]
Locus_10822_Transcript_1/1_Confidence_1.000_Length_1734	6.79814	0	0	1.26252	0	I1TEM3_Cytochrome_P450_n=1_Tax=Catharanthus_roseus_RepID=I1TEM3_CATRO	CYP716A1_cytochrome_P450,_family_716,_subfamily_A,_polypeptide_1_chr5:14195377-14197613_FORWARD_LENGTH=477	cytochrome_P450_716B2-like_[Solanum_lycopersicum]	A5AS69_VITVI/197-323_PF00067.17_p450_	cytochrome_P450_[Catharanthus_roseus]_&gt_gi|365927744|gb|AEX07773.1|_cytochrome_P450_[Catharanthus_roseus]
Locus_10823_Transcript_1/1_Confidence_1.000_Length_1596	48.1579	16.3717	13.324	16.083	13.3278	P93709_Glucosyl_transferase_n=1_Tax=Nicotiana_tabacum_RepID=P93709_TOBAC	NoHit	UDP-glycosyltransferase_75C1-like_[Solanum_lycopersicum]	A1YGR4_MACPO/181-449_PF00201.13_UDPGT_	glucosyl_transferase_[Nicotiana_tabacum]
Locus_10824_Transcript_2/3_Confidence_0.714_Length_797	25.2536	18.6464	14.7837	17.0536	18.2339	NoHit	VPS35B_VPS35_homolog_B_chr1:28478053-28483874_REVERSE_LENGTH=790	NoHit	NoHit	NoHit
Locus_10825_Transcript_1/1_Confidence_1.000_Length_688	3.24248	0	0	1.40559	1.99792	NoHit	NoHit	NoHit	NoHit	NoHit
Locus_10826_Transcript_1/2_Confidence_0.750_Length_934	11.73	7.28737	12.2662	9.97002	3.90133	NoHit	NoHit	NoHit	NoHit	NoHit
Locus_10827_Transcript_4/5_Confidence_0.615_Length_2204	21.4899	20.1528	10.5412	13.5715	15.0269	NoHit	NoHit	NoHit	NoHit	NoHit
Locus_10828_Transcript_1/1_Confidence_1.000_Length_964	92.5362	17.2707	4.36218	23.2856	24.2453	C6TC79_Uncharacterized_protein_n=1_Tax=Glycine_max_RepID=C6TC79_SOYBN	ADF6,_ATADF6_actin_depolymerizing_factor_6_chr2:13294171-13294948_FORWARD_LENGTH=146	actin-depolymerizing_factor-like_[Solanum_lycopersicum]	A1XJ44_GOSHI/12-138_PF00241.15_Cofilin_ADF_	Actin_depolymerizing_factor_6_isoform_1_[Theobroma_cacao]_&gt_gi|508702569|gb|EOX94465.1|_Actin_depolymerizing_factor_6_isoform_1_[Theobroma_cacao]
Locus_10829_Transcript_3/7_Confidence_0.667_Length_1737	6.3687	5.72971	9.91203	5.39731	3.01758	D7SQL7_Putative_uncharacterized_protein_n=1_Tax=Vitis_vinifera_RepID=D7SQL7_VITVI	NoHit	E3_ubiquitin_protein_ligase_DRIP2-like_[Solanum_lycopersicum]	A2XLV4_ORYSI/22-62_PF00097.20_zf-C3HC4_	DREB2A-interacting_protein_2_isoform_1_[Theobroma_cacao]
Locus_1083_Transcript_1/2_Confidence_0.750_Length_1260	24.4743	4.65481	0.797987	6.37186	4.04482	A5JP04_Hydroxyproline-rich_systemin_n=1_Tax=Petunia_x_hybrida_RepID=A5JP04_PETHY	NoHit	NoHit	NoHit	hydroxyproline-rich_systemin_precursor_[Petunia_x_hybrida]
Locus_10830_Transcript_3/6_Confidence_0.500_Length_2402	67.5172	52.3055	52.4274	32.2797	52.5173	P26357_TATA-box-binding_protein_n=1_Tax=Solanum_tuberosum_RepID=TBP_SOLTU	TBP2,_ATTBP2_TATA_binding_protein_2_chr1:20726150-20727483_REVERSE_LENGTH=200	TATA-box-binding_protein-like_[Solanum_lycopersicum]	A0CRU8_PARTE/22-107_PF00352.16_TBP_	NoHit
Locus_10831_Transcript_1/1_Confidence_1.000_Length_920	402.415	347.952	2090.19	594.401	1127.18	G5DDX7_Histone_H2A_n=1_Tax=Lycium_barbarum_RepID=G5DDX7_LYCBA	HTA3,_H2AXB,_G-H2AX,_GAMMA-H2AX_gamma_histone_variant_H2AX_chr1:20414607-20415206_REVERSE_LENGTH=142	histone_H2AX-like_[Cucumis_sativus]_&gt_gi|449528788|ref|XP_004171385.1_histone_H2AX-like_[Cucumis_sativus]	2A_ACRFO/17-90_PF00125.19_Histone_	NoHit
Locus_10832_Transcript_1/1_Confidence_1.000_Length_1478	63.0598	64.8955	99.5469	55.5638	53.7934	D7L9D9_Thioredoxin_reductase_n=1_Tax=Arabidopsis_lyrata_subsp._lyrata_RepID=D7L9D9_ARALL	NTRA,_ATNTRA,_NTR2_NADPH-dependent_thioredoxin_reductase_A_chr2:7564357-7566219_FORWARD_LENGTH=378	thioredoxin_reductase_2-like_[Solanum_lycopersicum]	A6XJ26_MEDTR/50-341_PF07992.9_Pyr_redox_2_	hioredoxin_reductase_[Arabidopsis_lyrata_subsp._lyrata]_&gt_gi|297329896|gb|EFH60315.1|_thioredoxin_reductase_[Arabidopsis_lyrata_subsp._lyrata]
Locus_10833_Transcript_1/2_Confidence_0.750_Length_4812	3.50952	3.56279	2.63595	2.72606	6.15186	NoHit	NoHit	NoHit	A4GN91_9SOLN/154-338_PF00931.17_NB-ARC_	NoHit
Locus_10834_Transcript_3/4_Confidence_0.667_Length_1708	19.9402	15.6583	29.051	29.8562	22.5071	B9IL67_Predicted_protein_n=1_Tax=Populus_trichocarpa_RepID=B9IL67_POPTR	Sas10/Utp3/C1D_family_chr5:8643782-8646306_FORWARD_LENGTH=217	nuclear_nucleic_acid-binding_protein_C1D-like_[Solanum_lycopersicum]	NoHit	conserved_hypothetical_protein_[Ricinus_communis]_&gt_gi|223545363|gb|EEF46868.1|_conserved_hypothetical_protein_[Ricinus_communis]
Locus_10835_Transcript_4/4_Confidence_0.500_Length_1222	47.5718	3.25879	0	1.37581	0	NoHit	NoHit	gibberellin_2-beta-dioxygenase_2-like_[Solanum_lycopersicum]	A5AE66_VITVI/163-263_PF03171.15_2OG-FeII_Oxy_	gibberellin_2-beta-dioxygenase_2-like_[Solanum_lycopersicum]
Locus_10836_Transcript_2/2_Confidence_0.800_Length_1304	18.0771	20.929	46.5007	15.5322	10.489	I1KI06_Uncharacterized_protein_n=1_Tax=Glycine_max_RepID=I1KI06_SOYBN	NoHit	uncharacterized_protein_LOC101248615_[Solanum_lycopersicum]	NoHit	Copper_ion_binding_isoform_1_[Theobroma_cacao]
Locus_10837_Transcript_1/4_Confidence_0.700_Length_1888	18.7661	7.87921	4.0418	9.29729	3.81363	I1MJI8_Uncharacterized_protein_n=1_Tax=Glycine_max_RepID=I1MJI8_SOYBN	CNX2_cofactor_of_nitrate_reductase_and_xanthine_dehydrogenase_2_chr2:13584635-13586484_REVERSE_LENGTH=390	cyclic_pyranopterin_monophosphate_synthase_mitochondrial-like_[Solanum_lycopersicum]	A1CNJ4_ASPCL/94-261_PF04055.16_Radical_SAM_	cofactor_of_nitrate_reductase_and_xanthine_dehydrogenase_2_[Arabidopsis_thaliana]_&gt_gi|79323865|ref|NP_001031461.1|_cofactor_of_nitrate_reductase_and_xanthine_dehydrogenase_2_[Arabidopsis_thaliana]_&gt_gi|3023535|sp|Q39055.1|CNX2_ARATH_RecName:_Full=Cyclic_pyranopterin_monophosphate_synthase_mitochondrial_AltName:_Full=Molybdenum_cofactor_biosynthesis_enzyme_CNX2_AltName:_Full=Molybdopterin_bio…
Locus_10838_Transcript_3/4_Confidence_0.556_Length_2248	128.265	196.943	673.547	260.608	309.133	NoHit	NoHit	NoHit	2A1_PEA/26-99_PF00125.19_Histone_	NoHit
Locus_10839_Transcript_1/1_Confidence_1.000_Length_1808	36.92	30.7428	66.9697	33.3947	18.9544	A5B5X9_Putative_uncharacterized_protein_n=2_Tax=Vitis_vinifera_RepID=A5B5X9_VITVI	P-loop_containing_nucleoside_triphosphate_hydrolases_superfamily_protein_chr5:26967535-26969306_REVERSE_LENGTH=469	ruvB-like_2-like_[Solanum_lycopersicum]	A0DNG0_PARTE/20-410_PF06068.8_TIP49_	DNA_helicase_putative_[Ricinus_communis]_&gt_gi|223535449|gb|EEF37119.1|_DNA_helicase_putative_[Ricinus_communis]
Locus_1084_Transcript_3/3_Confidence_0.600_Length_2294	22.6346	6.33881	0.767008	7.00039	9.76103	NoHit	NoHit	NoHit	A2IAF4_9ROSI/73-132_PF03106.10_WRKY_	NoHit
Locus_10840_Transcript_2/2_Confidence_0.750_Length_2075	13.1264	0	0.847281	2.67272	0	B9R8U1_DNA_binding_protein,_putative_n=1_Tax=Ricinus_communis_RepID=B9R8U1_RICCO	NoHit	NoHit	A1DR82_CATRO/127-252_PF03479.10_DUF296_	AT-hook_DNA-binding_family_protein_putative_[Theobroma_cacao]
Locus_10841_Transcript_1/1_Confidence_1.000_Length_6340	7.99006	9.47777	8.56384	6.76606	8.64661	NoHit	NoHit	uncharacterized_protein_LOC101258290_[Solanum_lycopersicum]	A2ZPY0_ORYSJ/1010-1220_PF10513.4_EPL1_	NoHit
Locus_10842_Transcript_4/4_Confidence_0.571_Length_2360	9.63699	6.46213	57.8557	12.8931	19.2694	C8YZB0_UPA17_n=1_Tax=Capsicum_annuum_RepID=C8YZB0_CAPAN	NoHit	growth-regulating_factor_1-like_[Solanum_lycopersicum]	A2ZFA1_ORYSI/78-114_PF08880.6_QLQ_	Growth-regulating_factor_1_[Theobroma_cacao]
Locus_10844_Transcript_1/2_Confidence_0.750_Length_4672	6.34241	2.82973	3.98821	3.36698	3.44425	NoHit	NoHit	NoHit	NoHit	NoHit
Locus_10845_Transcript_4/4_Confidence_0.667_Length_4424	6.21903	6.32547	5.41481	7.1507	5.14766	F6HKM0_Putative_uncharacterized_protein_n=1_Tax=Vitis_vinifera_RepID=F6HKM0_VITVI	ATATH12,_ATH12_ABC2_homolog_12_chr5:1054313-1057105_REVERSE_LENGTH=634	ABC_transporter_B_family_member_29_chloroplastic-like_[Solanum_lycopersicum]	A0YI55_LYNSP/377-502_PF00005.22_ABC_tran_	ABC_transporter_B_family_member_29_[Arabidopsis_thaliana]_&gt_gi|75335698|sp|Q9LZB8.1|AB29B_ARATH_RecName:_Full=ABC_transporter_B_family_member_29_chloroplastic_Short=ABC_transporter_ABCB.29_Short=AtABCB29_AltName:_Full=ABC2_homolog_12_Flags:_Precursor_&gt_gi|7406401|emb|CAB85511.1|_ABC_transporter-like_protein_[Arabidopsis_thaliana]_&gt_gi|16604565|gb|AAL24084.1|_putative_ABC_transporter_protein…
Locus_10846_Transcript_1/1_Confidence_1.000_Length_544	27.8402	4.95457	4.82511	2.88552	5.64724	NoHit	NoHit	NoHit	NoHit	hypothetical_protein_F775_31993_[Aegilops_tauschii]
Locus_10847_Transcript_1/1_Confidence_1.000_Length_2123	2.31821	5.0756	8.62642	8.112	5.36736	D7SL94_Putative_uncharacterized_protein_n=1_Tax=Vitis_vinifera_RepID=D7SL94_VITVI	NoHit	uncharacterized_protein_LOC101252211_[Solanum_lycopersicum]	NoHit	conserved_hypothetical_protein_[Ricinus_communis]_&gt_gi|223547361|gb|EEF48856.1|_conserved_hypothetical_protein_[Ricinus_communis]
Locus_10848_Transcript_8/11_Confidence_0.613_Length_1726	37.2408	64.0119	31.6574	35.8157	38.9628	NoHit	AFC1,_AME2,_FC1_FUS3-complementing_gene_1_chr3:19861449-19864125_REVERSE_LENGTH=467	NoHit	A1CNE5_ASPCL/302-641_PF00069.20_Pkinase_	NoHit
Locus_10849_Transcript_3/4_Confidence_0.750_Length_1424	4.63663	3.25893	5.78727	4.62693	3.05788	NoHit	NoHit	NoHit	NoHit	NoHit
Locus_1085_Transcript_2/2_Confidence_0.667_Length_2280	17.9994	18.9755	22.2642	32.0789	20.0144	O48943_Beta-ketoacyl-ACP_synthase_II_n=1_Tax=Perilla_frutescens_RepID=O48943_PERFR	FAB1_fatty_acid_biosynthesis_1_chr1:28152564-28155948_REVERSE_LENGTH=541	3-oxoacyl-[acyl-carrier-protein]_synthase_II_chloroplastic-like_[Solanum_lycopersicum]	A2YNP7_ORYSI/349-463_PF02801.17_Ketoacyl-synt_C_	3-ketoacyl-ACP_synthase_[Cuphea_avigera_var._pulcherrima]
Locus_10850_Transcript_1/1_Confidence_1.000_Length_1233	25.1461	37.79	57.8015	31.6881	52.2627	B9RKF1_Acid_phosphatase_1,_putative_n=1_Tax=Ricinus_communis_RepID=B9RKF1_RICCO	HAD_superfamily,_subfamily_IIIB_acid_phosphatase_chr4:14422310-14423409_REVERSE_LENGTH=255	acid_phosphatase_1-like_[Solanum_lycopersicum]	A1YKE7_BRASY/21-248_PF03767.9_Acid_phosphat_B_	Acid_phosphatase_1_precursor_putative_[Ricinus_communis]_&gt_gi|223546651|gb|EEF48149.1|_Acid_phosphatase_1_precursor_putative_[Ricinus_communis]
Locus_10851_Transcript_1/4_Confidence_0.600_Length_1356	46.5967	36.0322	35.9787	30.3561	30.4014	D7THE7_Putative_uncharacterized_protein_n=1_Tax=Vitis_vinifera_RepID=D7THE7_VITVI	PAS1,_DEI1_FKBP-type_peptidyl-prolyl_cis-trans_isomerase_family_protein_chr3:20001042-20005063_FORWARD_LENGTH=635	peptidyl-prolyl_cis-trans_isomerase_PASTICCINO1-like_[Solanum_lycopersicum]	A9SLS1_PHYPA/301-395_PF00254.23_FKBP_C_	FKBP-type_peptidyl-prolyl_cis-trans_isomerase_family_protein_isoform_1_[Theobroma_cacao]
Locus_10852_Transcript_2/3_Confidence_0.714_Length_2397	9.93315	3.67936	5.99673	5.41474	4.7903	NoHit	NoHit	NoHit	NoHit	NoHit
Locus_10853_Transcript_6/11_Confidence_0.545_Length_2640	32.9778	42.7101	24.5052	12.3085	240.703	B9SQS5_3-isopropylmalate_dehydratase,_putative_n=1_Tax=Ricinus_communis_RepID=B9SQS5_RICCO	IIL1,_ATLEUC1_isopropyl_malate_isomerase_large_subunit_1_chr4:7804194-7807789_REVERSE_LENGTH=509	3-isopropylmalate_dehydratase-like_[Solanum_lycopersicum]	A1BES2_CHLPD/4-298_PF00330.15_Aconitase_	3-isopropylmalate_dehydratase_[Arabidopsis_thaliana]_&gt_gi|75249794|sp|Q94AR8.1|LEUC_ARATH_RecName:_Full=3-isopropylmalate_dehydratase_AltName:_Full=Isopropylmalate_isomerase_large_subunit_1_Short=AtIIL1_Flags:_Precursor_&gt_gi|15027971|gb|AAK76516.1|_unknown_protein_[Arabidopsis_thaliana]_&gt_gi|21436051|gb|AAM51226.1|_unknown_protein_[Arabidopsis_thaliana]_&gt_gi|332657878|gb|AEE83278.1|_3-iso…
Locus_10854_Transcript_2/3_Confidence_0.400_Length_1630	14.9754	6.54815	2.85619	16.3001	11.9395	Q76DY2_AG-motif_binding_protein-2_n=1_Tax=Nicotiana_tabacum_RepID=Q76DY2_TOBAC	NoHit	GATA_transcription_factor_1-like_[Solanum_lycopersicum]	A2Z863_ORYSI/241-276_PF00320.22_GATA_	AG-motif_binding_protein-2_[Nicotiana_tabacum]
Locus_10855_Transcript_4/9_Confidence_0.542_Length_5331	34.1808	25.6634	14.7574	23.8911	14.585	F6HFP0_Putative_uncharacterized_protein_n=1_Tax=Vitis_vinifera_RepID=F6HFP0_VITVI	Protein_kinase_superfamily_protein_chr3:9452993-9456322_REVERSE_LENGTH=673	NoHit	A2R7R5_ASPNC/472-790_PF00069.20_Pkinase_	hypothetical_protein_CARUB_v10016659mg_[Capsella_rubella]
Locus_10856_Transcript_1/1_Confidence_1.000_Length_1000	9.33823	92.0456	61.66	181.147	70.6283	D7M9V5_Putative_uncharacterized_protein_n=1_Tax=Arabidopsis_lyrata_subsp._lyrata_RepID=D7M9V5_ARALL	unknown_protein_CONTAINS_InterPro_DOMAIN/s:_Protein_of_unknown_function_DUF751_(InterPro:IPR008470)_Has_30201_Blast_hits_to_17322_proteins_in_780_species:_Archae_12_Bacteria_1396_Metazoa_17338_Fungi_3422_Plants_5037_Viruses_0_Other_Eukaryotes_2996_(source:_NCBI_BLink)._chr4:9262019-9262576_REVERSE_LENGTH=185	NoHit	A2YNJ6_ORYSI/127-187_PF05421.6_DUF751_	conserved_hypothetical_protein_[Ricinus_communis]_&gt_gi|223537880|gb|EEF39495.1|_conserved_hypothetical_protein_[Ricinus_communis]
Locus_10857_Transcript_1/1_Confidence_1.000_Length_1306	34.9277	45.0187	35.6165	32.4173	48.9974	I1MFE2_Uncharacterized_protein_n=1_Tax=Glycine_max_RepID=I1MFE2_SOYBN	SNARE_associated_Golgi_protein_family_chr5:6375569-6377470_FORWARD_LENGTH=280	TVP38/TMEM64_family_membrane_protein_slr0305-like_[Solanum_lycopersicum]	A9RZZ8_PHYPA/35-154_PF09335.6_SNARE_assoc_	conserved_hypothetical_protein_[Ricinus_communis]_&gt_gi|223543789|gb|EEF45317.1|_conserved_hypothetical_protein_[Ricinus_communis]
Locus_10858_Transcript_3/3_Confidence_0.714_Length_2290	8.37089	2.19217	13.5311	3.73296	2.88204	B9IM92_SET_domain_protein_n=1_Tax=Populus_trichocarpa_RepID=B9IM92_POPTR	ASHR3,_SDG4_SET_domain_group_4_chr4:15024546-15027427_FORWARD_LENGTH=497	NoHit	A5AG60_VITVI/82-144_PF00856.23_SET_	histone-lysine_N-methyltransferase_ASHR3_[Arabidopsis_thaliana]_&gt_gi|75164864|sp|Q949T8.1|ASHR3_ARATH_RecName:_Full=Histone-lysine_N-methyltransferase_ASHR3_AltName:_Full=ASH1-related_protein_3_AltName:_Full=Protein_SET_DOMAIN_GROUP_4_AltName:_Full=Protein_stamen_loss_&gt_gi|15292921|gb|AAK92831.1|_unknown_protein_[Arabidopsis_thaliana]_&gt_gi|20465681|gb|AAM20309.1|_unknown_protein_[Arabidopsi…
Locus_10859_Transcript_6/7_Confidence_0.158_Length_1302	21.0331	7.34552	8.77055	7.35633	7.24893	NoHit	NoHit	NoHit	NoHit	NoHit
Locus_1086_Transcript_3/4_Confidence_0.625_Length_3844	132.76	76.2231	54.9895	38.7859	111.971	Q9FVE9_Cytosolic_aconitase_n=1_Tax=Nicotiana_tabacum_RepID=Q9FVE9_TOBAC	ACO3_aconitase_3_chr2:2141591-2146350_FORWARD_LENGTH=990	aconitate_hydratase_cytoplasmic-like_isoform_2_[Solanum_lycopersicum]	A0D8I7_PARTE/53-556_PF00330.15_Aconitase_	aconitase_protein_[Litchi_chinensis]
Locus_10860_Transcript_1/2_Confidence_0.750_Length_2994	12.3651	6.82123	12.0368	3.01774	6.16964	A5B5P8_Putative_uncharacterized_protein_n=1_Tax=Vitis_vinifera_RepID=A5B5P8_VITVI	unknown_protein_Has_50_Blast_hits_to_50_proteins_in_16_species:_Archae_0_Bacteria_0_Metazoa_7_Fungi_0_Plants_43_Viruses_0_Other_Eukaryotes_0_(source:_NCBI_BLink)._chr3:5176726-5177531_FORWARD_LENGTH=165	uncharacterized_protein_LOC101266161_[Solanum_lycopersicum]	NoHit	conserved_hypothetical_protein_[Ricinus_communis]_&gt_gi|223548815|gb|EEF50304.1|_conserved_hypothetical_protein_[Ricinus_communis]
Locus_10861_Transcript_4/5_Confidence_0.692_Length_2676	8.69109	13.2563	6.04285	9.69115	12.6032	Q3V654_Dual_specificity_protein_tyrosine_phosphatase_1_n=1_Tax=Solanum_tuberosum_RepID=Q3V654_SOLTU	NoHit	dual_specificity_protein_phosphatase_1-like_[Solanum_lycopersicum]	A0CU20_PARTE/23-153_PF00782.15_DSPc_	Dual_specificity_protein_phosphatase_1_isoform_1_[Theobroma_cacao]
Locus_10862_Transcript_1/1_Confidence_1.000_Length_3626	4.74196	7.6314	8.02704	6.00257	7.79636	NoHit	NoHit	ubiquitin_carboxyl-terminal_hydrolase_19-like_[Solanum_lycopersicum]	A2YFR5_ORYSI/211-518_PF00443.24_UCH_	cysteine-type_endopeptidase_putative_[Ricinus_communis]_&gt_gi|223545314|gb|EEF46819.1|_cysteine-type_endopeptidase_putative_[Ricinus_communis]
Locus_10863_Transcript_2/5_Confidence_0.600_Length_1727	20.5943	14.0339	35.2947	18.7308	23.7938	NoHit	NoHit	NoHit	NoHit	NoHit
Locus_10864_Transcript_3/6_Confidence_0.333_Length_2251	6.26879	4.286	8.0386	4.58253	3.78316	D7T0N2_Putative_uncharacterized_protein_n=1_Tax=Vitis_vinifera_RepID=D7T0N2_VITVI	NoHit	pentatricopeptide_repeat-containing_protein_At3g42630-like_[Solanum_lycopersicum]	A3BUX2_ORYSJ/196-229_PF13812.1_PPR_3_	AT3g42630/T12K4_80_[Arabidopsis_thaliana]_&gt_gi|16323278|gb|AAL15373.1|_AT3g42630/T12K4_80_[Arabidopsis_thaliana]
Locus_10865_Transcript_1/1_Confidence_1.000_Length_800	20.6943	10.0754	8.89166	12.7971	6.30312	NoHit	NoHit	NoHit	NoHit	NoHit
Locus_10866_Transcript_1/1_Confidence_1.000_Length_2888	10.117	2.85744	2.77628	3.42769	3.45138	NoHit	NoHit	NoHit	A5AK18_VITVI/66-151_PF13966.1_zf-RVT_	NoHit
Locus_10867_Transcript_1/1_Confidence_1.000_Length_3646	2.43785	2.03483	2.66872	2.16135	1.66368	NoHit	NoHit	NoHit	NoHit	NoHit
Locus_10868_Transcript_2/3_Confidence_0.429_Length_1199	5.24436	5.06744	1.33633	2.04475	1.84432	Q9MF91_Orf100c_protein_n=1_Tax=Beta_vulgaris_subsp._vulgaris_RepID=Q9MF91_BETVU	NoHit	orf100c_gene_product_(mitochondrion)_[Beta_vulgaris_subsp._vulgaris]	NoHit	orf100c_gene_product_(mitochondrion)_[Beta_vulgaris_subsp._vulgaris]_&gt_gi|9049349|dbj|BAA99359.1|_orf100c_[Beta_vulgaris_subsp._vulgaris]
Locus_10869_Transcript_2/3_Confidence_0.714_Length_1935	13.9299	62.1897	157.94	23.2746	35.4884	B9HKU7_Predicted_protein_n=1_Tax=Populus_trichocarpa_RepID=B9HKU7_POPTR	PDLP2_plasmodesmata-located_protein_2_chr1:1231852-1233787_FORWARD_LENGTH=307	cysteine-rich_repeat_secretory_protein_3-like_[Solanum_lycopersicum]	A5BV43_VITVI/147-241_PF01657.12_Stress-antifung_	DUF26_domain-containing_protein_2_precursor_putative_[Ricinus_communis]_&gt_gi|223532225|gb|EEF34029.1|_DUF26_domain-containing_protein_2_precursor_putative_[Ricinus_communis]
Locus_1087_Transcript_6/7_Confidence_0.650_Length_4030	27.0987	29.5785	16.9163	26.0552	27.1082	NoHit	NoHit	NoHit	A2XHH5_ORYSI/618-712_PF12796.2_Ank_2_	NoHit
Locus_10870_Transcript_1/1_Confidence_1.000_Length_906	125.214	57.1272	72.5956	23.0497	97.2188	NoHit	NoHit	uncharacterized_protein_LOC101267389_[Solanum_lycopersicum]	NoHit	uncharacterized_protein_LOC101259474_[Solanum_lycopersicum]
Locus_10871_Transcript_1/1_Confidence_1.000_Length_1964	32.9928	59.5618	12.8245	11.7288	40.2221	Q5NE19_1,4-alpha-glucan-maltohydrolase_n=1_Tax=Solanum_lycopersicum_RepID=Q5NE19_SOLLC	BMY3,_BAM9_beta-amylase_3_chr5:6226138-6227999_FORWARD_LENGTH=536	1,4-alpha-glucan-maltohydrolase_[Solanum_lycopersicum]	B9HMN6_POPTR/7-418_PF01373.12_Glyco_hydro_14_	1,4-alpha-glucan-maltohydrolase_[Solanum_lycopersicum]_&gt_gi|56562179|emb|CAH60892.1|_1,4-alpha-glucan-maltohydrolase_[Solanum_lycopersicum]
Locus_10872_Transcript_6/7_Confidence_0.538_Length_2082	18.9329	12.9382	18.5008	5.387	8.57848	A5C572_Putative_uncharacterized_protein_n=1_Tax=Vitis_vinifera_RepID=A5C572_VITVI	BSK2_BR-signaling_kinase_2_chr5:18894687-18897198_FORWARD_LENGTH=489	probable_serine/threonine-protein_kinase_At4g35230-like_[Solanum_lycopersicum]	A3ADU2_ORYSJ/77-323_PF07714.12_Pkinase_Tyr_	BR-signaling_kinase_2_isoform_1_[Theobroma_cacao]
Locus_10873_Transcript_2/3_Confidence_0.714_Length_943	19.1063	77.3404	112.617	93.7035	71.1275	NoHit	NoHit	NoHit	NoHit	NoHit
Locus_10874_Transcript_2/2_Confidence_0.667_Length_1622	32.5016	50.1793	31.9309	53.2068	43.7996	F6HIW7_Putative_uncharacterized_protein_n=1_Tax=Vitis_vinifera_RepID=F6HIW7_VITVI	zinc_ion_binding_chr3:20128570-20131581_REVERSE_LENGTH=405	uncharacterized_protein_LOC101263558_[Solanum_lycopersicum]	A9RJS0_PHYPA/212-292_PF13424.1_TPR_12_	binding_protein_[Arabidopsis_lyrata_subsp._lyrata]_&gt_gi|297323811|gb|EFH54232.1|_binding_protein_[Arabidopsis_lyrata_subsp._lyrata]
Locus_10875_Transcript_4/4_Confidence_0.700_Length_2313	4.26337	3.23944	4.74234	2.94304	1.99492	A5BTI2_Putative_uncharacterized_protein_n=1_Tax=Vitis_vinifera_RepID=A5BTI2_VITVI	N2,N2-dimethylguanosine_tRNA_methyltransferase_chr5:5157798-5161121_FORWARD_LENGTH=691	probable_tRNA_(guanine(26)-N(2))-dimethyltransferase_1-like_[Solanum_lycopersicum]	A3ANE2_ORYSJ/13-482_PF02005.11_TRM_	hypothetical_protein_[Arabidopsis_thaliana]_&gt_gi|51969038|dbj|BAD43211.1|_hypothetical_protein_[Arabidopsis_thaliana]
Locus_10876_Transcript_2/3_Confidence_0.600_Length_2851	21.732	9.04717	10.354	7.30153	8.91899	NoHit	NoHit	two-component_response_regulator_ARR12-like_[Solanum_lycopersicum]	A4RR47_OSTLU/7-118_PF00072.19_Response_reg_	two-component_response_regulator_ARR12-like_[Solanum_lycopersicum]
Locus_10877_Transcript_1/2_Confidence_0.800_Length_1354	80.2697	99.385	170.012	50.1722	108.134	I1NC08_Uncharacterized_protein_n=1_Tax=Glycine_max_RepID=I1NC08_SOYBN	Signal_peptidase_subunit_chr5:9687470-9689185_FORWARD_LENGTH=167	signal_peptidase_complex_subunit_3B-like_[Solanum_lycopersicum]	A4IH30_XENTR/1-121_PF04573.7_SPC22_	hypothetical_protein_CARUB_v10002121mg_[Capsella_rubella]_&gt_gi|482557503|gb|EOA21695.1|_hypothetical_protein_CARUB_v10002121mg_[Capsella_rubella]
Locus_10878_Transcript_1/2_Confidence_0.750_Length_3684	17.7266	11.1211	9.35547	17.9721	9.17086	F6H077_Putative_uncharacterized_protein_n=1_Tax=Vitis_vinifera_RepID=F6H077_VITVI	XRN3,_AtXRN3_5&apos_-3&apos_exoribonuclease_3_chr1:28408289-28414825_FORWARD_LENGTH=1020	5&apos_-3&apos_exoribonuclease_3-like_[Solanum_lycopersicum]	A4RZB9_OSTLU/1-255_PF03159.13_XRN_N_	5&apos_-3&apos_exoribonuclease_3_[Arabidopsis_thaliana]_&gt_gi|75262832|sp|Q9FQ03.1|XRN3_ARATH_RecName:_Full=5&apos_-3&apos_exoribonuclease_3_AltName:_Full=Protein_EXORIBONUCLEASE_3_&gt_gi|11875628|gb|AAG40732.1|AF286719_1_XRN3_[Arabidopsis_thaliana]_&gt_gi|332197621|gb|AEE35742.1|_5&apos_-3&apos_exoribonuclease_3_[Arabidopsis_thaliana]
Locus_10879_Transcript_1/2_Confidence_0.750_Length_2181	33.2961	109.497	66.4737	87.9136	151.422	NoHit	NoHit	NoHit	NoHit	NoHit
Locus_1088_Transcript_1/1_Confidence_1.000_Length_3833	26.998	25.3033	37.2492	17.7906	20.0342	F6HHA4_Putative_uncharacterized_protein_n=1_Tax=Vitis_vinifera_RepID=F6HHA4_VITVI	WSIP2,_TPR4_WUS-interacting_protein_2_chr3:5364792-5371869_REVERSE_LENGTH=1135	topless-related_protein_4-like_[Solanum_lycopersicum]	A2WMZ2_ORYSI/425-464_PF00400.27_WD40_	hypothetical_protein_PRUPE_ppa000492mg_[Prunus_persica]
Locus_10880_Transcript_1/1_Confidence_1.000_Length_2071	8.20193	3.65075	4.61165	4.86888	5.72073	NoHit	NoHit	NoHit	NoHit	NoHit
Locus_10881_Transcript_1/2_Confidence_0.667_Length_1106	94.6632	100.916	154.8	85.0403	89.3126	D7U564_Proteasome_subunit_alpha_type_n=1_Tax=Vitis_vinifera_RepID=D7U564_VITVI	PAD2_proteasome_alpha_subunit_D2_chr5:26437445-26438677_REVERSE_LENGTH=250	proteasome_subunit_alpha_type-7-like_[Cucumis_sativus]_&gt_gi|449491326|ref|XP_004158862.1_proteasome_subunit_alpha_type-7-like_[Cucumis_sativus]	A0E2W4_PARTE/26-209_PF00227.21_Proteasome_	20S_proteasome_alpha_subunit_PAD1_[Theobroma_cacao]
Locus_10882_Transcript_1/2_Confidence_0.750_Length_2938	20.1998	16.7625	21.3211	11.4591	18.4629	F6HKN8_Putative_uncharacterized_protein_n=1_Tax=Vitis_vinifera_RepID=F6HKN8_VITVI	NoHit	uncharacterized_protein_At5g41620-like_[Solanum_lycopersicum]	NoHit	conserved_hypothetical_protein_[Ricinus_communis]_&gt_gi|223529923|gb|EEF31851.1|_conserved_hypothetical_protein_[Ricinus_communis]
Locus_10883_Transcript_1/1_Confidence_1.000_Length_1632	4.50037	2.22903	1.00252	1.22721	1.07055	NoHit	NoHit	NoHit	A2Q574_MEDTR/17-63_PF00646.28_F-box_	NoHit
Locus_10885_Transcript_1/1_Confidence_1.000_Length_1114	3.57466	2.05184	0.583354	0	1.66673	I1X3V4_Nitrate_transporter_n=1_Tax=Gossypium_hirsutum_RepID=I1X3V4_GOSHI	ATNRT2.5,_NRT2.5_nitrate_transporter2.5_chr1:4416405-4418337_FORWARD_LENGTH=502	nitrate_transporter_putative_[Ricinus_communis]	A0EXC0_HORVD/49-409_PF07690.11_MFS_1_	high-affinity_nitrate_transporter_NRT2.3_[Cucumis_sativus]
Locus_10886_Transcript_6/7_Confidence_0.562_Length_3229	37.8692	17.9184	54.5237	15.542	30.1439	NoHit	NoHit	NoHit	NoHit	NoHit
Locus_10887_Transcript_1/5_Confidence_0.579_Length_1023	45.1378	22.4107	45.5444	26.62	31.7357	B9T5A3_50S_ribosomal_protein_L7/L12,_putative_n=1_Tax=Ricinus_communis_RepID=B9T5A3_RICCO	Ribosomal_protein_L7/L12,_oligomerisation_Ribosomal_protein_L7/L12,_C-terminal/adaptor_protein_ClpS-like_chr1:26430616-26431242_FORWARD_LENGTH=208	50S_ribosomal_protein_L7/L12-like_isoform_1_[Solanum_lycopersicum]_&gt_gi|460371532|ref|XP_004231590.1_50S_ribosomal_protein_L7/L12-like_isoform_2_[Solanum_lycopersicum]_&gt_gi|460371534|ref|XP_004231591.1_50S_ribosomal_protein_L7/L12-like_isoform_3_[Solanum_lycopersicum]_&gt_gi|460371536|ref|XP_004231592.1_50S_ribosomal_protein_L7/L12-like_isoform_4_[Solanum_lycopersicum]_&gt_gi|460371538|ref|XP…	A0BSI2_PARTE/201-269_PF00542.14_Ribosomal_L12_	50S_ribosomal_protein_L7/L12_putative_[Ricinus_communis]_&gt_gi|223526735|gb|EEF28965.1|_50S_ribosomal_protein_L7/L12_putative_[Ricinus_communis]
Locus_10888_Transcript_1/1_Confidence_1.000_Length_2499	13.8944	5.97605	5.967	8.25354	10.6097	NoHit	NoHit	uncharacterized_protein_LOC101260247_[Solanum_lycopersicum]	NoHit	NoHit
Locus_10889_Transcript_2/2_Confidence_0.800_Length_1841	29.9501	27.5116	41.3776	20.7994	24.4842	NoHit	NoHit	uncharacterized_protein_LOC101245057_[Solanum_lycopersicum]	Q9LD19_ARATH/1-81_PF06273.6_eIF-4B_	uncharacterized_protein_LOC101245057_[Solanum_lycopersicum]
Locus_1089_Transcript_2/4_Confidence_0.667_Length_3016	29.237	24.2072	32.9076	26.5732	24.304	D7U4U0_Putative_uncharacterized_protein_n=1_Tax=Vitis_vinifera_RepID=D7U4U0_VITVI	ATROPGEF1,_ROPGEF1_rho_guanyl-nucleotide_exchange_factor_1_chr4:17986643-17988659_FORWARD_LENGTH=548	rop_guanine_nucleotide_exchange_factor_1-like_[Solanum_lycopersicum]	A2XWD1_ORYSI/90-457_PF03759.8_PRONE_	hypothetical_protein_M569_03494_[Genlisea_aurea]
Locus_10891_Transcript_3/4_Confidence_0.667_Length_3007	9.34812	6.97178	2.90481	4.20205	4.89506	NoHit	NoHit	NoHit	NoHit	NoHit
Locus_10892_Transcript_5/6_Confidence_0.667_Length_4129	5.17121	6.24698	1.76761	5.32219	43.7235	D7SNF2_Putative_uncharacterized_protein_n=1_Tax=Vitis_vinifera_RepID=D7SNF2_VITVI	NoHit	NoHit	NoHit	NoHit
Locus_10893_Transcript_4/6_Confidence_0.625_Length_1964	256.759	160.167	18.1437	124.222	97.0596	D7SXZ1_Putative_uncharacterized_protein_n=1_Tax=Vitis_vinifera_RepID=D7SXZ1_VITVI	Protein_kinase_superfamily_protein_chr1:27941192-27942903_FORWARD_LENGTH=350	choline/ethanolamine_kinase-like_isoform_1_[Solanum_lycopersicum]_&gt_gi|460384273|ref|XP_004237837.1_choline/ethanolamine_kinase-like_isoform_2_[Solanum_lycopersicum]	A2Y6W3_ORYSI/70-273_PF01633.15_Choline_kinase_	Choline/ethanolamine_kinase_[Medicago_truncatula]_&gt_gi|355487465|gb|AES68668.1|_Choline/ethanolamine_kinase_[Medicago_truncatula]
Locus_10894_Transcript_1/1_Confidence_1.000_Length_1561	3.62444	12.4026	0	2.85716	0	A1XEJ7_CYP71D48v1_n=1_Tax=Nicotiana_tabacum_RepID=A1XEJ7_TOBAC	NoHit	premnaspirodiene_oxygenase-like_[Solanum_lycopersicum]	A1XEJ6_TOBAC/33-497_PF00067.17_p450_	CYP71D47v1_[Nicotiana_tabacum]
Locus_10895_Transcript_4/6_Confidence_0.722_Length_4176	30.4543	19.5943	20.2559	23.8194	14.5879	NoHit	NoHit	uncharacterized_protein_LOC101258490_[Solanum_lycopersicum]	A9PK55_9ROSI/297-372_PF14259.1_RRM_6_	splicing_factor_U2AF_50_kDa_subunit-like_[Fragaria_vesca_subsp._vesca]
Locus_10896_Transcript_2/2_Confidence_0.667_Length_1339	18.08	2.89359	2.96253	3.27098	7.03681	NoHit	NoHit	60S_ribosomal_protein_L23a-like_[Solanum_lycopersicum]	A8U9T1_SIPNU/86-165_PF00276.15_Ribosomal_L23_	60S_ribosomal_protein_L23a-like_[Solanum_lycopersicum]
Locus_10897_Transcript_3/5_Confidence_0.545_Length_1061	35.299	31.1745	47.5901	25.1895	44.268	A5CA53_Putative_uncharacterized_protein_n=1_Tax=Vitis_vinifera_RepID=A5CA53_VITVI	Lung_seven_transmembrane_receptor_family_protein_chr1:27286304-27288339_REVERSE_LENGTH=509	transmembrane_protein_87A-like_[Solanum_lycopersicum]	A2Q492_MEDTR/167-454_PF06814.8_Lung_7-TM_R_	hypothetical_protein_ARALYDRAFT_895100_[Arabidopsis_lyrata_subsp._lyrata]_&gt_gi|297334720|gb|EFH65138.1|_hypothetical_protein_ARALYDRAFT_895100_[Arabidopsis_lyrata_subsp._lyrata]
Locus_10898_Transcript_3/4_Confidence_0.700_Length_3338	8.05919	4.98489	2.45339	2.90092	2.11214	F6GZP6_Putative_uncharacterized_protein_n=1_Tax=Vitis_vinifera_RepID=F6GZP6_VITVI	CYP81D8_cytochrome_P450,_family_81,_subfamily_D,_polypeptide_8_chr4:17569971-17571678_REVERSE_LENGTH=497	cytochrome_P450_81D1-like_[Solanum_lycopersicum]	A1XEH7_TOBAC/32-496_PF00067.17_p450_	CYP81B2v1_[Nicotiana_tabacum]_&gt_gi|158635852|dbj|BAF91366.1|_cytochrome_P450_[Nicotiana_tabacum]
Locus_10899_Transcript_2/5_Confidence_0.636_Length_2395	20.3799	17.3724	30.0758	26.0009	11.3134	B9T3S1_BRASSINOSTEROID_INSENSITIVE_1-associated_receptor_kinase_1,_putative_n=1_Tax=Ricinus_communis_RepID=B9T3S1_RICCO	NIK2_NSP-interacting_kinase_2_chr3:9279682-9282560_REVERSE_LENGTH=635	protein_NSP-INTERACTING_KINASE_1-like_[Solanum_lycopersicum]	A1IGC6_TOBAC/289-562_PF07714.12_Pkinase_Tyr_	BRASSINOSTEROID_INSENSITIVE_1-associated_receptor_kinase_1_precursor_putative_[Ricinus_communis]_&gt_gi|223527350|gb|EEF29495.1|_BRASSINOSTEROID_INSENSITIVE_1-associated_receptor_kinase_1_precursor_putative_[Ricinus_communis]
Locus_109_Transcript_6/6_Confidence_0.615_Length_2827	10.4181	6.65516	15.3207	9.25773	4.21109	F6HGI8_Putative_uncharacterized_protein_n=1_Tax=Vitis_vinifera_RepID=F6HGI8_VITVI	NoHit	tetratricopeptide_repeat_protein_27_homolog_[Solanum_lycopersicum]	A5AYW1_VITVI/321-370_PF13414.1_TPR_11_	conserved_hypothetical_protein_[Ricinus_communis]_&gt_gi|223534078|gb|EEF35796.1|_conserved_hypothetical_protein_[Ricinus_communis]
Locus_1090_Transcript_1/1_Confidence_1.000_Length_1477	8.61858	8.06399	11.767	7.76802	13.3542	NoHit	NoHit	NoHit	A2XQQ9_ORYSI/1-109_PF03634.8_TCP_	NoHit
Locus_10900_Transcript_2/3_Confidence_0.667_Length_1801	5.58092	3.24984	2.38545	4.56851	3.76465	NoHit	NoHit	uncharacterized_protein_LOC101266595_[Solanum_lycopersicum]	A2X045_ORYSI/393-504_PF03763.8_Remorin_C_	uncharacterized_protein_LOC100252502_[Vitis_vinifera]
Locus_10901_Transcript_2/3_Confidence_0.750_Length_895	28.8158	44.9294	22.3506	21.166	52.738	A9PHS2_Putative_uncharacterized_protein_n=2_Tax=Populus_trichocarpa_RepID=A9PHS2_POPTR	Pyridoxamine_5&apos_-phosphate_oxidase_family_protein_chr2:1644628-1646035_FORWARD_LENGTH=203	protein_CREG2-like_[Solanum_lycopersicum]	A5BLQ8_VITVI/35-187_PF13883.1_Pyrid_oxidase_2_	hypothetical_protein_F775_15929_[Aegilops_tauschii]
Locus_10902_Transcript_1/1_Confidence_1.000_Length_1200	28.5236	3.92764	13.5415	5.33056	8.25938	NoHit	NoHit	NoHit	NoHit	CK25_[Nicotiana_tabacum]
Locus_10903_Transcript_1/1_Confidence_1.000_Length_3486	7.57738	7.48319	5.5098	6.20731	3.94574	UPI000233AFAA_UPI000233AFAA_related_cluster_n=1_Tax=unknown_RepID=UPI000233AFAA	SUS6,_ATSUS6_sucrose_synthase_6_chr1:27584533-27588326_REVERSE_LENGTH=942	sucrose_synthase_7-like_[Solanum_lycopersicum]	A0AMH2_9LILI/557-741_PF00534.15_Glycos_transf_1_	hypothetical_protein_M569_06314_partial_[Genlisea_aurea]
Locus_10904_Transcript_1/1_Confidence_1.000_Length_1214	3.71748	14.722	9.54193	11.3861	8.96671	P27061_Acid_phosphatase_1_n=2_Tax=Solanum_lycopersicum_RepID=PPA1_SOLLC	HAD_superfamily,_subfamily_IIIB_acid_phosphatase_chr4:12901736-12902882_REVERSE_LENGTH=260	acid_phosphatase_1_precursor_[Solanum_lycopersicum]	A1YKE7_BRASY/21-248_PF03767.9_Acid_phosphat_B_	acid_phosphatase_1
Locus_10905_Transcript_4/6_Confidence_0.250_Length_1539	90.4699	23.1514	25.2228	34.1648	19.0199	NoHit	NoHit	outer_envelope_pore_protein_16-4_chloroplastic-like_[Solanum_lycopersicum]	B9I9R2_POPTR/10-130_PF02466.14_Tim17_	NoHit
Locus_10906_Transcript_1/1_Confidence_1.000_Length_918	28.5753	26.2885	52.5701	28.8469	23.7447	B3IWG3_30S_ribosomal_protein_S16_n=1_Tax=Solanum_lycopersicum_RepID=B3IWG3_SOLLC	Ribosomal_protein_S16_family_protein_chr5:23030879-23032200_FORWARD_LENGTH=135	30S_ribosomal_protein_S16_[Solanum_lycopersicum]	A0NX78_9RHOB/9-70_PF00886.14_Ribosomal_S16_	30S_ribosomal_protein_S16_[Arabidopsis_thaliana]
Locus_10907_Transcript_3/4_Confidence_0.625_Length_1856	33.3628	45.1197	49.5569	34.3274	46.8047	Q6VUQ5_Serine/threonine-protein_phosphatase_n=1_Tax=Solanum_lycopersicum_RepID=Q6VUQ5_SOLLC	PP2A-2_protein_phosphatase_2A-2_chr1:3428705-3430437_REVERSE_LENGTH=306	protein_phosphatase_2A_catalytic_subunit_[Solanum_lycopersicum]	A0BMI4_PARTE/53-258_PF00149.23_Metallophos_	hypothetical_protein_CARUB_v10009845mg_[Capsella_rubella]
Locus_10908_Transcript_4/6_Confidence_0.526_Length_1215	57.2577	39.6541	55.2971	37.8825	59.6429	NoHit	NoHit	NoHit	NoHit	NoHit
Locus_10909_Transcript_1/2_Confidence_0.750_Length_1886	31.2643	30.4045	35.8288	27.2494	22.2651	B9HMF3_Predicted_protein_n=1_Tax=Populus_trichocarpa_RepID=B9HMF3_POPTR	ACT_domain-containing_protein_chr2:16507963-16509741_FORWARD_LENGTH=411	uncharacterized_protein_LOC101260344_[Solanum_lycopersicum]	A5AF10_VITVI/150-214_PF01842.20_ACT_	ACT_domain-containing_protein_[Arabidopsis_lyrata_subsp._lyrata]_&gt_gi|297325645|gb|EFH56065.1|_ACT_domain-containing_protein_[Arabidopsis_lyrata_subsp._lyrata]
Locus_1091_Transcript_3/8_Confidence_0.267_Length_2892	72.7701	286.577	335.339	275.699	263.892	I1GW29_Uncharacterized_protein_n=1_Tax=Brachypodium_distachyon_RepID=I1GW29_BRADI	TUB1_tubulin_beta-1_chain_chr1:28451378-28453602_REVERSE_LENGTH=447	beta-tubulin_[Naegleria_gruberi]_&gt_gi|290973567|ref|XP_002669519.1_beta-tubulin_[Naegleria_gruberi]_&gt_gi|290979567|ref|XP_002672505.1_beta-tubulin_[Naegleria_gruberi]	A1X5S8_9HOMO/261-383_PF03953.12_Tubulin_C_	NoHit
Locus_10910_Transcript_4/8_Confidence_0.550_Length_2722	30.9991	48.4644	38.2482	34.4842	54.5048	B9HHU7_Predicted_protein_n=1_Tax=Populus_trichocarpa_RepID=B9HHU7_POPTR	histidine_acid_phosphatase_family_protein_chr1:3205817-3208444_FORWARD_LENGTH=487	NoHit	A0FHA8_HORVU/66-439_PF00328.17_His_Phos_2_	hypothetical_protein_CARUB_v10008976mg_[Capsella_rubella]
Locus_10911_Transcript_1/1_Confidence_1.000_Length_776	31.9187	35.7188	42.184	44.3667	38.1346	NoHit	NoHit	NoHit	NoHit	NoHit
Locus_10912_Transcript_3/5_Confidence_0.615_Length_1785	31.4174	34.8038	26.0759	21.9421	27.3443	Q9LW99_Protein_kinase_MK6_n=1_Tax=Mesembryanthemum_crystallinum_RepID=Q9LW99_MESCR	AGC_(cAMP-dependent,_cGMP-dependent_and_protein_kinase_C)_kinase_family_protein_chr2:8826277-8829497_REVERSE_LENGTH=569	serine/threonine-protein_kinase_tricorner-like_[Solanum_lycopersicum]	A0BXT5_PARTE/88-372_PF00069.20_Pkinase_	NoHit
Locus_10913_Transcript_2/3_Confidence_0.333_Length_1105	16.6961	372.353	59.5053	8.6694	53.295	NoHit	NoHit	NoHit	NoHit	NoHit
Locus_10914_Transcript_1/2_Confidence_0.750_Length_4515	24.2951	26.5773	32.082	26.1007	17.1773	H6UJ36_Putative_ATP-binding_protein_n=1_Tax=Camellia_sinensis_RepID=H6UJ36_CAMSI	NoHit	uncharacterized_protein_LOC101245853_[Solanum_lycopersicum]	A0DFJ1_PARTE/392-714_PF00069.20_Pkinase_	hypothetical_protein_PRUPE_ppa000434mg_[Prunus_persica]
Locus_10915_Transcript_1/2_Confidence_0.750_Length_984	41.1625	14.0794	55.2824	14.798	9.89026	B9RHP2_8.4_kDa_sulfur-rich_protein,_putative_n=1_Tax=Ricinus_communis_RepID=B9RHP2_RICCO	NoHit	defensin-like_protein_6-like_[Solanum_lycopersicum]	A9P9H5_POPTR/28-74_PF00304.15_Gamma-thionin_	8.4_kDa_sulfur-rich_protein_precursor_putative_[Ricinus_communis]_&gt_gi|223547635|gb|EEF49129.1|_8.4_kDa_sulfur-rich_protein_precursor_putative_[Ricinus_communis]
Locus_10916_Transcript_2/3_Confidence_0.714_Length_2846	15.3383	29.7014	24.3288	13.9104	46.662	B9SXP9_Calcium_lipid_binding_protein,_putative_n=1_Tax=Ricinus_communis_RepID=B9SXP9_RICCO	SYTE,_ATSYTE,_NTMC2TYPE2.1,_NTMC2T2.1,_SYT5_Calcium-dependent_lipid-binding_(CaLB_domain)_family_protein_chr1:1625098-1628940_FORWARD_LENGTH=560	synaptotagmin-5-like_[Solanum_lycopersicum]	A0JJX5_ARATH/445-527_PF00168.25_C2_	Calcium-dependent_lipid-binding_(CaLB_domain)_family_protein_[Theobroma_cacao]
Locus_10917_Transcript_1/1_Confidence_1.000_Length_755	0.986295	0	1.07233	1.19266	1.62763	NoHit	NoHit	NoHit	NoHit	NoHit
Locus_10918_Transcript_1/1_Confidence_1.000_Length_2918	20.9458	3.07936	7.35458	13.1403	9.99414	NoHit	NoHit	scarecrow-like_protein_14-like_[Solanum_lycopersicum]	A2ZLX0_ORYSI/332-704_PF03514.9_GRAS_	GRAS_family_transcription_factor_isoform_1_[Theobroma_cacao]_&gt_gi|508786744|gb|EOY34000.1|_GRAS_family_transcription_factor_isoform_1_[Theobroma_cacao]
Locus_10919_Transcript_1/1_Confidence_1.000_Length_743	47.6167	9.69299	55.9856	34.3189	13.9925	B9R8E9_Ring_finger_protein,_putative_n=1_Tax=Ricinus_communis_RepID=B9R8E9_RICCO	NoHit	E3_ubiquitin-protein_ligase_ATL23-like_[Solanum_lycopersicum]	A1E0Y1_SOLTU/101-147_PF13639.1_zf-RING_2_	hypothetical_protein_PRUPE_ppa013156mg_[Prunus_persica]
Locus_1092_Transcript_3/3_Confidence_0.667_Length_3852	51.9654	47.824	47.2241	38.5197	39.2832	E0CT66_Putative_uncharacterized_protein_n=1_Tax=Vitis_vinifera_RepID=E0CT66_VITVI	Sec23/Sec24_protein_transport_family_protein_chr4:15742661-15750424_FORWARD_LENGTH=1080	protein_transport_protein_Sec24-like_At4g32640-like_[Solanum_lycopersicum]	A3CBA1_ORYSJ/168-207_PF04810.10_zf-Sec23_Sec24_	cef_protein_[Arabidopsis_thaliana]
Locus_10920_Transcript_1/5_Confidence_0.692_Length_1521	6.76713	3.71932	5.41544	4.80502	4.46071	B9SJA3_Putative_uncharacterized_protein_n=1_Tax=Ricinus_communis_RepID=B9SJA3_RICCO	EDL2_EID1-like_2_chr5:15753313-15754062_REVERSE_LENGTH=249	conserved_hypothetical_protein_[Ricinus_communis]	NoHit	conserved_hypothetical_protein_[Ricinus_communis]_&gt_gi|223534569|gb|EEF36266.1|_conserved_hypothetical_protein_[Ricinus_communis]
Locus_10921_Transcript_1/3_Confidence_0.750_Length_1750	49.4764	29.0255	25.9629	24.9907	28.6449	D7TFB9_Putative_uncharacterized_protein_n=1_Tax=Vitis_vinifera_RepID=D7TFB9_VITVI	F-box_family_protein_chr5:18384783-18386670_REVERSE_LENGTH=316	F-box_protein_SKIP31-like_[Solanum_lycopersicum]	A9NVC3_PICSI/235-317_PF03048.9_Herpes_UL92_	conserved_hypothetical_protein_[Ricinus_communis]_&gt_gi|223540974|gb|EEF42532.1|_conserved_hypothetical_protein_[Ricinus_communis]
Locus_10922_Transcript_3/3_Confidence_0.600_Length_2523	15.8368	6.79867	4.73826	15.7423	17.2809	Q8S3U2_EDS1-like_protein_n=1_Tax=Nicotiana_benthamiana_RepID=Q8S3U2_NICBE	NoHit	uncharacterized_protein_LOC101256979_[Solanum_lycopersicum]	A5BV28_VITVI/3-124_PF01764.20_Lipase_3_	EDS1-like_protein_[Nicotiana_benthamiana]
Locus_10923_Transcript_3/5_Confidence_0.545_Length_712	53.0687	5.26046	0.979272	0	2.02659	NoHit	NoHit	NoHit	NoHit	NoHit
Locus_10924_Transcript_1/2_Confidence_0.750_Length_3900	6.41757	2.75223	1.38908	5.02244	5.60091	Q71BY9_Cold_inducible_histidine_kinase_1_n=1_Tax=Catharanthus_roseus_RepID=Q71BY9_CATRO	ATHK1,_AHK1,_HK1_histidine_kinase_1_chr2:7743133-7748013_REVERSE_LENGTH=1207	histidine_kinase_1-like_[Solanum_lycopersicum]	A9RKH5_PHYPA/1048-1181_PF00072.19_Response_reg_	cold_inducible_histidine_kinase_1_[Catharanthus_roseus]
Locus_10925_Transcript_2/2_Confidence_0.667_Length_1950	13.7121	8.41042	17.3921	8.0369	6.03609	Q6V7U8_Putative_anthocyanin_permease_n=1_Tax=Solanum_lycopersicum_RepID=Q6V7U8_SOLLC	DTX35_detoxifying_efflux_carrier_35_chr4:13076576-13078965_REVERSE_LENGTH=514	protein_TRANSPARENT_TESTA_12-like_[Solanum_lycopersicum]	A2XB49_ORYSI/323-449_PF01554.13_MatE_	Detoxifying_efflux_carrier_35_isoform_1_[Theobroma_cacao]
Locus_10926_Transcript_1/1_Confidence_1.000_Length_1015	21.4604	12.7307	3.67211	9.77377	7.43934	Q6IVK4_Putative_UDP-glucuronate_decarboxylase_2_n=1_Tax=Nicotiana_tabacum_RepID=Q6IVK4_TOBAC	UXS5_UDP-XYL_synthase_5_chr3:17089268-17091611_REVERSE_LENGTH=341	UDP-glucuronic_acid_decarboxylase_1-like_[Solanum_lycopersicum]	A0L7V1_MAGSM/9-244_PF01370.16_Epimerase_	hymidine_diphospho-glucose_4-6-dehydratase_homolog_[Prunus_armeniaca]
Locus_10927_Transcript_1/2_Confidence_0.667_Length_1866	8.44445	3.65925	7.52689	8.64862	4.04858	NoHit	NoHit	NoHit	A1DR77_CATRO/39-95_PF00046.24_Homeobox_	homeobox_protein_putative_[Ricinus_communis]_&gt_gi|223548718|gb|EEF50208.1|_homeobox_protein_putative_[Ricinus_communis]
Locus_10928_Transcript_1/1_Confidence_1.000_Length_1082	23.6798	2.07054	0.857217	27.1374	6.94124	D7TVQ9_Putative_uncharacterized_protein_n=1_Tax=Vitis_vinifera_RepID=D7TVQ9_VITVI	Protein_of_unknown_function,_DUF538_chr4:12527861-12528423_FORWARD_LENGTH=157	uncharacterized_protein_LOC101265050_[Solanum_lycopersicum]	A2YHM0_ORYSI/24-140_PF04398.7_DUF538_	conserved_hypothetical_protein_[Ricinus_communis]_&gt_gi|223541827|gb|EEF43375.1|_conserved_hypothetical_protein_[Ricinus_communis]
Locus_10929_Transcript_1/2_Confidence_0.750_Length_679	13.6583	13.2056	5.78179	12.8797	9.32715	NoHit	NoHit	NoHit	NoHit	NoHit
Locus_1093_Transcript_1/1_Confidence_1.000_Length_1407	79.5417	57.0816	58.2096	49.3454	83.1802	A9PG84_Predicted_protein_n=1_Tax=Populus_trichocarpa_RepID=A9PG84_POPTR	GroES-like_zinc-binding_alcohol_dehydrogenase_family_protein_chr3:20933029-20934425_REVERSE_LENGTH=348	quinone_oxidoreductase-like_protein_2_homolog_[Solanum_lycopersicum]	A2Y334_ORYSI/162-302_PF00107.21_ADH_zinc_N_	GroES-like_zinc-binding_alcohol_dehydrogenase_family_protein_[Arabidopsis_thaliana]_&gt_gi|7594524|emb|CAB88049.1|_quinone_reductase-like_protein_[Arabidopsis_thaliana]_&gt_gi|24030344|gb|AAN41337.1|_putative_quinone_reductase_[Arabidopsis_thaliana]_&gt_gi|62320240|dbj|BAD94498.1|_quinone_reductase-like_protein_[Arabidopsis_thaliana]_&gt_gi|332646003|gb|AEE79524.1|_GroES-like_zinc-binding_alcohol…
Locus_10930_Transcript_4/6_Confidence_0.625_Length_2019	47.7968	32.8782	9.96236	19.6835	20.6531	Q9FS87_Isovaleryl-CoA_dehydrogenase_2,_mitochondrial_(Fragment)_n=1_Tax=Solanum_tuberosum_RepID=IVD2_SOLTU	IVD,_ATIVD,_IVDH_isovaleryl-CoA-dehydrogenase_chr3:16621659-16624848_REVERSE_LENGTH=409	isovaleryl-CoA_dehydrogenase_2_mitochondrial-like_[Solanum_lycopersicum]	A0EBS4_PARTE/247-396_PF00441.19_Acyl-CoA_dh_1_	NoHit
Locus_10931_Transcript_1/1_Confidence_1.000_Length_1603	6.02877	8.86015	19.2124	2.71659	6.41109	NoHit	NoHit	deacetylvindoline_O-acetyltransferase-like_[Solanum_lycopersicum]	NoHit	deacetylvindoline_O-acetyltransferase-like_[Solanum_lycopersicum]
Locus_10932_Transcript_6/7_Confidence_0.500_Length_2240	8.67881	7.5675	9.4624	4.51299	13.9629	I1JMV5_Uncharacterized_protein_n=1_Tax=Glycine_max_RepID=I1JMV5_SOYBN	ATP-dependent_caseinolytic_(Clp)_protease/crotonase_family_protein_chr3:22357141-22360003_REVERSE_LENGTH=426	3-hydroxyisobutyryl-CoA_hydrolase-like_protein_1_mitochondrial-like_[Solanum_lycopersicum]	A5AJI2_VITVI/566-696_PF00378.15_ECH_	NoHit
Locus_10933_Transcript_2/3_Confidence_0.600_Length_3828	11.6769	10.2145	4.37793	6.85343	8.64034	NoHit	NoHit	NoHit	NoHit	NoHit
Locus_10934_Transcript_8/9_Confidence_0.400_Length_1748	14.2189	12.5611	10.2928	16.9954	24.3553	D2CSU5_Chorismate_mutase_2_n=1_Tax=Petunia_x_hybrida_RepID=D2CSU5_PETHY	ATCM2,_CM2_chorismate_mutase_2_chr5:3430691-3432272_REVERSE_LENGTH=265	chorimate_mutase_[Solanum_lycopersicum]	A2WVD6_ORYSI/72-139_PF01817.16_CM_2_	chorimate_mutase_[Solanum_lycopersicum]_&gt_gi|5732018|gb|AAD48923.1|L47356_1_chorimate_mutase_[Solanum_lycopersicum]
Locus_10935_Transcript_1/1_Confidence_1.000_Length_1368	6.33999	4.50161	7.36536	6.00079	4.80567	E6NU30_JHL05D22.11_protein_n=1_Tax=Jatropha_curcas_RepID=E6NU30_9ROSI	D-isomer_specific_2-hydroxyacid_dehydrogenase_family_protein_chr2:18796000-18797089_FORWARD_LENGTH=338	glyoxylate/hydroxypyruvate_reductase_HPR3-like_[Solanum_lycopersicum]	A5BY55_VITVI/224-397_PF02826.14_2-Hacid_dh_C_	D-isomer_specific_2-hydroxyacid_dehydrogenase_family_protein_putative_[Theobroma_cacao]
Locus_10936_Transcript_2/3_Confidence_0.714_Length_1176	6.75631	9.36846	6.0417	10.4215	11.6592	NoHit	NoHit	NoHit	NoHit	NoHit
Locus_10937_Transcript_3/4_Confidence_0.727_Length_1367	37.8872	52.3102	50.9543	26.5161	14.4475	P48626_Omega-3_fatty_acid_desaturase,_endoplasmic_reticulum_n=2_Tax=Nicotiana_tabacum_RepID=FAD3E_TOBAC	FAD3_fatty_acid_desaturase_3_chr2:12781787-12784946_REVERSE_LENGTH=386	omega-3_fatty_acid_desaturase_endoplasmic_reticulum-like_partial_[Solanum_lycopersicum]	A0YZT9_LYNSP/66-319_PF00487.19_FA_desaturase_	atty_acid_desaturase_3_[Corylus_heterophylla]
Locus_10938_Transcript_3/6_Confidence_0.333_Length_1230	5.70998	3.13494	3.5197	3.81908	5.50715	NoHit	NoHit	NoHit	A8XTJ2_CAEBR/101-195_PF01467.21_CTP_transf_2_	NoHit
Locus_10939_Transcript_6/7_Confidence_0.588_Length_2799	3.18002	30.7904	8.73522	32.5195	8.12791	D0EXE0_Hexose_transporter_3_n=1_Tax=Solanum_lycopersicum_RepID=D0EXE0_SOLLC	STP7_sugar_transporter_protein_7_chr4:898387-900095_REVERSE_LENGTH=513	hexose_transporter_3_[Solanum_lycopersicum]	A2WT65_ORYSI/1-280_PF00083.19_Sugar_tr_	hexose_transporter_3_[Solanum_lycopersicum]_&gt_gi|260619535|gb|ACX47460.1|_hexose_transporter_3_[Solanum_lycopersicum]
Locus_1094_Transcript_1/2_Confidence_0.667_Length_2339	22.2789	19.3416	70.9283	37.6312	21.4247	F6GYT1_Putative_uncharacterized_protein_n=2_Tax=Vitis_vinifera_RepID=F6GYT1_VITVI	P-loop_containing_nucleoside_triphosphate_hydrolases_superfamily_protein_chr1:27112159-27114248_REVERSE_LENGTH=580	uncharacterized_protein_LOC101253045_[Solanum_lycopersicum]	A4RSU0_OSTLU/119-266_PF01712.14_dNK_	ATP_binding_protein_putative_[Ricinus_communis]_&gt_gi|223533816|gb|EEF35547.1|_ATP_binding_protein_putative_[Ricinus_communis]
Locus_10940_Transcript_2/3_Confidence_0.750_Length_2072	12.2636	1.86619	0.936683	11.1282	35.8511	NoHit	NoHit	LOW_QUALITY_PROTEIN:_cytochrome_P450_716B2-like_[Vitis_vinifera]	A5AZR5_VITVI/313-441_PF00067.17_p450_	Cytochrome_P450_[Medicago_truncatula]_&gt_gi|355523950|gb|AET04404.1|_Cytochrome_P450_[Medicago_truncatula]
Locus_10941_Transcript_1/2_Confidence_0.750_Length_665	3.89141	0	6.38993	4.31458	3.98565	NoHit	NoHit	NoHit	NoHit	NoHit
Locus_10942_Transcript_1/2_Confidence_0.667_Length_2044	1.37934	19.9745	1.29683	2.65512	1.58951	Q40547_Protein_kinase_n=1_Tax=Nicotiana_tabacum_RepID=Q40547_TOBAC	AGC_(cAMP-dependent,_cGMP-dependent_and_protein_kinase_C)_kinase_family_protein_chr2:8826277-8829497_REVERSE_LENGTH=569	probable_serine/threonine-protein_kinase_ndrA-like_[Solanum_lycopersicum]	A0BXT5_PARTE/88-372_PF00069.20_Pkinase_	AGC_(cAMP-dependent_cGMP-dependent_and_protein_kinase_C)_kinase_family_protein_isoform_1_[Theobroma_cacao]_&gt_gi|508702504|gb|EOX94400.1|_AGC_(cAMP-dependent_cGMP-dependent_and_protein_kinase_C)_kinase_family_protein_isoform_1_[Theobroma_cacao]
Locus_10943_Transcript_1/1_Confidence_1.000_Length_2061	14.8024	8.33301	0	7.8089	0	B9RLZ9_Endo-1,4-beta-glucanase,_putative_n=1_Tax=Ricinus_communis_RepID=B9RLZ9_RICCO	ATGH9A2,_KOR2_Six-hairpin_glycosidases_superfamily_protein_chr1:24391823-24395261_REVERSE_LENGTH=623	endoglucanase_12-like_isoform_2_[Solanum_lycopersicum]	A0ZNJ7_PYRCO/112-587_PF00759.14_Glyco_hydro_9_	cellulase_[Hordeum_vulgare_subsp._vulgare]
Locus_10944_Transcript_1/1_Confidence_1.000_Length_697	1.32081	0.972395	1.21099	1.70786	0	NoHit	NoHit	NoHit	NoHit	NoHit
Locus_10945_Transcript_5/7_Confidence_0.500_Length_3067	15.8748	49.9324	35.5335	67.2802	117.021	Q75VR0_Two_pore_calcium_channel_protein_1B_n=1_Tax=Nicotiana_tabacum_RepID=TPC1B_TOBAC	ATTPC1,_TPC1,_ATCCH1,_FOU2_two-pore_channel_1_chr4:1580253-1585691_FORWARD_LENGTH=733	two_pore_calcium_channel_protein_1A-like_[Solanum_lycopersicum]	NoHit	hypothetical_protein_CARUB_v10000313mg_[Capsella_rubella]
Locus_10946_Transcript_1/1_Confidence_1.000_Length_1439	10.5672	15.249	39.4794	21.7947	17.7757	D7U6E4_Putative_uncharacterized_protein_n=1_Tax=Vitis_vinifera_RepID=D7U6E4_VITVI	unknown_protein_FUNCTIONS_IN:_molecular_function_unknown_INVOLVED_IN:_biological_process_unknown_LOCATED_IN:_chloroplast_EXPRESSED_IN:_22_plant_structures_EXPRESSED_DURING:_13_growth_stages_Has_30201_Blast_hits_to_17322_proteins_in_780_species:_Archae_12_Bacteria_1396_Metazoa_17338_Fungi_3422_Plants_5037_Viruses_0_Other_Eukaryotes_2996_(source:_NCBI_BLink)._chr5:19641810-19644127_FORWARD_LENGTH=3…	uncharacterized_protein_LOC101257209_[Solanum_lycopersicum]	NoHit	conserved_hypothetical_protein_[Ricinus_communis]_&gt_gi|223533349|gb|EEF35100.1|_conserved_hypothetical_protein_[Ricinus_communis]
Locus_10947_Transcript_1/1_Confidence_1.000_Length_581	22.3506	0	0	21.7938	3.79926	A5BB23_Putative_uncharacterized_protein_n=2_Tax=Vitis_vinifera_RepID=A5BB23_VITVI	NoHit	uncharacterized_protein_LOC101260297_[Solanum_lycopersicum]	NoHit	B-cell_lymphoma_6_protein_putative_[Theobroma_cacao]
Locus_10948_Transcript_1/1_Confidence_1.000_Length_1506	16.1511	14.3832	102.246	19.1111	17.7845	D7U551_Putative_uncharacterized_protein_n=1_Tax=Vitis_vinifera_RepID=D7U551_VITVI	MSI2,_MSI02,_NFC02,_NFC2_Transducin_family_protein_/_WD-40_repeat_family_protein_chr2:7281615-7283583_REVERSE_LENGTH=415	WD-40_repeat-containing_protein_MSI2-like_[Solanum_lycopersicum]	A0BN88_PARTE/19-91_PF12265.3_CAF1C_H4-bd_	hypothetical_protein_ARALYDRAFT_480561_[Arabidopsis_lyrata_subsp._lyrata]_&gt_gi|297331916|gb|EFH62335.1|_hypothetical_protein_ARALYDRAFT_480561_[Arabidopsis_lyrata_subsp._lyrata]
Locus_10949_Transcript_6/6_Confidence_0.583_Length_3449	28.0686	21.4876	38.4195	32.7904	16.3401	B9RUV2_NMDA_receptor-regulated_protein,_putative_n=1_Tax=Ricinus_communis_RepID=B9RUV2_RICCO	EMB2753_tetratricopeptide_repeat_(TPR)-containing_protein_chr1:30227779-30234832_REVERSE_LENGTH=911	N-alpha-acetyltransferase_16_NatA_auxiliary_subunit-like_[Solanum_lycopersicum]	A1CIB8_ASPCL/76-142_PF13414.1_TPR_11_	EMB2753_[Arabidopsis_lyrata_subsp._lyrata]_&gt_gi|297333672|gb|EFH64090.1|_EMB2753_[Arabidopsis_lyrata_subsp._lyrata]
Locus_1095_Transcript_3/3_Confidence_0.667_Length_1212	24.2998	0	0	0	0	NoHit	NoHit	NoHit	NoHit	NoHit
Locus_10950_Transcript_1/1_Confidence_1.000_Length_3074	26.1496	10.4215	8.70708	15.7916	7.32324	NoHit	NoHit	NoHit	NoHit	NoHit
Locus_10951_Transcript_1/1_Confidence_1.000_Length_1382	10.1252	26.3232	13.057	42.7255	38.5442	B9RDZ8_Putative_uncharacterized_protein_n=1_Tax=Ricinus_communis_RepID=B9RDZ8_RICCO	Uncharacterized_conserved_protein_(DUF2358)_chr2:18979655-18980557_FORWARD_LENGTH=241	uncharacterized_protein_LOC101245497_[Solanum_lycopersicum]	A0ZEU7_NODSP/8-120_PF10184.4_DUF2358_	conserved_hypothetical_protein_[Ricinus_communis]_&gt_gi|223549117|gb|EEF50606.1|_conserved_hypothetical_protein_[Ricinus_communis]
Locus_10952_Transcript_1/1_Confidence_1.000_Length_3696	5.55125	7.23341	11.2044	5.14752	7.04223	NoHit	NoHit	NoHit	NoHit	NoHit
Locus_10953_Transcript_1/1_Confidence_1.000_Length_2639	39.4789	72.3639	124.37	340.545	57.5775	NoHit	ENODL17,_AtENODL17_early_nodulin-like_protein_17_chr5:4985184-4986154_REVERSE_LENGTH=172	lamin-like_protein-like_[Solanum_lycopersicum]	A9PAA9_POPTR/34-124_PF02298.12_Cu_bind_like_	arly_nodulin-like_protein_17_[Arabidopsis_thaliana]_&gt_gi|75220730|sp|Q39131.1|LAML_ARATH_RecName:_Full=Lamin-like_protein_Flags:_Precursor_&gt_gi|15983505|gb|AAL11620.1|AF424627_1_AT5g15350/F8M21_240_[Arabidopsis_thaliana]_&gt_gi|1262754|emb|CAA65750.1|_lamin_[Arabidopsis_thaliana]_&gt_gi|3395760|gb|AAC32930.1|_unknown_[Arabidopsis_thaliana]_&gt_gi|7671504|emb|CAB89345.1|_putative_protein_[Arab…
Locus_10954_Transcript_4/5_Confidence_0.438_Length_1291	95.2551	83.3995	57.5899	74.254	66.7961	A9PK28_Putative_uncharacterized_protein_n=1_Tax=Populus_trichocarpa_x_Populus_deltoides_RepID=A9PK28_9ROSI	SPFH/Band_7/PHB_domain-containing_membrane-associated_protein_family_chr1:26293932-26295150_REVERSE_LENGTH=286	Protein_PPLZ12_putative_[Ricinus_communis]	A1XP67_9CARY/2-130_PF01145.20_Band_7_	NoHit
Locus_10955_Transcript_1/1_Confidence_1.000_Length_1448	23.4828	2.23531	2.68513	10.426	1.3649	NoHit	NoHit	probable_carboxylesterase_7-like_[Solanum_lycopersicum]	NoHit	probable_carboxylesterase_12-like_[Solanum_lycopersicum]
Locus_10956_Transcript_4/5_Confidence_0.692_Length_3263	48.4345	24.7815	20.8347	16.5695	20.64	B9RTA9_Triacylglycerol_lipase,_putative_n=1_Tax=Ricinus_communis_RepID=B9RTA9_RICCO	Mono-/di-acylglycerol_lipase,_N-terminal_Lipase,_class_3_chr4:9096808-9100596_REVERSE_LENGTH=654	riacylglycerol_lipase_putative_[Ricinus_communis]	A3CIB7_ORYSJ/93-233_PF01764.20_Lipase_3_	hypothetical_protein_CARUB_v10004318mg_[Capsella_rubella]
Locus_10957_Transcript_2/3_Confidence_0.667_Length_1507	34.9817	22.1458	1.31188	1.78797	2.27629	D7TGI0_Putative_uncharacterized_protein_n=2_Tax=Vitis_vinifera_RepID=D7TGI0_VITVI	SNARE_associated_Golgi_protein_family_chr2:621841-623084_FORWARD_LENGTH=320	uncharacterized_protein_LOC101246475_[Solanum_lycopersicum]	A3BJJ9_ORYSJ/159-276_PF09335.6_SNARE_assoc_	conserved_hypothetical_protein_[Ricinus_communis]_&gt_gi|223541463|gb|EEF43013.1|_conserved_hypothetical_protein_[Ricinus_communis]
Locus_10958_Transcript_2/2_Confidence_1.000_Length_3847	30.2912	31.3452	31.4818	20.7015	40.7224	D5M8I6_Putative_uncharacterized_protein_n=1_Tax=Vitis_vinifera_RepID=D5M8I6_VITVI	NoHit	zinc_finger_CCCH_domain-containing_protein_30-like_[Solanum_lycopersicum]	A2Q3L5_MEDTR/94-195_PF12796.2_Ank_2_	C3HL_domain_class_transcription_factor_isoform_1_[Theobroma_cacao]_&gt_gi|508717425|gb|EOY09322.1|_C3HL_domain_class_transcription_factor_isoform_1_[Theobroma_cacao]_&gt_gi|508717426|gb|EOY09323.1|_C3HL_domain_class_transcription_factor_isoform_1_[Theobroma_cacao]
Locus_1096_Transcript_7/7_Confidence_0.667_Length_2055	158.29	83.2561	83.3993	68.2974	60.0538	NoHit	NoHit	NoHit	NoHit	NoHit
Locus_10960_Transcript_1/2_Confidence_0.667_Length_738	4.58334	0	0	2.11858	2.95774	NoHit	NoHit	NoHit	NoHit	NoHit
Locus_10961_Transcript_3/4_Confidence_0.600_Length_1932	29.1871	34.2787	15.5015	22.2744	85.6793	NoHit	NoHit	NoHit	A0C7F2_PARTE/22-67_PF00249.26_Myb_DNA-binding_	NoHit
Locus_10962_Transcript_7/8_Confidence_0.611_Length_2329	30.1062	24.1288	35.9361	24.1572	37.5756	G7K481_Chaperone_protein_dnaJ_n=2_Tax=Medicago_truncatula_RepID=G7K481_MEDTR	ARL1_ARG1-like_1_chr1:8529283-8531946_REVERSE_LENGTH=436	chaperone_protein_dnaJ_16-like_[Solanum_lycopersicum]	A0B746_METTP/6-67_PF00226.26_DnaJ_	altered_response_to_gravity_(arg1)_plant_putative_[Ricinus_communis]_&gt_gi|223540707|gb|EEF42270.1|_altered_response_to_gravity_(arg1)_plant_putative_[Ricinus_communis]
Locus_10963_Transcript_1/2_Confidence_0.750_Length_2138	12.493	6.76466	13.2151	11.4427	8.26861	F6I1T9_Putative_uncharacterized_protein_n=1_Tax=Vitis_vinifera_RepID=F6I1T9_VITVI	NoHit	KH_domain-containing_protein_At4g18375-like_[Solanum_lycopersicum]	A2Q1N8_MEDTR/153-218_PF00013.24_KH_1_	hypothetical_protein_VITISV_022038_[Vitis_vinifera]
Locus_10965_Transcript_2/3_Confidence_0.571_Length_876	73.4389	20.4702	123.509	74.5046	29.1356	NoHit	NoHit	NoHit	NoHit	NoHit
Locus_10966_Transcript_1/1_Confidence_1.000_Length_2286	26.4996	192.217	105.385	140.599	432.487	O24329_Putative_uncharacterized_protein_n=1_Tax=Ricinus_communis_RepID=O24329_RICCO	Protein_of_unknown_function,_DUF642_chr5:3644655-3646991_FORWARD_LENGTH=366	uncharacterized_protein_LOC101262737_[Solanum_lycopersicum]	A0B9Z0_ORYSA/45-366_PF04862.7_DUF642_	conserved_hypothetical_protein_[Ricinus_communis]_&gt_gi|1621268|emb|CAB02653.1|_unknown_[Ricinus_communis]_&gt_gi|223545501|gb|EEF47006.1|_conserved_hypothetical_protein_[Ricinus_communis]
Locus_10967_Transcript_1/4_Confidence_0.625_Length_2427	16.6311	16.2989	15.628	12.9711	14.0744	I1KVB2_mRNA_cap_guanine-N7_methyltransferase_n=1_Tax=Glycine_max_RepID=I1KVB2_SOYBN	mRNA_capping_enzyme_family_protein_chr3:7221168-7223939_REVERSE_LENGTH=370	mRNA_cap_guanine-N7_methyltransferase_1-like_[Solanum_lycopersicum]	A5AJQ7_VITVI/316-412_PF03291.11_Pox_MCEL_	hypothetical_protein_CARUB_v10013983mg_[Capsella_rubella]
Locus_10968_Transcript_1/1_Confidence_1.000_Length_933	13.597	6.74622	3.82787	6.52738	3.80602	NoHit	NoHit	NoHit	NoHit	NoHit
Locus_10969_Transcript_7/9_Confidence_0.636_Length_2665	24.7609	50.4942	38.2843	39.3522	69.4443	A5BP62_Putative_uncharacterized_protein_n=1_Tax=Vitis_vinifera_RepID=A5BP62_VITVI	ATPDAT,_PDAT,_PDAT1_phospholipid:diacylglycerol_acyltransferase_chr5:4393529-4397213_FORWARD_LENGTH=671	phospholipid:diacylglycerol_acyltransferase_1-like_[Solanum_lycopersicum]	A0A957_IPOTF/107-444_PF02450.10_LACT_	hypothetical_protein_PRUPE_ppa002500mg_[Prunus_persica]
Locus_1097_Transcript_1/1_Confidence_1.000_Length_1864	51.1275	88.2994	134.636	65.5813	115.514	Q38JH4_26S_proteasome_subunit_4-like_n=1_Tax=Solanum_tuberosum_RepID=Q38JH4_SOLTU	RPT2a_regulatory_particle_AAA-ATPase_2A_chr4:14312369-14314386_FORWARD_LENGTH=443	26S_proteasome_regulatory_subunit_4_homolog_A-like_[Solanum_lycopersicum]	A0B5A5_METTP/229-359_PF00004.24_AAA_	26S_protease_regulatory_subunit_putative_[Ricinus_communis]_&gt_gi|223534458|gb|EEF36160.1|_26S_protease_regulatory_subunit_putative_[Ricinus_communis]
Locus_10970_Transcript_6/7_Confidence_0.556_Length_1842	28.3909	24.9066	38.7067	21.9256	16.9958	D7SJ33_Putative_uncharacterized_protein_n=1_Tax=Vitis_vinifera_RepID=D7SJ33_VITVI	Ribosomal_protein_S24/S35,_mitochondrial_chr3:6255810-6257695_FORWARD_LENGTH=419	uncharacterized_protein_LOC101250490_[Solanum_lycopersicum]	A2YX00_ORYSI/257-380_PF10213.4_MRP-S28_	conserved_hypothetical_protein_[Ricinus_communis]_&gt_gi|223535852|gb|EEF37513.1|_conserved_hypothetical_protein_[Ricinus_communis]
Locus_10971_Transcript_2/2_Confidence_0.667_Length_1208	25.6467	17.7713	15.4932	17.3864	17.4655	NoHit	NoHit	NoHit	A0BIV0_PARTE/244-289_PF13639.1_zf-RING_2_	NoHit
Locus_10972_Transcript_2/5_Confidence_0.364_Length_1382	15.411	8.41783	5.02827	10.361	10.582	NoHit	NoHit	NoHit	NoHit	NoHit
Locus_10973_Transcript_1/2_Confidence_0.750_Length_1313	35.3748	70.7373	41.3904	58.9086	54.9333	O49066_Superoxide_dismutase_[Mn],_mitochondrial_n=1_Tax=Capsicum_annuum_RepID=SODM_CAPAN	MSD1,_MEE33,_ATMSD1_manganese_superoxide_dismutase_1_chr3:3418015-3419581_FORWARD_LENGTH=231	superoxide_dismutase_[Mn]_mitochondrial-like_[Solanum_lycopersicum]	A0MQ82_ACAEB/111-219_PF02777.13_Sod_Fe_C_	anganese_superoxide_dismutase_[Sesamum_indicum]
Locus_10974_Transcript_6/7_Confidence_0.600_Length_3982	9.12698	73.6496	12.426	41.902	45.7085	B9T1T3_Protein_ABC1,_mitochondrial,_putative_n=1_Tax=Ricinus_communis_RepID=B9T1T3_RICCO	Protein_kinase_superfamily_protein_chr3:2459696-2463241_REVERSE_LENGTH=724	uncharacterized_protein_sll1770-like_[Solanum_lycopersicum]	A0YZ36_LYNSP/150-269_PF03109.11_ABC1_	ABC1_kinase_[Arabidopsis_thaliana]_&gt_gi|30680411|ref|NP_850536.1|_ABC1_kinase_[Arabidopsis_thaliana]_&gt_gi|222424076|dbj|BAH19998.1|_AT3G07700_[Arabidopsis_thaliana]_&gt_gi|332641067|gb|AEE74588.1|_ABC1_kinase_[Arabidopsis_thaliana]_&gt_gi|332641068|gb|AEE74589.1|_ABC1_kinase_[Arabidopsis_thaliana]
Locus_10975_Transcript_2/3_Confidence_0.667_Length_1423	17.2474	14.7331	17.6446	7.00655	16.1915	NoHit	NoHit	NoHit	A8JAW6_CHLRE/9-56_PF13639.1_zf-RING_2_	uncharacterized_protein_LOC100785472_[Glycine_max]
Locus_10976_Transcript_2/3_Confidence_0.833_Length_1725	100.104	164.269	162.053	140.897	281.549	NoHit	NoHit	NoHit	NoHit	NoHit
Locus_10977_Transcript_2/4_Confidence_0.571_Length_1415	28.4112	67.3145	62.2018	125.073	71.3093	D7SPM8_Putative_uncharacterized_protein_n=1_Tax=Vitis_vinifera_RepID=D7SPM8_VITVI	PTAC4,_VIPP1_plastid_transcriptionally_active_4_chr1:24236329-24240428_FORWARD_LENGTH=330	membrane-associated_protein_VIPP1_chloroplastic-like_[Solanum_lycopersicum]	A0YQC5_LYNSP/2-220_PF04012.7_PspA_IM30_	hypothetical_protein_ARALYDRAFT_893907_[Arabidopsis_lyrata_subsp._lyrata]_&gt_gi|297332672|gb|EFH63090.1|_hypothetical_protein_ARALYDRAFT_893907_[Arabidopsis_lyrata_subsp._lyrata]
Locus_10979_Transcript_5/6_Confidence_0.667_Length_3634	40.9125	39.3294	43.7037	56.6944	37.1837	B9GHQ7_Predicted_protein_n=1_Tax=Populus_trichocarpa_RepID=B9GHQ7_POPTR	Protein_kinase_superfamily_protein_chr5:4748212-4752642_REVERSE_LENGTH=674	uncharacterized_protein_LOC101251534_[Solanum_lycopersicum]	A3A3S1_ORYSJ/33-296_PF00069.20_Pkinase_	hypothetical_protein_CARUB_v10002760mg_[Capsella_rubella]
Locus_1098_Transcript_1/2_Confidence_0.750_Length_2642	13.9488	19.9439	27.3774	24.7267	21.2506	F6HAJ0_Putative_uncharacterized_protein_n=1_Tax=Vitis_vinifera_RepID=F6HAJ0_VITVI	PRH75_DEAD_box_RNA_helicase_(PRH75)_chr5:24980542-24983879_REVERSE_LENGTH=671	DEAD-box_ATP-dependent_RNA_helicase_7-like_[Solanum_lycopersicum]	A2Z376_ORYSI/128-306_PF00270.24_DEAD_	ad_box_ATP-dependent_RNA_helicase_putative_[Ricinus_communis]_&gt_gi|223550005|gb|EEF51492.1|_dead_box_ATP-dependent_RNA_helicase_putative_[Ricinus_communis]
Locus_10980_Transcript_1/1_Confidence_1.000_Length_603	12.2975	0	0	0	0	NoHit	NoHit	NoHit	NoHit	NoHit
Locus_10981_Transcript_3/6_Confidence_0.643_Length_1176	34.7361	21.5692	43.6354	24.082	15.8932	NoHit	NoHit	NoHit	NoHit	NoHit
Locus_10982_Transcript_1/2_Confidence_0.667_Length_808	23.8572	33.7421	23.2452	29.8988	70.7824	A9PCW5_Predicted_protein_n=1_Tax=Populus_trichocarpa_RepID=A9PCW5_POPTR	Thioesterase_superfamily_protein_chr1:1147721-1148352_REVERSE_LENGTH=155	acyl-coenzyme_A_thioesterase_13-like_[Solanum_lycopersicum]	A5BZ06_VITVI/62-139_PF03061.17_4HBT_	hypothetical_protein_PRUPE_ppa012630mg_[Prunus_persica]
Locus_10983_Transcript_4/5_Confidence_0.636_Length_2121	43.6411	91.2411	143.343	125.985	124.676	B9GQQ7_Predicted_protein_n=1_Tax=Populus_trichocarpa_RepID=B9GQQ7_POPTR	YLMG1-2,_ATYLMG1-2_YGGT_family_protein_chr4:13923991-13924647_REVERSE_LENGTH=218	uncharacterized_protein_LOC101255803_isoform_1_[Solanum_lycopersicum]_&gt_gi|460393670|ref|XP_004242432.1_uncharacterized_protein_LOC101255803_isoform_2_[Solanum_lycopersicum]	A5GTT8_SYNR3/7-85_PF02325.12_YGGT_	conserved_hypothetical_protein_[Ricinus_communis]_&gt_gi|223533339|gb|EEF35090.1|_conserved_hypothetical_protein_[Ricinus_communis]
Locus_10984_Transcript_3/5_Confidence_0.667_Length_1726	45.716	65.9804	79.3192	58.3301	83.2393	Q1W377_Phosphomannomutase_n=1_Tax=Solanum_lycopersicum_RepID=PMM_SOLLC	ATPMM,_PMM_phosphomannomutase_chr2:18855876-18857753_FORWARD_LENGTH=246	phosphomannomutase_[Solanum_lycopersicum]	A0D9T7_PARTE/29-246_PF03332.8_PMM_	hypothetical_protein_VITISV_006228_[Vitis_vinifera]
Locus_10985_Transcript_1/1_Confidence_1.000_Length_1369	16.6105	1.75191	16.5142	2.73842	4.34223	NoHit	NoHit	uncharacterized_protein_LOC101260843_[Solanum_lycopersicum]	NoHit	hypothetical_protein_RCOM_1311780_[Ricinus_communis]_&gt_gi|223541832|gb|EEF43378.1|_hypothetical_protein_RCOM_1311780_[Ricinus_communis]
Locus_10986_Transcript_1/3_Confidence_0.400_Length_1332	12.5343	1.77498	0.75116	1.87957	3.41754	B9IGL6_Predicted_protein_n=1_Tax=Populus_trichocarpa_RepID=B9IGL6_POPTR	NAD(P)-binding_Rossmann-fold_superfamily_protein_chr3:19173622-19174667_REVERSE_LENGTH=303	short-chain_dehydrogenase_reductase_2a-like_[Solanum_lycopersicum]	A5BPV5_VITVI/17-184_PF00106.20_adh_short_	hypothetical_protein_PRUPE_ppa009084mg_[Prunus_persica]
Locus_10987_Transcript_1/5_Confidence_0.667_Length_3622	26.3488	36.2248	16.8996	14.2235	16.8832	NoHit	NoHit	NoHit	A4R1L2_MAGO7/1039-1179_PF13844.1_Glyco_transf_41_	NoHit
Locus_10988_Transcript_3/5_Confidence_0.636_Length_1768	8.22807	8.69502	6.64954	8.27082	7.85124	F6GUM0_Putative_uncharacterized_protein_n=1_Tax=Vitis_vinifera_RepID=F6GUM0_VITVI	unknown_protein_FUNCTIONS_IN:_molecular_function_unknown_INVOLVED_IN:_biological_process_unknown_LOCATED_IN:_chloroplast_EXPRESSED_IN:_23_plant_structures_EXPRESSED_DURING:_14_growth_stages_BEST_Arabidopsis_thaliana_protein_match_is:_unknown_protein_(TAIR:AT5G55060.2)_Has_30201_Blast_hits_to_17322_proteins_in_780_species:_Archae_12_Bacteria_1396_Metazoa_17338_Fungi_3422_Plants_5037_Viruses_0_Othe…	rab3_GTPase-activating_protein_catalytic_subunit-like_[Solanum_lycopersicum]	A5APB2_VITVI/1012-1085_PF13890.1_Rab3-GTPase_cat_	conserved_hypothetical_protein_[Ricinus_communis]_&gt_gi|223534060|gb|EEF35779.1|_conserved_hypothetical_protein_[Ricinus_communis]
Locus_10989_Transcript_3/3_Confidence_0.667_Length_1953	10.6897	11.7448	7.43453	13.8181	8.12772	F6HKF5_Putative_uncharacterized_protein_n=1_Tax=Vitis_vinifera_RepID=F6HKF5_VITVI	SRPK4_ser/arg-rich_protein_kinase_4_chr3:19662412-19664362_FORWARD_LENGTH=529	SRSF_protein_kinase_1-like_isoform_1_[Solanum_lycopersicum]	A0C3L7_PARTE/377-561_PF00069.20_Pkinase_	hypothetical_protein_ARALYDRAFT_485678_[Arabidopsis_lyrata_subsp._lyrata]_&gt_gi|297322018|gb|EFH52439.1|_hypothetical_protein_ARALYDRAFT_485678_[Arabidopsis_lyrata_subsp._lyrata]
Locus_1099_Transcript_3/3_Confidence_0.750_Length_1354	90.0707	5.76862	0.601052	22.6317	1.91556	NoHit	NoHit	NoHit	NoHit	NoHit
Locus_10992_Transcript_4/5_Confidence_0.667_Length_4464	35.4346	35.8022	21.9639	22.2291	20.4092	NoHit	NoHit	NoHit	A5AIJ2_VITVI/91-271_PF01055.21_Glyco_hydro_31_	NoHit
Locus_10993_Transcript_1/1_Confidence_1.000_Length_1545	23.8485	12.9106	32.3452	19.0076	16.8525	Q2PYZ2_3&apos_-5&apos_-exoribonuclease/RNA_binding_protein-like_protein_n=1_Tax=Solanum_tuberosum_RepID=Q2PYZ2_SOLTU	3&apos_-5&apos_-exoribonuclease_family_protein_chr1:22152605-22154339_REVERSE_LENGTH=302	exosome_complex_component_RRP43-like_[Solanum_lycopersicum]	A9RPF4_PHYPA/229-296_PF03725.10_RNase_PH_C_	3&apos_-5&apos_-exoribonuclease_family_protein_[Arabidopsis_thaliana]_&gt_gi|4249388|gb|AAD14485.1|_Similar_to_gb|AF025438_Opa-interacting_protein_(OIP2)_from_Homo_sapiens_[Arabidopsis_thaliana]_&gt_gi|28416659|gb|AAO42860.1|_At1g60080_[Arabidopsis_thaliana]_&gt_gi|110735926|dbj|BAE99938.1|_hypothetical_protein_[Arabidopsis_thaliana]_&gt_gi|332195536|gb|AEE33657.1|_3&apos_-5&apos_-exoribonuclease…
Locus_10994_Transcript_1/2_Confidence_0.667_Length_742	4.85203	6.88122	11.8827	4.16275	10.5219	NoHit	NoHit	NoHit	NoHit	NoHit
Locus_10995_Transcript_1/1_Confidence_1.000_Length_791	1.06552	2.20175	20.0151	8.25938	133.662	NoHit	NoHit	phylloplanin-like_[Solanum_lycopersicum]	E3W9Q3_TOBAC/30-121_PF01190.12_Pollen_Ole_e_I_	hypothetical_protein_ARALYDRAFT_318437_[Arabidopsis_lyrata_subsp._lyrata]_&gt_gi|297328857|gb|EFH59276.1|_hypothetical_protein_ARALYDRAFT_318437_[Arabidopsis_lyrata_subsp._lyrata]
Locus_10996_Transcript_1/1_Confidence_1.000_Length_1648	37.1767	436.331	216.147	1509.43	310.942	Q84QE6_Photosystem_I_reaction_center_subunit_X_psaK_n=2_Tax=core_eudicotyledons_RepID=Q84QE6_TOBAC	PSAK_photosystem_I_subunit_K_chr1:10722325-10723013_FORWARD_LENGTH=130	photosystem_I_reaction_center_subunit_psaK_chloroplastic-like_isoform_1_[Solanum_lycopersicum]_&gt_gi|460397971|ref|XP_004244538.1_photosystem_I_reaction_center_subunit_psaK_chloroplastic-like_isoform_2_[Solanum_lycopersicum]	A9NMK3_PICSI/60-140_PF01241.13_PSI_PSAK_	hypothetical_protein_CARUB_v10010631mg_[Capsella_rubella]
Locus_10997_Transcript_1/1_Confidence_1.000_Length_587	21.7704	0	0	0	0	NoHit	NoHit	NoHit	NoHit	NoHit
Locus_10998_Transcript_2/2_Confidence_0.667_Length_3695	13.1605	13.1953	8.7975	13.2453	10.7578	Q8S3L6_Putative_trehalose_synthase_n=1_Tax=Solanum_tuberosum_RepID=Q8S3L6_SOLTU	ATTPS7,_TPS7,_ATTPSA_trehalose-phosphatase/synthase_7_chr1:1955413-1958153_FORWARD_LENGTH=851	probable_alpha,alpha-trehalose-phosphate_synthase_[UDP-forming]_7-like_[Solanum_lycopersicum]	A2XAF4_ORYSI/49-532_PF00982.16_Glyco_transf_20_	hypothetical_protein_M569_03569_partial_[Genlisea_aurea]
Locus_10999_Transcript_1/6_Confidence_0.500_Length_1861	14.4878	28.5247	28.3009	16.3906	77.8519	D7UAJ5_Putative_uncharacterized_protein_n=1_Tax=Vitis_vinifera_RepID=D7UAJ5_VITVI	Sec14p-like_phosphatidylinositol_transfer_family_protein_chr1:20873891-20876018_FORWARD_LENGTH=325	SEC14-like_protein_5_[Vitis_vinifera]	A2YEV7_ORYSI/85-244_PF00650.15_CRAL_TRIO_	F14J16.8_[Arabidopsis_thaliana]
Locus_11_Transcript_3/4_Confidence_0.667_Length_3342	53.368	17.7695	20.061	20.9669	14.6844	NoHit	NoHit	NoHit	B7QG31_IXOSC/192-245_PF01805.15_Surp_	NoHit
Locus_110_Transcript_5/6_Confidence_0.500_Length_1628	6.45292	10.1003	8.65996	17.2152	10.0845	B9HTW5_Predicted_protein_(Fragment)_n=1_Tax=Populus_trichocarpa_RepID=B9HTW5_POPTR	unknown_protein_LOCATED_IN:_endomembrane_system_EXPRESSED_IN:_24_plant_structures_EXPRESSED_DURING:_15_growth_stages_BEST_Arabidopsis_thaliana_protein_match_is:_unknown_protein_(TAIR:AT5G62960.1)_Has_155_Blast_hits_to_154_proteins_in_22_species:_Archae_0_Bacteria_0_Metazoa_10_Fungi_4_Plants_139_Viruses_0_Other_Eukaryotes_2_(source:_NCBI_BLink)._chr1:3533009-3534781_FORWARD_LENGTH=320	uncharacterized_protein_LOC101250307_[Solanum_lycopersicum]	NoHit	hypothetical_protein_CARUB_v10020633mg_[Capsella_rubella]
Locus_1100_Transcript_4/6_Confidence_0.562_Length_5914	128.535	41.4162	24.9925	59.2115	37.2457	NoHit	NoHit	cyclin-dependent_kinase_G-2-like_[Solanum_lycopersicum]	A3A8S6_ORYSJ/560-851_PF00069.20_Pkinase_	hypothetical_protein_CARUB_v10019855mg_[Capsella_rubella]_&gt_gi|482569333|gb|EOA33521.1|_hypothetical_protein_CARUB_v10019855mg_[Capsella_rubella]
Locus_11000_Transcript_8/10_Confidence_0.189_Length_985	46.613	63.1966	42.5478	35.3342	121.353	NoHit	NoHit	NoHit	NoHit	NoHit
Locus_11001_Transcript_1/1_Confidence_1.000_Length_1655	5.27565	3.84318	0.664561	4.17062	3.29508	NoHit	NoHit	uncharacterized_protein_LOC101262301_[Solanum_lycopersicum]	NoHit	uncharacterized_protein_LOC101262301_[Solanum_lycopersicum]
Locus_11002_Transcript_1/1_Confidence_1.000_Length_661	193.851	127.709	117.902	76.7258	141.238	NoHit	NoHit	NoHit	NoHit	NoHit
Locus_11003_Transcript_1/2_Confidence_0.750_Length_1757	24.7718	17.5639	5.04297	11.5487	10.4386	Q9FEC9_Alternative_oxidase_n=3_Tax=Lycopersicon_RepID=Q9FEC9_SOLLC	IM,_IM1_Alternative_oxidase_family_protein_chr4:11769967-11772350_REVERSE_LENGTH=351	plastid_quinol_oxidase_[Solanum_lycopersicum]	A4S4P8_OSTLU/1-207_PF01786.12_AOX_	Alternative_oxidase_4_chloroplast_precursor_putative_[Ricinus_communis]_&gt_gi|223542256|gb|EEF43798.1|_Alternative_oxidase_4_chloroplast_precursor_putative_[Ricinus_communis]
Locus_11004_Transcript_2/3_Confidence_0.600_Length_2231	31.088	76.8215	160.705	26.232	184.715	Q6A1K8_IDS4-like_protein_n=1_Tax=Solanum_lycopersicum_RepID=Q6A1K8_SOLLC	NoHit	IDS4-like_protein_[Solanum_lycopersicum]	A2TEC3_PHAVU/98-158_PF03105.14_SPX_	hypothetical_protein_PRUPE_ppa009366mg_[Prunus_persica]
Locus_11005_Transcript_3/4_Confidence_0.625_Length_2793	7.67128	15.0571	31.1818	12.3256	28.0977	F6HPH6_Putative_uncharacterized_protein_n=1_Tax=Vitis_vinifera_RepID=F6HPH6_VITVI	Galactosyltransferase_family_protein_chr5:25137136-25139764_FORWARD_LENGTH=681	probable_beta-1,3-galactosyltransferase_19-like_[Solanum_lycopersicum]	A2YJ40_ORYSI/174-397_PF00337.17_Gal-bind_lectin_	Galactosyltransferase_family_protein_isoform_1_[Theobroma_cacao]
Locus_11006_Transcript_4/5_Confidence_0.583_Length_3826	5.36622	4.90627	5.83731	3.42429	7.78521	NoHit	NoHit	NoHit	NoHit	NoHit
Locus_11007_Transcript_1/1_Confidence_1.000_Length_2305	5.93546	4.11456	1.41038	1.86846	1.99263	NoHit	NoHit	NoHit	NoHit	NoHit
Locus_11008_Transcript_3/3_Confidence_0.600_Length_2327	29.477	6.97967	34.4133	17.4334	10.5238	B9MVJ1_Lysine/histidine_transporter_n=1_Tax=Populus_trichocarpa_RepID=B9MVJ1_POPTR	Transmembrane_amino_acid_transporter_family_protein_chr1:17536834-17539486_REVERSE_LENGTH=519	lysine_histidine_transporter-like_8-like_[Solanum_lycopersicum]	A5AUH0_VITVI/101-192_PF01490.13_Aa_trans_	amino_acid_transporter_family_protein_[Arabidopsis_lyrata_subsp._lyrata]_&gt_gi|297339907|gb|EFH70324.1|_amino_acid_transporter_family_protein_[Arabidopsis_lyrata_subsp._lyrata]
Locus_11009_Transcript_1/1_Confidence_1.000_Length_831	2.64673	2.67024	1.38983	1.86718	1.23702	NoHit	NoHit	NoHit	NoHit	NoHit
Locus_1101_Transcript_1/2_Confidence_0.750_Length_3818	21.5805	13.3954	10.2882	11.3521	36.7668	NoHit	NoHit	NoHit	A2Q381_MEDTR/617-710_PF04576.10_Zein-binding_	NoHit
Locus_11010_Transcript_1/1_Confidence_1.000_Length_3014	8.99269	8.40687	7.84363	7.47628	9.05221	Q84TU4_Arm_repeat-containing_protein_n=1_Tax=Nicotiana_tabacum_RepID=Q84TU4_TOBAC	NoHit	U-box_domain-containing_protein_4-like_[Solanum_lycopersicum]	A1E0Y2_SOLTU/297-369_PF04564.10_U-box_	arm_repeat-containing_protein_[Nicotiana_tabacum]
Locus_11011_Transcript_1/2_Confidence_0.750_Length_990	33.8382	41.0379	67.4287	36.7866	29.3725	D7SV69_Putative_uncharacterized_protein_n=1_Tax=Vitis_vinifera_RepID=D7SV69_VITVI	ATRPB13.6,_NRPB11,_NRPD11,_NRPE11_DNA-directed_RNA_polymerase,_RBP11-like_chr3:19318069-19318998_REVERSE_LENGTH=116	DNA-directed_RNA_polymerase_II_subunit_RPB11-like_[Solanum_lycopersicum]	A2YIL5_ORYSI/46-114_PF01193.19_RNA_pol_L_	ATRPB13.6_[Arabidopsis_lyrata_subsp._lyrata]_&gt_gi|297323680|gb|EFH54101.1|_ATRPB13.6_[Arabidopsis_lyrata_subsp._lyrata]
Locus_11012_Transcript_1/1_Confidence_1.000_Length_596	23.094	0	0	0	0	NoHit	NoHit	NoHit	NoHit	NoHit
Locus_11013_Transcript_1/1_Confidence_1.000_Length_1121	24.5056	2.33053	0.524479	8.76296	7.61621	NoHit	NoHit	NoHit	NoHit	NoHit
Locus_11014_Transcript_4/5_Confidence_0.615_Length_1803	33.3397	17.4792	32.2459	12.0639	15.862	NoHit	NoHit	NoHit	NoHit	NoHit
Locus_11015_Transcript_1/1_Confidence_1.000_Length_960	5.67795	14.7029	8.06766	5.53073	17.313	B9GU39_Predicted_protein_(Fragment)_n=1_Tax=Populus_trichocarpa_RepID=B9GU39_POPTR	NoHit	uncharacterized_protein_At4g08330_chloroplastic-like_[Solanum_lycopersicum]	NoHit	conserved_hypothetical_protein_[Ricinus_communis]_&gt_gi|223546848|gb|EEF48345.1|_conserved_hypothetical_protein_[Ricinus_communis]
Locus_11016_Transcript_3/4_Confidence_0.700_Length_586	29.0268	36.9233	72.7511	57.3409	46.9572	NoHit	NoHit	uncharacterized_protein_LOC101257036_isoform_1_[Solanum_lycopersicum]	NoHit	NoHit
Locus_11017_Transcript_7/11_Confidence_0.621_Length_5633	35.7861	18.2443	22.4599	22.7189	23.6049	NoHit	NoHit	NoHit	A3A130_ORYSJ/504-559_PF02213.11_GYF_	NoHit
Locus_11018_Transcript_5/5_Confidence_0.692_Length_2709	9.21974	33.5247	30.1218	24.4961	17.7093	E0CTM4_Putative_uncharacterized_protein_n=1_Tax=Vitis_vinifera_RepID=E0CTM4_VITVI	Pentatricopeptide_repeat_(PPR)_superfamily_protein_chr1:1918242-1919273_REVERSE_LENGTH=343	pentatricopeptide_repeat-containing_protein_At1g06270-like_[Solanum_lycopersicum]	D6PN54_9BRAS/53-102_PF13041.1_PPR_2_	AT1G06270-like_protein_[Capsella_grandiflora]
Locus_11019_Transcript_1/2_Confidence_0.750_Length_2973	4.34164	1.72585	0.836679	1.88172	1.47694	NoHit	NoHit	NoHit	NoHit	NoHit
Locus_1102_Transcript_1/3_Confidence_0.667_Length_1652	92.5511	87.787	41.3638	37.2172	53.7535	NoHit	NoHit	NoHit	A3BM65_ORYSJ/106-141_PF06200.9_tify_	NoHit
Locus_11020_Transcript_1/1_Confidence_1.000_Length_1011	5.93128	3.87575	3.96799	4.83445	4.27554	NoHit	NoHit	NoHit	NoHit	NoHit
Locus_11021_Transcript_5/6_Confidence_0.600_Length_1621	8.31807	10.2323	11.7987	11.6072	9.61595	NoHit	unknown_protein_Has_49_Blast_hits_to_49_proteins_in_19_species:_Archae_0_Bacteria_0_Metazoa_0_Fungi_0_Plants_47_Viruses_0_Other_Eukaryotes_2_(source:_NCBI_BLink)._chr1:28009963-28012044_REVERSE_LENGTH=262	NoHit	NoHit	NoHit
Locus_11022_Transcript_6/7_Confidence_0.667_Length_2425	54.6388	35.6635	140.987	90.1881	138.994	B9N0X1_Predicted_protein_n=1_Tax=Populus_trichocarpa_RepID=B9N0X1_POPTR	SRG3_senescence-related_gene_3_chr3:348505-349909_REVERSE_LENGTH=361	glycerophosphodiester_phosphodiesterase_GDE1-like_[Solanum_lycopersicum]	A5AMY0_VITVI/51-329_PF03009.12_GDPD_	glycerophosphodiester_phosphodiesterase_2_[Lupinus_albus]_&gt_gi|300637881|gb|ADK26137.1|_glycerophosphodiester_phosphodiesterase_2_[Lupinus_albus]
Locus_11023_Transcript_1/2_Confidence_0.750_Length_1106	14.2973	15.3535	16.0706	14.2248	19.6881	F6HKB7_Putative_uncharacterized_protein_n=1_Tax=Vitis_vinifera_RepID=F6HKB7_VITVI	phosphoadenosine_phosphosulfate_(PAPS)_reductase_family_protein_chr5:849237-852867_REVERSE_LENGTH=497	uncharacterized_protein_LOC101244727_[Solanum_lycopersicum]	A6QUM9_AJECN/125-178_PF01507.14_PAPS_reduct_	NoHit
Locus_11024_Transcript_5/9_Confidence_0.545_Length_1779	73.3654	256.249	72.0079	239.314	134.675	C6T4I0_Uncharacterized_protein_n=1_Tax=Glycine_max_RepID=C6T4I0_SOYBN	ATCPISCA,_CPISCA_chloroplast-localized_ISCA-like_protein_chr1:3460160-3461340_REVERSE_LENGTH=180	iron-sulfur_assembly_protein_IscA_chloroplastic-like_[Solanum_lycopersicum]	A0YVA8_LYNSP/12-104_PF01521.15_Fe-S_biosyn_	NoHit
Locus_11025_Transcript_3/4_Confidence_0.700_Length_1960	57.1713	33.958	92.0248	42.7334	30.7765	D7SRQ3_Putative_uncharacterized_protein_n=1_Tax=Vitis_vinifera_RepID=D7SRQ3_VITVI	CONTAINS_InterPro_DOMAIN/s:_Bystin_(InterPro:IPR007955)_Has_475_Blast_hits_to_467_proteins_in_210_species:_Archae_0_Bacteria_9_Metazoa_155_Fungi_139_Plants_55_Viruses_0_Other_Eukaryotes_117_(source:_NCBI_BLink)._chr1:11331176-11333440_REVERSE_LENGTH=444	bystin-like_isoform_2_[Solanum_lycopersicum]	A4S578_OSTLU/1-301_PF05291.6_Bystin_	NoHit
Locus_11026_Transcript_5/6_Confidence_0.667_Length_1669	19.5442	24.5452	15.7876	25.8402	24.8542	NoHit	NoHit	NoHit	A5B7U0_VITVI/109-177_PF03876.12_SHS2_Rpb7-N_	NoHit
Locus_11027_Transcript_1/2_Confidence_0.667_Length_916	12.1228	0	5.55199	0	0	NoHit	NoHit	NoHit	NoHit	NoHit
Locus_11028_Transcript_3/6_Confidence_0.667_Length_6811	8.5641	23.5634	12.0632	10.1635	13.1423	NoHit	NoHit	transcriptional_activator_DEMETER-like_[Solanum_lycopersicum]	A2Y575_ORYSI/1312-1446_PF00730.20_HhH-GPD_	NoHit
Locus_11029_Transcript_1/1_Confidence_1.000_Length_1795	18.8295	9.39183	8.30372	11.3301	5.57917	NoHit	NoHit	NoHit	NoHit	NoHit
Locus_1103_Transcript_5/6_Confidence_0.615_Length_3044	84.1481	92.3635	872.21	56.6845	70.0728	Q2VCJ3_NtK-1-like_n=1_Tax=Solanum_tuberosum_RepID=Q2VCJ3_SOLTU	ATSK11,_SK_11_shaggy-related_kinase_11_chr5:9399582-9401839_REVERSE_LENGTH=405	shaggy-related_protein_kinase_NtK-1-like_isoform_1_[Solanum_lycopersicum]_&gt_gi|460368983|ref|XP_004230344.1_shaggy-related_protein_kinase_NtK-1-like_isoform_2_[Solanum_lycopersicum]	A0BNM6_PARTE/9-294_PF00069.20_Pkinase_	glycogen_synthase_kinase-3_[Glycine_max]_&gt_gi|255635748|gb|ACU18223.1|_unknown_[Glycine_max]
Locus_11030_Transcript_2/2_Confidence_0.750_Length_929	7.95274	0	0	0	0	NoHit	NoHit	NoHit	NoHit	NoHit
Locus_11031_Transcript_7/9_Confidence_0.448_Length_4207	19.5294	11.2101	10.7588	12.0214	13.7667	NoHit	SOS1,_ATSOS1,_ATNHX7_sodium_proton_exchanger,_putative_(NHX7)_(SOS1)_chr2:457070-463145_FORWARD_LENGTH=1146	NoHit	A0ZS66_PHRAU/736-824_PF00027.24_cNMP_binding_	hypothetical_protein_PRUPE_ppa000453mg_[Prunus_persica]
Locus_11032_Transcript_1/1_Confidence_1.000_Length_1659	39.8639	32.969	80.1918	30.0413	45.1607	NoHit	SUN1,_ATSUN1_SAD1/UNC-84_domain_protein_1_chr5:1471698-1473770_REVERSE_LENGTH=471	uncharacterized_protein_LOC101248617_[Solanum_lycopersicum]	A2WN90_ORYSI/303-444_PF07738.8_Sad1_UNC_	NoHit
Locus_11034_Transcript_1/1_Confidence_1.000_Length_1926	4.07468	22.0988	27.716	13.4231	18.7356	Q2Q478_UDP-glucose:solanidine_glucosyltransferase_n=1_Tax=Solanum_tuberosum_RepID=Q2Q478_SOLTU	NoHit	glycoalkaloid_metabolism_3_[Solanum_lycopersicum]	A2WLA1_ORYSI/272-416_PF00201.13_UDPGT_	glycoalkaloid_metabolism_1_precursor_[Solanum_lycopersicum]_&gt_gi|312163474|gb|ADQ37964.1|_glycoalkaloid_metabolism_1_[Solanum_lycopersicum]
Locus_11035_Transcript_2/5_Confidence_0.636_Length_2048	24.1466	9.52942	12.8931	17.8318	11.808	D7UCE5_Putative_uncharacterized_protein_n=1_Tax=Vitis_vinifera_RepID=D7UCE5_VITVI	alpha/beta-Hydrolases_superfamily_protein_chr3:22773399-22775699_FORWARD_LENGTH=515	proline_iminopeptidase-like_[Solanum_lycopersicum]	A8H322_SHEPA/83-225_PF00561.15_Abhydrolase_1_	hypothetical_protein_CARUB_v10019438mg_[Capsella_rubella]
Locus_11036_Transcript_1/1_Confidence_1.000_Length_2256	47.2728	16.1892	14.3902	6.40223	10.8539	Q67BD0_Heat_shock_protein_70-3_n=1_Tax=Nicotiana_tabacum_RepID=Q67BD0_TOBAC	HSC70-1,_HSP70-1,_AT-HSC70-1,_HSC70_heat_shock_cognate_protein_70-1_chr5:554055-556334_REVERSE_LENGTH=651	heat_shock_cognate_70_kDa_protein_1-like_[Solanum_lycopersicum]	A0D7P1_PARTE/26-628_PF00012.15_HSP70_	70-kDa_heat_shock_protein_[Ipomoea_batatas]_&gt_gi|407750724|gb|AFU34348.1|_70-kDa_heat_shock_protein_[Ipomoea_batatas]_&gt_gi|407750726|gb|AFU34349.1|_70-kDa_heat_shock_protein_[Ipomoea_batatas]_&gt_gi|407750728|gb|AFU34350.1|_70-kDa_heat_shock_protein_[Ipomoea_batatas]
Locus_11037_Transcript_3/4_Confidence_0.700_Length_3734	7.03679	2.02214	3.66679	2.64611	15.2246	NoHit	NoHit	NoHit	A2WMZ2_ORYSI/425-464_PF00400.27_WD40_	NoHit
Locus_11038_Transcript_9/12_Confidence_0.628_Length_2663	33.9669	23.2196	33.4446	27.7662	13.7275	B9HMM6_Folylpolyglutamate_synthase_n=1_Tax=Populus_trichocarpa_RepID=B9HMM6_POPTR	ATDFB,_DFB,_FPGS1_DHFS-FPGS_homolog_B_chr5:1799738-1804441_REVERSE_LENGTH=571	folylpolyglutamate_synthase-like_[Solanum_lycopersicum]	NoHit	AT5G05980_[Arabidopsis_thaliana]
Locus_11039_Transcript_1/2_Confidence_0.667_Length_618	56.4096	68.4953	194.094	77.39	45.9925	B9SSM2_50S_ribosomal_protein_L30e_2_n=1_Tax=Ricinus_communis_RepID=B9SSM2_RICCO	Ribosomal_protein_L7Ae/L30e/S12e/Gadd45_family_protein_chr1:29304116-29305288_REVERSE_LENGTH=112	60S_ribosomal_protein_L30-like_[Solanum_lycopersicum]	A0CTI1_PARTE/8-79_PF01248.21_Ribosomal_L7Ae_	60S_ribosomal_protein_L30_[Jatropha_curcas]
Locus_1104_Transcript_5/6_Confidence_0.667_Length_2518	55.5552	145.213	119.887	177.318	76.5838	A7XAQ5_Glucose-1-phosphate_adenylyltransferase_n=2_Tax=Nicotiana_RepID=A7XAQ5_TOBAC	ADG1,_APS1_ADP_glucose_pyrophosphorylase_1_chr5:19570326-19572557_FORWARD_LENGTH=520	glucose-1-phosphate_adenylyltransferase_small_subunit_chloroplastic_[Solanum_lycopersicum]	A0YUJ2_LYNSP/5-274_PF00483.18_NTP_transferase_	ADP_glucose_pyrophosphorylase_1_[Theobroma_cacao]
Locus_11040_Transcript_1/1_Confidence_1.000_Length_1423	21.2021	10.1135	6.03987	13.4056	9.28202	B9MTM6_F-box_family_protein_n=1_Tax=Populus_trichocarpa_RepID=B9MTM6_POPTR	AtPP2-A15,_PP2-A15_phloem_protein_2-A15_chr3:19654278-19655801_FORWARD_LENGTH=300	F-box_protein_PP2-A15-like_[Solanum_lycopersicum]	A5BT80_VITVI/113-285_PF14299.1_PP2_	ATPP2-A13_putative_[Ricinus_communis]_&gt_gi|223531926|gb|EEF33740.1|_ATPP2-A13_putative_[Ricinus_communis]
Locus_11041_Transcript_1/3_Confidence_0.667_Length_1894	25.4548	141.158	147.182	29.397	121.108	B5LAU3_Putative_enoyl-acyl-carrier-protein_reductase_n=1_Tax=Capsicum_annuum_RepID=B5LAU3_CAPAN	NoHit	enoyl-[acyl-carrier-protein]_reductase_[NADH]_chloroplastic-like_[Solanum_lycopersicum]	A2Q2G6_MEDTR/280-345_PF13561.1_adh_short_C2_	hypothetical_protein_PRUPE_ppa006868mg_[Prunus_persica]
Locus_11043_Transcript_1/1_Confidence_1.000_Length_1004	41.5407	30.1153	18.2373	28.8866	56.6412	NoHit	NoHit	NoHit	NoHit	NoHit
Locus_11044_Transcript_1/2_Confidence_0.750_Length_1324	10.7767	4.6265	13.8029	9.00723	7.2335	UPI000233CCEE_UPI000233CCEE_related_cluster_n=1_Tax=unknown_RepID=UPI000233CCEE	NoHit	transcription_factor_LHW-like_[Solanum_lycopersicum]	NoHit	NoHit
Locus_11045_Transcript_1/1_Confidence_1.000_Length_2780	20.7225	89.254	21.1596	56.2814	82.9764	F6HXV5_Putative_uncharacterized_protein_n=1_Tax=Vitis_vinifera_RepID=F6HXV5_VITVI	Subtilase_family_protein_chr3:4658421-4660754_REVERSE_LENGTH=777	subtilisin-like_protease-like_[Solanum_lycopersicum]	A2XA86_ORYSI/63-377_PF00082.17_Peptidase_S8_	Cucumisin-like_serine_protease_subtilisin-like_protease_[Medicago_truncatula]_&gt_gi|355521345|gb|AET01799.1|_Cucumisin-like_serine_protease_subtilisin-like_protease_[Medicago_truncatula]
Locus_11046_Transcript_1/2_Confidence_0.750_Length_1382	50.3122	124.478	80.389	58.9063	65.2499	I1LHV0_Uncharacterized_protein_n=1_Tax=Glycine_max_RepID=I1LHV0_SOYBN	AtPPa4,_PPa4_pyrophosphorylase_4_chr3:19881491-19883308_FORWARD_LENGTH=216	soluble_inorganic_pyrophosphatase-like_[Solanum_lycopersicum]	A0DJK8_PARTE/32-186_PF00719.14_Pyrophosphatase_	hypothetical_protein_PRUPE_ppa011346mg_[Prunus_persica]
Locus_11048_Transcript_1/1_Confidence_1.000_Length_635	3.77333	3.28683	1.59124	2.86384	2.43152	NoHit	NoHit	NoHit	NoHit	NoHit
Locus_11049_Transcript_2/3_Confidence_0.667_Length_648	40.099	26.7876	31.764	32.0067	36.4287	B9N7H3_Predicted_protein_n=1_Tax=Populus_trichocarpa_RepID=B9N7H3_POPTR	Phosphoinositide_phosphatase_family_protein_chr3:4716008-4720524_REVERSE_LENGTH=808	polyphosphoinositide_phosphatase-like_[Solanum_lycopersicum]	NoHit	Phosphoinositide_phosphatase_family_protein_isoform_2_[Theobroma_cacao]
Locus_1105_Transcript_5/7_Confidence_0.600_Length_1801	90.3602	70.9463	113.277	79.9119	64.4069	Q2V9B2_Eukaryotic_translation_initiation_factor_2_beta_subunit-like_n=1_Tax=Solanum_tuberosum_RepID=Q2V9B2_SOLTU	EIF2_BETA_eukaryotic_translation_initiation_factor_2_beta_subunit_chr5:7094994-7096661_REVERSE_LENGTH=268	eukaryotic_translation_initiation_factor_2_subunit_beta-like_[Solanum_lycopersicum]	A4S5Z9_OSTLU/62-189_PF01873.12_eIF-5_eIF-2B_	Eukaryotic_translation_initiation_factor_2_subunit_beta_[Theobroma_cacao]
Locus_11051_Transcript_2/3_Confidence_0.714_Length_1619	11.7832	27.9165	50.7777	30.2916	19.1952	P93394_Uracil_phosphoribosyltransferase_n=1_Tax=Nicotiana_tabacum_RepID=UPP_TOBAC	UPP,_PYRR_uracil_phosphoribosyltransferase_chr3:19956914-19959006_REVERSE_LENGTH=296	uracil_phosphoribosyltransferase-like_isoform_1_[Solanum_lycopersicum]	A0YW17_LYNSP/63-170_PF00156.22_Pribosyltran_	hypothetical_protein_ARALYDRAFT_323928_[Arabidopsis_lyrata_subsp._lyrata]_&gt_gi|297323784|gb|EFH54205.1|_hypothetical_protein_ARALYDRAFT_323928_[Arabidopsis_lyrata_subsp._lyrata]
Locus_11052_Transcript_2/6_Confidence_0.643_Length_1041	36.6755	1066.58	257.394	42.8029	129.295	C6SVI1_V-type_proton_ATPase_subunit_F_n=1_Tax=Glycine_max_RepID=C6SVI1_SOYBN	vacuolar_ATPase_subunit_F_family_protein_chr4:1149419-1151132_REVERSE_LENGTH=128	V-type_proton_ATPase_subunit_F-like_isoform_1_[Solanum_lycopersicum]_&gt_gi|460374932|ref|XP_004233262.1_V-type_proton_ATPase_subunit_F-like_isoform_2_[Solanum_lycopersicum]	A1C6H6_ASPCL/14-120_PF01990.12_ATP-synt_F_	hypothetical_protein_PRUPE_ppa013294mg_[Prunus_persica]
Locus_11053_Transcript_4/4_Confidence_0.667_Length_1855	29.9104	30.8386	43.9693	117.262	23.4417	E0CVD7_Putative_uncharacterized_protein_n=1_Tax=Vitis_vinifera_RepID=E0CVD7_VITVI	NACA2_nascent_polypeptide-associated_complex_subunit_alpha-like_protein_2_chr3:18341072-18342273_FORWARD_LENGTH=217	NoHit	A0CPH0_PARTE/56-114_PF01849.13_NAC_	hypothetical_protein_PRUPE_ppa011150mg_[Prunus_persica]
Locus_11054_Transcript_2/4_Confidence_0.444_Length_1215	7.43901	12.3672	9.2545	18.7398	11.0679	I1KG32_Uncharacterized_protein_n=1_Tax=Glycine_max_RepID=I1KG32_SOYBN	Plastid-lipid_associated_protein_PAP_/_fibrillin_family_protein_chr2:19272427-19273856_FORWARD_LENGTH=284	probable_plastid-lipid-associated_protein_10_chloroplastic-like_[Solanum_lycopersicum]	B9G6K5_ORYSJ/63-281_PF04755.7_PAP_fibrillin_	hypothetical_protein_CARUB_v10023809mg_[Capsella_rubella]
Locus_11055_Transcript_2/2_Confidence_0.667_Length_2740	5.544	9.76265	5.22373	4.83212	4.45512	NoHit	EIL3,_SLIM1,_ATSLIM,_AtEIL3_ETHYLENE-INSENSITIVE3-like_3_chr1:27730434-27732363_REVERSE_LENGTH=567	NoHit	A0MQ93_PRUPE/37-413_PF04873.8_EIN3_	NoHit
Locus_11056_Transcript_1/5_Confidence_0.692_Length_2919	6.68598	8.24049	13.0228	9.64265	5.90081	F6HUM2_Putative_uncharacterized_protein_n=1_Tax=Vitis_vinifera_RepID=F6HUM2_VITVI	BTB/POZ_domain-containing_protein_chr1:23696962-23698708_FORWARD_LENGTH=548	BTB/POZ_domain-containing_protein_At1g63850-like_[Solanum_lycopersicum]	A2XWQ8_ORYSI/103-206_PF00651.26_BTB_	BTB/POZ_domain-containing_protein_isoform_1_[Theobroma_cacao]_&gt_gi|508777561|gb|EOY24817.1|_BTB/POZ_domain-containing_protein_isoform_1_[Theobroma_cacao]_&gt_gi|508777564|gb|EOY24820.1|_BTB/POZ_domain-containing_protein_isoform_1_[Theobroma_cacao]
Locus_11057_Transcript_3/3_Confidence_0.600_Length_1906	31.0149	29.9571	23.6754	19.873	27.6776	F6GY85_Putative_uncharacterized_protein_n=1_Tax=Vitis_vinifera_RepID=F6GY85_VITVI	NoHit	E3_ubiquitin-protein_ligase_RNF13-like_[Solanum_lycopersicum]	A0MZQ0_BRACM/112-158_PF13639.1_zf-RING_2_	E3_ubiquitin-protein_ligase_RNF13-like_[Solanum_lycopersicum]
Locus_11058_Transcript_9/10_Confidence_0.500_Length_2912	33.9291	26.6616	26.9103	35.6634	24.1533	D7TJD6_Putative_uncharacterized_protein_n=1_Tax=Vitis_vinifera_RepID=D7TJD6_VITVI	NoHit	uncharacterized_protein_LOC101262170_[Solanum_lycopersicum]	NoHit	Epidermal_growth_factor_receptor_substrate_15-like_1_putative_[Theobroma_cacao]
Locus_11059_Transcript_1/2_Confidence_0.667_Length_1149	8.94908	51.9895	37.3742	67.5251	36.7858	B9GN09_Peptidyl-prolyl_cis-trans_isomerase_n=1_Tax=Populus_trichocarpa_RepID=B9GN09_POPTR	NoHit	peptidyl-prolyl_cis-trans_isomerase_FKBP13_chloroplastic-like_isoform_1_[Solanum_lycopersicum]	A9NT41_PICSI/112-187_PF00254.23_FKBP_C_	Chain_A_Crystal_Structure_Of_Atfkbp13_&gt_gi|55670203|pdb|1U79|B_Chain_B_Crystal_Structure_Of_Atfkbp13_&gt_gi|55670204|pdb|1U79|C_Chain_C_Crystal_Structure_Of_Atfkbp13_&gt_gi|55670205|pdb|1U79|D_Chain_D_Crystal_Structure_Of_Atfkbp13_&gt_gi|55670206|pdb|1U79|E_Chain_E_Crystal_Structure_Of_Atfkbp13_&gt_gi|82407504|pdb|1Y0O|A_Chain_A_Crystal_Structure_Of_Reduced_Atfkbp13_&gt_gi|82407505|pdb|1Y0O|B_C…
Locus_1106_Transcript_1/2_Confidence_0.750_Length_1823	16.6784	3.28347	2.7384	2.79002	1.67118	F8SS64_LAX3_protein_n=1_Tax=Solanum_lycopersicum_RepID=F8SS64_SOLLC	LAX3_like_AUX1_3_chr1:29201232-29203317_REVERSE_LENGTH=470	LAX3_protein_[Solanum_lycopersicum]	A3RID5_CASGL/37-431_PF01490.13_Aa_trans_	auxin_influx_carrier_component_[Populus_trichocarpa]_&gt_gi|118487818|gb|ABK95732.1|_unknown_[Populus_trichocarpa]_&gt_gi|222856064|gb|EEE93611.1|_auxin_influx_carrier_component_[Populus_trichocarpa]
[truncated: 31,897 more rows]

## Sheet: P. exserta
Transcript	C	F	A	S	T	UniRef100	TAIR10	RefSeq	PfamA	NCBInr protein
[truncated: 30,225 more rows]

## Sheet: P. integrifolia
Transcript	C	F	A	S	T	UniRef100	TAIR10	RefSeq	PfamA	NCBInr protein
[truncated: 33,540 more rows]
