# Supplementary material for: Transcriptome-enabled marker discovery and mapping of plastochron-related genes in Petunia spp
Source: BMC Genomics. 2015 Sep 24;16(1):726. doi: 10.1186/s12864-015-1931-4 (PMC4581106; doi:10.1186/s12864-015-1931-4)
Supplement: Additional file 3: — Supplemental Dataset 2. OrthoMCL clusters across three Petunia species. (XLSM 1433 kb) [file 12864_2015_1931_MOESM3_ESM.xlsm]

## Sheet: groups.txt
*ortholog group numbering starts at GROUP1000 and the species each transcript resides from is as follows: P. axillaris 0001; P. exserta 0002; P. integrifolia 0003
Ortholog Group	Transcripts
GROUP1000:	0001|Locus_613_Transcript_1/1_Confidence_1.000_Length_4020	0001|Locus_8248_Transcript_1/1_Confidence_1.000_Length_3570	0001|Locus_1813_Transcript_12/14_Confidence_0.419_Length_630	0001|Locus_19759_Transcript_1/1_Confidence_1.000_Length_3703	0001|Locus_22841_Transcript_1/1_Confidence_1.000_Length_3440	0001|Locus_34623_Transcript_1/1_Confidence_1.000_Length_3260	0001|Locus_979_Transcript_1/2_Confidence_0.667_Length_3528	0001|Locus_1841_Transcript_1/1_Confidence_1.000_Length_3484	0001|Locus_4308_Transcript_1/2_Confidence_0.667_Length_3402	0001|Locus_3283_Transcript_1/1_Confidence_1.000_Length_3272	0001|Locus_2327_Transcript_1/1_Confidence_1.000_Length_3491	0001|Locus_24111_Transcript_1/1_Confidence_1.000_Length_3160	0001|Locus_5330_Transcript_1/1_Confidence_1.000_Length_3216	0001|Locus_9069_Transcript_1/1_Confidence_1.000_Length_3398	0001|Locus_7633_Transcript_1/1_Confidence_1.000_Length_3693	0001|Locus_6060_Transcript_1/2_Confidence_0.750_Length_4068	0001|Locus_12325_Transcript_1/1_Confidence_1.000_Length_3484	0001|Locus_12495_Transcript_1/5_Confidence_0.692_Length_3337	0001|Locus_15694_Transcript_1/1_Confidence_1.000_Length_3384	0001|Locus_17373_Transcript_1/1_Confidence_1.000_Length_3366	0001|Locus_12836_Transcript_1/1_Confidence_1.000_Length_3549	0001|Locus_14566_Transcript_1/1_Confidence_1.000_Length_3564	0001|Locus_23566_Transcript_1/1_Confidence_1.000_Length_3787	0001|Locus_25355_Transcript_1/1_Confidence_1.000_Length_3970	0001|Locus_26073_Transcript_1/2_Confidence_0.750_Length_2012	0001|Locus_37641_Transcript_1/1_Confidence_1.000_Length_2184	0003|Locus_1410_Transcript_1/6_Confidence_0.688_Length_3843	0003|Locus_31790_Transcript_1/2_Confidence_0.750_Length_3535	0003|Locus_28380_Transcript_1/2_Confidence_0.750_Length_2926	0003|Locus_2628_Transcript_1/1_Confidence_1.000_Length_4013	0003|Locus_8348_Transcript_3/3_Confidence_0.714_Length_3420	0003|Locus_14913_Transcript_3/4_Confidence_0.571_Length_4206	0003|Locus_6704_Transcript_1/4_Confidence_0.700_Length_3452	0003|Locus_3458_Transcript_1/2_Confidence_0.667_Length_3496	0003|Locus_7630_Transcript_1/2_Confidence_0.750_Length_3274	0003|Locus_5204_Transcript_3/4_Confidence_0.625_Length_3289	0003|Locus_55071_Transcript_2/8_Confidence_0.714_Length_3638	0003|Locus_12345_Transcript_3/7_Confidence_0.632_Length_2766	0003|Locus_42350_Transcript_1/2_Confidence_0.750_Length_2338	0003|Locus_35083_Transcript_1/1_Confidence_1.000_Length_3083	0003|Locus_14324_Transcript_1/1_Confidence_1.000_Length_3605	0003|Locus_15372_Transcript_4/10_Confidence_0.645_Length_384	0003|Locus_43785_Transcript_1/2_Confidence_0.800_Length_4018	0003|Locus_16324_Transcript_1/1_Confidence_1.000_Length_3265	0003|Locus_19682_Transcript_1/10_Confidence_0.676_Length_344
GROUP1001:	0001|Locus_4787_Transcript_1/2_Confidence_0.667_Length_3183	0001|Locus_7913_Transcript_1/1_Confidence_1.000_Length_2666	0001|Locus_6950_Transcript_1/2_Confidence_0.667_Length_2906	0001|Locus_5943_Transcript_1/2_Confidence_0.750_Length_3181	0001|Locus_8482_Transcript_1/1_Confidence_1.000_Length_2777	0001|Locus_11560_Transcript_3/3_Confidence_0.714_Length_3028	0001|Locus_34928_Transcript_1/2_Confidence_0.750_Length_3030	0001|Locus_16461_Transcript_1/1_Confidence_1.000_Length_2882	0001|Locus_24135_Transcript_2/6_Confidence_0.667_Length_2402	0001|Locus_25397_Transcript_1/1_Confidence_1.000_Length_3370	0001|Locus_17010_Transcript_3/5_Confidence_0.615_Length_3337	0001|Locus_24481_Transcript_1/1_Confidence_1.000_Length_1856	0001|Locus_3360_Transcript_6/12_Confidence_0.163_Length_2903	0003|Locus_5558_Transcript_1/2_Confidence_0.750_Length_2816	0003|Locus_66331_Transcript_2/3_Confidence_0.714_Length_2919	0003|Locus_8381_Transcript_1/2_Confidence_0.750_Length_2729	0003|Locus_9367_Transcript_1/1_Confidence_1.000_Length_3042	0003|Locus_18404_Transcript_1/3_Confidence_0.714_Length_2628	0003|Locus_30282_Transcript_2/2_Confidence_0.750_Length_2751	0003|Locus_18794_Transcript_6/8_Confidence_0.619_Length_3202	0003|Locus_36061_Transcript_3/6_Confidence_0.667_Length_2977	0003|Locus_23687_Transcript_1/7_Confidence_0.647_Length_2645	0003|Locus_32975_Transcript_1/1_Confidence_1.000_Length_3015	0003|Locus_5806_Transcript_1/1_Confidence_1.000_Length_2740	0002|Locus_3028_Transcript_1/1_Confidence_1.000_Length_3041	0002|Locus_6013_Transcript_1/1_Confidence_1.000_Length_2794	0002|Locus_3732_Transcript_2/4_Confidence_0.667_Length_2736	0002|Locus_6575_Transcript_1/1_Confidence_1.000_Length_2664	0002|Locus_8704_Transcript_1/5_Confidence_0.600_Length_2793	0002|Locus_6400_Transcript_1/1_Confidence_1.000_Length_2915	0002|Locus_9228_Transcript_1/1_Confidence_1.000_Length_2798	0002|Locus_7114_Transcript_1/1_Confidence_1.000_Length_1863	0002|Locus_10199_Transcript_1/3_Confidence_0.800_Length_2550	0002|Locus_13348_Transcript_1/1_Confidence_1.000_Length_2679	0002|Locus_15419_Transcript_1/1_Confidence_1.000_Length_2721	0002|Locus_37740_Transcript_2/3_Confidence_0.714_Length_2979	0002|Locus_16539_Transcript_1/2_Confidence_0.800_Length_2514	0002|Locus_33740_Transcript_1/2_Confidence_0.750_Length_2993	0002|Locus_20063_Transcript_2/2_Confidence_0.667_Length_1914	0002|Locus_13417_Transcript_1/1_Confidence_1.000_Length_2660	0002|Locus_17737_Transcript_3/5_Confidence_0.692_Length_3489	0002|Locus_16847_Transcript_1/1_Confidence_1.000_Length_2384	0002|Locus_6616_Transcript_1/1_Confidence_1.000_Length_1479	0001|Locus_3334_Transcript_1/1_Confidence_1.000_Length_1553	0003|Locus_10797_Transcript_5/7_Confidence_0.588_Length_278
GROUP1002:	0001|Locus_1456_Transcript_1/3_Confidence_0.667_Length_2258	0001|Locus_8788_Transcript_1/2_Confidence_0.667_Length_2225	0001|Locus_7614_Transcript_1/1_Confidence_1.000_Length_1915	0001|Locus_18251_Transcript_1/2_Confidence_0.750_Length_2274	0001|Locus_15330_Transcript_1/1_Confidence_1.000_Length_1937	0001|Locus_17112_Transcript_1/1_Confidence_1.000_Length_2123	0001|Locus_27792_Transcript_1/1_Confidence_1.000_Length_2110	0001|Locus_45500_Transcript_1/1_Confidence_1.000_Length_1936	0001|Locus_4234_Transcript_1/1_Confidence_1.000_Length_2455	0001|Locus_9169_Transcript_1/1_Confidence_1.000_Length_1945	0001|Locus_44256_Transcript_1/1_Confidence_1.000_Length_1605	0001|Locus_14289_Transcript_1/1_Confidence_1.000_Length_2666	0001|Locus_35043_Transcript_1/1_Confidence_1.000_Length_2912	0001|Locus_39817_Transcript_1/1_Confidence_1.000_Length_2252	0001|Locus_9901_Transcript_1/3_Confidence_0.667_Length_2764	0001|Locus_26653_Transcript_1/1_Confidence_1.000_Length_1928	0003|Locus_2050_Transcript_2/3_Confidence_0.667_Length_2270	0003|Locus_5974_Transcript_1/4_Confidence_0.700_Length_1999	0003|Locus_29103_Transcript_4/4_Confidence_0.667_Length_1955	0003|Locus_25900_Transcript_1/2_Confidence_0.667_Length_1886	0003|Locus_89147_Transcript_1/1_Confidence_1.000_Length_1637	0003|Locus_90747_Transcript_1/1_Confidence_1.000_Length_1700	0003|Locus_2339_Transcript_1/3_Confidence_0.714_Length_1666	0003|Locus_6899_Transcript_1/4_Confidence_0.700_Length_2664	0003|Locus_3316_Transcript_1/7_Confidence_0.600_Length_1752	0003|Locus_86570_Transcript_6/7_Confidence_0.632_Length_2338	0003|Locus_4546_Transcript_2/4_Confidence_0.625_Length_1670	0003|Locus_71877_Transcript_1/1_Confidence_1.000_Length_1245	0003|Locus_15396_Transcript_1/1_Confidence_1.000_Length_1708	0003|Locus_15654_Transcript_1/2_Confidence_0.750_Length_1909	0003|Locus_18177_Transcript_4/4_Confidence_0.571_Length_2176	0002|Locus_113_Transcript_1/1_Confidence_1.000_Length_2451	0002|Locus_12342_Transcript_1/1_Confidence_1.000_Length_2664	0002|Locus_27401_Transcript_1/1_Confidence_1.000_Length_2299	0002|Locus_1627_Transcript_3/3_Confidence_0.600_Length_2311	0002|Locus_3385_Transcript_6/6_Confidence_0.417_Length_2147	0002|Locus_5620_Transcript_1/1_Confidence_1.000_Length_1835	0002|Locus_9986_Transcript_1/1_Confidence_1.000_Length_2142	0002|Locus_35681_Transcript_1/1_Confidence_1.000_Length_1652	0002|Locus_17467_Transcript_1/1_Confidence_1.000_Length_1963	0002|Locus_36021_Transcript_1/1_Confidence_1.000_Length_1652	0002|Locus_46809_Transcript_1/1_Confidence_1.000_Length_2050	0002|Locus_1879_Transcript_1/1_Confidence_1.000_Length_2196	0002|Locus_46528_Transcript_1/1_Confidence_1.000_Length_2253	0002|Locus_1718_Transcript_1/1_Confidence_1.000_Length_2188
GROUP1003:	0001|Locus_207_Transcript_2/11_Confidence_0.705_Length_4735	0001|Locus_842_Transcript_1/1_Confidence_1.000_Length_4812	0001|Locus_762_Transcript_2/2_Confidence_0.667_Length_4762	0001|Locus_2367_Transcript_10/14_Confidence_0.654_Length_515	0001|Locus_20947_Transcript_1/4_Confidence_0.786_Length_2883	0001|Locus_22230_Transcript_8/9_Confidence_0.680_Length_3466	0001|Locus_33326_Transcript_5/6_Confidence_0.684_Length_3646	0001|Locus_45391_Transcript_1/2_Confidence_0.800_Length_1820	0001|Locus_25683_Transcript_1/1_Confidence_1.000_Length_1805	0001|Locus_1372_Transcript_1/1_Confidence_1.000_Length_5118	0001|Locus_20297_Transcript_2/4_Confidence_0.667_Length_4899	0001|Locus_10690_Transcript_1/5_Confidence_0.667_Length_3603	0001|Locus_11342_Transcript_1/1_Confidence_1.000_Length_4465	0001|Locus_13226_Transcript_1/1_Confidence_1.000_Length_4860	0003|Locus_1086_Transcript_6/9_Confidence_0.667_Length_2766	0003|Locus_3228_Transcript_1/1_Confidence_1.000_Length_4839	0003|Locus_2255_Transcript_6/8_Confidence_0.643_Length_3198	0003|Locus_60944_Transcript_9/10_Confidence_0.610_Length_506	0003|Locus_57183_Transcript_1/8_Confidence_0.667_Length_3312	0003|Locus_9042_Transcript_1/7_Confidence_0.682_Length_4959	0003|Locus_25464_Transcript_1/1_Confidence_1.000_Length_2452	0003|Locus_24233_Transcript_6/10_Confidence_0.735_Length_232	0003|Locus_9048_Transcript_5/6_Confidence_0.688_Length_4647	0003|Locus_59690_Transcript_6/10_Confidence_0.593_Length_469	0003|Locus_9307_Transcript_1/3_Confidence_0.750_Length_1585	0003|Locus_47436_Transcript_3/5_Confidence_0.533_Length_2019	0003|Locus_14463_Transcript_5/10_Confidence_0.423_Length_248	0003|Locus_29480_Transcript_9/10_Confidence_0.645_Length_191	0003|Locus_19651_Transcript_2/5_Confidence_0.647_Length_1757	0002|Locus_527_Transcript_2/3_Confidence_0.714_Length_5202	0002|Locus_8330_Transcript_1/1_Confidence_1.000_Length_4481	0002|Locus_5494_Transcript_1/9_Confidence_0.630_Length_3516	0002|Locus_1237_Transcript_1/1_Confidence_1.000_Length_4828	0002|Locus_4063_Transcript_1/1_Confidence_1.000_Length_4550	0002|Locus_2940_Transcript_1/10_Confidence_0.649_Length_3666	0002|Locus_32711_Transcript_1/8_Confidence_0.682_Length_5121	0002|Locus_15979_Transcript_1/1_Confidence_1.000_Length_4712	0002|Locus_14705_Transcript_1/1_Confidence_1.000_Length_4925	0002|Locus_16184_Transcript_4/5_Confidence_0.636_Length_4665	0002|Locus_27741_Transcript_1/5_Confidence_0.600_Length_4980	0002|Locus_14481_Transcript_3/3_Confidence_0.750_Length_3519	0002|Locus_26982_Transcript_1/1_Confidence_1.000_Length_1727	0002|Locus_5567_Transcript_4/5_Confidence_0.692_Length_2002	0003|Locus_21534_Transcript_1/1_Confidence_1.000_Length_1207	0001|Locus_1239_Transcript_1/2_Confidence_0.800_Length_1870
GROUP1004:	0001|Locus_1871_Transcript_4/5_Confidence_0.500_Length_3994	0001|Locus_29727_Transcript_1/1_Confidence_1.000_Length_2581	0001|Locus_2700_Transcript_1/2_Confidence_0.800_Length_2771	0001|Locus_9766_Transcript_1/1_Confidence_1.000_Length_2927	0001|Locus_10565_Transcript_4/6_Confidence_0.643_Length_3475	0001|Locus_25105_Transcript_1/1_Confidence_1.000_Length_2930	0001|Locus_13822_Transcript_4/4_Confidence_0.571_Length_3221	0001|Locus_4217_Transcript_1/2_Confidence_0.750_Length_3497	0001|Locus_16186_Transcript_1/1_Confidence_1.000_Length_2916	0001|Locus_18234_Transcript_1/1_Confidence_1.000_Length_3027	0001|Locus_23327_Transcript_1/1_Confidence_1.000_Length_2728	0003|Locus_3261_Transcript_4/8_Confidence_0.588_Length_2653	0003|Locus_64703_Transcript_1/2_Confidence_0.750_Length_3071	0003|Locus_6407_Transcript_5/6_Confidence_0.571_Length_2974	0003|Locus_3857_Transcript_5/5_Confidence_0.600_Length_3222	0003|Locus_6519_Transcript_4/4_Confidence_0.571_Length_2838	0003|Locus_71387_Transcript_1/3_Confidence_0.750_Length_3119	0003|Locus_61734_Transcript_1/7_Confidence_0.714_Length_3221	0003|Locus_6729_Transcript_2/6_Confidence_0.643_Length_2503	0003|Locus_9325_Transcript_3/5_Confidence_0.667_Length_3380	0003|Locus_11046_Transcript_5/6_Confidence_0.737_Length_3600	0003|Locus_11272_Transcript_1/7_Confidence_0.533_Length_2880	0003|Locus_15040_Transcript_2/2_Confidence_0.667_Length_2757	0003|Locus_22881_Transcript_1/3_Confidence_0.700_Length_2759	0003|Locus_60599_Transcript_1/2_Confidence_0.833_Length_1582	0002|Locus_1610_Transcript_1/1_Confidence_1.000_Length_2894	0002|Locus_6295_Transcript_4/5_Confidence_0.692_Length_4074	0002|Locus_8327_Transcript_5/5_Confidence_0.556_Length_3053	0002|Locus_6767_Transcript_2/2_Confidence_0.667_Length_3236	0002|Locus_34681_Transcript_1/1_Confidence_1.000_Length_2990	0002|Locus_16787_Transcript_1/2_Confidence_0.750_Length_2976	0002|Locus_10065_Transcript_1/1_Confidence_1.000_Length_2847	0002|Locus_13047_Transcript_1/2_Confidence_0.667_Length_2848	0002|Locus_17830_Transcript_1/2_Confidence_0.750_Length_2868	0002|Locus_24163_Transcript_4/6_Confidence_0.500_Length_3223	0002|Locus_20294_Transcript_1/1_Confidence_1.000_Length_2487	0002|Locus_5734_Transcript_5/7_Confidence_0.588_Length_3710	0002|Locus_35132_Transcript_1/1_Confidence_1.000_Length_1695	0001|Locus_1077_Transcript_2/3_Confidence_0.667_Length_3872	0002|Locus_2495_Transcript_2/3_Confidence_0.714_Length_1903	0002|Locus_3108_Transcript_2/3_Confidence_0.714_Length_3269	0001|Locus_9575_Transcript_6/7_Confidence_0.533_Length_4061	0002|Locus_93_Transcript_1/2_Confidence_0.750_Length_3469	0001|Locus_20892_Transcript_1/1_Confidence_1.000_Length_1195	0003|Locus_14982_Transcript_2/3_Confidence_0.667_Length_2604	0
GROUP1005:	0001|Locus_1496_Transcript_1/3_Confidence_0.667_Length_2856	0001|Locus_41819_Transcript_1/1_Confidence_1.000_Length_2796	0001|Locus_3028_Transcript_2/3_Confidence_0.714_Length_3844	0001|Locus_15940_Transcript_1/1_Confidence_1.000_Length_2481	0001|Locus_3649_Transcript_8/11_Confidence_0.600_Length_3166	0001|Locus_4014_Transcript_4/5_Confidence_0.636_Length_3509	0001|Locus_5032_Transcript_6/13_Confidence_0.588_Length_3356	0001|Locus_8120_Transcript_3/5_Confidence_0.583_Length_3334	0001|Locus_4576_Transcript_3/4_Confidence_0.667_Length_3837	0001|Locus_10058_Transcript_2/5_Confidence_0.615_Length_3027	0001|Locus_12240_Transcript_4/5_Confidence_0.600_Length_3372	0001|Locus_29089_Transcript_2/3_Confidence_0.714_Length_3143	0001|Locus_14766_Transcript_1/3_Confidence_0.600_Length_3845	0001|Locus_16365_Transcript_1/1_Confidence_1.000_Length_1359	0003|Locus_405_Transcript_9/10_Confidence_0.577_Length_1942	0003|Locus_413_Transcript_7/10_Confidence_0.333_Length_2460	0003|Locus_8214_Transcript_5/6_Confidence_0.692_Length_3907	0003|Locus_3616_Transcript_5/10_Confidence_0.567_Length_3049	0003|Locus_3914_Transcript_5/9_Confidence_0.600_Length_3367	0003|Locus_91064_Transcript_1/1_Confidence_1.000_Length_2629	0003|Locus_87322_Transcript_1/2_Confidence_0.800_Length_2763	0003|Locus_10064_Transcript_3/7_Confidence_0.650_Length_2796	0003|Locus_19598_Transcript_1/2_Confidence_0.667_Length_2813	0003|Locus_19370_Transcript_1/4_Confidence_0.667_Length_3252	0003|Locus_17325_Transcript_4/5_Confidence_0.583_Length_2939	0003|Locus_31238_Transcript_1/1_Confidence_1.000_Length_2633	0003|Locus_31858_Transcript_2/3_Confidence_0.600_Length_2834	0003|Locus_15316_Transcript_1/1_Confidence_1.000_Length_2716	0003|Locus_51363_Transcript_1/3_Confidence_0.714_Length_2524	0003|Locus_14626_Transcript_1/10_Confidence_0.594_Length_309	0002|Locus_1919_Transcript_2/3_Confidence_0.714_Length_3511	0002|Locus_21617_Transcript_2/3_Confidence_0.714_Length_3424	0002|Locus_1941_Transcript_6/7_Confidence_0.529_Length_3144	0002|Locus_2108_Transcript_4/6_Confidence_0.667_Length_3580	0002|Locus_21224_Transcript_1/4_Confidence_0.625_Length_3495	0002|Locus_31855_Transcript_1/1_Confidence_1.000_Length_2642	0002|Locus_9034_Transcript_2/2_Confidence_0.667_Length_3312	0002|Locus_31560_Transcript_3/4_Confidence_0.667_Length_3550	0002|Locus_33681_Transcript_1/1_Confidence_1.000_Length_2786	0002|Locus_46557_Transcript_1/2_Confidence_0.667_Length_2571	0002|Locus_12771_Transcript_1/1_Confidence_1.000_Length_1140	0002|Locus_21106_Transcript_1/1_Confidence_1.000_Length_2526	0002|Locus_44332_Transcript_1/2_Confidence_0.667_Length_2846	0002|Locus_24764_Transcript_1/1_Confidence_1.000_Length_2547	0002|Locus_6028_Transcript_3/7_Confidence_0.647_Lengt
GROUP1006:	0001|Locus_1591_Transcript_4/4_Confidence_0.643_Length_4840	0001|Locus_2038_Transcript_1/4_Confidence_0.700_Length_1905	0001|Locus_24833_Transcript_4/5_Confidence_0.714_Length_1811	0001|Locus_20555_Transcript_1/1_Confidence_1.000_Length_3478	0001|Locus_2821_Transcript_1/1_Confidence_1.000_Length_3749	0001|Locus_7129_Transcript_3/3_Confidence_0.667_Length_4493	0001|Locus_3155_Transcript_3/4_Confidence_0.625_Length_5045	0001|Locus_7137_Transcript_8/11_Confidence_0.594_Length_3956	0001|Locus_13302_Transcript_1/2_Confidence_0.667_Length_5271	0001|Locus_15483_Transcript_4/4_Confidence_0.571_Length_5000	0001|Locus_14051_Transcript_3/8_Confidence_0.731_Length_2483	0001|Locus_34574_Transcript_8/10_Confidence_0.292_Length_490	0003|Locus_2568_Transcript_5/5_Confidence_0.688_Length_3972	0003|Locus_9678_Transcript_2/4_Confidence_0.700_Length_4498	0003|Locus_11325_Transcript_3/8_Confidence_0.515_Length_3921	0003|Locus_19655_Transcript_9/10_Confidence_0.481_Length_478	0003|Locus_22640_Transcript_1/2_Confidence_0.857_Length_3355	0003|Locus_11567_Transcript_3/4_Confidence_0.444_Length_5543	0003|Locus_26313_Transcript_2/4_Confidence_0.625_Length_4126	0003|Locus_13708_Transcript_2/5_Confidence_0.714_Length_5276	0003|Locus_4715_Transcript_2/3_Confidence_0.714_Length_4280	0003|Locus_4020_Transcript_5/9_Confidence_0.682_Length_4941	0003|Locus_17212_Transcript_6/7_Confidence_0.625_Length_2869	0002|Locus_3205_Transcript_8/8_Confidence_0.650_Length_5373	0002|Locus_33229_Transcript_1/2_Confidence_0.833_Length_5339	0002|Locus_12266_Transcript_7/8_Confidence_0.703_Length_2680	0002|Locus_13836_Transcript_1/1_Confidence_1.000_Length_2540	0002|Locus_16052_Transcript_1/1_Confidence_1.000_Length_5178	0002|Locus_23030_Transcript_1/1_Confidence_1.000_Length_1676	0002|Locus_6499_Transcript_1/1_Confidence_1.000_Length_4433	0002|Locus_6534_Transcript_1/1_Confidence_1.000_Length_4194	0002|Locus_20660_Transcript_1/1_Confidence_1.000_Length_1242	0002|Locus_3260_Transcript_4/8_Confidence_0.667_Length_4215	0003|Locus_31028_Transcript_1/1_Confidence_1.000_Length_1375	0003|Locus_12853_Transcript_5/6_Confidence_0.533_Length_3415	0003|Locus_74123_Transcript_3/9_Confidence_0.440_Length_3595	0003|Locus_19224_Transcript_4/4_Confidence_0.706_Length_2669	0001|Locus_14711_Transcript_1/2_Confidence_0.750_Length_4314	0002|Locus_1219_Transcript_1/1_Confidence_1.000_Length_1765	0002|Locus_7523_Transcript_1/3_Confidence_0.667_Length_2562	0002|Locus_6962_Transcript_1/2_Confidence_0.750_Length_3332	0002|Locus_22383_Transcript_1/1_Confidence_1.000_Length_1001	0002|Locus_8906_Transcript_1/1_Confidence_1.000_Length_2084	0002|Locus_11733_Transcript_1/1_Confidence_1.000_Length_2629
GROUP1007:	0001|Locus_1632_Transcript_1/8_Confidence_0.619_Length_3815	0001|Locus_2181_Transcript_1/1_Confidence_1.000_Length_3425	0001|Locus_9885_Transcript_1/1_Confidence_1.000_Length_2839	0001|Locus_5867_Transcript_1/7_Confidence_0.588_Length_3209	0001|Locus_6615_Transcript_1/1_Confidence_1.000_Length_3276	0001|Locus_5635_Transcript_2/3_Confidence_0.600_Length_3518	0001|Locus_18779_Transcript_1/3_Confidence_0.667_Length_3450	0001|Locus_6305_Transcript_1/2_Confidence_0.833_Length_3264	0001|Locus_6419_Transcript_1/2_Confidence_0.857_Length_2170	0001|Locus_9803_Transcript_1/1_Confidence_1.000_Length_2978	0001|Locus_10552_Transcript_1/1_Confidence_1.000_Length_3232	0001|Locus_13245_Transcript_4/6_Confidence_0.706_Length_3311	0001|Locus_10682_Transcript_2/2_Confidence_0.667_Length_3048	0001|Locus_24584_Transcript_1/1_Confidence_1.000_Length_2094	0001|Locus_14746_Transcript_4/7_Confidence_0.647_Length_2246	0003|Locus_2317_Transcript_3/10_Confidence_0.618_Length_3225	0003|Locus_8276_Transcript_1/1_Confidence_1.000_Length_3401	0003|Locus_7940_Transcript_4/5_Confidence_0.583_Length_1615	0003|Locus_9189_Transcript_1/1_Confidence_1.000_Length_3087	0003|Locus_21656_Transcript_4/6_Confidence_0.500_Length_3159	0003|Locus_8559_Transcript_2/7_Confidence_0.529_Length_2622	0002|Locus_596_Transcript_1/1_Confidence_1.000_Length_2360	0002|Locus_6599_Transcript_1/1_Confidence_1.000_Length_4034	0002|Locus_7060_Transcript_1/2_Confidence_0.750_Length_3246	0002|Locus_2069_Transcript_1/8_Confidence_0.667_Length_2907	0002|Locus_3722_Transcript_1/1_Confidence_1.000_Length_3238	0002|Locus_7504_Transcript_1/1_Confidence_1.000_Length_3221	0002|Locus_4304_Transcript_1/1_Confidence_1.000_Length_2563	0002|Locus_3225_Transcript_1/5_Confidence_0.692_Length_3164	0002|Locus_4345_Transcript_1/1_Confidence_1.000_Length_3067	0002|Locus_2802_Transcript_1/1_Confidence_1.000_Length_3250	0002|Locus_4450_Transcript_1/1_Confidence_1.000_Length_2865	0002|Locus_3153_Transcript_3/12_Confidence_0.581_Length_2154	0002|Locus_9750_Transcript_1/1_Confidence_1.000_Length_1441	0002|Locus_10243_Transcript_1/1_Confidence_1.000_Length_3932	0002|Locus_10882_Transcript_1/2_Confidence_0.750_Length_3486	0002|Locus_12286_Transcript_1/1_Confidence_1.000_Length_2973	0003|Locus_26531_Transcript_1/1_Confidence_1.000_Length_1038	0003|Locus_5864_Transcript_2/9_Confidence_0.583_Length_1731	0002|Locus_16201_Transcript_1/1_Confidence_1.000_Length_1143	0003|Locus_3812_Transcript_7/10_Confidence_0.462_Length_3367	0003|Locus_75817_Transcript_1/1_Confidence_0.750_Length_1594
GROUP1008:	0001|Locus_5331_Transcript_2/3_Confidence_0.714_Length_3676	0001|Locus_950_Transcript_8/14_Confidence_0.527_Length_3724	0001|Locus_6190_Transcript_3/10_Confidence_0.561_Length_4061	0001|Locus_11140_Transcript_1/2_Confidence_0.750_Length_4179	0001|Locus_21547_Transcript_1/2_Confidence_0.750_Length_4036	0001|Locus_22545_Transcript_6/8_Confidence_0.375_Length_3132	0001|Locus_15055_Transcript_1/2_Confidence_0.833_Length_3953	0001|Locus_14300_Transcript_2/2_Confidence_0.800_Length_3979	0001|Locus_11890_Transcript_2/3_Confidence_0.714_Length_1876	0001|Locus_21455_Transcript_1/1_Confidence_1.000_Length_1928	0001|Locus_23658_Transcript_1/3_Confidence_0.778_Length_2616	0001|Locus_30889_Transcript_3/6_Confidence_0.600_Length_1480	0003|Locus_321_Transcript_6/10_Confidence_0.464_Length_5892	0003|Locus_4598_Transcript_2/4_Confidence_0.727_Length_4046	0003|Locus_33892_Transcript_2/10_Confidence_0.655_Length_410	0003|Locus_6036_Transcript_8/10_Confidence_0.514_Length_3636	0003|Locus_2092_Transcript_3/3_Confidence_0.600_Length_2244	0003|Locus_7930_Transcript_3/8_Confidence_0.400_Length_2839	0003|Locus_10529_Transcript_3/7_Confidence_0.591_Length_2170	0003|Locus_18109_Transcript_1/2_Confidence_0.889_Length_2111	0003|Locus_11445_Transcript_1/4_Confidence_0.750_Length_4002	0003|Locus_21836_Transcript_1/2_Confidence_0.800_Length_1951	0003|Locus_22240_Transcript_3/5_Confidence_0.706_Length_1395	0002|Locus_2235_Transcript_5/6_Confidence_0.571_Length_4088	0002|Locus_9203_Transcript_1/1_Confidence_1.000_Length_2443	0002|Locus_4871_Transcript_3/10_Confidence_0.625_Length_4260	0002|Locus_2671_Transcript_1/1_Confidence_1.000_Length_2172	0002|Locus_9406_Transcript_1/3_Confidence_0.667_Length_3212	0002|Locus_10100_Transcript_1/4_Confidence_0.571_Length_2642	0002|Locus_13882_Transcript_1/1_Confidence_1.000_Length_3824	0002|Locus_17207_Transcript_1/1_Confidence_1.000_Length_4167	0002|Locus_14355_Transcript_3/3_Confidence_0.667_Length_3911	0002|Locus_22711_Transcript_1/1_Confidence_1.000_Length_1705	0002|Locus_5370_Transcript_1/2_Confidence_0.889_Length_2285	0002|Locus_18346_Transcript_3/3_Confidence_0.571_Length_1658	0003|Locus_3809_Transcript_6/9_Confidence_0.568_Length_2262	0003|Locus_18500_Transcript_3/3_Confidence_0.750_Length_1340	0001|Locus_19561_Transcript_1/1_Confidence_1.000_Length_1934	0002|Locus_23298_Transcript_1/2_Confidence_0.750_Length_1173	0002|Locus_20115_Transcript_1/1_Confidence_1.000_Length_1431
GROUP1009:	0001|Locus_325_Transcript_2/3_Confidence_0.667_Length_4670	0001|Locus_4314_Transcript_2/3_Confidence_0.714_Length_4516	0001|Locus_7793_Transcript_5/6_Confidence_0.583_Length_5016	0001|Locus_800_Transcript_9/10_Confidence_0.560_Length_4414	0001|Locus_3637_Transcript_1/2_Confidence_0.750_Length_4631	0001|Locus_2290_Transcript_1/2_Confidence_0.750_Length_4116	0001|Locus_23332_Transcript_1/1_Confidence_1.000_Length_3724	0001|Locus_2605_Transcript_4/5_Confidence_0.700_Length_4360	0001|Locus_12788_Transcript_2/2_Confidence_0.667_Length_3402	0001|Locus_17537_Transcript_1/1_Confidence_1.000_Length_3370	0001|Locus_13927_Transcript_3/7_Confidence_0.571_Length_3794	0001|Locus_20189_Transcript_1/1_Confidence_1.000_Length_3698	0001|Locus_22093_Transcript_1/1_Confidence_1.000_Length_3780	0003|Locus_1575_Transcript_5/8_Confidence_0.545_Length_4812	0003|Locus_24824_Transcript_2/4_Confidence_0.600_Length_4123	0003|Locus_9101_Transcript_3/4_Confidence_0.714_Length_4796	0003|Locus_26868_Transcript_1/1_Confidence_1.000_Length_3452	0003|Locus_2442_Transcript_4/10_Confidence_0.654_Length_4328	0003|Locus_7373_Transcript_2/7_Confidence_0.588_Length_4176	0003|Locus_19075_Transcript_3/4_Confidence_0.545_Length_4072	0003|Locus_29148_Transcript_5/7_Confidence_0.684_Length_3349	0003|Locus_11301_Transcript_5/10_Confidence_0.625_Length_449	0003|Locus_16949_Transcript_8/9_Confidence_0.652_Length_3791	0003|Locus_59090_Transcript_3/10_Confidence_0.621_Length_386	0003|Locus_65358_Transcript_1/5_Confidence_0.667_Length_3544	0002|Locus_42_Transcript_1/1_Confidence_1.000_Length_4068	0002|Locus_5691_Transcript_2/2_Confidence_0.667_Length_4326	0002|Locus_46431_Transcript_1/1_Confidence_1.000_Length_3933	0002|Locus_385_Transcript_1/1_Confidence_1.000_Length_4058	0002|Locus_1059_Transcript_2/4_Confidence_0.556_Length_3962	0002|Locus_12914_Transcript_1/1_Confidence_1.000_Length_3749	0002|Locus_23311_Transcript_1/1_Confidence_1.000_Length_3781	0002|Locus_32994_Transcript_1/1_Confidence_1.000_Length_3405	0002|Locus_1104_Transcript_2/4_Confidence_0.667_Length_4812	0002|Locus_2176_Transcript_2/3_Confidence_0.571_Length_3026	0002|Locus_29894_Transcript_2/3_Confidence_0.714_Length_3661	0002|Locus_1118_Transcript_6/7_Confidence_0.615_Length_4596	0002|Locus_10181_Transcript_2/3_Confidence_0.667_Length_3980	0003|Locus_45784_Transcript_2/5_Confidence_0.636_Length_1671
GROUP1010:	0001|Locus_1274_Transcript_9/10_Confidence_0.586_Length_6961	0001|Locus_605_Transcript_9/10_Confidence_0.522_Length_7049	0001|Locus_2688_Transcript_4/5_Confidence_0.556_Length_5262	0001|Locus_7166_Transcript_4/4_Confidence_0.700_Length_5606	0001|Locus_3755_Transcript_2/4_Confidence_0.700_Length_5225	0001|Locus_3831_Transcript_6/7_Confidence_0.625_Length_5306	0001|Locus_1299_Transcript_4/7_Confidence_0.467_Length_5028	0001|Locus_19707_Transcript_1/1_Confidence_1.000_Length_4716	0001|Locus_14680_Transcript_1/5_Confidence_0.667_Length_2761	0001|Locus_2776_Transcript_7/10_Confidence_0.630_Length_5193	0001|Locus_10313_Transcript_1/3_Confidence_0.714_Length_4910	0003|Locus_2328_Transcript_7/10_Confidence_0.625_Length_5639	0003|Locus_3827_Transcript_3/10_Confidence_0.460_Length_4415	0003|Locus_8183_Transcript_5/7_Confidence_0.588_Length_5854	0003|Locus_7827_Transcript_5/5_Confidence_0.500_Length_5068	0003|Locus_32486_Transcript_1/6_Confidence_0.688_Length_4113	0003|Locus_2817_Transcript_4/8_Confidence_0.643_Length_4401	0003|Locus_31685_Transcript_3/8_Confidence_0.667_Length_3003	0003|Locus_17782_Transcript_1/4_Confidence_0.727_Length_4448	0003|Locus_23625_Transcript_1/3_Confidence_0.714_Length_3505	0003|Locus_21893_Transcript_2/9_Confidence_0.583_Length_4806	0003|Locus_55341_Transcript_2/5_Confidence_0.636_Length_1517	0002|Locus_704_Transcript_1/1_Confidence_1.000_Length_5047	0002|Locus_8454_Transcript_1/2_Confidence_0.800_Length_5595	0002|Locus_7394_Transcript_1/3_Confidence_0.882_Length_5133	0002|Locus_95_Transcript_1/5_Confidence_0.636_Length_5194	0002|Locus_1000_Transcript_2/2_Confidence_0.667_Length_5177	0002|Locus_14641_Transcript_1/1_Confidence_1.000_Length_4575	0002|Locus_28954_Transcript_1/1_Confidence_1.000_Length_4791	0002|Locus_1155_Transcript_5/6_Confidence_0.625_Length_5852	0002|Locus_1607_Transcript_1/2_Confidence_0.750_Length_5161	0002|Locus_1032_Transcript_1/3_Confidence_0.667_Length_5542	0002|Locus_6555_Transcript_1/3_Confidence_0.667_Length_5601	0002|Locus_14817_Transcript_1/1_Confidence_1.000_Length_1806	0003|Locus_2019_Transcript_7/8_Confidence_0.438_Length_7609	0002|Locus_32093_Transcript_1/1_Confidence_1.000_Length_3240	0003|Locus_4726_Transcript_4/10_Confidence_0.656_Length_6436	0001|Locus_10630_Transcript_1/2_Confidence_0.750_Length_4878	0001|Locus_29820_Transcript_1/5_Confidence_0.692_Length_1180
GROUP1011:	0001|Locus_4055_Transcript_3/3_Confidence_0.600_Length_3320	0001|Locus_42295_Transcript_1/1_Confidence_1.000_Length_3111	0001|Locus_6474_Transcript_1/1_Confidence_1.000_Length_3353	0001|Locus_9578_Transcript_1/1_Confidence_1.000_Length_3437	0001|Locus_9589_Transcript_1/1_Confidence_1.000_Length_3088	0001|Locus_68763_Transcript_1/1_Confidence_1.000_Length_2874	0001|Locus_12612_Transcript_1/1_Confidence_1.000_Length_3440	0001|Locus_24614_Transcript_1/1_Confidence_1.000_Length_2990	0001|Locus_18971_Transcript_1/1_Confidence_1.000_Length_2855	0001|Locus_14802_Transcript_1/1_Confidence_1.000_Length_2928	0001|Locus_18415_Transcript_1/1_Confidence_1.000_Length_3094	0003|Locus_11924_Transcript_1/2_Confidence_0.750_Length_2986	0003|Locus_23518_Transcript_3/4_Confidence_0.750_Length_3428	0003|Locus_17371_Transcript_2/4_Confidence_0.667_Length_3340	0003|Locus_72676_Transcript_2/6_Confidence_0.688_Length_2864	0003|Locus_63501_Transcript_1/4_Confidence_0.700_Length_3077	0003|Locus_22883_Transcript_1/2_Confidence_0.667_Length_2918	0003|Locus_40400_Transcript_1/1_Confidence_1.000_Length_3270	0003|Locus_12529_Transcript_1/3_Confidence_0.714_Length_2964	0003|Locus_63131_Transcript_1/3_Confidence_0.714_Length_2755	0003|Locus_29362_Transcript_8/8_Confidence_0.562_Length_2590	0003|Locus_23196_Transcript_1/3_Confidence_0.667_Length_2800	0003|Locus_62802_Transcript_1/9_Confidence_0.667_Length_3051	0002|Locus_1239_Transcript_1/2_Confidence_0.667_Length_3307	0002|Locus_46612_Transcript_1/1_Confidence_1.000_Length_2895	0002|Locus_32822_Transcript_1/1_Confidence_1.000_Length_3213	0002|Locus_3925_Transcript_1/1_Confidence_1.000_Length_2761	0002|Locus_32024_Transcript_1/1_Confidence_1.000_Length_3432	0002|Locus_7203_Transcript_1/1_Confidence_1.000_Length_3573	0002|Locus_12759_Transcript_1/2_Confidence_0.750_Length_3515	0002|Locus_34371_Transcript_1/1_Confidence_1.000_Length_2951	0002|Locus_2148_Transcript_1/1_Confidence_1.000_Length_2932	0002|Locus_46131_Transcript_1/1_Confidence_1.000_Length_2525	0002|Locus_10970_Transcript_1/2_Confidence_0.750_Length_3445	0002|Locus_46060_Transcript_1/1_Confidence_1.000_Length_3118	0003|Locus_7517_Transcript_1/4_Confidence_0.700_Length_2029	0003|Locus_12359_Transcript_2/3_Confidence_0.786_Length_1286	0002|Locus_11751_Transcript_1/1_Confidence_1.000_Length_1965	0001|Locus_47547_Transcript_1/1_Confidence_1.000_Length_957
GROUP1012:	0001|Locus_725_Transcript_5/5_Confidence_0.688_Length_5292	0001|Locus_736_Transcript_1/1_Confidence_1.000_Length_5036	0001|Locus_805_Transcript_1/2_Confidence_0.750_Length_5431	0001|Locus_9940_Transcript_6/7_Confidence_0.667_Length_6480	0001|Locus_1225_Transcript_1/2_Confidence_0.667_Length_5420	0001|Locus_41316_Transcript_1/1_Confidence_1.000_Length_4257	0001|Locus_29063_Transcript_1/1_Confidence_1.000_Length_1893	0001|Locus_25477_Transcript_1/1_Confidence_1.000_Length_3491	0001|Locus_3745_Transcript_3/4_Confidence_0.667_Length_4627	0001|Locus_9133_Transcript_1/5_Confidence_0.462_Length_4216	0001|Locus_10519_Transcript_1/6_Confidence_0.538_Length_4338	0003|Locus_660_Transcript_2/4_Confidence_0.700_Length_4811	0003|Locus_88191_Transcript_1/1_Confidence_1.000_Length_4972	0003|Locus_7084_Transcript_2/7_Confidence_0.591_Length_5235	0003|Locus_864_Transcript_3/10_Confidence_0.639_Length_4530	0003|Locus_9300_Transcript_4/4_Confidence_0.500_Length_4413	0003|Locus_1028_Transcript_2/2_Confidence_0.500_Length_2729	0003|Locus_48790_Transcript_1/1_Confidence_1.000_Length_2589	0003|Locus_4461_Transcript_3/4_Confidence_0.700_Length_5357	0003|Locus_2157_Transcript_1/2_Confidence_0.750_Length_5487	0003|Locus_2340_Transcript_3/4_Confidence_0.625_Length_3250	0003|Locus_45405_Transcript_2/2_Confidence_0.750_Length_2317	0003|Locus_45692_Transcript_1/1_Confidence_1.000_Length_1869	0003|Locus_56906_Transcript_3/3_Confidence_0.429_Length_3140	0003|Locus_6589_Transcript_1/9_Confidence_0.613_Length_4395	0002|Locus_1775_Transcript_1/2_Confidence_0.750_Length_4668	0002|Locus_8259_Transcript_1/2_Confidence_0.750_Length_4534	0002|Locus_7529_Transcript_1/1_Confidence_1.000_Length_5378	0002|Locus_3380_Transcript_1/1_Confidence_1.000_Length_5321	0002|Locus_2250_Transcript_1/1_Confidence_1.000_Length_5221	0002|Locus_27522_Transcript_1/1_Confidence_1.000_Length_5156	0002|Locus_27867_Transcript_1/1_Confidence_1.000_Length_5201	0002|Locus_12713_Transcript_1/1_Confidence_1.000_Length_5406	0002|Locus_13035_Transcript_1/1_Confidence_1.000_Length_4489	0002|Locus_22013_Transcript_1/3_Confidence_0.667_Length_5446	0002|Locus_16819_Transcript_2/4_Confidence_0.625_Length_4406	0001|Locus_34839_Transcript_1/2_Confidence_0.750_Length_1494
GROUP1013:	0001|Locus_4541_Transcript_1/1_Confidence_1.000_Length_4134	0001|Locus_8540_Transcript_1/1_Confidence_1.000_Length_6253	0001|Locus_6956_Transcript_1/1_Confidence_1.000_Length_5414	0001|Locus_7828_Transcript_1/2_Confidence_0.750_Length_5652	0001|Locus_8164_Transcript_7/10_Confidence_0.463_Length_2867	0001|Locus_7143_Transcript_2/2_Confidence_0.750_Length_3164	0001|Locus_9849_Transcript_7/10_Confidence_0.579_Length_3476	0001|Locus_10394_Transcript_2/8_Confidence_0.708_Length_5645	0001|Locus_11508_Transcript_1/1_Confidence_1.000_Length_5785	0001|Locus_16331_Transcript_1/1_Confidence_1.000_Length_5932	0001|Locus_26148_Transcript_1/1_Confidence_1.000_Length_1506	0001|Locus_21745_Transcript_1/5_Confidence_0.727_Length_1761	0001|Locus_17852_Transcript_1/5_Confidence_0.733_Length_2848	0001|Locus_12230_Transcript_2/3_Confidence_0.600_Length_6512	0003|Locus_4747_Transcript_9/10_Confidence_0.515_Length_2584	0003|Locus_6938_Transcript_1/4_Confidence_0.800_Length_3292	0003|Locus_5298_Transcript_1/3_Confidence_0.714_Length_6024	0003|Locus_7117_Transcript_8/9_Confidence_0.618_Length_2886	0003|Locus_17412_Transcript_2/3_Confidence_0.333_Length_5611	0003|Locus_26657_Transcript_1/1_Confidence_0.800_Length_1319	0002|Locus_1354_Transcript_2/3_Confidence_0.667_Length_1670	0002|Locus_15940_Transcript_1/1_Confidence_1.000_Length_1615	0002|Locus_1816_Transcript_1/1_Confidence_1.000_Length_2898	0002|Locus_6929_Transcript_1/10_Confidence_0.647_Length_2672	0002|Locus_5208_Transcript_1/3_Confidence_0.750_Length_6073	0002|Locus_9450_Transcript_3/3_Confidence_0.600_Length_5652	0002|Locus_6530_Transcript_7/10_Confidence_0.400_Length_2104	0002|Locus_9792_Transcript_9/10_Confidence_0.321_Length_1476	0002|Locus_10336_Transcript_1/1_Confidence_1.000_Length_1731	0002|Locus_11370_Transcript_1/2_Confidence_0.833_Length_6672	0002|Locus_15626_Transcript_1/2_Confidence_0.933_Length_2419	0002|Locus_14799_Transcript_1/1_Confidence_1.000_Length_3412	0003|Locus_20097_Transcript_1/1_Confidence_1.000_Length_2211	0003|Locus_23020_Transcript_1/1_Confidence_1.000_Length_2046	0003|Locus_31171_Transcript_1/1_Confidence_1.000_Length_1288	0002|Locus_22972_Transcript_1/1_Confidence_1.000_Length_1192	0002|Locus_10511_Transcript_1/1_Confidence_1.000_Length_1197
GROUP1014:	0001|Locus_10758_Transcript_1/1_Confidence_1.000_Length_2102	0001|Locus_22302_Transcript_1/2_Confidence_0.750_Length_2374	0001|Locus_13189_Transcript_3/3_Confidence_0.600_Length_2409	0001|Locus_35242_Transcript_1/1_Confidence_1.000_Length_2302	0001|Locus_18666_Transcript_2/9_Confidence_0.526_Length_2540	0001|Locus_6196_Transcript_1/1_Confidence_1.000_Length_2613	0001|Locus_31041_Transcript_1/1_Confidence_1.000_Length_2202	0001|Locus_16419_Transcript_1/2_Confidence_0.800_Length_2460	0001|Locus_28930_Transcript_1/1_Confidence_1.000_Length_2597	0001|Locus_37629_Transcript_1/2_Confidence_0.667_Length_2279	0003|Locus_23270_Transcript_1/3_Confidence_0.714_Length_2154	0003|Locus_30997_Transcript_1/1_Confidence_1.000_Length_2266	0003|Locus_34137_Transcript_8/9_Confidence_0.350_Length_2385	0003|Locus_23695_Transcript_1/5_Confidence_0.643_Length_1775	0003|Locus_29245_Transcript_3/3_Confidence_0.667_Length_2676	0003|Locus_43023_Transcript_1/2_Confidence_0.667_Length_2599	0003|Locus_48763_Transcript_1/2_Confidence_0.750_Length_1448	0003|Locus_52524_Transcript_1/1_Confidence_1.000_Length_2400	0003|Locus_58503_Transcript_1/3_Confidence_0.714_Length_1951	0003|Locus_56809_Transcript_1/1_Confidence_1.000_Length_1875	0003|Locus_63001_Transcript_7/9_Confidence_0.593_Length_2248	0002|Locus_1320_Transcript_1/1_Confidence_1.000_Length_2672	0002|Locus_32729_Transcript_3/4_Confidence_0.700_Length_2831	0002|Locus_19351_Transcript_1/1_Confidence_1.000_Length_2400	0002|Locus_21543_Transcript_1/1_Confidence_1.000_Length_2472	0002|Locus_45339_Transcript_1/1_Confidence_1.000_Length_2316	0002|Locus_19425_Transcript_1/1_Confidence_1.000_Length_2324	0002|Locus_35988_Transcript_1/1_Confidence_1.000_Length_2203	0002|Locus_39704_Transcript_1/1_Confidence_1.000_Length_2277	0002|Locus_10063_Transcript_2/3_Confidence_0.600_Length_2483	0002|Locus_11358_Transcript_4/9_Confidence_0.526_Length_2602	0002|Locus_21387_Transcript_1/1_Confidence_1.000_Length_2111	0002|Locus_45977_Transcript_1/2_Confidence_0.750_Length_2531	0003|Locus_21361_Transcript_1/1_Confidence_1.000_Length_1431	0003|Locus_5981_Transcript_3/3_Confidence_0.667_Length_1089	0001|Locus_17368_Transcript_3/6_Confidence_0.643_Length_2418	0002|Locus_35832_Transcript_1/1_Confidence_1.000_Length_1415
GROUP1015:	0001|Locus_4100_Transcript_2/2_Confidence_0.667_Length_1935	0001|Locus_9276_Transcript_1/1_Confidence_1.000_Length_1898	0001|Locus_7487_Transcript_3/3_Confidence_0.600_Length_2088	0001|Locus_10894_Transcript_1/1_Confidence_1.000_Length_1561	0001|Locus_25606_Transcript_1/1_Confidence_1.000_Length_1724	0001|Locus_15011_Transcript_1/2_Confidence_0.667_Length_1660	0001|Locus_19686_Transcript_1/1_Confidence_1.000_Length_1601	0001|Locus_40335_Transcript_1/1_Confidence_1.000_Length_1573	0001|Locus_20342_Transcript_1/1_Confidence_1.000_Length_1809	0001|Locus_37454_Transcript_1/1_Confidence_1.000_Length_1585	0001|Locus_45309_Transcript_1/1_Confidence_1.000_Length_1754	0003|Locus_11558_Transcript_1/2_Confidence_0.833_Length_1908	0003|Locus_13797_Transcript_1/1_Confidence_1.000_Length_2083	0003|Locus_11839_Transcript_3/5_Confidence_0.692_Length_2049	0003|Locus_43966_Transcript_1/1_Confidence_1.000_Length_1662	0003|Locus_21664_Transcript_1/1_Confidence_1.000_Length_1354	0003|Locus_18142_Transcript_1/2_Confidence_0.857_Length_1174	0003|Locus_70569_Transcript_1/1_Confidence_1.000_Length_1548	0003|Locus_33187_Transcript_3/4_Confidence_0.625_Length_2266	0003|Locus_80155_Transcript_1/3_Confidence_0.667_Length_1699	0003|Locus_91041_Transcript_1/1_Confidence_1.000_Length_1587	0002|Locus_284_Transcript_1/1_Confidence_1.000_Length_1666	0002|Locus_7617_Transcript_1/1_Confidence_1.000_Length_1616	0002|Locus_291_Transcript_3/3_Confidence_0.600_Length_2053	0002|Locus_34190_Transcript_2/4_Confidence_0.625_Length_1835	0002|Locus_1498_Transcript_1/1_Confidence_1.000_Length_1851	0002|Locus_15335_Transcript_1/1_Confidence_1.000_Length_1686	0002|Locus_1552_Transcript_1/1_Confidence_1.000_Length_1593	0002|Locus_9626_Transcript_1/2_Confidence_0.667_Length_2020	0002|Locus_5109_Transcript_1/1_Confidence_1.000_Length_1925	0002|Locus_11016_Transcript_1/1_Confidence_1.000_Length_1937	0003|Locus_30815_Transcript_3/5_Confidence_0.636_Length_1551	0001|Locus_16695_Transcript_1/1_Confidence_1.000_Length_1184	0001|Locus_23775_Transcript_1/1_Confidence_1.000_Length_1356	0002|Locus_17965_Transcript_1/1_Confidence_1.000_Length_1346	0001|Locus_24762_Transcript_1/1_Confidence_1.000_Length_1531
GROUP1016:	0001|Locus_172_Transcript_25/32_Confidence_0.229_Length_3295	0001|Locus_17809_Transcript_1/1_Confidence_1.000_Length_1252	0001|Locus_20352_Transcript_3/3_Confidence_0.667_Length_1631	0001|Locus_19022_Transcript_3/3_Confidence_0.600_Length_1636	0001|Locus_21293_Transcript_1/1_Confidence_1.000_Length_1558	0001|Locus_24540_Transcript_1/1_Confidence_1.000_Length_1474	0001|Locus_18506_Transcript_1/1_Confidence_1.000_Length_1597	0001|Locus_4077_Transcript_1/2_Confidence_0.750_Length_1809	0001|Locus_6987_Transcript_1/1_Confidence_1.000_Length_1541	0001|Locus_10207_Transcript_1/2_Confidence_0.667_Length_1639	0001|Locus_12700_Transcript_1/3_Confidence_0.600_Length_1566	0003|Locus_184_Transcript_2/8_Confidence_0.364_Length_2229	0003|Locus_7998_Transcript_2/3_Confidence_0.667_Length_1528	0003|Locus_24783_Transcript_1/2_Confidence_0.667_Length_1546	0003|Locus_48420_Transcript_1/1_Confidence_1.000_Length_1496	0003|Locus_30747_Transcript_2/4_Confidence_0.625_Length_1557	0003|Locus_19489_Transcript_1/2_Confidence_0.750_Length_2024	0003|Locus_42954_Transcript_1/2_Confidence_0.667_Length_1544	0003|Locus_8725_Transcript_1/1_Confidence_1.000_Length_1481	0003|Locus_11326_Transcript_7/8_Confidence_0.579_Length_3251	0003|Locus_14687_Transcript_3/3_Confidence_0.600_Length_1260	0003|Locus_21065_Transcript_1/1_Confidence_1.000_Length_1873	0002|Locus_68_Transcript_5/6_Confidence_0.583_Length_2203	0002|Locus_9027_Transcript_1/2_Confidence_0.833_Length_3162	0002|Locus_1949_Transcript_1/1_Confidence_1.000_Length_1952	0002|Locus_31892_Transcript_1/1_Confidence_1.000_Length_1531	0002|Locus_21149_Transcript_1/1_Confidence_1.000_Length_1686	0002|Locus_1991_Transcript_1/1_Confidence_1.000_Length_1379	0002|Locus_4541_Transcript_2/2_Confidence_0.667_Length_1628	0002|Locus_2785_Transcript_1/1_Confidence_1.000_Length_1650	0002|Locus_4135_Transcript_1/1_Confidence_1.000_Length_1528	0002|Locus_45965_Transcript_1/1_Confidence_1.000_Length_1472	0002|Locus_34593_Transcript_1/1_Confidence_1.000_Length_1272	0002|Locus_10439_Transcript_1/1_Confidence_1.000_Length_1548	0002|Locus_10481_Transcript_1/1_Confidence_1.000_Length_1558
GROUP1017:	0001|Locus_442_Transcript_1/1_Confidence_1.000_Length_3626	0001|Locus_9767_Transcript_1/1_Confidence_1.000_Length_3439	0001|Locus_1320_Transcript_1/2_Confidence_0.750_Length_3707	0001|Locus_2126_Transcript_1/1_Confidence_1.000_Length_2715	0001|Locus_15369_Transcript_1/1_Confidence_1.000_Length_2912	0001|Locus_25688_Transcript_1/1_Confidence_1.000_Length_3151	0001|Locus_25649_Transcript_1/1_Confidence_1.000_Length_3377	0001|Locus_14028_Transcript_1/1_Confidence_1.000_Length_2254	0001|Locus_18806_Transcript_1/1_Confidence_1.000_Length_3523	0001|Locus_34854_Transcript_1/1_Confidence_1.000_Length_2260	0003|Locus_10060_Transcript_4/6_Confidence_0.562_Length_3683	0003|Locus_24693_Transcript_3/3_Confidence_0.625_Length_3980	0003|Locus_19904_Transcript_2/4_Confidence_0.545_Length_2776	0003|Locus_18020_Transcript_3/5_Confidence_0.667_Length_3748	0003|Locus_46219_Transcript_1/2_Confidence_0.750_Length_2874	0003|Locus_6529_Transcript_1/3_Confidence_0.750_Length_3447	0003|Locus_11088_Transcript_1/1_Confidence_1.000_Length_1912	0003|Locus_28716_Transcript_1/1_Confidence_1.000_Length_1829	0003|Locus_23592_Transcript_1/1_Confidence_1.000_Length_2556	0002|Locus_3591_Transcript_1/1_Confidence_1.000_Length_3569	0002|Locus_4187_Transcript_1/1_Confidence_1.000_Length_3080	0002|Locus_6682_Transcript_2/2_Confidence_0.667_Length_3888	0002|Locus_16725_Transcript_1/1_Confidence_1.000_Length_3093	0002|Locus_31750_Transcript_1/1_Confidence_1.000_Length_2954	0002|Locus_32846_Transcript_1/1_Confidence_1.000_Length_3406	0002|Locus_22741_Transcript_3/3_Confidence_0.600_Length_3044	0002|Locus_31816_Transcript_1/1_Confidence_1.000_Length_3387	0002|Locus_31876_Transcript_1/1_Confidence_1.000_Length_2535	0002|Locus_18570_Transcript_1/1_Confidence_1.000_Length_3627	0002|Locus_34762_Transcript_1/1_Confidence_1.000_Length_1590	0002|Locus_35437_Transcript_1/1_Confidence_1.000_Length_1246	0001|Locus_10537_Transcript_1/1_Confidence_1.000_Length_1846	0003|Locus_10695_Transcript_1/4_Confidence_0.667_Length_1322	0003|Locus_15907_Transcript_1/1_Confidence_1.000_Length_1679
GROUP1018:	0001|Locus_344_Transcript_1/2_Confidence_0.800_Length_3984	0001|Locus_8547_Transcript_1/1_Confidence_1.000_Length_4026	0001|Locus_4242_Transcript_10/11_Confidence_0.308_Length_331	0001|Locus_8018_Transcript_4/5_Confidence_0.692_Length_4067	0001|Locus_8047_Transcript_5/10_Confidence_0.565_Length_3562	0001|Locus_2868_Transcript_2/4_Confidence_0.667_Length_3137	0001|Locus_6434_Transcript_1/2_Confidence_0.667_Length_2077	0001|Locus_16414_Transcript_1/3_Confidence_0.600_Length_2867	0001|Locus_26230_Transcript_3/4_Confidence_0.769_Length_3115	0003|Locus_2116_Transcript_3/6_Confidence_0.625_Length_3241	0003|Locus_5996_Transcript_4/7_Confidence_0.647_Length_3077	0003|Locus_23207_Transcript_4/10_Confidence_0.500_Length_338	0003|Locus_10030_Transcript_1/6_Confidence_0.737_Length_2859	0003|Locus_2139_Transcript_5/9_Confidence_0.636_Length_3156	0003|Locus_13684_Transcript_3/10_Confidence_0.613_Length_437	0003|Locus_16010_Transcript_3/3_Confidence_0.714_Length_2836	0003|Locus_16640_Transcript_1/4_Confidence_0.714_Length_2093	0003|Locus_78369_Transcript_6/6_Confidence_0.684_Length_1880	0002|Locus_2470_Transcript_1/1_Confidence_1.000_Length_3955	0002|Locus_3006_Transcript_1/1_Confidence_1.000_Length_4022	0002|Locus_7471_Transcript_4/4_Confidence_0.700_Length_3852	0002|Locus_4840_Transcript_3/4_Confidence_0.667_Length_3782	0002|Locus_3436_Transcript_4/7_Confidence_0.588_Length_7509	0002|Locus_15740_Transcript_6/9_Confidence_0.655_Length_2876	0002|Locus_23110_Transcript_1/2_Confidence_0.667_Length_1903	0002|Locus_32593_Transcript_2/4_Confidence_0.727_Length_2921	0001|Locus_4094_Transcript_8/10_Confidence_0.629_Length_7856	0003|Locus_3132_Transcript_8/10_Confidence_0.564_Length_5100	0003|Locus_16099_Transcript_1/1_Confidence_1.000_Length_2315	0003|Locus_3511_Transcript_1/6_Confidence_0.688_Length_2243	0002|Locus_4162_Transcript_7/12_Confidence_0.421_Length_3528	0002|Locus_11979_Transcript_1/1_Confidence_1.000_Length_1386
GROUP1019:	0001|Locus_733_Transcript_16/16_Confidence_0.319_Length_3465	0001|Locus_7807_Transcript_2/6_Confidence_0.500_Length_2977	0001|Locus_1285_Transcript_2/2_Confidence_0.667_Length_3273	0001|Locus_19679_Transcript_1/1_Confidence_1.000_Length_3277	0001|Locus_2706_Transcript_2/3_Confidence_0.636_Length_3644	0001|Locus_24508_Transcript_1/1_Confidence_1.000_Length_3458	0001|Locus_45342_Transcript_1/1_Confidence_1.000_Length_3508	0001|Locus_19419_Transcript_1/1_Confidence_1.000_Length_3318	0001|Locus_21067_Transcript_3/3_Confidence_0.750_Length_2930	0001|Locus_2412_Transcript_10/12_Confidence_0.067_Length_174	0003|Locus_202_Transcript_1/3_Confidence_0.778_Length_2054	0003|Locus_4661_Transcript_2/2_Confidence_0.800_Length_1964	0003|Locus_70974_Transcript_1/1_Confidence_1.000_Length_3546	0003|Locus_58154_Transcript_1/4_Confidence_0.727_Length_3568	0003|Locus_62812_Transcript_1/4_Confidence_0.700_Length_3217	0003|Locus_7882_Transcript_3/4_Confidence_0.800_Length_2457	0003|Locus_481_Transcript_3/8_Confidence_0.350_Length_3212	0003|Locus_73345_Transcript_4/9_Confidence_0.680_Length_2274	0003|Locus_9717_Transcript_1/2_Confidence_0.875_Length_1463	0003|Locus_1795_Transcript_3/9_Confidence_0.286_Length_2075	0003|Locus_4227_Transcript_2/3_Confidence_0.667_Length_1342	0003|Locus_20165_Transcript_1/2_Confidence_0.750_Length_2873	0002|Locus_169_Transcript_2/2_Confidence_0.889_Length_3463	0002|Locus_6492_Transcript_1/1_Confidence_1.000_Length_3269	0002|Locus_914_Transcript_1/1_Confidence_1.000_Length_3306	0002|Locus_37206_Transcript_1/2_Confidence_0.750_Length_6287	0002|Locus_23387_Transcript_1/1_Confidence_1.000_Length_3545	0002|Locus_247_Transcript_1/4_Confidence_0.556_Length_2971	0002|Locus_26911_Transcript_2/3_Confidence_0.625_Length_3501	0002|Locus_21531_Transcript_1/2_Confidence_0.667_Length_2938	0002|Locus_19157_Transcript_1/1_Confidence_1.000_Length_1334	0002|Locus_11684_Transcript_1/1_Confidence_1.000_Length_3403
GROUP1020:	0001|Locus_19902_Transcript_1/1_Confidence_1.000_Length_3418	0001|Locus_9838_Transcript_2/2_Confidence_0.667_Length_3141	0001|Locus_29000_Transcript_1/1_Confidence_1.000_Length_3469	0001|Locus_34338_Transcript_1/1_Confidence_1.000_Length_2787	0001|Locus_24218_Transcript_1/2_Confidence_0.667_Length_2829	0001|Locus_34834_Transcript_1/1_Confidence_1.000_Length_2863	0001|Locus_30067_Transcript_5/6_Confidence_0.706_Length_3603	0001|Locus_34389_Transcript_1/1_Confidence_1.000_Length_3302	0001|Locus_22584_Transcript_1/3_Confidence_0.667_Length_3167	0001|Locus_35886_Transcript_1/1_Confidence_1.000_Length_1965	0003|Locus_3077_Transcript_1/5_Confidence_0.583_Length_3487	0003|Locus_41977_Transcript_5/7_Confidence_0.632_Length_3416	0003|Locus_40704_Transcript_3/3_Confidence_0.714_Length_3498	0003|Locus_73683_Transcript_2/2_Confidence_0.750_Length_2537	0003|Locus_72947_Transcript_1/5_Confidence_0.636_Length_2932	0003|Locus_76138_Transcript_1/1_Confidence_1.000_Length_2385	0003|Locus_62099_Transcript_3/9_Confidence_0.577_Length_3022	0003|Locus_75114_Transcript_2/4_Confidence_0.692_Length_3097	0003|Locus_74217_Transcript_1/4_Confidence_0.700_Length_3375	0003|Locus_29648_Transcript_2/3_Confidence_0.714_Length_3419	0003|Locus_51637_Transcript_2/8_Confidence_0.708_Length_1797	0002|Locus_13706_Transcript_3/4_Confidence_0.700_Length_3533	0002|Locus_31511_Transcript_1/2_Confidence_0.750_Length_2812	0002|Locus_31405_Transcript_1/2_Confidence_0.750_Length_3362	0002|Locus_33722_Transcript_1/1_Confidence_1.000_Length_3025	0002|Locus_31562_Transcript_1/1_Confidence_1.000_Length_2729	0002|Locus_25627_Transcript_1/1_Confidence_1.000_Length_3545	0002|Locus_32708_Transcript_1/1_Confidence_1.000_Length_2900	0002|Locus_17637_Transcript_1/1_Confidence_1.000_Length_3106	0002|Locus_32238_Transcript_1/1_Confidence_1.000_Length_2981	0002|Locus_31868_Transcript_1/1_Confidence_1.000_Length_2801	0002|Locus_32016_Transcript_1/2_Confidence_0.667_Length_3295
GROUP1021:	0001|Locus_1655_Transcript_2/3_Confidence_0.667_Length_3219	0001|Locus_4614_Transcript_2/5_Confidence_0.667_Length_2991	0001|Locus_29153_Transcript_1/1_Confidence_1.000_Length_2608	0001|Locus_4840_Transcript_6/7_Confidence_0.533_Length_3055	0001|Locus_6801_Transcript_4/5_Confidence_0.556_Length_3043	0001|Locus_9333_Transcript_3/3_Confidence_0.600_Length_2609	0001|Locus_7729_Transcript_3/3_Confidence_0.600_Length_2735	0001|Locus_21951_Transcript_1/1_Confidence_1.000_Length_1438	0001|Locus_24118_Transcript_2/3_Confidence_0.667_Length_3042	0001|Locus_26783_Transcript_1/1_Confidence_1.000_Length_3506	0001|Locus_45382_Transcript_1/1_Confidence_1.000_Length_2462	0003|Locus_1787_Transcript_2/5_Confidence_0.667_Length_3529	0003|Locus_59853_Transcript_1/4_Confidence_0.667_Length_2417	0003|Locus_55967_Transcript_1/2_Confidence_0.750_Length_2061	0003|Locus_10503_Transcript_1/3_Confidence_0.667_Length_2465	0003|Locus_16253_Transcript_1/4_Confidence_0.667_Length_2791	0003|Locus_11453_Transcript_1/6_Confidence_0.667_Length_2810	0003|Locus_16863_Transcript_4/5_Confidence_0.556_Length_2613	0003|Locus_12394_Transcript_2/4_Confidence_0.750_Length_2942	0003|Locus_12593_Transcript_8/10_Confidence_0.556_Length_366	0002|Locus_2882_Transcript_1/1_Confidence_1.000_Length_2802	0002|Locus_4920_Transcript_5/6_Confidence_0.615_Length_2798	0002|Locus_6236_Transcript_1/1_Confidence_1.000_Length_3036	0002|Locus_5321_Transcript_1/1_Confidence_1.000_Length_2751	0002|Locus_5306_Transcript_1/2_Confidence_0.667_Length_2912	0002|Locus_9438_Transcript_1/2_Confidence_0.667_Length_2811	0002|Locus_31761_Transcript_1/1_Confidence_1.000_Length_2534	0002|Locus_46078_Transcript_1/1_Confidence_1.000_Length_2379	0002|Locus_10800_Transcript_1/2_Confidence_0.667_Length_2654	0002|Locus_11721_Transcript_1/2_Confidence_0.750_Length_2582	0003|Locus_36851_Transcript_1/1_Confidence_1.000_Length_1664
GROUP1022:	0001|Locus_574_Transcript_2/4_Confidence_0.500_Length_5506	0001|Locus_737_Transcript_1/2_Confidence_0.750_Length_4996	0001|Locus_2017_Transcript_1/4_Confidence_0.625_Length_4663	0001|Locus_7604_Transcript_2/3_Confidence_0.714_Length_4481	0001|Locus_23280_Transcript_3/3_Confidence_0.667_Length_4306	0001|Locus_3017_Transcript_1/5_Confidence_0.636_Length_4019	0001|Locus_4989_Transcript_2/5_Confidence_0.692_Length_4199	0001|Locus_3859_Transcript_3/3_Confidence_0.600_Length_4926	0001|Locus_10755_Transcript_4/5_Confidence_0.636_Length_4667	0003|Locus_1947_Transcript_8/10_Confidence_0.621_Length_4926	0003|Locus_3024_Transcript_4/5_Confidence_0.583_Length_4455	0003|Locus_6854_Transcript_1/3_Confidence_0.667_Length_4598	0003|Locus_34136_Transcript_2/4_Confidence_0.700_Length_3788	0003|Locus_9977_Transcript_2/3_Confidence_0.857_Length_3247	0003|Locus_34523_Transcript_1/1_Confidence_1.000_Length_2349	0003|Locus_8462_Transcript_1/4_Confidence_0.667_Length_4036	0003|Locus_11266_Transcript_4/5_Confidence_0.692_Length_4100	0003|Locus_12038_Transcript_4/10_Confidence_0.591_Length_529	0003|Locus_16484_Transcript_1/2_Confidence_0.750_Length_4516	0002|Locus_3389_Transcript_1/2_Confidence_0.750_Length_4372	0002|Locus_8797_Transcript_2/2_Confidence_0.750_Length_4173	0002|Locus_3555_Transcript_1/1_Confidence_1.000_Length_4482	0002|Locus_7939_Transcript_1/1_Confidence_1.000_Length_4904	0002|Locus_9773_Transcript_1/1_Confidence_1.000_Length_4520	0002|Locus_4468_Transcript_1/1_Confidence_1.000_Length_3512	0002|Locus_16827_Transcript_1/1_Confidence_1.000_Length_4261	0002|Locus_20492_Transcript_1/1_Confidence_1.000_Length_4303	0002|Locus_28586_Transcript_1/1_Confidence_1.000_Length_3993	0002|Locus_19148_Transcript_1/2_Confidence_0.750_Length_4358	0003|Locus_14370_Transcript_3/4_Confidence_0.625_Length_1578
GROUP1023:	0001|Locus_3138_Transcript_1/1_Confidence_1.000_Length_2211	0001|Locus_45505_Transcript_1/1_Confidence_1.000_Length_2033	0001|Locus_39088_Transcript_1/1_Confidence_1.000_Length_1927	0001|Locus_5860_Transcript_1/2_Confidence_0.750_Length_2077	0001|Locus_11606_Transcript_1/1_Confidence_1.000_Length_2146	0001|Locus_13239_Transcript_1/1_Confidence_1.000_Length_2369	0001|Locus_29452_Transcript_1/1_Confidence_1.000_Length_2008	0001|Locus_21791_Transcript_1/1_Confidence_1.000_Length_1910	0001|Locus_35303_Transcript_1/1_Confidence_1.000_Length_1824	0003|Locus_11218_Transcript_1/2_Confidence_0.750_Length_1980	0003|Locus_17631_Transcript_1/5_Confidence_0.636_Length_1806	0003|Locus_20639_Transcript_1/4_Confidence_0.700_Length_2323	0003|Locus_70430_Transcript_2/4_Confidence_0.667_Length_1845	0003|Locus_36559_Transcript_1/5_Confidence_0.667_Length_2041	0003|Locus_13060_Transcript_1/1_Confidence_1.000_Length_1981	0003|Locus_74198_Transcript_4/8_Confidence_0.522_Length_1960	0003|Locus_74121_Transcript_3/6_Confidence_0.538_Length_1592	0003|Locus_19422_Transcript_1/1_Confidence_1.000_Length_2167	0002|Locus_4910_Transcript_1/1_Confidence_1.000_Length_2441	0002|Locus_7494_Transcript_1/1_Confidence_1.000_Length_2289	0002|Locus_5390_Transcript_1/1_Confidence_1.000_Length_2184	0002|Locus_18326_Transcript_3/3_Confidence_0.600_Length_2164	0002|Locus_27857_Transcript_3/3_Confidence_0.600_Length_2105	0002|Locus_31739_Transcript_1/1_Confidence_1.000_Length_1942	0002|Locus_44041_Transcript_1/1_Confidence_1.000_Length_2099	0002|Locus_29453_Transcript_1/1_Confidence_1.000_Length_1759	0002|Locus_27547_Transcript_5/6_Confidence_0.500_Length_3233	0002|Locus_31742_Transcript_1/2_Confidence_0.750_Length_1922	0002|Locus_32049_Transcript_1/1_Confidence_1.000_Length_1894	0002|Locus_31664_Transcript_1/1_Confidence_1.000_Length_1675
GROUP1024:	0001|Locus_5518_Transcript_32/39_Confidence_0.226_Length_633	0001|Locus_8654_Transcript_13/13_Confidence_0.607_Length_671	0001|Locus_6968_Transcript_2/3_Confidence_0.750_Length_7266	0001|Locus_625_Transcript_12/16_Confidence_0.474_Length_4260	0001|Locus_36843_Transcript_3/4_Confidence_0.667_Length_1085	0003|Locus_3310_Transcript_6/7_Confidence_0.333_Length_5239	0003|Locus_39878_Transcript_1/1_Confidence_1.000_Length_2632	0003|Locus_5306_Transcript_9/10_Confidence_0.225_Length_3988	0003|Locus_6590_Transcript_1/5_Confidence_0.765_Length_2059	0003|Locus_10091_Transcript_5/6_Confidence_0.462_Length_4451	0003|Locus_14490_Transcript_6/6_Confidence_0.647_Length_5750	0003|Locus_13970_Transcript_1/2_Confidence_0.667_Length_4180	0003|Locus_17576_Transcript_1/2_Confidence_0.875_Length_4738	0003|Locus_22022_Transcript_1/7_Confidence_0.696_Length_1964	0003|Locus_16357_Transcript_2/2_Confidence_0.750_Length_1553	0003|Locus_25507_Transcript_2/3_Confidence_0.667_Length_1444	0003|Locus_5044_Transcript_1/10_Confidence_0.513_Length_3687	0002|Locus_3102_Transcript_1/10_Confidence_0.342_Length_3374	0002|Locus_4565_Transcript_5/6_Confidence_0.286_Length_5563	0002|Locus_15140_Transcript_8/10_Confidence_0.545_Length_329	0002|Locus_18175_Transcript_3/11_Confidence_0.500_Length_368	0002|Locus_6030_Transcript_16/19_Confidence_0.170_Length_459	0001|Locus_2470_Transcript_1/1_Confidence_1.000_Length_5739	0002|Locus_7898_Transcript_1/1_Confidence_1.000_Length_1732	0003|Locus_12720_Transcript_1/1_Confidence_1.000_Length_7249	0002|Locus_15451_Transcript_3/5_Confidence_0.600_Length_1510	0003|Locus_5134_Transcript_9/10_Confidence_0.531_Length_3626	0003|Locus_20751_Transcript_2/2_Confidence_0.500_Length_1103	0001|Locus_16656_Transcript_1/4_Confidence_0.667_Length_1858	0001|Locus_20589_Transcript_2/6_Confidence_0.529_Length_2612
GROUP1025:	0001|Locus_3920_Transcript_3/4_Confidence_0.600_Length_2357	0001|Locus_46038_Transcript_1/1_Confidence_1.000_Length_1812	0001|Locus_9486_Transcript_1/1_Confidence_1.000_Length_2549	0001|Locus_9044_Transcript_1/1_Confidence_1.000_Length_2155	0001|Locus_10672_Transcript_1/3_Confidence_0.667_Length_3566	0001|Locus_14009_Transcript_2/3_Confidence_0.625_Length_2694	0001|Locus_35760_Transcript_1/2_Confidence_0.750_Length_2436	0001|Locus_24389_Transcript_1/1_Confidence_1.000_Length_2209	0001|Locus_12829_Transcript_1/1_Confidence_1.000_Length_2088	0003|Locus_2843_Transcript_2/9_Confidence_0.545_Length_2757	0003|Locus_8896_Transcript_3/4_Confidence_0.444_Length_2428	0003|Locus_3251_Transcript_2/3_Confidence_0.750_Length_2859	0003|Locus_88087_Transcript_1/3_Confidence_0.750_Length_1842	0003|Locus_8196_Transcript_6/7_Confidence_0.667_Length_2503	0003|Locus_39927_Transcript_3/5_Confidence_0.615_Length_2432	0003|Locus_22258_Transcript_1/4_Confidence_0.625_Length_2086	0003|Locus_56410_Transcript_1/7_Confidence_0.667_Length_2254	0003|Locus_43408_Transcript_4/6_Confidence_0.667_Length_2273	0003|Locus_29921_Transcript_1/2_Confidence_0.800_Length_2114	0002|Locus_242_Transcript_3/3_Confidence_0.667_Length_2468	0002|Locus_3872_Transcript_3/3_Confidence_0.667_Length_2829	0002|Locus_46072_Transcript_1/1_Confidence_1.000_Length_1866	0002|Locus_40571_Transcript_1/1_Confidence_1.000_Length_2460	0002|Locus_25404_Transcript_1/2_Confidence_0.667_Length_2276	0002|Locus_34186_Transcript_1/1_Confidence_1.000_Length_2108	0002|Locus_44156_Transcript_1/1_Confidence_1.000_Length_2554	0002|Locus_1753_Transcript_1/1_Confidence_1.000_Length_2410	0002|Locus_17776_Transcript_1/1_Confidence_1.000_Length_2220	0001|Locus_16933_Transcript_1/6_Confidence_0.562_Length_1878
GROUP1026:	0001|Locus_27_Transcript_6/12_Confidence_0.625_Length_6590	0001|Locus_6610_Transcript_1/1_Confidence_1.000_Length_5968	0001|Locus_9143_Transcript_6/7_Confidence_0.647_Length_6730	0001|Locus_365_Transcript_3/3_Confidence_0.714_Length_6561	0001|Locus_2894_Transcript_1/1_Confidence_1.000_Length_5875	0001|Locus_103_Transcript_5/6_Confidence_0.643_Length_6878	0001|Locus_20007_Transcript_1/1_Confidence_1.000_Length_6406	0001|Locus_1850_Transcript_1/1_Confidence_1.000_Length_5858	0001|Locus_2775_Transcript_1/2_Confidence_0.800_Length_6247	0003|Locus_140_Transcript_3/8_Confidence_0.708_Length_6424	0003|Locus_9581_Transcript_4/4_Confidence_0.625_Length_6250	0003|Locus_20480_Transcript_1/2_Confidence_0.750_Length_5960	0003|Locus_7439_Transcript_4/6_Confidence_0.643_Length_5821	0003|Locus_8365_Transcript_1/1_Confidence_1.000_Length_6337	0003|Locus_17586_Transcript_1/2_Confidence_0.750_Length_6104	0003|Locus_3722_Transcript_2/7_Confidence_0.556_Length_6260	0003|Locus_756_Transcript_6/10_Confidence_0.400_Length_6860	0003|Locus_13552_Transcript_1/5_Confidence_0.692_Length_6452	0002|Locus_1388_Transcript_1/3_Confidence_0.750_Length_5296	0002|Locus_2461_Transcript_5/6_Confidence_0.250_Length_5255	0002|Locus_35944_Transcript_1/1_Confidence_1.000_Length_6275	0002|Locus_22134_Transcript_1/1_Confidence_1.000_Length_5949	0002|Locus_18347_Transcript_1/1_Confidence_1.000_Length_6138	0002|Locus_2649_Transcript_1/2_Confidence_0.750_Length_6458	0002|Locus_9_Transcript_5/5_Confidence_0.500_Length_5872	0002|Locus_4327_Transcript_1/2_Confidence_0.750_Length_6283	0002|Locus_11723_Transcript_1/1_Confidence_1.000_Length_5875	0002|Locus_13631_Transcript_5/7_Confidence_0.529_Length_1314
GROUP1027:	0001|Locus_432_Transcript_3/11_Confidence_0.189_Length_5841	0001|Locus_5848_Transcript_9/10_Confidence_0.353_Length_5989	0001|Locus_45222_Transcript_1/1_Confidence_1.000_Length_2124	0001|Locus_2752_Transcript_9/11_Confidence_0.459_Length_6256	0001|Locus_3434_Transcript_12/17_Confidence_0.476_Length_105	0001|Locus_3905_Transcript_9/10_Confidence_0.217_Length_6735	0001|Locus_6444_Transcript_8/9_Confidence_0.658_Length_2608	0001|Locus_13035_Transcript_1/1_Confidence_1.000_Length_2138	0001|Locus_16174_Transcript_1/2_Confidence_0.667_Length_2227	0001|Locus_22105_Transcript_1/1_Confidence_1.000_Length_1632	0003|Locus_397_Transcript_2/11_Confidence_0.264_Length_8630	0003|Locus_5142_Transcript_1/1_Confidence_1.000_Length_1848	0003|Locus_4862_Transcript_8/9_Confidence_0.246_Length_3647	0003|Locus_2807_Transcript_7/8_Confidence_0.407_Length_5724	0003|Locus_13478_Transcript_7/10_Confidence_0.273_Length_260	0003|Locus_23263_Transcript_1/1_Confidence_1.000_Length_1864	0002|Locus_1619_Transcript_4/10_Confidence_0.364_Length_4051	0002|Locus_17013_Transcript_1/7_Confidence_0.600_Length_2819	0002|Locus_25758_Transcript_1/1_Confidence_1.000_Length_2186	0002|Locus_11102_Transcript_1/2_Confidence_0.500_Length_2330	0002|Locus_25879_Transcript_2/3_Confidence_0.500_Length_2482	0001|Locus_1649_Transcript_20/21_Confidence_0.400_Length_500	0003|Locus_19402_Transcript_9/9_Confidence_0.654_Length_2414	0003|Locus_24542_Transcript_1/7_Confidence_0.444_Length_1461	0002|Locus_18996_Transcript_1/1_Confidence_1.000_Length_1037	0003|Locus_2123_Transcript_1/3_Confidence_0.667_Length_3167	0002|Locus_24679_Transcript_1/2_Confidence_0.750_Length_1212
GROUP1028:	0001|Locus_1842_Transcript_1/1_Confidence_1.000_Length_2967	0001|Locus_8709_Transcript_3/3_Confidence_0.667_Length_2487	0001|Locus_4072_Transcript_4/4_Confidence_0.571_Length_2802	0001|Locus_8408_Transcript_1/1_Confidence_1.000_Length_2516	0001|Locus_4943_Transcript_1/1_Confidence_1.000_Length_2713	0001|Locus_18619_Transcript_1/2_Confidence_0.750_Length_5529	0001|Locus_37812_Transcript_1/1_Confidence_1.000_Length_1983	0001|Locus_11373_Transcript_1/2_Confidence_0.800_Length_2119	0001|Locus_11772_Transcript_1/1_Confidence_1.000_Length_2514	0003|Locus_1217_Transcript_4/5_Confidence_0.667_Length_2710	0003|Locus_25166_Transcript_2/4_Confidence_0.625_Length_2480	0003|Locus_26806_Transcript_1/2_Confidence_0.750_Length_1883	0003|Locus_20606_Transcript_1/5_Confidence_0.714_Length_2749	0003|Locus_18183_Transcript_1/3_Confidence_0.714_Length_2397	0003|Locus_13088_Transcript_3/10_Confidence_0.565_Length_169	0003|Locus_48777_Transcript_1/6_Confidence_0.722_Length_2511	0003|Locus_290_Transcript_6/7_Confidence_0.562_Length_3415	0002|Locus_170_Transcript_4/4_Confidence_0.625_Length_2789	0002|Locus_31687_Transcript_1/1_Confidence_1.000_Length_2494	0002|Locus_24523_Transcript_1/1_Confidence_1.000_Length_2758	0002|Locus_36388_Transcript_1/1_Confidence_1.000_Length_2540	0002|Locus_31673_Transcript_1/1_Confidence_1.000_Length_2679	0002|Locus_11952_Transcript_1/1_Confidence_1.000_Length_2863	0002|Locus_32695_Transcript_1/1_Confidence_1.000_Length_1903	0002|Locus_3313_Transcript_2/3_Confidence_0.667_Length_2071	0002|Locus_2183_Transcript_1/2_Confidence_0.750_Length_1290	0003|Locus_1365_Transcript_5/7_Confidence_0.556_Length_1671
GROUP1029:	0001|Locus_4532_Transcript_2/7_Confidence_0.467_Length_3073	0001|Locus_9351_Transcript_1/1_Confidence_1.000_Length_2823	0001|Locus_10407_Transcript_1/1_Confidence_1.000_Length_2652	0001|Locus_11212_Transcript_1/2_Confidence_0.750_Length_2884	0001|Locus_14661_Transcript_2/2_Confidence_0.667_Length_3283	0001|Locus_11455_Transcript_3/7_Confidence_0.667_Length_2767	0001|Locus_7658_Transcript_1/4_Confidence_0.625_Length_3411	0001|Locus_29899_Transcript_2/3_Confidence_0.800_Length_3067	0003|Locus_1899_Transcript_1/1_Confidence_1.000_Length_2034	0003|Locus_25073_Transcript_1/1_Confidence_1.000_Length_3232	0003|Locus_3968_Transcript_1/8_Confidence_0.667_Length_2767	0003|Locus_64583_Transcript_1/1_Confidence_1.000_Length_2649	0003|Locus_30940_Transcript_1/2_Confidence_0.750_Length_2701	0003|Locus_36255_Transcript_1/1_Confidence_1.000_Length_1421	0003|Locus_3301_Transcript_5/10_Confidence_0.462_Length_3141	0003|Locus_12999_Transcript_1/2_Confidence_0.900_Length_2127	0003|Locus_30149_Transcript_3/8_Confidence_0.640_Length_3053	0002|Locus_1297_Transcript_1/1_Confidence_1.000_Length_3187	0002|Locus_1865_Transcript_2/2_Confidence_0.667_Length_2883	0002|Locus_8123_Transcript_1/1_Confidence_1.000_Length_2968	0002|Locus_19692_Transcript_1/1_Confidence_1.000_Length_3013	0002|Locus_31804_Transcript_1/3_Confidence_0.778_Length_1996	0002|Locus_3742_Transcript_2/3_Confidence_0.400_Length_4147	0003|Locus_30476_Transcript_1/1_Confidence_1.000_Length_1052	0003|Locus_585_Transcript_4/7_Confidence_0.684_Length_3156	0002|Locus_1812_Transcript_3/4_Confidence_0.700_Length_3597	0002|Locus_22447_Transcript_1/1_Confidence_1.000_Length_1130
GROUP1030:	0001|Locus_680_Transcript_1/1_Confidence_1.000_Length_2118	0001|Locus_7824_Transcript_1/2_Confidence_0.875_Length_1764	0001|Locus_9955_Transcript_5/6_Confidence_0.571_Length_2815	0001|Locus_4789_Transcript_8/8_Confidence_0.611_Length_4186	0001|Locus_6118_Transcript_1/2_Confidence_0.667_Length_2593	0001|Locus_6281_Transcript_1/1_Confidence_1.000_Length_2499	0001|Locus_15490_Transcript_3/3_Confidence_0.467_Length_3209	0003|Locus_452_Transcript_1/3_Confidence_0.667_Length_2606	0003|Locus_8599_Transcript_7/8_Confidence_0.444_Length_2836	0003|Locus_8070_Transcript_2/5_Confidence_0.636_Length_2450	0003|Locus_46218_Transcript_1/1_Confidence_1.000_Length_1607	0003|Locus_1597_Transcript_3/5_Confidence_0.667_Length_2693	0003|Locus_37970_Transcript_2/4_Confidence_0.667_Length_2220	0003|Locus_15876_Transcript_1/2_Confidence_0.938_Length_1306	0002|Locus_2504_Transcript_1/1_Confidence_1.000_Length_2185	0002|Locus_6667_Transcript_1/1_Confidence_1.000_Length_3024	0002|Locus_4158_Transcript_1/1_Confidence_1.000_Length_2540	0002|Locus_12495_Transcript_1/2_Confidence_0.750_Length_2592	0002|Locus_39211_Transcript_1/1_Confidence_1.000_Length_2290	0002|Locus_13072_Transcript_2/3_Confidence_0.667_Length_2482	0002|Locus_15462_Transcript_2/4_Confidence_0.667_Length_2195	0002|Locus_17886_Transcript_1/2_Confidence_0.875_Length_1920	0002|Locus_13698_Transcript_1/1_Confidence_1.000_Length_1822	0003|Locus_30975_Transcript_1/5_Confidence_0.667_Length_1053	0001|Locus_21231_Transcript_1/1_Confidence_1.000_Length_1015	0003|Locus_10518_Transcript_2/2_Confidence_0.250_Length_2139
GROUP1031:	0001|Locus_3282_Transcript_1/1_Confidence_1.000_Length_3093	0001|Locus_8229_Transcript_1/1_Confidence_1.000_Length_3394	0001|Locus_6570_Transcript_2/5_Confidence_0.600_Length_3149	0001|Locus_11812_Transcript_1/2_Confidence_0.750_Length_3585	0001|Locus_18336_Transcript_1/2_Confidence_0.750_Length_3415	0001|Locus_2379_Transcript_1/1_Confidence_1.000_Length_3772	0001|Locus_21856_Transcript_1/1_Confidence_1.000_Length_3651	0003|Locus_6459_Transcript_3/3_Confidence_0.600_Length_3403	0003|Locus_7275_Transcript_4/10_Confidence_0.558_Length_2833	0003|Locus_89693_Transcript_3/5_Confidence_0.692_Length_2757	0003|Locus_13182_Transcript_1/5_Confidence_0.714_Length_2149	0003|Locus_29099_Transcript_1/3_Confidence_0.714_Length_1433	0003|Locus_13897_Transcript_1/1_Confidence_1.000_Length_3273	0003|Locus_28152_Transcript_2/2_Confidence_0.750_Length_3505	0003|Locus_32681_Transcript_1/1_Confidence_1.000_Length_3686	0002|Locus_1742_Transcript_2/4_Confidence_0.625_Length_3416	0002|Locus_31828_Transcript_2/2_Confidence_0.667_Length_3471	0002|Locus_23916_Transcript_1/1_Confidence_1.000_Length_3051	0002|Locus_46061_Transcript_1/1_Confidence_1.000_Length_3000	0002|Locus_6648_Transcript_4/4_Confidence_0.625_Length_3461	0002|Locus_11280_Transcript_1/1_Confidence_1.000_Length_3573	0002|Locus_31066_Transcript_1/1_Confidence_1.000_Length_3412	0002|Locus_12199_Transcript_1/1_Confidence_1.000_Length_3161	0003|Locus_18599_Transcript_1/6_Confidence_0.667_Length_1525	0003|Locus_9653_Transcript_2/5_Confidence_0.692_Length_1339	0001|Locus_44946_Transcript_1/1_Confidence_1.000_Length_1913
GROUP1032:	0001|Locus_12138_Transcript_1/1_Confidence_1.000_Length_4131	0001|Locus_23570_Transcript_1/1_Confidence_1.000_Length_5692	0001|Locus_8417_Transcript_6/8_Confidence_0.560_Length_4516	0001|Locus_17140_Transcript_1/2_Confidence_0.857_Length_3560	0001|Locus_19968_Transcript_1/2_Confidence_0.857_Length_2535	0003|Locus_12273_Transcript_1/3_Confidence_0.778_Length_1150	0003|Locus_25331_Transcript_1/5_Confidence_0.773_Length_1594	0003|Locus_12343_Transcript_7/10_Confidence_0.240_Length_466	0003|Locus_12374_Transcript_2/3_Confidence_0.714_Length_5267	0002|Locus_11165_Transcript_1/2_Confidence_0.889_Length_1108	0002|Locus_32726_Transcript_1/1_Confidence_1.000_Length_1108	0002|Locus_14196_Transcript_1/1_Confidence_1.000_Length_3140	0002|Locus_17316_Transcript_3/3_Confidence_0.800_Length_2512	0002|Locus_7481_Transcript_4/4_Confidence_0.769_Length_3195	0002|Locus_18770_Transcript_1/2_Confidence_0.800_Length_1943	0002|Locus_35778_Transcript_1/1_Confidence_1.000_Length_1657	0002|Locus_9896_Transcript_1/1_Confidence_1.000_Length_1255	0002|Locus_15327_Transcript_1/1_Confidence_1.000_Length_5365	0002|Locus_3433_Transcript_1/1_Confidence_1.000_Length_2433	0003|Locus_1784_Transcript_2/5_Confidence_0.714_Length_1302	0002|Locus_14512_Transcript_1/1_Confidence_1.000_Length_1604	0003|Locus_38197_Transcript_1/3_Confidence_0.846_Length_1690	0001|Locus_34736_Transcript_1/1_Confidence_1.000_Length_1795	0002|Locus_11357_Transcript_1/1_Confidence_1.000_Length_1515	0003|Locus_28143_Transcript_1/3_Confidence_0.706_Length_790
GROUP1033:	0001|Locus_12199_Transcript_1/2_Confidence_0.667_Length_1719	0001|Locus_22889_Transcript_1/1_Confidence_1.000_Length_2070	0001|Locus_21187_Transcript_1/1_Confidence_1.000_Length_1912	0001|Locus_52705_Transcript_1/1_Confidence_1.000_Length_1467	0001|Locus_8359_Transcript_5/6_Confidence_0.429_Length_2069	0001|Locus_38365_Transcript_1/1_Confidence_1.000_Length_2055	0001|Locus_15013_Transcript_3/3_Confidence_0.714_Length_2210	0001|Locus_24086_Transcript_1/1_Confidence_1.000_Length_2069	0003|Locus_30012_Transcript_1/10_Confidence_0.588_Length_203	0003|Locus_70197_Transcript_2/2_Confidence_0.636_Length_1460	0003|Locus_77533_Transcript_1/1_Confidence_1.000_Length_1998	0003|Locus_54447_Transcript_4/5_Confidence_0.667_Length_2013	0003|Locus_61656_Transcript_1/5_Confidence_0.636_Length_1890	0003|Locus_32854_Transcript_1/2_Confidence_0.750_Length_1448	0002|Locus_28012_Transcript_1/1_Confidence_1.000_Length_2001	0002|Locus_35343_Transcript_1/1_Confidence_1.000_Length_2127	0002|Locus_42743_Transcript_1/1_Confidence_1.000_Length_1921	0002|Locus_44321_Transcript_1/1_Confidence_1.000_Length_1967	0002|Locus_32500_Transcript_3/3_Confidence_0.714_Length_2039	0002|Locus_37324_Transcript_1/1_Confidence_1.000_Length_2088	0002|Locus_35920_Transcript_1/2_Confidence_0.750_Length_1865	0002|Locus_37055_Transcript_1/1_Confidence_1.000_Length_2012	0002|Locus_33054_Transcript_1/2_Confidence_0.857_Length_1616	0002|Locus_33535_Transcript_3/3_Confidence_0.667_Length_1330	0003|Locus_76955_Transcript_1/1_Confidence_1.000_Length_2127
GROUP1034:	0001|Locus_166_Transcript_1/1_Confidence_1.000_Length_3975	0001|Locus_6150_Transcript_2/3_Confidence_0.600_Length_3464	0001|Locus_883_Transcript_1/2_Confidence_0.667_Length_3050	0001|Locus_849_Transcript_2/3_Confidence_0.600_Length_3680	0001|Locus_2774_Transcript_1/1_Confidence_1.000_Length_3180	0001|Locus_10497_Transcript_1/4_Confidence_0.500_Length_3360	0001|Locus_10998_Transcript_2/2_Confidence_0.667_Length_3695	0001|Locus_11424_Transcript_1/2_Confidence_0.750_Length_3066	0003|Locus_1021_Transcript_2/5_Confidence_0.615_Length_3298	0003|Locus_8786_Transcript_3/4_Confidence_0.750_Length_3392	0003|Locus_2486_Transcript_2/7_Confidence_0.667_Length_5015	0003|Locus_5121_Transcript_1/4_Confidence_0.667_Length_3326	0003|Locus_2552_Transcript_1/3_Confidence_0.714_Length_3302	0003|Locus_5826_Transcript_1/3_Confidence_0.571_Length_4664	0003|Locus_6295_Transcript_1/1_Confidence_1.000_Length_3690	0003|Locus_2770_Transcript_1/1_Confidence_1.000_Length_3626	0002|Locus_969_Transcript_1/1_Confidence_1.000_Length_3782	0002|Locus_9981_Transcript_1/2_Confidence_0.750_Length_3211	0002|Locus_1449_Transcript_1/1_Confidence_1.000_Length_3625	0002|Locus_5169_Transcript_1/1_Confidence_1.000_Length_3467	0002|Locus_23136_Transcript_1/2_Confidence_0.667_Length_3096	0002|Locus_6773_Transcript_1/1_Confidence_1.000_Length_3054	0002|Locus_1520_Transcript_1/1_Confidence_1.000_Length_3289	0002|Locus_6877_Transcript_1/1_Confidence_1.000_Length_3221
GROUP1035:	0001|Locus_342_Transcript_3/5_Confidence_0.444_Length_3133	0001|Locus_45409_Transcript_1/1_Confidence_1.000_Length_2614	0001|Locus_9248_Transcript_1/2_Confidence_0.750_Length_3133	0001|Locus_2983_Transcript_1/2_Confidence_0.833_Length_2806	0001|Locus_3349_Transcript_1/1_Confidence_1.000_Length_5089	0001|Locus_12714_Transcript_3/3_Confidence_0.667_Length_3186	0001|Locus_13719_Transcript_3/3_Confidence_0.750_Length_4090	0003|Locus_718_Transcript_4/5_Confidence_0.556_Length_3114	0003|Locus_91146_Transcript_1/3_Confidence_0.714_Length_1870	0003|Locus_2254_Transcript_2/9_Confidence_0.389_Length_3492	0003|Locus_37034_Transcript_1/1_Confidence_1.000_Length_1274	0003|Locus_6832_Transcript_7/8_Confidence_0.650_Length_3982	0003|Locus_28894_Transcript_3/4_Confidence_0.727_Length_5279	0003|Locus_10240_Transcript_5/6_Confidence_0.571_Length_3132	0002|Locus_89_Transcript_3/5_Confidence_0.538_Length_3203	0002|Locus_9925_Transcript_1/1_Confidence_1.000_Length_3368	0002|Locus_4318_Transcript_1/1_Confidence_1.000_Length_4062	0002|Locus_47221_Transcript_1/1_Confidence_1.000_Length_2565	0002|Locus_7517_Transcript_1/1_Confidence_1.000_Length_3009	0002|Locus_46443_Transcript_1/1_Confidence_1.000_Length_1633	0002|Locus_11799_Transcript_1/1_Confidence_1.000_Length_2874	0002|Locus_18765_Transcript_1/1_Confidence_1.000_Length_3025	0003|Locus_16594_Transcript_1/9_Confidence_0.680_Length_1999	0001|Locus_45828_Transcript_1/1_Confidence_1.000_Length_1517
GROUP1036:	0001|Locus_558_Transcript_2/3_Confidence_0.714_Length_4566	0001|Locus_6373_Transcript_1/1_Confidence_1.000_Length_4407	0001|Locus_7224_Transcript_6/8_Confidence_0.533_Length_4252	0001|Locus_5874_Transcript_5/6_Confidence_0.636_Length_4684	0001|Locus_5041_Transcript_3/6_Confidence_0.571_Length_6354	0001|Locus_11509_Transcript_6/8_Confidence_0.722_Length_3493	0001|Locus_23254_Transcript_2/2_Confidence_0.667_Length_4036	0003|Locus_411_Transcript_1/1_Confidence_1.000_Length_4725	0003|Locus_9743_Transcript_1/2_Confidence_0.750_Length_4208	0003|Locus_73996_Transcript_3/3_Confidence_0.600_Length_3860	0003|Locus_13345_Transcript_3/6_Confidence_0.600_Length_4306	0003|Locus_15911_Transcript_1/6_Confidence_0.750_Length_3365	0003|Locus_17117_Transcript_8/10_Confidence_0.655_Length_411	0003|Locus_20591_Transcript_1/1_Confidence_1.000_Length_1538	0002|Locus_10682_Transcript_1/2_Confidence_0.667_Length_4470	0002|Locus_23156_Transcript_1/1_Confidence_1.000_Length_4297	0002|Locus_21240_Transcript_2/2_Confidence_0.667_Length_3863	0002|Locus_22983_Transcript_1/1_Confidence_1.000_Length_4124	0002|Locus_4917_Transcript_1/1_Confidence_1.000_Length_4545	0002|Locus_28070_Transcript_1/1_Confidence_1.000_Length_4094	0002|Locus_24984_Transcript_1/5_Confidence_0.818_Length_3845	0002|Locus_11413_Transcript_1/1_Confidence_1.000_Length_3453	0003|Locus_17199_Transcript_2/10_Confidence_0.640_Length_278	0003|Locus_15472_Transcript_1/6_Confidence_0.600_Length_1282
GROUP1037:	0001|Locus_13017_Transcript_2/6_Confidence_0.538_Length_2226	0001|Locus_5840_Transcript_1/4_Confidence_0.667_Length_2269	0001|Locus_20455_Transcript_1/1_Confidence_1.000_Length_2060	0001|Locus_25862_Transcript_1/1_Confidence_1.000_Length_2264	0001|Locus_18683_Transcript_1/1_Confidence_1.000_Length_2013	0001|Locus_4888_Transcript_1/1_Confidence_1.000_Length_1920	0003|Locus_4376_Transcript_3/6_Confidence_0.538_Length_2128	0003|Locus_7256_Transcript_1/5_Confidence_0.667_Length_1872	0003|Locus_8909_Transcript_1/4_Confidence_0.700_Length_2198	0003|Locus_11150_Transcript_1/2_Confidence_0.667_Length_2010	0003|Locus_27156_Transcript_1/2_Confidence_0.750_Length_2076	0003|Locus_31990_Transcript_2/4_Confidence_0.727_Length_2538	0002|Locus_2800_Transcript_2/2_Confidence_0.667_Length_2078	0002|Locus_31688_Transcript_1/1_Confidence_1.000_Length_2119	0002|Locus_32058_Transcript_1/1_Confidence_1.000_Length_2240	0002|Locus_3677_Transcript_4/6_Confidence_0.571_Length_3367	0002|Locus_4183_Transcript_1/1_Confidence_1.000_Length_2126	0002|Locus_9465_Transcript_1/1_Confidence_1.000_Length_2006	0002|Locus_6313_Transcript_3/5_Confidence_0.600_Length_2288	0002|Locus_20262_Transcript_1/1_Confidence_1.000_Length_2219	0001|Locus_3496_Transcript_2/5_Confidence_0.727_Length_2485	0003|Locus_19176_Transcript_1/4_Confidence_0.727_Length_2064	0001|Locus_25858_Transcript_2/3_Confidence_0.667_Length_2496	0003|Locus_2612_Transcript_1/5_Confidence_0.600_Length_1183
GROUP1038:	0001|Locus_24662_Transcript_9/10_Confidence_0.417_Length_423	0001|Locus_27073_Transcript_1/3_Confidence_0.571_Length_2588	0001|Locus_41591_Transcript_1/1_Confidence_1.000_Length_1486	0001|Locus_40646_Transcript_3/7_Confidence_0.684_Length_2930	0003|Locus_59972_Transcript_4/5_Confidence_0.688_Length_1646	0003|Locus_7831_Transcript_1/3_Confidence_0.636_Length_2185	0003|Locus_75583_Transcript_6/8_Confidence_0.450_Length_1400	0002|Locus_12252_Transcript_1/1_Confidence_1.000_Length_2240	0002|Locus_21507_Transcript_1/1_Confidence_1.000_Length_2343	0002|Locus_17614_Transcript_1/1_Confidence_1.000_Length_2539	0002|Locus_24871_Transcript_1/1_Confidence_1.000_Length_2971	0002|Locus_16154_Transcript_2/2_Confidence_0.667_Length_2611	0002|Locus_27430_Transcript_1/2_Confidence_0.667_Length_2603	0002|Locus_41832_Transcript_1/1_Confidence_1.000_Length_1491	0001|Locus_8791_Transcript_3/9_Confidence_0.238_Length_2770	0003|Locus_66354_Transcript_5/10_Confidence_0.615_Length_307	0001|Locus_25706_Transcript_6/7_Confidence_0.667_Length_2882	0003|Locus_34115_Transcript_7/10_Confidence_0.559_Length_374	0003|Locus_52862_Transcript_5/7_Confidence_0.632_Length_1005	0003|Locus_12526_Transcript_1/2_Confidence_0.750_Length_2620	0001|Locus_37396_Transcript_3/4_Confidence_0.444_Length_1657	0003|Locus_25275_Transcript_3/5_Confidence_0.538_Length_2987	0003|Locus_74688_Transcript_7/9_Confidence_0.656_Length_2313	0002|Locus_27930_Transcript_1/2_Confidence_0.750_Length_1410
GROUP1039:	0001|Locus_20_Transcript_3/6_Confidence_0.444_Length_4507	0001|Locus_6326_Transcript_1/1_Confidence_1.000_Length_2206	0001|Locus_781_Transcript_1/1_Confidence_1.000_Length_2428	0001|Locus_2859_Transcript_3/3_Confidence_0.500_Length_2454	0001|Locus_7750_Transcript_1/2_Confidence_0.750_Length_4477	0001|Locus_1823_Transcript_1/1_Confidence_1.000_Length_2281	0001|Locus_11036_Transcript_1/1_Confidence_1.000_Length_2256	0003|Locus_125_Transcript_4/9_Confidence_0.190_Length_3762	0003|Locus_23944_Transcript_1/1_Confidence_1.000_Length_2172	0003|Locus_14790_Transcript_2/2_Confidence_0.800_Length_2279	0003|Locus_4052_Transcript_1/2_Confidence_1.000_Length_1838	0003|Locus_3030_Transcript_2/3_Confidence_0.700_Length_2412	0003|Locus_4142_Transcript_2/2_Confidence_0.833_Length_2276	0003|Locus_3660_Transcript_1/1_Confidence_1.000_Length_2534	0002|Locus_59_Transcript_1/3_Confidence_0.600_Length_2568	0002|Locus_8122_Transcript_1/1_Confidence_1.000_Length_2209	0002|Locus_7173_Transcript_1/1_Confidence_1.000_Length_2426	0002|Locus_351_Transcript_1/1_Confidence_1.000_Length_2309	0002|Locus_36477_Transcript_1/1_Confidence_1.000_Length_2168	0002|Locus_5689_Transcript_2/2_Confidence_0.667_Length_2672	0002|Locus_1053_Transcript_1/2_Confidence_0.750_Length_2589	0002|Locus_3115_Transcript_1/1_Confidence_1.000_Length_2278	0002|Locus_10886_Transcript_1/1_Confidence_1.000_Length_1422
GROUP1040:	0001|Locus_420_Transcript_1/4_Confidence_0.692_Length_2226	0001|Locus_4212_Transcript_1/2_Confidence_0.833_Length_2336	0001|Locus_7079_Transcript_1/1_Confidence_1.000_Length_2179	0001|Locus_48347_Transcript_1/1_Confidence_1.000_Length_1833	0001|Locus_17354_Transcript_3/3_Confidence_0.667_Length_2319	0001|Locus_19109_Transcript_1/2_Confidence_0.750_Length_2040	0001|Locus_19917_Transcript_1/1_Confidence_1.000_Length_2068	0001|Locus_39897_Transcript_1/2_Confidence_0.667_Length_1879	0003|Locus_4575_Transcript_1/1_Confidence_1.000_Length_2041	0003|Locus_49034_Transcript_2/5_Confidence_0.636_Length_1960	0003|Locus_89924_Transcript_1/3_Confidence_0.600_Length_1808	0003|Locus_13624_Transcript_1/7_Confidence_0.700_Length_2230	0003|Locus_20195_Transcript_3/6_Confidence_0.357_Length_2078	0002|Locus_1734_Transcript_1/1_Confidence_1.000_Length_2295	0002|Locus_2162_Transcript_2/2_Confidence_0.667_Length_1972	0002|Locus_44622_Transcript_1/1_Confidence_1.000_Length_2036	0002|Locus_6186_Transcript_1/1_Confidence_1.000_Length_2196	0002|Locus_46394_Transcript_1/2_Confidence_0.667_Length_2217	0002|Locus_46281_Transcript_1/1_Confidence_1.000_Length_1790	0002|Locus_41926_Transcript_2/2_Confidence_0.500_Length_1917	0003|Locus_13894_Transcript_3/4_Confidence_0.750_Length_2269	0003|Locus_65604_Transcript_1/2_Confidence_0.750_Length_1083	0003|Locus_79106_Transcript_1/5_Confidence_0.636_Length_1286
GROUP1041:	0001|Locus_10414_Transcript_1/1_Confidence_1.000_Length_3138	0001|Locus_7549_Transcript_1/2_Confidence_0.750_Length_3101	0001|Locus_14142_Transcript_1/1_Confidence_1.000_Length_3364	0001|Locus_11846_Transcript_1/1_Confidence_1.000_Length_2802	0001|Locus_29607_Transcript_4/4_Confidence_0.429_Length_2324	0001|Locus_2457_Transcript_3/5_Confidence_0.417_Length_3071	0003|Locus_366_Transcript_9/10_Confidence_0.579_Length_3003	0003|Locus_4063_Transcript_1/5_Confidence_0.636_Length_2379	0003|Locus_48252_Transcript_1/2_Confidence_0.750_Length_2091	0003|Locus_4494_Transcript_2/3_Confidence_0.364_Length_3207	0003|Locus_7530_Transcript_1/2_Confidence_0.667_Length_2956	0003|Locus_8676_Transcript_1/3_Confidence_0.714_Length_2103	0003|Locus_59483_Transcript_1/2_Confidence_0.667_Length_2230	0003|Locus_24815_Transcript_2/4_Confidence_0.556_Length_2897	0002|Locus_1290_Transcript_4/7_Confidence_0.500_Length_2656	0002|Locus_13054_Transcript_1/1_Confidence_1.000_Length_2763	0002|Locus_22558_Transcript_1/1_Confidence_1.000_Length_2296	0002|Locus_5299_Transcript_1/1_Confidence_1.000_Length_3094	0002|Locus_3438_Transcript_8/8_Confidence_0.632_Length_3001	0002|Locus_9103_Transcript_1/1_Confidence_1.000_Length_3161	0002|Locus_11695_Transcript_1/1_Confidence_1.000_Length_3343	0002|Locus_25666_Transcript_1/2_Confidence_0.750_Length_3138	0001|Locus_43868_Transcript_1/1_Confidence_1.000_Length_1426
GROUP1042:	0001|Locus_1187_Transcript_1/1_Confidence_1.000_Length_2787	0001|Locus_5301_Transcript_1/1_Confidence_1.000_Length_2517	0001|Locus_8985_Transcript_3/3_Confidence_0.600_Length_3392	0001|Locus_8389_Transcript_1/1_Confidence_1.000_Length_2708	0001|Locus_7480_Transcript_6/7_Confidence_0.727_Length_3032	0001|Locus_12774_Transcript_1/1_Confidence_1.000_Length_2780	0001|Locus_20108_Transcript_1/1_Confidence_1.000_Length_2312	0001|Locus_11045_Transcript_1/1_Confidence_1.000_Length_2780	0003|Locus_1804_Transcript_1/7_Confidence_0.667_Length_2228	0003|Locus_27346_Transcript_1/1_Confidence_1.000_Length_2821	0003|Locus_17533_Transcript_2/5_Confidence_0.583_Length_2653	0003|Locus_17747_Transcript_1/10_Confidence_0.577_Length_239	0003|Locus_32038_Transcript_6/8_Confidence_0.708_Length_2645	0002|Locus_2822_Transcript_1/2_Confidence_0.750_Length_3195	0002|Locus_2991_Transcript_1/1_Confidence_1.000_Length_2941	0002|Locus_5752_Transcript_1/1_Confidence_1.000_Length_2902	0002|Locus_34230_Transcript_1/1_Confidence_1.000_Length_2853	0002|Locus_12013_Transcript_1/1_Confidence_1.000_Length_2931	0002|Locus_17878_Transcript_1/1_Confidence_1.000_Length_2632	0002|Locus_20993_Transcript_1/1_Confidence_1.000_Length_2691	0003|Locus_46890_Transcript_1/4_Confidence_0.667_Length_1189	0002|Locus_23648_Transcript_1/1_Confidence_1.000_Length_1178
GROUP1043:	0001|Locus_2301_Transcript_1/1_Confidence_1.000_Length_2076	0001|Locus_5983_Transcript_1/2_Confidence_0.750_Length_1680	0001|Locus_26296_Transcript_2/4_Confidence_0.455_Length_1918	0001|Locus_10312_Transcript_1/1_Confidence_1.000_Length_1772	0001|Locus_11267_Transcript_1/1_Confidence_1.000_Length_1598	0001|Locus_17059_Transcript_1/1_Confidence_1.000_Length_1890	0001|Locus_17936_Transcript_2/2_Confidence_0.875_Length_2187	0001|Locus_11277_Transcript_1/1_Confidence_1.000_Length_1870	0003|Locus_10074_Transcript_3/4_Confidence_0.667_Length_1821	0003|Locus_17301_Transcript_1/4_Confidence_0.700_Length_1667	0003|Locus_31383_Transcript_1/2_Confidence_0.750_Length_1452	0003|Locus_20856_Transcript_4/5_Confidence_0.692_Length_1965	0003|Locus_12007_Transcript_2/6_Confidence_0.500_Length_1405	0003|Locus_4117_Transcript_2/5_Confidence_0.643_Length_1583	0003|Locus_29595_Transcript_1/9_Confidence_0.519_Length_1417	0003|Locus_26164_Transcript_1/1_Confidence_1.000_Length_1715	0002|Locus_3453_Transcript_2/3_Confidence_0.400_Length_1788	0002|Locus_4277_Transcript_1/1_Confidence_1.000_Length_1762	0002|Locus_4798_Transcript_1/1_Confidence_1.000_Length_1771	0002|Locus_13204_Transcript_2/2_Confidence_0.833_Length_1541	0002|Locus_19747_Transcript_2/2_Confidence_0.500_Length_1871	0002|Locus_21958_Transcript_1/1_Confidence_1.000_Length_1848
GROUP1044:	0001|Locus_4023_Transcript_2/2_Confidence_0.667_Length_1828	0001|Locus_7083_Transcript_1/1_Confidence_1.000_Length_2006	0001|Locus_6710_Transcript_1/5_Confidence_0.636_Length_1865	0001|Locus_11650_Transcript_1/1_Confidence_1.000_Length_1784	0001|Locus_12690_Transcript_1/1_Confidence_1.000_Length_1927	0001|Locus_18785_Transcript_1/1_Confidence_1.000_Length_1842	0001|Locus_12693_Transcript_5/8_Confidence_0.444_Length_2670	0003|Locus_895_Transcript_6/10_Confidence_0.375_Length_2071	0003|Locus_9098_Transcript_5/5_Confidence_0.500_Length_1891	0003|Locus_23054_Transcript_1/2_Confidence_0.750_Length_1830	0003|Locus_27430_Transcript_2/3_Confidence_0.500_Length_1492	0002|Locus_864_Transcript_1/2_Confidence_0.667_Length_2036	0002|Locus_90_Transcript_1/1_Confidence_1.000_Length_1804	0002|Locus_1282_Transcript_1/1_Confidence_1.000_Length_2000	0002|Locus_2821_Transcript_3/3_Confidence_0.600_Length_1861	0002|Locus_8501_Transcript_1/1_Confidence_1.000_Length_1840	0002|Locus_2791_Transcript_1/1_Confidence_1.000_Length_1917	0002|Locus_8700_Transcript_1/1_Confidence_1.000_Length_1781	0002|Locus_14835_Transcript_1/1_Confidence_1.000_Length_1915	0003|Locus_4019_Transcript_2/7_Confidence_0.588_Length_1735	0001|Locus_16343_Transcript_1/1_Confidence_1.000_Length_1162	0003|Locus_71468_Transcript_2/2_Confidence_0.667_Length_1322
GROUP1045:	0001|Locus_5656_Transcript_3/6_Confidence_0.583_Length_2756	0001|Locus_9796_Transcript_1/3_Confidence_0.667_Length_2997	0001|Locus_7014_Transcript_1/2_Confidence_0.750_Length_3027	0001|Locus_9394_Transcript_1/1_Confidence_1.000_Length_3175	0001|Locus_12705_Transcript_1/1_Confidence_1.000_Length_3315	0001|Locus_22524_Transcript_1/1_Confidence_1.000_Length_2797	0001|Locus_4001_Transcript_6/7_Confidence_0.562_Length_4059	0003|Locus_1553_Transcript_5/7_Confidence_0.600_Length_3340	0003|Locus_8230_Transcript_3/3_Confidence_0.600_Length_3232	0003|Locus_4404_Transcript_1/1_Confidence_1.000_Length_2941	0003|Locus_12969_Transcript_2/2_Confidence_0.600_Length_2914	0003|Locus_17676_Transcript_1/1_Confidence_1.000_Length_2763	0003|Locus_17701_Transcript_2/7_Confidence_0.647_Length_2934	0003|Locus_15992_Transcript_2/10_Confidence_0.522_Length_269	0002|Locus_1884_Transcript_1/2_Confidence_0.667_Length_2898	0002|Locus_3369_Transcript_5/6_Confidence_0.500_Length_3285	0002|Locus_7675_Transcript_1/4_Confidence_0.444_Length_3338	0002|Locus_12350_Transcript_1/1_Confidence_1.000_Length_3195	0002|Locus_31390_Transcript_1/1_Confidence_1.000_Length_2908	0002|Locus_20235_Transcript_1/1_Confidence_1.000_Length_3376	0002|Locus_31492_Transcript_1/1_Confidence_1.000_Length_1599	0002|Locus_35465_Transcript_1/1_Confidence_1.000_Length_1277
GROUP1046:	0001|Locus_10352_Transcript_2/4_Confidence_0.750_Length_4557	0001|Locus_10711_Transcript_4/5_Confidence_0.571_Length_5704	0001|Locus_25316_Transcript_1/1_Confidence_1.000_Length_1254	0001|Locus_4481_Transcript_1/1_Confidence_1.000_Length_5324	0001|Locus_23174_Transcript_1/1_Confidence_1.000_Length_1316	0001|Locus_19390_Transcript_1/1_Confidence_1.000_Length_2782	0003|Locus_564_Transcript_1/2_Confidence_0.667_Length_6210	0003|Locus_80667_Transcript_7/7_Confidence_0.192_Length_5412	0003|Locus_1096_Transcript_10/11_Confidence_0.152_Length_659	0003|Locus_3002_Transcript_5/9_Confidence_0.630_Length_9071	0003|Locus_6253_Transcript_9/10_Confidence_0.412_Length_8076	0003|Locus_14297_Transcript_3/3_Confidence_0.778_Length_4405	0003|Locus_18752_Transcript_1/1_Confidence_1.000_Length_3754	0003|Locus_10820_Transcript_5/8_Confidence_0.615_Length_6916	0003|Locus_28376_Transcript_1/1_Confidence_1.000_Length_2489	0003|Locus_11957_Transcript_3/4_Confidence_0.615_Length_4548	0002|Locus_10784_Transcript_1/1_Confidence_1.000_Length_2418	0002|Locus_16753_Transcript_1/1_Confidence_1.000_Length_1263	0002|Locus_17648_Transcript_1/2_Confidence_0.750_Length_1890	0001|Locus_15724_Transcript_3/5_Confidence_0.714_Length_929	0002|Locus_19286_Transcript_1/4_Confidence_0.667_Length_1805	0001|Locus_29928_Transcript_1/1_Confidence_1.000_Length_1730
GROUP1047:	0001|Locus_400_Transcript_1/2_Confidence_0.800_Length_4352	0001|Locus_532_Transcript_3/4_Confidence_0.700_Length_4088	0001|Locus_1088_Transcript_1/1_Confidence_1.000_Length_3833	0001|Locus_3743_Transcript_3/3_Confidence_0.714_Length_3901	0001|Locus_3978_Transcript_4/8_Confidence_0.650_Length_3881	0001|Locus_3598_Transcript_2/4_Confidence_0.667_Length_3993	0001|Locus_11037_Transcript_3/4_Confidence_0.700_Length_3734	0003|Locus_1260_Transcript_3/5_Confidence_0.667_Length_4201	0003|Locus_7975_Transcript_1/2_Confidence_0.750_Length_3782	0003|Locus_4001_Transcript_5/10_Confidence_0.344_Length_5340	0003|Locus_6489_Transcript_5/6_Confidence_0.667_Length_3800	0003|Locus_4912_Transcript_4/7_Confidence_0.706_Length_4395	0003|Locus_17596_Transcript_1/1_Confidence_1.000_Length_3633	0003|Locus_1793_Transcript_1/2_Confidence_0.800_Length_1635	0003|Locus_3669_Transcript_2/3_Confidence_0.667_Length_3219	0002|Locus_491_Transcript_3/3_Confidence_0.714_Length_3730	0002|Locus_7465_Transcript_1/1_Confidence_1.000_Length_4446	0002|Locus_7276_Transcript_3/3_Confidence_0.714_Length_3785	0002|Locus_1336_Transcript_1/1_Confidence_1.000_Length_3965	0002|Locus_3264_Transcript_1/2_Confidence_0.800_Length_3843	0002|Locus_2397_Transcript_3/4_Confidence_0.625_Length_4296
GROUP1048:	0001|Locus_1169_Transcript_5/7_Confidence_0.667_Length_4045	0001|Locus_1267_Transcript_5/7_Confidence_0.615_Length_3883	0001|Locus_4012_Transcript_3/4_Confidence_0.600_Length_3908	0001|Locus_6822_Transcript_9/10_Confidence_0.429_Length_5534	0001|Locus_18605_Transcript_1/1_Confidence_1.000_Length_3556	0001|Locus_2546_Transcript_1/2_Confidence_0.750_Length_3303	0003|Locus_1127_Transcript_1/1_Confidence_1.000_Length_3764	0003|Locus_1184_Transcript_1/8_Confidence_0.600_Length_3709	0003|Locus_3099_Transcript_5/6_Confidence_0.600_Length_2758	0003|Locus_16752_Transcript_2/7_Confidence_0.684_Length_3408	0003|Locus_23172_Transcript_1/5_Confidence_0.692_Length_2515	0003|Locus_11768_Transcript_1/6_Confidence_0.706_Length_3189	0002|Locus_3408_Transcript_1/1_Confidence_1.000_Length_3631	0002|Locus_6245_Transcript_2/2_Confidence_0.500_Length_3326	0002|Locus_9221_Transcript_1/2_Confidence_0.750_Length_3741	0002|Locus_16112_Transcript_1/1_Confidence_1.000_Length_3207	0002|Locus_29539_Transcript_1/1_Confidence_1.000_Length_3463	0002|Locus_30479_Transcript_1/1_Confidence_1.000_Length_3544	0002|Locus_32653_Transcript_1/1_Confidence_1.000_Length_3186	0001|Locus_15643_Transcript_1/1_Confidence_1.000_Length_3471	0003|Locus_9868_Transcript_1/1_Confidence_1.000_Length_3146
GROUP1049:	0001|Locus_2986_Transcript_4/7_Confidence_0.435_Length_2802	0001|Locus_5723_Transcript_1/1_Confidence_1.000_Length_2549	0001|Locus_11405_Transcript_9/10_Confidence_0.490_Length_259	0001|Locus_5846_Transcript_4/5_Confidence_0.545_Length_2560	0001|Locus_11900_Transcript_3/3_Confidence_0.778_Length_4590	0001|Locus_16851_Transcript_1/2_Confidence_0.857_Length_3576	0001|Locus_16778_Transcript_6/10_Confidence_0.444_Length_446	0001|Locus_22622_Transcript_7/8_Confidence_0.150_Length_2776	0001|Locus_14128_Transcript_7/7_Confidence_0.727_Length_4195	0003|Locus_7230_Transcript_9/10_Confidence_0.446_Length_2830	0003|Locus_971_Transcript_9/10_Confidence_0.655_Length_2457	0003|Locus_13539_Transcript_2/6_Confidence_0.737_Length_2174	0003|Locus_27295_Transcript_4/6_Confidence_0.364_Length_1932	0003|Locus_14890_Transcript_1/3_Confidence_0.778_Length_2403	0002|Locus_4637_Transcript_8/11_Confidence_0.267_Length_3604	0002|Locus_7196_Transcript_6/8_Confidence_0.680_Length_5612	0002|Locus_26799_Transcript_6/6_Confidence_0.667_Length_2205	0001|Locus_14266_Transcript_1/1_Confidence_1.000_Length_1235	0002|Locus_9093_Transcript_1/1_Confidence_1.000_Length_1241	0002|Locus_20857_Transcript_5/8_Confidence_0.542_Length_1339	0002|Locus_21771_Transcript_1/1_Confidence_1.000_Length_1299
GROUP1050:	0001|Locus_135_Transcript_4/4_Confidence_0.700_Length_3898	0001|Locus_23356_Transcript_1/1_Confidence_1.000_Length_3648	0001|Locus_42659_Transcript_1/2_Confidence_0.667_Length_3036	0001|Locus_20707_Transcript_1/1_Confidence_1.000_Length_4188	0001|Locus_34523_Transcript_1/1_Confidence_1.000_Length_3936	0001|Locus_1154_Transcript_1/1_Confidence_1.000_Length_3662	0003|Locus_17459_Transcript_7/9_Confidence_0.667_Length_3724	0003|Locus_9544_Transcript_5/6_Confidence_0.643_Length_3836	0003|Locus_53175_Transcript_5/6_Confidence_0.688_Length_2061	0003|Locus_26784_Transcript_3/4_Confidence_0.700_Length_3235	0003|Locus_17702_Transcript_1/3_Confidence_0.714_Length_4166	0003|Locus_19033_Transcript_1/1_Confidence_1.000_Length_3896	0002|Locus_10890_Transcript_1/3_Confidence_0.667_Length_3807	0002|Locus_28100_Transcript_1/1_Confidence_1.000_Length_3708	0002|Locus_32778_Transcript_1/1_Confidence_1.000_Length_3688	0002|Locus_44921_Transcript_3/3_Confidence_0.600_Length_3249	0002|Locus_32292_Transcript_1/1_Confidence_1.000_Length_4220	0003|Locus_53584_Transcript_1/4_Confidence_0.700_Length_1256	0002|Locus_33923_Transcript_1/1_Confidence_1.000_Length_2363	0002|Locus_33896_Transcript_1/1_Confidence_1.000_Length_1674
GROUP1051:	0001|Locus_2035_Transcript_1/2_Confidence_0.667_Length_3923	0001|Locus_30837_Transcript_1/1_Confidence_1.000_Length_3479	0001|Locus_693_Transcript_1/4_Confidence_0.667_Length_3655	0001|Locus_6898_Transcript_1/5_Confidence_0.462_Length_4279	0001|Locus_2967_Transcript_4/5_Confidence_0.615_Length_4479	0001|Locus_4910_Transcript_1/1_Confidence_1.000_Length_3492	0001|Locus_10376_Transcript_1/1_Confidence_1.000_Length_3514	0003|Locus_1336_Transcript_4/4_Confidence_0.417_Length_3615	0003|Locus_15929_Transcript_1/4_Confidence_0.667_Length_3819	0003|Locus_71461_Transcript_1/5_Confidence_0.692_Length_2940	0003|Locus_17833_Transcript_2/3_Confidence_0.571_Length_4058	0002|Locus_552_Transcript_1/1_Confidence_1.000_Length_3588	0002|Locus_943_Transcript_1/1_Confidence_1.000_Length_3906	0002|Locus_717_Transcript_3/5_Confidence_0.643_Length_3930	0002|Locus_1096_Transcript_1/1_Confidence_1.000_Length_3450	0002|Locus_3686_Transcript_1/3_Confidence_0.667_Length_3647	0002|Locus_17574_Transcript_1/1_Confidence_1.000_Length_3667	0002|Locus_32105_Transcript_1/1_Confidence_1.000_Length_3563	0003|Locus_983_Transcript_9/10_Confidence_0.520_Length_4896	0003|Locus_9696_Transcript_1/1_Confidence_1.000_Length_3373
GROUP1052:	0001|Locus_2655_Transcript_2/4_Confidence_0.625_Length_2486	0001|Locus_37836_Transcript_1/1_Confidence_1.000_Length_1891	0001|Locus_3844_Transcript_1/1_Confidence_1.000_Length_2115	0001|Locus_12021_Transcript_1/1_Confidence_1.000_Length_2304	0001|Locus_12376_Transcript_3/3_Confidence_0.556_Length_2249	0001|Locus_19475_Transcript_1/2_Confidence_0.667_Length_1983	0001|Locus_20726_Transcript_1/2_Confidence_0.667_Length_2346	0003|Locus_2104_Transcript_2/10_Confidence_0.600_Length_2194	0003|Locus_4617_Transcript_1/7_Confidence_0.647_Length_2176	0003|Locus_37963_Transcript_1/3_Confidence_0.714_Length_2202	0003|Locus_28509_Transcript_1/1_Confidence_1.000_Length_1587	0003|Locus_11108_Transcript_1/4_Confidence_0.400_Length_1913	0003|Locus_18523_Transcript_1/2_Confidence_0.750_Length_2191	0002|Locus_2521_Transcript_1/1_Confidence_1.000_Length_2498	0002|Locus_8985_Transcript_1/1_Confidence_1.000_Length_2310	0002|Locus_46132_Transcript_1/1_Confidence_1.000_Length_2123	0002|Locus_7110_Transcript_3/3_Confidence_0.600_Length_2266	0002|Locus_2746_Transcript_1/1_Confidence_1.000_Length_2129	0002|Locus_7857_Transcript_1/1_Confidence_1.000_Length_2343	0002|Locus_17082_Transcript_2/2_Confidence_0.667_Length_2287
GROUP1053:	0001|Locus_10767_Transcript_5/6_Confidence_0.600_Length_3017	0001|Locus_21980_Transcript_1/1_Confidence_1.000_Length_2719	0001|Locus_15082_Transcript_3/3_Confidence_0.667_Length_2432	0001|Locus_24887_Transcript_2/2_Confidence_0.667_Length_2347	0003|Locus_14731_Transcript_2/2_Confidence_0.500_Length_2312	0003|Locus_36356_Transcript_1/1_Confidence_1.000_Length_1668	0003|Locus_58390_Transcript_4/6_Confidence_0.643_Length_2350	0003|Locus_15729_Transcript_4/6_Confidence_0.529_Length_2465	0003|Locus_21233_Transcript_1/1_Confidence_1.000_Length_2010	0003|Locus_8194_Transcript_1/7_Confidence_0.667_Length_2416	0002|Locus_19299_Transcript_1/1_Confidence_1.000_Length_2382	0002|Locus_26342_Transcript_4/5_Confidence_0.462_Length_2823	0002|Locus_25813_Transcript_3/3_Confidence_0.667_Length_2300	0002|Locus_9327_Transcript_2/2_Confidence_0.667_Length_2246	0002|Locus_32660_Transcript_2/3_Confidence_0.600_Length_1360	0001|Locus_5445_Transcript_5/7_Confidence_0.647_Length_2860	0001|Locus_17486_Transcript_2/4_Confidence_0.667_Length_2524	0002|Locus_26056_Transcript_1/2_Confidence_0.750_Length_2592	0002|Locus_6862_Transcript_4/6_Confidence_0.625_Length_3902	0002|Locus_46628_Transcript_1/1_Confidence_1.000_Length_1103
GROUP1054:	0001|Locus_10912_Transcript_3/5_Confidence_0.615_Length_1785	0001|Locus_10942_Transcript_1/2_Confidence_0.667_Length_2044	0001|Locus_17457_Transcript_1/1_Confidence_1.000_Length_2091	0001|Locus_12686_Transcript_2/4_Confidence_0.625_Length_2312	0001|Locus_675_Transcript_3/4_Confidence_0.571_Length_2360	0001|Locus_14793_Transcript_2/2_Confidence_0.667_Length_1736	0003|Locus_10709_Transcript_3/3_Confidence_0.600_Length_2154	0003|Locus_36132_Transcript_1/4_Confidence_0.600_Length_2259	0003|Locus_31427_Transcript_3/3_Confidence_0.571_Length_2196	0003|Locus_46446_Transcript_2/3_Confidence_0.667_Length_2047	0003|Locus_5228_Transcript_1/1_Confidence_1.000_Length_2052	0002|Locus_4670_Transcript_5/5_Confidence_0.167_Length_1828	0002|Locus_7435_Transcript_1/1_Confidence_1.000_Length_2223	0002|Locus_4922_Transcript_2/3_Confidence_0.700_Length_2770	0002|Locus_7954_Transcript_4/4_Confidence_0.571_Length_2467	0002|Locus_5653_Transcript_1/2_Confidence_0.667_Length_2145	0002|Locus_34889_Transcript_2/2_Confidence_0.667_Length_2105	0001|Locus_4066_Transcript_5/6_Confidence_0.667_Length_3329	0003|Locus_2888_Transcript_5/6_Confidence_0.684_Length_2044	0002|Locus_32647_Transcript_1/2_Confidence_0.750_Length_2377
GROUP1055:	0001|Locus_11289_Transcript_3/4_Confidence_0.500_Length_4215	0001|Locus_8860_Transcript_6/8_Confidence_0.474_Length_3511	0001|Locus_12251_Transcript_1/3_Confidence_0.667_Length_3734	0001|Locus_18029_Transcript_1/2_Confidence_0.667_Length_3217	0001|Locus_29405_Transcript_3/5_Confidence_0.667_Length_3057	0003|Locus_11947_Transcript_5/6_Confidence_0.357_Length_3096	0003|Locus_13362_Transcript_2/7_Confidence_0.667_Length_2994	0003|Locus_9046_Transcript_2/5_Confidence_0.667_Length_3430	0003|Locus_14597_Transcript_1/2_Confidence_0.750_Length_3103	0003|Locus_14590_Transcript_2/2_Confidence_0.667_Length_3331	0003|Locus_59802_Transcript_2/4_Confidence_0.700_Length_2268	0002|Locus_11555_Transcript_3/3_Confidence_0.667_Length_3583	0002|Locus_14761_Transcript_3/5_Confidence_0.400_Length_3814	0002|Locus_25713_Transcript_2/4_Confidence_0.333_Length_3494	0002|Locus_7217_Transcript_4/9_Confidence_0.381_Length_3359	0002|Locus_23883_Transcript_1/3_Confidence_0.600_Length_3348	0002|Locus_24723_Transcript_1/2_Confidence_0.750_Length_3407	0002|Locus_4968_Transcript_1/4_Confidence_0.556_Length_3370	0001|Locus_5037_Transcript_1/1_Confidence_1.000_Length_3377	0003|Locus_90877_Transcript_1/1_Confidence_1.000_Length_1135
GROUP1056:	0001|Locus_367_Transcript_1/1_Confidence_1.000_Length_1536	0001|Locus_5564_Transcript_1/1_Confidence_1.000_Length_2909	0001|Locus_5852_Transcript_2/3_Confidence_0.600_Length_3175	0001|Locus_1612_Transcript_1/1_Confidence_1.000_Length_2445	0001|Locus_16202_Transcript_1/2_Confidence_0.750_Length_1391	0001|Locus_13463_Transcript_2/2_Confidence_0.750_Length_2164	0003|Locus_1610_Transcript_3/3_Confidence_0.500_Length_3082	0003|Locus_6838_Transcript_3/3_Confidence_0.714_Length_2157	0003|Locus_29883_Transcript_1/3_Confidence_0.714_Length_1950	0003|Locus_8680_Transcript_1/1_Confidence_1.000_Length_1233	0003|Locus_944_Transcript_1/4_Confidence_0.625_Length_1606	0003|Locus_26640_Transcript_1/1_Confidence_1.000_Length_1037	0002|Locus_160_Transcript_2/2_Confidence_0.600_Length_1666	0002|Locus_509_Transcript_1/1_Confidence_1.000_Length_1833	0002|Locus_7273_Transcript_2/2_Confidence_0.750_Length_2261	0002|Locus_31425_Transcript_1/1_Confidence_1.000_Length_1303	0002|Locus_1705_Transcript_3/4_Confidence_0.429_Length_3518	0002|Locus_1019_Transcript_1/1_Confidence_1.000_Length_1560	0002|Locus_1240_Transcript_1/1_Confidence_1.000_Length_2343
GROUP1057:	0001|Locus_1958_Transcript_1/4_Confidence_0.600_Length_3179	0001|Locus_2674_Transcript_4/4_Confidence_0.727_Length_4651	0001|Locus_2513_Transcript_2/5_Confidence_0.733_Length_3982	0001|Locus_2517_Transcript_3/4_Confidence_0.750_Length_4263	0001|Locus_4836_Transcript_1/1_Confidence_1.000_Length_4815	0001|Locus_14037_Transcript_1/1_Confidence_1.000_Length_3406	0003|Locus_1431_Transcript_2/6_Confidence_0.688_Length_3890	0003|Locus_221_Transcript_2/8_Confidence_0.550_Length_3143	0003|Locus_2554_Transcript_2/8_Confidence_0.619_Length_3819	0003|Locus_10734_Transcript_2/9_Confidence_0.583_Length_2364	0003|Locus_13320_Transcript_1/1_Confidence_1.000_Length_3571	0003|Locus_9804_Transcript_1/5_Confidence_0.571_Length_2435	0002|Locus_1456_Transcript_3/3_Confidence_0.600_Length_3730	0002|Locus_4406_Transcript_1/1_Confidence_1.000_Length_4400	0002|Locus_4867_Transcript_2/2_Confidence_0.667_Length_4573	0002|Locus_1502_Transcript_1/4_Confidence_0.600_Length_3174	0003|Locus_22845_Transcript_4/4_Confidence_0.667_Length_1762	0001|Locus_14658_Transcript_1/2_Confidence_0.667_Length_2351	0002|Locus_7803_Transcript_1/1_Confidence_1.000_Length_2365
GROUP1058:	0001|Locus_10580_Transcript_5/6_Confidence_0.688_Length_3819	0001|Locus_2596_Transcript_5/6_Confidence_0.643_Length_4075	0001|Locus_12990_Transcript_1/1_Confidence_1.000_Length_3416	0003|Locus_24498_Transcript_1/4_Confidence_0.625_Length_2203	0003|Locus_5491_Transcript_5/9_Confidence_0.600_Length_3658	0002|Locus_1051_Transcript_4/10_Confidence_0.571_Length_3473	0002|Locus_9013_Transcript_4/4_Confidence_0.571_Length_3391	0002|Locus_13060_Transcript_4/5_Confidence_0.692_Length_3473	0002|Locus_11374_Transcript_1/2_Confidence_0.750_Length_3855	0003|Locus_9056_Transcript_8/10_Confidence_0.643_Length_3450	0003|Locus_1208_Transcript_2/2_Confidence_0.667_Length_3403	0001|Locus_4301_Transcript_9/10_Confidence_0.647_Length_4499	0001|Locus_9253_Transcript_7/11_Confidence_0.575_Length_3907	0001|Locus_10051_Transcript_2/4_Confidence_0.600_Length_2044	0003|Locus_15986_Transcript_3/4_Confidence_0.438_Length_1323	0002|Locus_5788_Transcript_1/10_Confidence_0.679_Length_3671	0001|Locus_23165_Transcript_3/4_Confidence_0.600_Length_1514	0003|Locus_7418_Transcript_1/10_Confidence_0.531_Length_1957	0003|Locus_453_Transcript_9/10_Confidence_0.630_Length_3775
GROUP1059:	0001|Locus_11393_Transcript_1/1_Confidence_1.000_Length_2627	0001|Locus_18695_Transcript_1/1_Confidence_1.000_Length_2553	0001|Locus_283_Transcript_1/4_Confidence_0.600_Length_3097	0001|Locus_19514_Transcript_1/1_Confidence_1.000_Length_2470	0003|Locus_24301_Transcript_2/4_Confidence_0.667_Length_1280	0003|Locus_74830_Transcript_2/2_Confidence_0.667_Length_2429	0003|Locus_24749_Transcript_1/6_Confidence_0.625_Length_3222	0003|Locus_9529_Transcript_1/6_Confidence_0.643_Length_2533	0003|Locus_34022_Transcript_2/2_Confidence_0.714_Length_2206	0002|Locus_1921_Transcript_1/2_Confidence_0.667_Length_2622	0002|Locus_8087_Transcript_1/1_Confidence_1.000_Length_2535	0002|Locus_5013_Transcript_2/3_Confidence_0.571_Length_2979	0002|Locus_6322_Transcript_1/1_Confidence_1.000_Length_2547	0002|Locus_35793_Transcript_1/1_Confidence_1.000_Length_1249	0001|Locus_5205_Transcript_2/3_Confidence_0.714_Length_3109	0003|Locus_4387_Transcript_4/6_Confidence_0.667_Length_2678	0002|Locus_37269_Transcript_1/1_Confidence_1.000_Length_1046	0003|Locus_24054_Transcript_1/2_Confidence_0.750_Length_1152	0002|Locus_46193_Transcript_1/1_Confidence_1.000_Length_1586
GROUP1060:	0001|Locus_2414_Transcript_8/10_Confidence_0.524_Length_3142	0001|Locus_671_Transcript_4/9_Confidence_0.652_Length_4789	0001|Locus_4857_Transcript_1/2_Confidence_0.750_Length_2648	0001|Locus_10903_Transcript_1/1_Confidence_1.000_Length_3486	0001|Locus_15096_Transcript_1/1_Confidence_1.000_Length_2823	0003|Locus_699_Transcript_2/4_Confidence_0.727_Length_3195	0003|Locus_809_Transcript_9/10_Confidence_0.630_Length_3093	0003|Locus_1300_Transcript_1/6_Confidence_0.643_Length_3249	0003|Locus_39780_Transcript_1/1_Confidence_1.000_Length_2561	0003|Locus_41265_Transcript_1/2_Confidence_0.667_Length_2832	0003|Locus_35741_Transcript_4/5_Confidence_0.692_Length_3056	0002|Locus_72_Transcript_5/5_Confidence_0.500_Length_3201	0002|Locus_752_Transcript_1/2_Confidence_0.667_Length_2844	0002|Locus_6223_Transcript_2/3_Confidence_0.667_Length_3252	0002|Locus_31872_Transcript_1/1_Confidence_1.000_Length_2767	0002|Locus_32499_Transcript_1/1_Confidence_1.000_Length_2886	0002|Locus_40459_Transcript_1/1_Confidence_1.000_Length_2846	0001|Locus_957_Transcript_5/10_Confidence_0.227_Length_2872
GROUP1061:	0001|Locus_2684_Transcript_1/2_Confidence_0.750_Length_2978	0001|Locus_7637_Transcript_4/4_Confidence_0.500_Length_2338	0001|Locus_9075_Transcript_1/1_Confidence_1.000_Length_2083	0001|Locus_6875_Transcript_1/2_Confidence_0.750_Length_2341	0001|Locus_14984_Transcript_1/4_Confidence_0.556_Length_2185	0003|Locus_4396_Transcript_1/5_Confidence_0.636_Length_2522	0003|Locus_5855_Transcript_5/6_Confidence_0.667_Length_2221	0003|Locus_11104_Transcript_1/1_Confidence_0.667_Length_1648	0003|Locus_13611_Transcript_2/2_Confidence_0.667_Length_2316	0002|Locus_1440_Transcript_2/7_Confidence_0.625_Length_2524	0002|Locus_7820_Transcript_1/1_Confidence_1.000_Length_2372	0002|Locus_8344_Transcript_3/3_Confidence_0.600_Length_2843	0002|Locus_9872_Transcript_3/3_Confidence_0.600_Length_2340	0002|Locus_15798_Transcript_1/1_Confidence_1.000_Length_2605	0002|Locus_18985_Transcript_1/1_Confidence_1.000_Length_2289	0001|Locus_10886_Transcript_6/7_Confidence_0.562_Length_3229	0003|Locus_6264_Transcript_7/9_Confidence_0.577_Length_2998	0003|Locus_6159_Transcript_1/6_Confidence_0.611_Length_1655
GROUP1062:	0001|Locus_8772_Transcript_2/3_Confidence_0.909_Length_6332	0001|Locus_9880_Transcript_5/10_Confidence_0.636_Length_5211	0001|Locus_13162_Transcript_1/9_Confidence_0.481_Length_3532	0001|Locus_13754_Transcript_1/1_Confidence_1.000_Length_5098	0001|Locus_20110_Transcript_1/1_Confidence_1.000_Length_4220	0003|Locus_1241_Transcript_4/7_Confidence_0.727_Length_4361	0003|Locus_2036_Transcript_4/10_Confidence_0.187_Length_1184	0003|Locus_10316_Transcript_8/9_Confidence_0.625_Length_3214	0002|Locus_1558_Transcript_7/10_Confidence_0.286_Length_5334	0001|Locus_9286_Transcript_1/6_Confidence_0.714_Length_1199	0003|Locus_30931_Transcript_1/1_Confidence_0.667_Length_1826	0003|Locus_30104_Transcript_1/1_Confidence_1.000_Length_1962	0002|Locus_14591_Transcript_1/1_Confidence_1.000_Length_1697	0003|Locus_41046_Transcript_1/3_Confidence_0.667_Length_1446	0002|Locus_10619_Transcript_1/1_Confidence_1.000_Length_1261	0002|Locus_683_Transcript_10/13_Confidence_0.509_Length_5151	0003|Locus_12042_Transcript_1/2_Confidence_0.625_Length_1388	0002|Locus_23595_Transcript_2/2_Confidence_0.667_Length_1603
GROUP1063:	0001|Locus_17026_Transcript_1/1_Confidence_1.000_Length_1835	0001|Locus_19803_Transcript_1/1_Confidence_1.000_Length_1954	0001|Locus_17547_Transcript_1/1_Confidence_1.000_Length_1678	0001|Locus_30210_Transcript_2/2_Confidence_0.750_Length_2153	0001|Locus_30194_Transcript_1/1_Confidence_1.000_Length_1930	0001|Locus_19396_Transcript_1/1_Confidence_1.000_Length_1910	0003|Locus_50658_Transcript_3/4_Confidence_0.667_Length_2243	0003|Locus_67719_Transcript_1/2_Confidence_0.750_Length_2082	0003|Locus_91047_Transcript_1/1_Confidence_1.000_Length_1748	0003|Locus_56422_Transcript_1/1_Confidence_1.000_Length_1850	0003|Locus_51123_Transcript_1/1_Confidence_1.000_Length_1807	0003|Locus_67774_Transcript_1/2_Confidence_0.667_Length_1722	0002|Locus_26171_Transcript_1/1_Confidence_1.000_Length_1985	0002|Locus_36369_Transcript_1/1_Confidence_1.000_Length_2071	0002|Locus_46020_Transcript_2/2_Confidence_0.667_Length_2224	0002|Locus_34688_Transcript_1/1_Confidence_1.000_Length_1952	0002|Locus_28335_Transcript_1/1_Confidence_1.000_Length_1759	0002|Locus_39141_Transcript_1/1_Confidence_1.000_Length_1783
GROUP1064:	0001|Locus_27065_Transcript_1/1_Confidence_1.000_Length_2268	0001|Locus_9509_Transcript_1/1_Confidence_1.000_Length_2581	0001|Locus_35350_Transcript_1/4_Confidence_0.615_Length_2640	0001|Locus_34585_Transcript_1/2_Confidence_0.900_Length_2271	0001|Locus_31470_Transcript_2/4_Confidence_0.700_Length_2424	0001|Locus_35897_Transcript_1/1_Confidence_1.000_Length_2576	0003|Locus_13355_Transcript_1/5_Confidence_0.714_Length_2197	0003|Locus_46384_Transcript_1/2_Confidence_0.857_Length_2210	0003|Locus_39957_Transcript_4/7_Confidence_0.520_Length_2048	0003|Locus_31980_Transcript_2/4_Confidence_0.769_Length_1892	0003|Locus_44716_Transcript_1/1_Confidence_1.000_Length_2314	0003|Locus_62186_Transcript_2/2_Confidence_0.857_Length_1821	0002|Locus_1161_Transcript_1/2_Confidence_0.833_Length_2415	0002|Locus_16862_Transcript_1/3_Confidence_0.571_Length_2546	0002|Locus_24034_Transcript_1/2_Confidence_0.750_Length_2612	0002|Locus_10298_Transcript_1/1_Confidence_1.000_Length_1759	0002|Locus_40491_Transcript_1/1_Confidence_1.000_Length_1070	0002|Locus_33528_Transcript_1/1_Confidence_1.000_Length_1235
GROUP1065:	0001|Locus_699_Transcript_1/1_Confidence_1.000_Length_2428	0001|Locus_9247_Transcript_1/1_Confidence_1.000_Length_1916	0001|Locus_1106_Transcript_1/2_Confidence_0.750_Length_1823	0001|Locus_6669_Transcript_1/1_Confidence_1.000_Length_1999	0001|Locus_15489_Transcript_2/5_Confidence_0.600_Length_2293	0003|Locus_1802_Transcript_1/5_Confidence_0.600_Length_2160	0003|Locus_3144_Transcript_4/6_Confidence_0.500_Length_1987	0003|Locus_8946_Transcript_2/2_Confidence_0.667_Length_1798	0003|Locus_13351_Transcript_1/9_Confidence_0.615_Length_1986	0003|Locus_15766_Transcript_3/8_Confidence_0.609_Length_1941	0003|Locus_16004_Transcript_1/5_Confidence_0.583_Length_1410	0002|Locus_2636_Transcript_1/1_Confidence_1.000_Length_2412	0002|Locus_8881_Transcript_4/4_Confidence_0.571_Length_2329	0002|Locus_31601_Transcript_4/4_Confidence_0.571_Length_2182	0002|Locus_31469_Transcript_1/1_Confidence_1.000_Length_1925	0002|Locus_31856_Transcript_1/1_Confidence_1.000_Length_1946	0002|Locus_27227_Transcript_1/1_Confidence_1.000_Length_1482
GROUP1066:	0001|Locus_1204_Transcript_1/2_Confidence_0.750_Length_2624	0001|Locus_8474_Transcript_1/1_Confidence_1.000_Length_2380	0001|Locus_4307_Transcript_1/3_Confidence_0.667_Length_2763	0001|Locus_13530_Transcript_2/4_Confidence_0.625_Length_3016	0001|Locus_17054_Transcript_3/3_Confidence_0.600_Length_2365	0001|Locus_15155_Transcript_1/2_Confidence_0.750_Length_2279	0003|Locus_15123_Transcript_1/7_Confidence_0.478_Length_3107	0003|Locus_24802_Transcript_1/1_Confidence_1.000_Length_2754	0003|Locus_33675_Transcript_1/2_Confidence_0.750_Length_2402	0003|Locus_7020_Transcript_2/7_Confidence_0.600_Length_2155	0003|Locus_30644_Transcript_1/1_Confidence_1.000_Length_2292	0002|Locus_11758_Transcript_1/2_Confidence_0.750_Length_2165	0002|Locus_18753_Transcript_1/1_Confidence_1.000_Length_2550	0002|Locus_14560_Transcript_1/1_Confidence_1.000_Length_2469	0002|Locus_25252_Transcript_1/1_Confidence_1.000_Length_2342	0002|Locus_32081_Transcript_2/3_Confidence_0.667_Length_2800	0002|Locus_29534_Transcript_2/3_Confidence_0.714_Length_2092
GROUP1067:	0001|Locus_1932_Transcript_1/1_Confidence_1.000_Length_3643	0001|Locus_880_Transcript_2/3_Confidence_0.750_Length_3591	0001|Locus_398_Transcript_1/2_Confidence_0.667_Length_3169	0001|Locus_10785_Transcript_1/1_Confidence_1.000_Length_3412	0003|Locus_654_Transcript_1/2_Confidence_0.625_Length_3112	0003|Locus_803_Transcript_2/3_Confidence_0.900_Length_3845	0003|Locus_9282_Transcript_1/3_Confidence_0.625_Length_3232	0003|Locus_10728_Transcript_1/3_Confidence_0.667_Length_3138	0002|Locus_409_Transcript_3/4_Confidence_0.250_Length_4734	0002|Locus_455_Transcript_1/1_Confidence_1.000_Length_3094	0002|Locus_4680_Transcript_1/2_Confidence_0.667_Length_3299	0002|Locus_2298_Transcript_1/1_Confidence_1.000_Length_3248	0002|Locus_11199_Transcript_1/4_Confidence_0.786_Length_3103	0002|Locus_15730_Transcript_1/1_Confidence_1.000_Length_3021	0001|Locus_2858_Transcript_2/4_Confidence_0.625_Length_3338	0003|Locus_5680_Transcript_1/1_Confidence_1.000_Length_2002	0003|Locus_7592_Transcript_1/2_Confidence_0.750_Length_1497
GROUP1068:	0001|Locus_3913_Transcript_1/2_Confidence_0.750_Length_6253	0001|Locus_5482_Transcript_1/1_Confidence_1.000_Length_6526	0001|Locus_8300_Transcript_5/7_Confidence_0.533_Length_5573	0001|Locus_10179_Transcript_3/11_Confidence_0.677_Length_518	0001|Locus_14870_Transcript_1/1_Confidence_1.000_Length_6549	0001|Locus_25677_Transcript_1/1_Confidence_1.000_Length_2531	0003|Locus_1420_Transcript_1/5_Confidence_0.667_Length_6210	0003|Locus_6033_Transcript_4/5_Confidence_0.667_Length_5934	0003|Locus_8600_Transcript_9/10_Confidence_0.565_Length_6453	0003|Locus_39222_Transcript_1/1_Confidence_1.000_Length_5885	0003|Locus_1968_Transcript_1/10_Confidence_0.625_Length_5340	0002|Locus_1771_Transcript_1/2_Confidence_0.667_Length_6443	0002|Locus_9101_Transcript_1/1_Confidence_1.000_Length_5515	0002|Locus_2843_Transcript_3/3_Confidence_0.571_Length_5661	0002|Locus_6822_Transcript_1/2_Confidence_0.750_Length_6418	0002|Locus_11761_Transcript_1/2_Confidence_0.750_Length_6259	0002|Locus_14769_Transcript_1/1_Confidence_1.000_Length_1943
GROUP1069:	0001|Locus_4712_Transcript_2/2_Confidence_0.750_Length_2462	0001|Locus_7966_Transcript_6/10_Confidence_0.545_Length_5130	0001|Locus_15141_Transcript_3/3_Confidence_0.600_Length_2676	0001|Locus_19261_Transcript_1/1_Confidence_1.000_Length_2837	0001|Locus_39759_Transcript_1/1_Confidence_1.000_Length_1577	0003|Locus_34507_Transcript_1/6_Confidence_0.583_Length_2195	0003|Locus_56237_Transcript_1/1_Confidence_1.000_Length_2010	0003|Locus_35660_Transcript_1/3_Confidence_0.667_Length_2514	0003|Locus_73457_Transcript_1/3_Confidence_0.714_Length_2566	0003|Locus_64853_Transcript_1/2_Confidence_0.750_Length_2739	0002|Locus_842_Transcript_4/5_Confidence_0.692_Length_3350	0002|Locus_9073_Transcript_1/1_Confidence_1.000_Length_2697	0002|Locus_13044_Transcript_1/1_Confidence_1.000_Length_2537	0002|Locus_20254_Transcript_1/2_Confidence_0.750_Length_2649	0002|Locus_21806_Transcript_2/3_Confidence_0.667_Length_3140	0003|Locus_43496_Transcript_3/3_Confidence_0.667_Length_2815	0001|Locus_18028_Transcript_2/5_Confidence_0.636_Length_2720
GROUP1070:	0001|Locus_24649_Transcript_1/1_Confidence_1.000_Length_2185	0001|Locus_41331_Transcript_1/1_Confidence_1.000_Length_1774	0001|Locus_7846_Transcript_1/1_Confidence_1.000_Length_1906	0001|Locus_7931_Transcript_1/2_Confidence_0.667_Length_1971	0003|Locus_14028_Transcript_2/2_Confidence_0.667_Length_1745	0003|Locus_75144_Transcript_1/3_Confidence_0.714_Length_1731	0003|Locus_36520_Transcript_1/1_Confidence_1.000_Length_1609	0002|Locus_1144_Transcript_2/2_Confidence_0.667_Length_1939	0002|Locus_15895_Transcript_1/1_Confidence_1.000_Length_1999	0002|Locus_12105_Transcript_1/1_Confidence_1.000_Length_1416	0002|Locus_7699_Transcript_1/1_Confidence_1.000_Length_1984	0003|Locus_31036_Transcript_1/2_Confidence_0.750_Length_1632	0003|Locus_84393_Transcript_1/1_Confidence_1.000_Length_955	0001|Locus_27828_Transcript_1/1_Confidence_1.000_Length_1473	0002|Locus_13027_Transcript_1/1_Confidence_1.000_Length_1848	0003|Locus_14607_Transcript_1/1_Confidence_1.000_Length_1643	0002|Locus_32982_Transcript_1/1_Confidence_1.000_Length_1060
GROUP1071:	0001|Locus_141_Transcript_1/1_Confidence_1.000_Length_2522	0001|Locus_1424_Transcript_2/4_Confidence_0.625_Length_2575	0001|Locus_3395_Transcript_4/5_Confidence_0.600_Length_3587	0001|Locus_7161_Transcript_2/2_Confidence_0.667_Length_3050	0003|Locus_206_Transcript_1/6_Confidence_0.765_Length_2962	0003|Locus_35211_Transcript_2/6_Confidence_0.643_Length_2438	0003|Locus_1441_Transcript_1/6_Confidence_0.357_Length_2627	0003|Locus_2338_Transcript_1/2_Confidence_0.667_Length_2977	0003|Locus_9336_Transcript_1/5_Confidence_0.700_Length_3152	0003|Locus_22129_Transcript_2/2_Confidence_0.800_Length_1095	0002|Locus_220_Transcript_1/1_Confidence_1.000_Length_2668	0002|Locus_669_Transcript_1/2_Confidence_0.750_Length_2662	0002|Locus_3341_Transcript_1/2_Confidence_0.667_Length_2527	0002|Locus_7540_Transcript_1/1_Confidence_1.000_Length_2034	0002|Locus_7113_Transcript_1/2_Confidence_0.750_Length_3444	0002|Locus_4159_Transcript_1/2_Confidence_0.667_Length_3078
GROUP1072:	0001|Locus_181_Transcript_7/9_Confidence_0.400_Length_3205	0001|Locus_4976_Transcript_2/3_Confidence_0.600_Length_4754	0001|Locus_9922_Transcript_5/6_Confidence_0.600_Length_5574	0001|Locus_11074_Transcript_2/2_Confidence_0.667_Length_2503	0003|Locus_374_Transcript_3/3_Confidence_0.600_Length_3795	0003|Locus_6315_Transcript_3/3_Confidence_0.750_Length_2703	0003|Locus_5043_Transcript_2/4_Confidence_0.600_Length_1734	0003|Locus_859_Transcript_5/10_Confidence_0.690_Length_3965	0003|Locus_546_Transcript_4/6_Confidence_0.688_Length_2792	0003|Locus_1544_Transcript_8/10_Confidence_0.500_Length_3420	0002|Locus_743_Transcript_1/2_Confidence_0.833_Length_2963	0002|Locus_7729_Transcript_2/2_Confidence_0.800_Length_2785	0002|Locus_8201_Transcript_1/1_Confidence_1.000_Length_3230	0002|Locus_1809_Transcript_5/6_Confidence_0.500_Length_4634	0002|Locus_5884_Transcript_1/1_Confidence_1.000_Length_3590	0002|Locus_13947_Transcript_1/1_Confidence_1.000_Length_2524
GROUP1073:	0001|Locus_287_Transcript_1/1_Confidence_1.000_Length_2737	0001|Locus_7016_Transcript_5/5_Confidence_0.444_Length_2692	0001|Locus_3718_Transcript_9/10_Confidence_0.609_Length_3608	0001|Locus_4829_Transcript_3/4_Confidence_0.667_Length_2925	0003|Locus_1292_Transcript_1/7_Confidence_0.550_Length_2635	0003|Locus_5883_Transcript_6/10_Confidence_0.565_Length_3069	0003|Locus_18845_Transcript_6/7_Confidence_0.429_Length_2643	0003|Locus_8357_Transcript_9/10_Confidence_0.636_Length_3607	0002|Locus_3971_Transcript_1/1_Confidence_1.000_Length_2731	0002|Locus_8856_Transcript_1/2_Confidence_0.667_Length_2652	0002|Locus_5280_Transcript_3/4_Confidence_0.625_Length_3863	0002|Locus_14038_Transcript_1/1_Confidence_1.000_Length_2784	0002|Locus_18871_Transcript_1/1_Confidence_1.000_Length_2729	0003|Locus_252_Transcript_8/9_Confidence_0.652_Length_2972	0001|Locus_17686_Transcript_2/5_Confidence_0.636_Length_3365	0002|Locus_33981_Transcript_1/1_Confidence_1.000_Length_1288
GROUP1074:	0001|Locus_1103_Transcript_5/6_Confidence_0.615_Length_3044	0001|Locus_3565_Transcript_4/6_Confidence_0.714_Length_2380	0001|Locus_7686_Transcript_4/4_Confidence_0.444_Length_2053	0003|Locus_437_Transcript_2/8_Confidence_0.242_Length_2100	0003|Locus_4604_Transcript_3/7_Confidence_0.684_Length_1664	0002|Locus_4105_Transcript_3/3_Confidence_0.600_Length_1869	0002|Locus_7428_Transcript_1/10_Confidence_0.455_Length_2144	0002|Locus_4431_Transcript_1/2_Confidence_0.667_Length_2112	0002|Locus_5082_Transcript_2/2_Confidence_0.750_Length_2070	0002|Locus_4859_Transcript_1/2_Confidence_0.667_Length_2122	0002|Locus_1098_Transcript_4/9_Confidence_0.250_Length_2113	0001|Locus_1241_Transcript_3/4_Confidence_0.667_Length_2358	0001|Locus_1527_Transcript_4/5_Confidence_0.643_Length_2892	0003|Locus_5484_Transcript_6/7_Confidence_0.647_Length_3605	0001|Locus_7311_Transcript_1/4_Confidence_0.571_Length_2087	0003|Locus_7713_Transcript_2/4_Confidence_0.727_Length_2020
GROUP1075:	0001|Locus_1648_Transcript_3/5_Confidence_0.583_Length_4621	0001|Locus_8039_Transcript_1/3_Confidence_0.714_Length_3920	0003|Locus_18541_Transcript_1/4_Confidence_0.545_Length_2335	0003|Locus_7838_Transcript_1/10_Confidence_0.238_Length_1880	0002|Locus_4172_Transcript_2/2_Confidence_0.667_Length_3500	0002|Locus_4291_Transcript_1/1_Confidence_1.000_Length_3760	0002|Locus_9328_Transcript_6/7_Confidence_0.611_Length_1760	0002|Locus_10003_Transcript_1/2_Confidence_0.667_Length_4325	0002|Locus_11125_Transcript_3/3_Confidence_0.571_Length_2594	0002|Locus_15654_Transcript_3/5_Confidence_0.636_Length_3250	0001|Locus_2521_Transcript_1/1_Confidence_1.000_Length_3713	0003|Locus_2802_Transcript_1/2_Confidence_0.750_Length_2337	0003|Locus_3570_Transcript_1/10_Confidence_0.583_Length_4391	0001|Locus_5997_Transcript_3/4_Confidence_0.636_Length_4011	0001|Locus_8704_Transcript_1/2_Confidence_0.750_Length_5345	0003|Locus_18544_Transcript_1/6_Confidence_0.688_Length_1751
GROUP1076:	0001|Locus_3441_Transcript_1/1_Confidence_1.000_Length_4186	0001|Locus_3464_Transcript_1/1_Confidence_1.000_Length_4117	0001|Locus_8886_Transcript_1/1_Confidence_1.000_Length_4003	0001|Locus_22190_Transcript_1/1_Confidence_1.000_Length_2648	0001|Locus_22936_Transcript_1/1_Confidence_1.000_Length_1955	0003|Locus_3800_Transcript_1/2_Confidence_0.750_Length_4082	0003|Locus_4417_Transcript_5/8_Confidence_0.611_Length_2972	0003|Locus_10098_Transcript_1/4_Confidence_0.700_Length_4105	0003|Locus_29898_Transcript_1/1_Confidence_1.000_Length_3840	0003|Locus_28414_Transcript_1/2_Confidence_0.750_Length_3769	0003|Locus_32916_Transcript_1/1_Confidence_1.000_Length_1390	0002|Locus_1722_Transcript_1/1_Confidence_1.000_Length_4163	0002|Locus_21764_Transcript_1/1_Confidence_1.000_Length_2545	0002|Locus_31447_Transcript_1/1_Confidence_1.000_Length_3930	0002|Locus_11961_Transcript_1/1_Confidence_1.000_Length_4059	0002|Locus_14981_Transcript_1/1_Confidence_1.000_Length_3077
GROUP1077:	0001|Locus_4720_Transcript_1/1_Confidence_1.000_Length_3499	0001|Locus_92_Transcript_1/2_Confidence_0.667_Length_2323	0001|Locus_12815_Transcript_1/1_Confidence_1.000_Length_1889	0001|Locus_24324_Transcript_2/2_Confidence_0.667_Length_2124	0001|Locus_14253_Transcript_2/3_Confidence_0.600_Length_2496	0001|Locus_37174_Transcript_1/1_Confidence_1.000_Length_1184	0003|Locus_6002_Transcript_5/6_Confidence_0.625_Length_2643	0003|Locus_6314_Transcript_2/4_Confidence_0.667_Length_2337	0003|Locus_13070_Transcript_1/1_Confidence_1.000_Length_2053	0003|Locus_28191_Transcript_1/1_Confidence_1.000_Length_2012	0002|Locus_3382_Transcript_1/2_Confidence_0.750_Length_2878	0002|Locus_4551_Transcript_1/2_Confidence_0.667_Length_2139	0002|Locus_38151_Transcript_1/1_Confidence_1.000_Length_1650	0002|Locus_10909_Transcript_1/2_Confidence_0.750_Length_2528	0002|Locus_16228_Transcript_1/1_Confidence_1.000_Length_2093	0002|Locus_11449_Transcript_2/2_Confidence_0.667_Length_2627
GROUP1078:	0001|Locus_10918_Transcript_1/1_Confidence_1.000_Length_2918	0001|Locus_3869_Transcript_3/6_Confidence_0.500_Length_3215	0001|Locus_23034_Transcript_1/2_Confidence_0.750_Length_3283	0001|Locus_11080_Transcript_1/2_Confidence_0.667_Length_3181	0001|Locus_17386_Transcript_1/1_Confidence_1.000_Length_2798	0003|Locus_12079_Transcript_7/8_Confidence_0.458_Length_3722	0003|Locus_27854_Transcript_1/2_Confidence_0.800_Length_2579	0003|Locus_21480_Transcript_1/2_Confidence_0.667_Length_2296	0003|Locus_17152_Transcript_1/3_Confidence_0.778_Length_3133	0003|Locus_3344_Transcript_2/2_Confidence_0.833_Length_2473	0002|Locus_10884_Transcript_2/3_Confidence_0.714_Length_3277	0002|Locus_5854_Transcript_1/2_Confidence_0.667_Length_3052	0002|Locus_32675_Transcript_1/1_Confidence_1.000_Length_3118	0002|Locus_15752_Transcript_1/1_Confidence_1.000_Length_3043	0002|Locus_8008_Transcript_1/1_Confidence_1.000_Length_2914	0002|Locus_13726_Transcript_1/6_Confidence_0.688_Length_2077
GROUP1079:	0001|Locus_11610_Transcript_3/3_Confidence_0.714_Length_2269	0001|Locus_14416_Transcript_1/2_Confidence_0.667_Length_2443	0001|Locus_31510_Transcript_1/1_Confidence_1.000_Length_2037	0001|Locus_3477_Transcript_5/8_Confidence_0.667_Length_2610	0001|Locus_24880_Transcript_1/1_Confidence_1.000_Length_2101	0003|Locus_20395_Transcript_1/1_Confidence_1.000_Length_2536	0003|Locus_5505_Transcript_1/2_Confidence_0.750_Length_2070	0002|Locus_13751_Transcript_1/1_Confidence_1.000_Length_2116	0002|Locus_28394_Transcript_1/1_Confidence_1.000_Length_2252	0002|Locus_26930_Transcript_1/1_Confidence_1.000_Length_2271	0002|Locus_33939_Transcript_4/5_Confidence_0.538_Length_2260	0003|Locus_4834_Transcript_5/9_Confidence_0.583_Length_2489	0001|Locus_4715_Transcript_2/3_Confidence_0.667_Length_2491	0003|Locus_20633_Transcript_3/4_Confidence_0.778_Length_1425	0002|Locus_15972_Transcript_2/2_Confidence_0.750_Length_2700	0003|Locus_8147_Transcript_1/1_Confidence_1.000_Length_1088
GROUP1080:	0001|Locus_1006_Transcript_2/4_Confidence_0.667_Length_3942	0001|Locus_19182_Transcript_1/2_Confidence_0.750_Length_3562	0001|Locus_18080_Transcript_2/3_Confidence_0.600_Length_2610	0001|Locus_7209_Transcript_1/1_Confidence_1.000_Length_2820	0001|Locus_22592_Transcript_1/4_Confidence_0.667_Length_2980	0003|Locus_14401_Transcript_2/5_Confidence_0.444_Length_2565	0003|Locus_18784_Transcript_2/4_Confidence_0.500_Length_3210	0003|Locus_41297_Transcript_1/5_Confidence_0.692_Length_2620	0003|Locus_28105_Transcript_1/4_Confidence_0.667_Length_1601	0003|Locus_47055_Transcript_3/5_Confidence_0.615_Length_3612	0002|Locus_2262_Transcript_3/3_Confidence_0.600_Length_3572	0002|Locus_24561_Transcript_1/1_Confidence_1.000_Length_2522	0002|Locus_34570_Transcript_4/5_Confidence_0.500_Length_2981	0002|Locus_10958_Transcript_1/1_Confidence_1.000_Length_2767	0002|Locus_19317_Transcript_3/3_Confidence_0.600_Length_3403
GROUP1081:	0001|Locus_1053_Transcript_1/1_Confidence_1.000_Length_2107	0001|Locus_1253_Transcript_1/1_Confidence_1.000_Length_2571	0001|Locus_16723_Transcript_1/2_Confidence_0.750_Length_2434	0001|Locus_10732_Transcript_1/1_Confidence_1.000_Length_2827	0001|Locus_8701_Transcript_1/1_Confidence_1.000_Length_2604	0003|Locus_11038_Transcript_3/4_Confidence_0.667_Length_2544	0003|Locus_45336_Transcript_1/3_Confidence_0.714_Length_2518	0003|Locus_17295_Transcript_1/3_Confidence_0.667_Length_2140	0003|Locus_6126_Transcript_1/5_Confidence_0.667_Length_2227	0003|Locus_12221_Transcript_1/5_Confidence_0.667_Length_2117	0002|Locus_2130_Transcript_1/1_Confidence_1.000_Length_2424	0002|Locus_4136_Transcript_1/1_Confidence_1.000_Length_2627	0002|Locus_9147_Transcript_1/2_Confidence_0.667_Length_2136	0002|Locus_25860_Transcript_1/1_Confidence_1.000_Length_2720	0002|Locus_31621_Transcript_1/1_Confidence_1.000_Length_2670
GROUP1082:	0001|Locus_1915_Transcript_4/4_Confidence_0.556_Length_3302	0001|Locus_23041_Transcript_1/2_Confidence_0.667_Length_2460	0001|Locus_4706_Transcript_1/2_Confidence_0.750_Length_3271	0001|Locus_12473_Transcript_1/1_Confidence_1.000_Length_2744	0001|Locus_17958_Transcript_1/1_Confidence_1.000_Length_2642	0003|Locus_11220_Transcript_2/5_Confidence_0.643_Length_3095	0003|Locus_24520_Transcript_1/2_Confidence_0.750_Length_2579	0003|Locus_27318_Transcript_2/4_Confidence_0.667_Length_3011	0003|Locus_5793_Transcript_1/4_Confidence_0.600_Length_2723	0003|Locus_32966_Transcript_1/1_Confidence_1.000_Length_2577	0002|Locus_12186_Transcript_2/2_Confidence_0.750_Length_3063	0002|Locus_23876_Transcript_1/1_Confidence_1.000_Length_2157	0002|Locus_13760_Transcript_1/1_Confidence_1.000_Length_2604	0002|Locus_8310_Transcript_2/2_Confidence_0.667_Length_2833	0002|Locus_14107_Transcript_1/1_Confidence_1.000_Length_2590
GROUP1083:	0001|Locus_5954_Transcript_1/1_Confidence_1.000_Length_4750	0001|Locus_7718_Transcript_4/4_Confidence_0.625_Length_4501	0001|Locus_6890_Transcript_1/1_Confidence_1.000_Length_3772	0001|Locus_14538_Transcript_3/4_Confidence_0.667_Length_5490	0001|Locus_19503_Transcript_1/1_Confidence_1.000_Length_3931	0003|Locus_659_Transcript_4/4_Confidence_0.667_Length_4685	0003|Locus_7890_Transcript_1/10_Confidence_0.614_Length_4124	0003|Locus_14356_Transcript_1/1_Confidence_1.000_Length_4133	0003|Locus_35644_Transcript_1/1_Confidence_1.000_Length_3949	0003|Locus_21006_Transcript_3/8_Confidence_0.625_Length_5177	0002|Locus_1957_Transcript_2/3_Confidence_0.750_Length_5592	0002|Locus_7721_Transcript_2/3_Confidence_0.667_Length_4489	0002|Locus_33909_Transcript_1/1_Confidence_1.000_Length_2547	0002|Locus_10395_Transcript_1/1_Confidence_1.000_Length_3772	0002|Locus_11097_Transcript_1/1_Confidence_1.000_Length_3895
GROUP1084:	0001|Locus_8284_Transcript_1/2_Confidence_0.750_Length_3962	0001|Locus_9045_Transcript_4/5_Confidence_0.692_Length_4225	0001|Locus_8658_Transcript_7/8_Confidence_0.636_Length_5406	0003|Locus_6531_Transcript_5/10_Confidence_0.560_Length_3765	0003|Locus_6700_Transcript_2/6_Confidence_0.583_Length_4018	0003|Locus_11205_Transcript_3/10_Confidence_0.579_Length_293	0003|Locus_17309_Transcript_7/8_Confidence_0.650_Length_3742	0002|Locus_231_Transcript_1/1_Confidence_1.000_Length_3909	0002|Locus_2905_Transcript_1/2_Confidence_0.750_Length_4147	0002|Locus_4558_Transcript_1/2_Confidence_0.800_Length_5441	0002|Locus_12662_Transcript_6/7_Confidence_0.647_Length_5447	0002|Locus_14613_Transcript_1/2_Confidence_0.750_Length_3846	0001|Locus_4243_Transcript_3/3_Confidence_0.667_Length_4747	0003|Locus_10570_Transcript_4/9_Confidence_0.500_Length_4358	0001|Locus_4708_Transcript_4/5_Confidence_0.667_Length_3883
GROUP1085:	0001|Locus_10338_Transcript_6/8_Confidence_0.650_Length_4008	0001|Locus_23393_Transcript_2/2_Confidence_0.667_Length_3799	0001|Locus_19990_Transcript_1/1_Confidence_1.000_Length_3399	0001|Locus_265_Transcript_3/4_Confidence_0.700_Length_3820	0003|Locus_11284_Transcript_1/3_Confidence_0.714_Length_3772	0003|Locus_12479_Transcript_2/4_Confidence_0.667_Length_3646	0003|Locus_12366_Transcript_2/2_Confidence_0.500_Length_3526	0003|Locus_25995_Transcript_1/1_Confidence_1.000_Length_3463	0002|Locus_28211_Transcript_1/1_Confidence_1.000_Length_3320	0002|Locus_28277_Transcript_1/1_Confidence_1.000_Length_3765	0002|Locus_31826_Transcript_1/4_Confidence_0.667_Length_3743	0002|Locus_32335_Transcript_1/1_Confidence_1.000_Length_3403	0002|Locus_7833_Transcript_1/2_Confidence_0.800_Length_4017	0003|Locus_35704_Transcript_1/5_Confidence_0.615_Length_3774	0001|Locus_23423_Transcript_1/5_Confidence_0.600_Length_3343
GROUP1086:	0001|Locus_10925_Transcript_2/2_Confidence_0.667_Length_1950	0001|Locus_14685_Transcript_1/1_Confidence_1.000_Length_1676	0001|Locus_15060_Transcript_1/1_Confidence_1.000_Length_2019	0001|Locus_34852_Transcript_1/1_Confidence_1.000_Length_2004	0001|Locus_30504_Transcript_1/1_Confidence_1.000_Length_1495	0003|Locus_4290_Transcript_1/1_Confidence_1.000_Length_2055	0003|Locus_4939_Transcript_3/8_Confidence_0.588_Length_1928	0003|Locus_70917_Transcript_2/4_Confidence_0.667_Length_2009	0003|Locus_10619_Transcript_1/6_Confidence_0.667_Length_1601	0003|Locus_34105_Transcript_1/9_Confidence_0.478_Length_1934	0002|Locus_16778_Transcript_1/1_Confidence_1.000_Length_1890	0002|Locus_26451_Transcript_1/1_Confidence_1.000_Length_1967	0002|Locus_21176_Transcript_2/2_Confidence_0.667_Length_1825	0002|Locus_4837_Transcript_1/1_Confidence_1.000_Length_1930	0001|Locus_34919_Transcript_1/1_Confidence_1.000_Length_1307
GROUP1087:	0001|Locus_11144_Transcript_1/1_Confidence_1.000_Length_3375	0001|Locus_7296_Transcript_2/2_Confidence_0.667_Length_3561	0001|Locus_12441_Transcript_1/2_Confidence_0.750_Length_3745	0001|Locus_12257_Transcript_2/3_Confidence_0.600_Length_3333	0001|Locus_19557_Transcript_3/3_Confidence_0.600_Length_3772	0003|Locus_11352_Transcript_2/3_Confidence_0.714_Length_3529	0003|Locus_22786_Transcript_2/5_Confidence_0.600_Length_3298	0003|Locus_19611_Transcript_1/6_Confidence_0.545_Length_3421	0003|Locus_29299_Transcript_1/1_Confidence_1.000_Length_2696	0003|Locus_12735_Transcript_6/10_Confidence_0.654_Length_283	0002|Locus_4876_Transcript_1/2_Confidence_0.667_Length_3318	0002|Locus_8992_Transcript_2/3_Confidence_0.600_Length_3754	0002|Locus_8708_Transcript_1/3_Confidence_0.600_Length_3536	0002|Locus_7663_Transcript_1/1_Confidence_1.000_Length_3261	0002|Locus_11119_Transcript_3/3_Confidence_0.667_Length_3696
GROUP1088:	0001|Locus_11932_Transcript_4/4_Confidence_0.556_Length_2596	0001|Locus_1921_Transcript_4/5_Confidence_0.500_Length_2440	0001|Locus_28205_Transcript_1/1_Confidence_1.000_Length_2251	0001|Locus_37430_Transcript_1/2_Confidence_0.750_Length_2293	0001|Locus_43411_Transcript_1/1_Confidence_1.000_Length_2373	0003|Locus_15344_Transcript_5/6_Confidence_0.643_Length_2493	0003|Locus_921_Transcript_3/6_Confidence_0.615_Length_2587	0003|Locus_21340_Transcript_1/5_Confidence_0.733_Length_2044	0003|Locus_72065_Transcript_3/6_Confidence_0.722_Length_2295	0002|Locus_2710_Transcript_3/3_Confidence_0.600_Length_2669	0002|Locus_9566_Transcript_2/2_Confidence_0.500_Length_2675	0002|Locus_42209_Transcript_1/1_Confidence_1.000_Length_2214	0002|Locus_42617_Transcript_1/1_Confidence_1.000_Length_2210	0002|Locus_45981_Transcript_1/3_Confidence_0.714_Length_2297	0003|Locus_70356_Transcript_1/4_Confidence_0.667_Length_2317
GROUP1089:	0001|Locus_13986_Transcript_1/1_Confidence_1.000_Length_2010	0001|Locus_38271_Transcript_1/1_Confidence_1.000_Length_2199	0001|Locus_15393_Transcript_1/1_Confidence_1.000_Length_2327	0001|Locus_597_Transcript_1/1_Confidence_1.000_Length_2097	0001|Locus_19920_Transcript_1/1_Confidence_1.000_Length_2317	0003|Locus_1865_Transcript_1/2_Confidence_0.667_Length_2252	0003|Locus_67234_Transcript_1/5_Confidence_0.692_Length_2196	0003|Locus_25253_Transcript_1/6_Confidence_0.667_Length_1778	0003|Locus_8713_Transcript_1/2_Confidence_0.750_Length_2172	0002|Locus_2793_Transcript_1/1_Confidence_1.000_Length_2280	0002|Locus_7601_Transcript_1/1_Confidence_1.000_Length_2049	0002|Locus_47100_Transcript_1/1_Confidence_1.000_Length_2145	0002|Locus_11169_Transcript_1/1_Confidence_1.000_Length_2193	0002|Locus_18225_Transcript_1/1_Confidence_1.000_Length_2378	0002|Locus_18328_Transcript_1/1_Confidence_1.000_Length_1474
GROUP1090:	0001|Locus_14742_Transcript_1/1_Confidence_1.000_Length_1913	0001|Locus_21735_Transcript_3/3_Confidence_0.600_Length_1853	0001|Locus_20196_Transcript_6/8_Confidence_0.600_Length_3395	0001|Locus_16630_Transcript_1/3_Confidence_0.571_Length_2549	0003|Locus_11938_Transcript_1/2_Confidence_0.857_Length_2319	0003|Locus_12688_Transcript_5/8_Confidence_0.654_Length_3338	0003|Locus_7984_Transcript_1/2_Confidence_0.750_Length_1799	0003|Locus_53760_Transcript_1/1_Confidence_1.000_Length_2339	0003|Locus_55985_Transcript_2/3_Confidence_0.600_Length_1388	0002|Locus_11786_Transcript_1/1_Confidence_1.000_Length_3423	0002|Locus_13065_Transcript_1/1_Confidence_1.000_Length_2673	0002|Locus_13456_Transcript_1/1_Confidence_1.000_Length_2852	0002|Locus_38745_Transcript_1/1_Confidence_1.000_Length_1956	0002|Locus_39250_Transcript_1/1_Confidence_1.000_Length_1963	0001|Locus_11062_Transcript_3/5_Confidence_0.667_Length_3006
GROUP1091:	0001|Locus_15686_Transcript_5/5_Confidence_0.636_Length_2861	0001|Locus_34672_Transcript_1/1_Confidence_1.000_Length_2570	0001|Locus_45600_Transcript_1/2_Confidence_0.750_Length_2536	0003|Locus_10642_Transcript_7/9_Confidence_0.636_Length_2937	0003|Locus_38781_Transcript_5/6_Confidence_0.643_Length_2974	0003|Locus_77784_Transcript_1/2_Confidence_0.800_Length_2451	0003|Locus_89777_Transcript_1/1_Confidence_1.000_Length_2248	0002|Locus_25203_Transcript_1/1_Confidence_1.000_Length_2177	0002|Locus_9179_Transcript_2/3_Confidence_0.600_Length_2920	0002|Locus_35120_Transcript_1/1_Confidence_1.000_Length_2671	0001|Locus_9574_Transcript_1/1_Confidence_1.000_Length_2289	0002|Locus_46069_Transcript_1/1_Confidence_1.000_Length_2952	0001|Locus_27471_Transcript_1/2_Confidence_0.750_Length_2706	0002|Locus_45985_Transcript_1/2_Confidence_0.750_Length_2604	0003|Locus_42032_Transcript_1/1_Confidence_1.000_Length_1148
GROUP1092:	0001|Locus_15765_Transcript_3/3_Confidence_0.600_Length_2120	0001|Locus_7640_Transcript_4/5_Confidence_0.769_Length_3209	0001|Locus_23425_Transcript_5/8_Confidence_0.632_Length_3271	0001|Locus_22910_Transcript_1/2_Confidence_0.750_Length_2770	0001|Locus_35782_Transcript_1/1_Confidence_1.000_Length_2247	0003|Locus_1585_Transcript_4/5_Confidence_0.733_Length_2481	0003|Locus_46164_Transcript_6/7_Confidence_0.714_Length_1820	0003|Locus_10645_Transcript_2/5_Confidence_0.636_Length_1814	0003|Locus_25781_Transcript_1/8_Confidence_0.636_Length_2386	0003|Locus_27450_Transcript_3/5_Confidence_0.667_Length_2165	0002|Locus_19054_Transcript_1/1_Confidence_1.000_Length_2732	0002|Locus_26538_Transcript_1/2_Confidence_0.750_Length_2264	0002|Locus_31417_Transcript_3/3_Confidence_0.667_Length_2023	0002|Locus_19077_Transcript_3/4_Confidence_0.700_Length_2432	0002|Locus_14150_Transcript_2/4_Confidence_0.625_Length_2442
GROUP1093:	0001|Locus_16753_Transcript_1/7_Confidence_0.708_Length_2439	0001|Locus_16962_Transcript_1/1_Confidence_1.000_Length_3819	0001|Locus_30789_Transcript_1/2_Confidence_0.750_Length_4368	0001|Locus_19166_Transcript_1/1_Confidence_1.000_Length_2605	0003|Locus_20778_Transcript_1/10_Confidence_0.643_Length_199	0003|Locus_5426_Transcript_9/10_Confidence_0.133_Length_3854	0003|Locus_29094_Transcript_1/5_Confidence_0.692_Length_3695	0002|Locus_3088_Transcript_1/1_Confidence_1.000_Length_3173	0002|Locus_8036_Transcript_1/1_Confidence_1.000_Length_3717	0002|Locus_3668_Transcript_4/8_Confidence_0.591_Length_2651	0002|Locus_4707_Transcript_4/7_Confidence_0.438_Length_4487	0002|Locus_11058_Transcript_1/1_Confidence_1.000_Length_4264	0002|Locus_11774_Transcript_1/1_Confidence_1.000_Length_2321	0001|Locus_6734_Transcript_5/7_Confidence_0.471_Length_2794	0001|Locus_35385_Transcript_1/2_Confidence_0.833_Length_1278
GROUP1094:	0001|Locus_17972_Transcript_3/5_Confidence_0.636_Length_2324	0001|Locus_7904_Transcript_1/5_Confidence_0.727_Length_2168	0001|Locus_27321_Transcript_1/2_Confidence_0.667_Length_2432	0001|Locus_922_Transcript_4/4_Confidence_0.571_Length_2890	0001|Locus_31860_Transcript_1/1_Confidence_1.000_Length_1960	0001|Locus_35931_Transcript_1/1_Confidence_1.000_Length_2226	0003|Locus_18021_Transcript_3/4_Confidence_0.625_Length_2158	0003|Locus_67044_Transcript_1/3_Confidence_0.778_Length_1734	0002|Locus_22149_Transcript_2/4_Confidence_0.692_Length_2183	0002|Locus_31476_Transcript_1/3_Confidence_0.667_Length_2281	0002|Locus_33166_Transcript_1/1_Confidence_1.000_Length_2520	0002|Locus_32114_Transcript_1/1_Confidence_1.000_Length_1960	0002|Locus_32918_Transcript_3/3_Confidence_0.600_Length_2568	0002|Locus_37386_Transcript_2/2_Confidence_0.667_Length_1364	0003|Locus_25150_Transcript_1/2_Confidence_0.800_Length_2439
GROUP1095:	0001|Locus_147_Transcript_3/4_Confidence_0.667_Length_2580	0001|Locus_608_Transcript_10/10_Confidence_0.368_Length_3185	0001|Locus_7982_Transcript_1/2_Confidence_0.667_Length_1619	0001|Locus_66392_Transcript_1/1_Confidence_1.000_Length_1505	0001|Locus_14133_Transcript_1/2_Confidence_0.667_Length_1587	0003|Locus_1893_Transcript_1/2_Confidence_0.833_Length_1781	0003|Locus_980_Transcript_1/7_Confidence_0.600_Length_2435	0003|Locus_53980_Transcript_1/3_Confidence_0.667_Length_1670	0003|Locus_684_Transcript_3/6_Confidence_0.381_Length_1300	0003|Locus_13036_Transcript_1/6_Confidence_0.625_Length_1630	0002|Locus_3047_Transcript_3/5_Confidence_0.636_Length_2680	0002|Locus_31778_Transcript_3/3_Confidence_0.600_Length_1766	0002|Locus_729_Transcript_3/10_Confidence_0.200_Length_2069	0002|Locus_20882_Transcript_1/1_Confidence_1.000_Length_1550
GROUP1096:	0001|Locus_148_Transcript_1/1_Confidence_1.000_Length_2429	0001|Locus_7927_Transcript_1/5_Confidence_0.750_Length_1863	0001|Locus_332_Transcript_3/4_Confidence_0.500_Length_2739	0001|Locus_46046_Transcript_1/1_Confidence_1.000_Length_1205	0001|Locus_5915_Transcript_4/5_Confidence_0.727_Length_3509	0003|Locus_2637_Transcript_5/6_Confidence_0.556_Length_2479	0003|Locus_6809_Transcript_2/4_Confidence_0.500_Length_2488	0003|Locus_4183_Transcript_2/3_Confidence_0.667_Length_2565	0003|Locus_2663_Transcript_1/5_Confidence_0.600_Length_2048	0002|Locus_4079_Transcript_1/2_Confidence_0.750_Length_2423	0002|Locus_7263_Transcript_1/2_Confidence_0.750_Length_2497	0002|Locus_10734_Transcript_1/1_Confidence_1.000_Length_2311	0002|Locus_14255_Transcript_1/2_Confidence_0.750_Length_2617	0002|Locus_24103_Transcript_1/1_Confidence_1.000_Length_1534
GROUP1097:	0001|Locus_1258_Transcript_5/7_Confidence_0.714_Length_3723	0001|Locus_4204_Transcript_3/6_Confidence_0.667_Length_3865	0001|Locus_7981_Transcript_4/7_Confidence_0.647_Length_3228	0003|Locus_10047_Transcript_4/6_Confidence_0.615_Length_3784	0003|Locus_8782_Transcript_9/10_Confidence_0.562_Length_3617	0002|Locus_1778_Transcript_1/2_Confidence_0.750_Length_3647	0002|Locus_9494_Transcript_4/5_Confidence_0.636_Length_3763	0002|Locus_4912_Transcript_4/4_Confidence_0.625_Length_3582	0002|Locus_6134_Transcript_1/2_Confidence_0.750_Length_3514	0002|Locus_4219_Transcript_1/3_Confidence_0.714_Length_3528	0001|Locus_3540_Transcript_1/5_Confidence_0.667_Length_4047	0003|Locus_1980_Transcript_1/3_Confidence_0.714_Length_2885	0003|Locus_4662_Transcript_9/10_Confidence_0.618_Length_5112	0001|Locus_8786_Transcript_2/4_Confidence_0.727_Length_3881
GROUP1098:	0001|Locus_1510_Transcript_2/2_Confidence_0.875_Length_1855	0001|Locus_16949_Transcript_1/5_Confidence_0.708_Length_1428	0001|Locus_25198_Transcript_1/1_Confidence_1.000_Length_1685	0003|Locus_13024_Transcript_1/1_Confidence_1.000_Length_1689	0003|Locus_4078_Transcript_1/1_Confidence_1.000_Length_1716	0002|Locus_4660_Transcript_1/1_Confidence_1.000_Length_1777	0002|Locus_7340_Transcript_1/1_Confidence_1.000_Length_1655	0002|Locus_13265_Transcript_2/3_Confidence_0.727_Length_1504	0002|Locus_15835_Transcript_1/1_Confidence_1.000_Length_1368	0001|Locus_1116_Transcript_6/8_Confidence_0.621_Length_3723	0002|Locus_36638_Transcript_2/3_Confidence_0.667_Length_1934	0003|Locus_9370_Transcript_5/6_Confidence_0.762_Length_2180	0001|Locus_33649_Transcript_2/3_Confidence_0.667_Length_1809	0003|Locus_894_Transcript_1/3_Confidence_0.667_Length_1857
GROUP1099:	0001|Locus_3872_Transcript_4/6_Confidence_0.500_Length_2590	0001|Locus_8021_Transcript_1/2_Confidence_0.750_Length_2335	0001|Locus_9071_Transcript_1/10_Confidence_0.480_Length_1900	0001|Locus_17332_Transcript_4/6_Confidence_0.364_Length_2399	0001|Locus_32574_Transcript_1/1_Confidence_1.000_Length_1958	0003|Locus_16829_Transcript_1/9_Confidence_0.538_Length_1971	0003|Locus_8211_Transcript_4/6_Confidence_0.615_Length_2013	0003|Locus_30168_Transcript_3/3_Confidence_0.600_Length_1720	0003|Locus_61360_Transcript_1/2_Confidence_0.667_Length_1829	0002|Locus_4337_Transcript_3/3_Confidence_0.600_Length_2035	0002|Locus_564_Transcript_3/4_Confidence_0.429_Length_2424	0002|Locus_8384_Transcript_1/1_Confidence_1.000_Length_2141	0002|Locus_16486_Transcript_1/1_Confidence_1.000_Length_1927	0003|Locus_23918_Transcript_2/5_Confidence_0.545_Length_1771
GROUP1100:	0001|Locus_6052_Transcript_10/11_Confidence_0.532_Length_621	0001|Locus_8469_Transcript_1/2_Confidence_0.750_Length_3532	0003|Locus_1534_Transcript_3/5_Confidence_0.692_Length_5854	0003|Locus_3729_Transcript_9/11_Confidence_0.187_Length_4645	0003|Locus_4648_Transcript_2/3_Confidence_0.333_Length_3930	0003|Locus_5619_Transcript_3/3_Confidence_0.857_Length_3624	0003|Locus_8677_Transcript_3/9_Confidence_0.525_Length_6015	0003|Locus_14363_Transcript_1/2_Confidence_0.833_Length_3551	0003|Locus_7763_Transcript_7/10_Confidence_0.565_Length_5116	0003|Locus_26944_Transcript_3/4_Confidence_0.625_Length_1574	0002|Locus_15131_Transcript_5/6_Confidence_0.500_Length_2886	0003|Locus_4694_Transcript_1/2_Confidence_0.917_Length_5828	0002|Locus_21459_Transcript_1/2_Confidence_0.667_Length_3182	0002|Locus_48030_Transcript_1/1_Confidence_1.000_Length_639
GROUP1101:	0001|Locus_12758_Transcript_1/1_Confidence_1.000_Length_3385	0001|Locus_8797_Transcript_1/1_Confidence_1.000_Length_2866	0001|Locus_5873_Transcript_1/2_Confidence_0.833_Length_4158	0001|Locus_21781_Transcript_1/1_Confidence_1.000_Length_1979	0001|Locus_20440_Transcript_1/2_Confidence_0.800_Length_3892	0002|Locus_17982_Transcript_1/1_Confidence_1.000_Length_3789	0002|Locus_3144_Transcript_1/2_Confidence_0.800_Length_3888	0003|Locus_10708_Transcript_1/1_Confidence_1.000_Length_3601	0002|Locus_17334_Transcript_1/1_Confidence_1.000_Length_1079	0003|Locus_6236_Transcript_1/1_Confidence_1.000_Length_3704	0001|Locus_21658_Transcript_1/1_Confidence_1.000_Length_2173	0002|Locus_25310_Transcript_1/1_Confidence_1.000_Length_1665	0001|Locus_38458_Transcript_1/1_Confidence_1.000_Length_1440	0002|Locus_22052_Transcript_1/1_Confidence_1.000_Length_2033
GROUP1102:	0001|Locus_13905_Transcript_3/3_Confidence_0.714_Length_3667	0001|Locus_29604_Transcript_1/1_Confidence_1.000_Length_2705	0001|Locus_26566_Transcript_1/1_Confidence_1.000_Length_1858	0003|Locus_19785_Transcript_1/1_Confidence_1.000_Length_3603	0003|Locus_57865_Transcript_1/1_Confidence_1.000_Length_3834	0003|Locus_63133_Transcript_1/1_Confidence_1.000_Length_3523	0003|Locus_64132_Transcript_1/1_Confidence_1.000_Length_2607	0002|Locus_19775_Transcript_1/1_Confidence_1.000_Length_1605	0002|Locus_34754_Transcript_1/1_Confidence_1.000_Length_1664	0002|Locus_26150_Transcript_1/1_Confidence_1.000_Length_2298	0002|Locus_8103_Transcript_1/2_Confidence_0.667_Length_3619	0002|Locus_38993_Transcript_1/1_Confidence_1.000_Length_3514	0001|Locus_34907_Transcript_1/1_Confidence_1.000_Length_1481	0001|Locus_37420_Transcript_1/1_Confidence_1.000_Length_1244
GROUP1103:	0001|Locus_14886_Transcript_2/3_Confidence_0.714_Length_2499	0001|Locus_26359_Transcript_1/1_Confidence_1.000_Length_2408	0001|Locus_50839_Transcript_1/1_Confidence_1.000_Length_2155	0001|Locus_5786_Transcript_2/3_Confidence_0.400_Length_3364	0003|Locus_1291_Transcript_5/6_Confidence_0.588_Length_2013	0003|Locus_17506_Transcript_1/1_Confidence_1.000_Length_2358	0003|Locus_47349_Transcript_2/3_Confidence_0.714_Length_1987	0003|Locus_60763_Transcript_1/1_Confidence_1.000_Length_2199	0002|Locus_156_Transcript_2/3_Confidence_0.400_Length_2482	0002|Locus_5671_Transcript_4/5_Confidence_0.714_Length_2460	0002|Locus_6401_Transcript_1/1_Confidence_1.000_Length_2232	0002|Locus_47770_Transcript_1/1_Confidence_1.000_Length_2164	0003|Locus_4098_Transcript_1/4_Confidence_0.667_Length_2451	0002|Locus_30982_Transcript_1/2_Confidence_0.750_Length_2418
GROUP1104:	0001|Locus_17948_Transcript_1/2_Confidence_0.875_Length_2887	0001|Locus_9024_Transcript_2/3_Confidence_0.714_Length_4138	0001|Locus_19016_Transcript_7/8_Confidence_0.526_Length_3134	0001|Locus_31269_Transcript_1/2_Confidence_0.750_Length_1317	0003|Locus_10700_Transcript_8/9_Confidence_0.679_Length_3540	0003|Locus_6429_Transcript_2/8_Confidence_0.380_Length_3526	0003|Locus_20222_Transcript_1/1_Confidence_1.000_Length_1854	0002|Locus_258_Transcript_2/3_Confidence_0.818_Length_4144	0002|Locus_6405_Transcript_3/3_Confidence_0.846_Length_2053	0002|Locus_16502_Transcript_1/1_Confidence_1.000_Length_1692	0002|Locus_19929_Transcript_5/6_Confidence_0.227_Length_2803	0002|Locus_22576_Transcript_1/1_Confidence_1.000_Length_2727	0001|Locus_30407_Transcript_1/1_Confidence_1.000_Length_1286	0002|Locus_1326_Transcript_1/1_Confidence_1.000_Length_2808
GROUP1105:	0001|Locus_18370_Transcript_1/1_Confidence_1.000_Length_1587	0001|Locus_5696_Transcript_1/1_Confidence_1.000_Length_1867	0001|Locus_40351_Transcript_1/1_Confidence_1.000_Length_1655	0003|Locus_1489_Transcript_1/4_Confidence_0.700_Length_1867	0003|Locus_20049_Transcript_1/4_Confidence_0.727_Length_1468	0003|Locus_16292_Transcript_1/2_Confidence_0.667_Length_1581	0002|Locus_621_Transcript_1/1_Confidence_1.000_Length_2247	0002|Locus_9920_Transcript_1/2_Confidence_0.667_Length_1826	0002|Locus_9695_Transcript_1/1_Confidence_1.000_Length_1628	0002|Locus_1800_Transcript_1/1_Confidence_1.000_Length_2670	0002|Locus_31452_Transcript_1/1_Confidence_1.000_Length_1527	0002|Locus_3575_Transcript_1/2_Confidence_0.500_Length_1789	0002|Locus_10589_Transcript_1/2_Confidence_0.667_Length_1911	0003|Locus_152_Transcript_3/9_Confidence_0.172_Length_2657
GROUP1106:	0001|Locus_19170_Transcript_1/1_Confidence_1.000_Length_2853	0001|Locus_8696_Transcript_1/1_Confidence_1.000_Length_2716	0003|Locus_28658_Transcript_1/1_Confidence_1.000_Length_2847	0003|Locus_32395_Transcript_1/5_Confidence_0.692_Length_2669	0003|Locus_9765_Transcript_5/8_Confidence_0.526_Length_2977	0003|Locus_29894_Transcript_2/2_Confidence_0.750_Length_2511	0002|Locus_18019_Transcript_2/2_Confidence_0.750_Length_2450	0002|Locus_25016_Transcript_1/1_Confidence_1.000_Length_2625	0002|Locus_464_Transcript_4/6_Confidence_0.500_Length_3617	0002|Locus_22141_Transcript_1/1_Confidence_1.000_Length_2763	0002|Locus_33864_Transcript_1/1_Confidence_1.000_Length_2026	0001|Locus_10107_Transcript_2/3_Confidence_0.714_Length_3300	0003|Locus_2714_Transcript_1/4_Confidence_0.636_Length_1278	0001|Locus_20972_Transcript_1/2_Confidence_0.667_Length_2104
GROUP1107:	0001|Locus_25375_Transcript_1/1_Confidence_1.000_Length_2157	0001|Locus_6296_Transcript_14/15_Confidence_0.400_Length_296	0001|Locus_30054_Transcript_2/3_Confidence_0.667_Length_2675	0003|Locus_19242_Transcript_1/3_Confidence_0.667_Length_2303	0003|Locus_2097_Transcript_2/4_Confidence_0.700_Length_2099	0002|Locus_23306_Transcript_1/1_Confidence_1.000_Length_2069	0002|Locus_32082_Transcript_1/1_Confidence_1.000_Length_2327	0002|Locus_41911_Transcript_1/1_Confidence_1.000_Length_1694	0002|Locus_20406_Transcript_2/3_Confidence_0.667_Length_2166	0003|Locus_36339_Transcript_2/3_Confidence_0.714_Length_1385	0003|Locus_13115_Transcript_5/8_Confidence_0.526_Length_2047	0001|Locus_6397_Transcript_4/5_Confidence_0.692_Length_2609	0001|Locus_15400_Transcript_1/1_Confidence_1.000_Length_1608	0002|Locus_32440_Transcript_2/4_Confidence_0.667_Length_2139
GROUP1108:	0001|Locus_27625_Transcript_1/1_Confidence_1.000_Length_2190	0001|Locus_30281_Transcript_2/2_Confidence_0.667_Length_2598	0001|Locus_45555_Transcript_1/1_Confidence_1.000_Length_1962	0001|Locus_37260_Transcript_1/1_Confidence_1.000_Length_2530	0003|Locus_16792_Transcript_5/6_Confidence_0.706_Length_2943	0003|Locus_7877_Transcript_2/3_Confidence_0.667_Length_2234	0003|Locus_69624_Transcript_1/2_Confidence_0.750_Length_2443	0002|Locus_4338_Transcript_1/1_Confidence_1.000_Length_2267	0002|Locus_9066_Transcript_2/2_Confidence_0.667_Length_2829	0002|Locus_13374_Transcript_1/2_Confidence_0.667_Length_2001	0002|Locus_37162_Transcript_1/1_Confidence_1.000_Length_2584	0003|Locus_58504_Transcript_1/2_Confidence_0.714_Length_1180	0003|Locus_52062_Transcript_1/6_Confidence_0.667_Length_1681	0002|Locus_10006_Transcript_4/6_Confidence_0.417_Length_3255
GROUP1109:	0001|Locus_22_Transcript_3/3_Confidence_0.500_Length_2150	0001|Locus_459_Transcript_1/2_Confidence_0.800_Length_2179	0001|Locus_6616_Transcript_1/2_Confidence_0.667_Length_2097	0001|Locus_13409_Transcript_2/2_Confidence_0.800_Length_2245	0001|Locus_15769_Transcript_1/1_Confidence_1.000_Length_2353	0003|Locus_29587_Transcript_1/2_Confidence_0.750_Length_2250	0003|Locus_3335_Transcript_1/2_Confidence_0.750_Length_2033	0002|Locus_1658_Transcript_1/1_Confidence_1.000_Length_2282	0002|Locus_2561_Transcript_1/1_Confidence_1.000_Length_2037	0002|Locus_3772_Transcript_3/3_Confidence_0.500_Length_2180	0002|Locus_21724_Transcript_3/3_Confidence_0.600_Length_2236	0002|Locus_3317_Transcript_2/2_Confidence_0.667_Length_2082	0003|Locus_9590_Transcript_1/8_Confidence_0.579_Length_2305
GROUP1110:	0001|Locus_164_Transcript_2/2_Confidence_0.750_Length_3833	0001|Locus_7733_Transcript_3/4_Confidence_0.667_Length_4869	0001|Locus_496_Transcript_5/6_Confidence_0.688_Length_4159	0001|Locus_20276_Transcript_1/1_Confidence_1.000_Length_1594	0003|Locus_1222_Transcript_6/6_Confidence_0.417_Length_2984	0003|Locus_897_Transcript_1/1_Confidence_1.000_Length_3021	0003|Locus_3854_Transcript_1/1_Confidence_1.000_Length_2893	0003|Locus_20618_Transcript_8/9_Confidence_0.652_Length_4903	0002|Locus_8966_Transcript_2/3_Confidence_0.714_Length_4467	0002|Locus_9717_Transcript_3/4_Confidence_0.625_Length_4139	0002|Locus_10258_Transcript_1/1_Confidence_1.000_Length_3191	0003|Locus_69946_Transcript_1/1_Confidence_1.000_Length_1336	0002|Locus_46255_Transcript_1/1_Confidence_1.000_Length_1088
GROUP1111:	0001|Locus_370_Transcript_1/1_Confidence_1.000_Length_3190	0001|Locus_3938_Transcript_1/1_Confidence_1.000_Length_3766	0001|Locus_4290_Transcript_1/2_Confidence_0.667_Length_3096	0001|Locus_14147_Transcript_1/1_Confidence_1.000_Length_2927	0003|Locus_7077_Transcript_1/2_Confidence_0.750_Length_2877	0003|Locus_8342_Transcript_1/2_Confidence_0.800_Length_3385	0003|Locus_7205_Transcript_3/4_Confidence_0.667_Length_3554	0003|Locus_12977_Transcript_1/4_Confidence_0.700_Length_2776	0003|Locus_17873_Transcript_1/1_Confidence_1.000_Length_2800	0002|Locus_5081_Transcript_1/1_Confidence_1.000_Length_2975	0002|Locus_9841_Transcript_1/1_Confidence_1.000_Length_3648	0002|Locus_13429_Transcript_1/1_Confidence_1.000_Length_2966	0002|Locus_30963_Transcript_1/1_Confidence_1.000_Length_2932
GROUP1112:	0001|Locus_485_Transcript_1/2_Confidence_0.750_Length_2690	0001|Locus_5190_Transcript_1/1_Confidence_1.000_Length_2742	0001|Locus_16773_Transcript_1/1_Confidence_1.000_Length_2508	0001|Locus_30617_Transcript_1/1_Confidence_1.000_Length_2419	0003|Locus_11429_Transcript_5/7_Confidence_0.600_Length_3166	0003|Locus_4771_Transcript_2/4_Confidence_0.700_Length_2697	0003|Locus_43307_Transcript_1/5_Confidence_0.692_Length_2667	0003|Locus_36737_Transcript_1/1_Confidence_1.000_Length_2334	0002|Locus_192_Transcript_1/1_Confidence_1.000_Length_2707	0002|Locus_46856_Transcript_1/1_Confidence_1.000_Length_2173	0002|Locus_29042_Transcript_1/1_Confidence_1.000_Length_2561	0002|Locus_570_Transcript_2/3_Confidence_0.500_Length_2831	0002|Locus_18903_Transcript_1/1_Confidence_1.000_Length_2626
GROUP1113:	0001|Locus_1056_Transcript_1/2_Confidence_0.750_Length_2778	0001|Locus_10747_Transcript_1/2_Confidence_0.667_Length_2787	0001|Locus_1282_Transcript_1/1_Confidence_1.000_Length_2717	0001|Locus_37056_Transcript_1/1_Confidence_1.000_Length_2640	0003|Locus_2633_Transcript_2/7_Confidence_0.684_Length_1721	0003|Locus_617_Transcript_1/2_Confidence_0.750_Length_3081	0003|Locus_60754_Transcript_1/1_Confidence_1.000_Length_2518	0003|Locus_10847_Transcript_3/4_Confidence_0.667_Length_2597	0002|Locus_1204_Transcript_1/1_Confidence_1.000_Length_2738	0002|Locus_14473_Transcript_1/1_Confidence_1.000_Length_2701	0002|Locus_13223_Transcript_1/3_Confidence_0.714_Length_2080	0002|Locus_855_Transcript_1/3_Confidence_0.714_Length_3035	0002|Locus_34761_Transcript_1/1_Confidence_1.000_Length_1506
GROUP1114:	0001|Locus_1221_Transcript_1/1_Confidence_1.000_Length_2779	0001|Locus_21983_Transcript_3/4_Confidence_0.727_Length_3682	0001|Locus_12208_Transcript_3/3_Confidence_0.714_Length_2950	0001|Locus_7883_Transcript_2/9_Confidence_0.640_Length_5206	0003|Locus_1971_Transcript_7/10_Confidence_0.381_Length_3733	0003|Locus_5936_Transcript_4/6_Confidence_0.538_Length_2794	0003|Locus_6488_Transcript_1/7_Confidence_0.529_Length_2980	0003|Locus_23862_Transcript_2/3_Confidence_0.667_Length_3712	0002|Locus_7337_Transcript_3/3_Confidence_0.667_Length_2935	0002|Locus_9129_Transcript_1/2_Confidence_0.667_Length_2854	0002|Locus_11902_Transcript_4/4_Confidence_0.667_Length_2679	0001|Locus_3653_Transcript_2/4_Confidence_0.727_Length_3257	0002|Locus_1845_Transcript_6/7_Confidence_0.667_Length_4055
GROUP1115:	0001|Locus_1735_Transcript_5/6_Confidence_0.538_Length_4646	0001|Locus_9735_Transcript_1/1_Confidence_1.000_Length_3435	0001|Locus_6338_Transcript_6/7_Confidence_0.625_Length_4091	0001|Locus_8307_Transcript_2/2_Confidence_0.667_Length_3842	0003|Locus_1485_Transcript_4/10_Confidence_0.559_Length_5272	0003|Locus_24522_Transcript_1/2_Confidence_0.750_Length_2878	0002|Locus_1184_Transcript_1/1_Confidence_1.000_Length_3442	0002|Locus_4123_Transcript_4/4_Confidence_0.571_Length_3673	0002|Locus_8131_Transcript_4/5_Confidence_0.636_Length_4539	0002|Locus_17291_Transcript_2/2_Confidence_0.750_Length_3462	0003|Locus_16_Transcript_3/5_Confidence_0.727_Length_3091	0003|Locus_25714_Transcript_2/7_Confidence_0.737_Length_2533	0003|Locus_8828_Transcript_2/3_Confidence_0.667_Length_997
GROUP1116:	0001|Locus_2008_Transcript_5/5_Confidence_0.600_Length_5559	0001|Locus_8304_Transcript_4/5_Confidence_0.636_Length_4519	0001|Locus_5721_Transcript_3/4_Confidence_0.375_Length_7007	0003|Locus_3151_Transcript_6/8_Confidence_0.720_Length_4132	0003|Locus_4589_Transcript_6/8_Confidence_0.682_Length_5029	0003|Locus_3648_Transcript_1/2_Confidence_0.750_Length_3984	0003|Locus_6486_Transcript_1/10_Confidence_0.610_Length_4516	0002|Locus_3804_Transcript_1/2_Confidence_0.750_Length_5575	0002|Locus_3919_Transcript_1/1_Confidence_1.000_Length_4594	0002|Locus_8387_Transcript_1/2_Confidence_0.750_Length_3845	0002|Locus_13172_Transcript_1/1_Confidence_1.000_Length_4212	0003|Locus_8748_Transcript_2/3_Confidence_0.800_Length_4591	0001|Locus_29257_Transcript_1/1_Confidence_1.000_Length_2910
GROUP1117:	0001|Locus_2052_Transcript_5/6_Confidence_0.312_Length_1979	0001|Locus_4487_Transcript_1/4_Confidence_0.786_Length_1588	0001|Locus_14069_Transcript_2/3_Confidence_0.667_Length_2868	0001|Locus_15066_Transcript_1/2_Confidence_0.667_Length_2547	0001|Locus_16903_Transcript_1/1_Confidence_1.000_Length_1411	0003|Locus_6108_Transcript_2/8_Confidence_0.667_Length_2374	0003|Locus_6174_Transcript_2/6_Confidence_0.667_Length_2455	0003|Locus_12724_Transcript_1/4_Confidence_0.600_Length_1446	0003|Locus_13457_Transcript_3/3_Confidence_0.667_Length_1950	0002|Locus_3938_Transcript_1/2_Confidence_0.667_Length_2368	0002|Locus_9041_Transcript_1/1_Confidence_1.000_Length_2520	0002|Locus_20015_Transcript_1/1_Confidence_1.000_Length_2215	0002|Locus_7422_Transcript_1/10_Confidence_0.615_Length_2198
GROUP1118:	0001|Locus_3317_Transcript_1/2_Confidence_0.750_Length_2936	0001|Locus_45671_Transcript_1/1_Confidence_1.000_Length_2593	0001|Locus_19313_Transcript_1/1_Confidence_1.000_Length_2194	0001|Locus_23503_Transcript_1/2_Confidence_0.667_Length_2190	0003|Locus_13313_Transcript_3/8_Confidence_0.632_Length_2994	0003|Locus_36269_Transcript_1/3_Confidence_0.714_Length_2496	0003|Locus_47471_Transcript_4/5_Confidence_0.636_Length_2385	0003|Locus_64326_Transcript_2/7_Confidence_0.526_Length_2231	0002|Locus_12349_Transcript_1/1_Confidence_1.000_Length_2390	0002|Locus_23685_Transcript_1/1_Confidence_1.000_Length_2651	0002|Locus_12701_Transcript_1/1_Confidence_1.000_Length_3054	0002|Locus_28246_Transcript_2/2_Confidence_0.750_Length_2486	0001|Locus_46194_Transcript_2/2_Confidence_0.667_Length_1334
GROUP1119:	0001|Locus_4449_Transcript_4/5_Confidence_0.500_Length_4484	0001|Locus_76_Transcript_3/5_Confidence_0.667_Length_4255	0001|Locus_14729_Transcript_3/4_Confidence_0.700_Length_4498	0001|Locus_434_Transcript_3/3_Confidence_0.778_Length_4308	0003|Locus_1901_Transcript_4/4_Confidence_0.667_Length_2198	0003|Locus_19022_Transcript_1/8_Confidence_0.684_Length_3909	0003|Locus_10592_Transcript_1/1_Confidence_1.000_Length_3785	0003|Locus_5398_Transcript_3/10_Confidence_0.615_Length_3930	0003|Locus_725_Transcript_1/5_Confidence_0.636_Length_1877	0002|Locus_3623_Transcript_2/3_Confidence_0.400_Length_4375	0002|Locus_4454_Transcript_1/1_Confidence_1.000_Length_4039	0002|Locus_697_Transcript_1/2_Confidence_0.750_Length_4119	0002|Locus_13753_Transcript_1/1_Confidence_1.000_Length_4011
GROUP1120:	0001|Locus_8292_Transcript_1/1_Confidence_1.000_Length_2748	0001|Locus_8740_Transcript_2/3_Confidence_0.818_Length_3350	0001|Locus_18635_Transcript_1/1_Confidence_1.000_Length_1647	0001|Locus_4062_Transcript_3/3_Confidence_0.714_Length_1736	0001|Locus_31101_Transcript_1/1_Confidence_1.000_Length_2886	0003|Locus_5758_Transcript_4/6_Confidence_0.471_Length_2506	0003|Locus_632_Transcript_4/4_Confidence_0.625_Length_2781	0003|Locus_13466_Transcript_3/3_Confidence_0.600_Length_2953	0002|Locus_13924_Transcript_3/4_Confidence_0.667_Length_2756	0002|Locus_46854_Transcript_3/3_Confidence_0.714_Length_2652	0002|Locus_8652_Transcript_2/3_Confidence_0.750_Length_3113	0001|Locus_4424_Transcript_8/9_Confidence_0.615_Length_2681	0002|Locus_46096_Transcript_1/1_Confidence_1.000_Length_1183
GROUP1121:	0001|Locus_10100_Transcript_1/2_Confidence_0.750_Length_1654	0001|Locus_39499_Transcript_1/1_Confidence_1.000_Length_2038	0001|Locus_39126_Transcript_1/1_Confidence_1.000_Length_1707	0001|Locus_35103_Transcript_1/1_Confidence_1.000_Length_1507	0001|Locus_9939_Transcript_1/2_Confidence_0.800_Length_1560	0003|Locus_10134_Transcript_2/5_Confidence_0.600_Length_1984	0003|Locus_74374_Transcript_1/9_Confidence_0.548_Length_2110	0003|Locus_42472_Transcript_3/3_Confidence_0.750_Length_2194	0002|Locus_32134_Transcript_1/4_Confidence_0.667_Length_2109	0002|Locus_35639_Transcript_2/3_Confidence_0.400_Length_1487	0002|Locus_3835_Transcript_1/1_Confidence_1.000_Length_2100	0002|Locus_33738_Transcript_1/1_Confidence_1.000_Length_2000	0003|Locus_76509_Transcript_1/2_Confidence_0.667_Length_1230
GROUP1122:	0001|Locus_10412_Transcript_1/1_Confidence_1.000_Length_1921	0001|Locus_22552_Transcript_1/1_Confidence_1.000_Length_1839	0001|Locus_14330_Transcript_1/1_Confidence_1.000_Length_1780	0001|Locus_35622_Transcript_1/1_Confidence_1.000_Length_1924	0001|Locus_13713_Transcript_4/10_Confidence_0.471_Length_232	0001|Locus_44300_Transcript_1/1_Confidence_1.000_Length_1402	0003|Locus_20887_Transcript_3/10_Confidence_0.556_Length_357	0003|Locus_32609_Transcript_2/3_Confidence_0.750_Length_1838	0003|Locus_34038_Transcript_1/1_Confidence_1.000_Length_1467	0002|Locus_36144_Transcript_1/1_Confidence_1.000_Length_1922	0002|Locus_8343_Transcript_1/6_Confidence_0.632_Length_1460	0002|Locus_13897_Transcript_1/1_Confidence_1.000_Length_1774	0003|Locus_32126_Transcript_1/2_Confidence_0.667_Length_1649
GROUP1123:	0001|Locus_11919_Transcript_1/1_Confidence_1.000_Length_1946	0001|Locus_13174_Transcript_1/1_Confidence_1.000_Length_2166	0001|Locus_25469_Transcript_1/1_Confidence_1.000_Length_1835	0001|Locus_21949_Transcript_1/1_Confidence_1.000_Length_2090	0001|Locus_23583_Transcript_1/1_Confidence_1.000_Length_1942	0003|Locus_42473_Transcript_1/1_Confidence_1.000_Length_1909	0003|Locus_885_Transcript_1/4_Confidence_0.667_Length_1475	0002|Locus_19654_Transcript_1/1_Confidence_1.000_Length_1970	0002|Locus_25574_Transcript_1/1_Confidence_1.000_Length_2277	0003|Locus_8038_Transcript_1/2_Confidence_0.667_Length_1225	0003|Locus_32725_Transcript_1/1_Confidence_1.000_Length_1978	0003|Locus_14888_Transcript_1/1_Confidence_1.000_Length_1479	0002|Locus_22435_Transcript_1/1_Confidence_1.000_Length_1189
GROUP1124:	0001|Locus_17815_Transcript_1/2_Confidence_0.800_Length_2173	0001|Locus_18556_Transcript_1/1_Confidence_1.000_Length_4227	0001|Locus_8206_Transcript_5/8_Confidence_0.300_Length_4949	0003|Locus_4974_Transcript_1/1_Confidence_1.000_Length_3637	0003|Locus_7232_Transcript_4/6_Confidence_0.667_Length_5050	0003|Locus_13750_Transcript_4/7_Confidence_0.625_Length_3125	0003|Locus_40663_Transcript_1/2_Confidence_0.750_Length_2625	0002|Locus_21704_Transcript_1/1_Confidence_1.000_Length_1563	0002|Locus_6642_Transcript_5/6_Confidence_0.667_Length_3232	0002|Locus_680_Transcript_10/15_Confidence_0.123_Length_4150	0001|Locus_22849_Transcript_1/4_Confidence_0.750_Length_1502	0001|Locus_28126_Transcript_1/1_Confidence_1.000_Length_1024	0002|Locus_9381_Transcript_1/1_Confidence_1.000_Length_1259
GROUP1125:	0001|Locus_24741_Transcript_2/3_Confidence_0.818_Length_1690	0001|Locus_3054_Transcript_1/2_Confidence_0.667_Length_1672	0003|Locus_17344_Transcript_1/1_Confidence_1.000_Length_1735	0003|Locus_5612_Transcript_2/5_Confidence_0.632_Length_1603	0003|Locus_17495_Transcript_1/2_Confidence_0.833_Length_1605	0002|Locus_25806_Transcript_1/1_Confidence_1.000_Length_1827	0002|Locus_8810_Transcript_1/1_Confidence_1.000_Length_1612	0002|Locus_31273_Transcript_1/1_Confidence_1.000_Length_1554	0002|Locus_686_Transcript_1/1_Confidence_1.000_Length_1457	0001|Locus_2999_Transcript_1/1_Confidence_1.000_Length_1379	0001|Locus_15695_Transcript_1/1_Confidence_1.000_Length_1920	0002|Locus_19724_Transcript_1/1_Confidence_1.000_Length_1261	0003|Locus_60235_Transcript_6/10_Confidence_0.667_Length_478
GROUP1126:	0001|Locus_3_Transcript_1/1_Confidence_1.000_Length_2588	0001|Locus_9639_Transcript_1/1_Confidence_1.000_Length_2470	0001|Locus_3296_Transcript_1/2_Confidence_0.667_Length_2596	0003|Locus_39_Transcript_7/9_Confidence_0.556_Length_2723	0003|Locus_4130_Transcript_2/6_Confidence_0.600_Length_2443	0003|Locus_9432_Transcript_4/5_Confidence_0.500_Length_3170	0003|Locus_10442_Transcript_1/2_Confidence_0.750_Length_2548	0002|Locus_5008_Transcript_1/1_Confidence_1.000_Length_2628	0002|Locus_618_Transcript_1/1_Confidence_1.000_Length_2504	0002|Locus_12790_Transcript_1/1_Confidence_1.000_Length_2471	0001|Locus_2415_Transcript_2/3_Confidence_0.800_Length_3194	0002|Locus_728_Transcript_2/2_Confidence_1.000_Length_2766
GROUP1127:	0001|Locus_168_Transcript_3/3_Confidence_0.600_Length_3837	0001|Locus_4388_Transcript_1/9_Confidence_0.522_Length_4261	0001|Locus_7717_Transcript_1/2_Confidence_0.750_Length_4294	0001|Locus_697_Transcript_6/7_Confidence_0.647_Length_5305	0003|Locus_286_Transcript_1/10_Confidence_0.605_Length_4174	0003|Locus_8635_Transcript_2/7_Confidence_0.684_Length_3933	0003|Locus_5028_Transcript_3/3_Confidence_0.600_Length_3863	0003|Locus_298_Transcript_2/5_Confidence_0.692_Length_4135	0002|Locus_1122_Transcript_1/1_Confidence_1.000_Length_4069	0002|Locus_9312_Transcript_1/1_Confidence_1.000_Length_4100	0002|Locus_4980_Transcript_3/4_Confidence_0.500_Length_4199	0002|Locus_6268_Transcript_6/7_Confidence_0.667_Length_5364
GROUP1128:	0001|Locus_245_Transcript_1/1_Confidence_1.000_Length_3174	0001|Locus_5563_Transcript_1/1_Confidence_1.000_Length_3068	0001|Locus_3123_Transcript_1/1_Confidence_1.000_Length_3140	0001|Locus_3070_Transcript_1/1_Confidence_1.000_Length_2491	0003|Locus_526_Transcript_2/3_Confidence_0.750_Length_2764	0003|Locus_7987_Transcript_1/1_Confidence_1.000_Length_2620	0003|Locus_4213_Transcript_1/1_Confidence_1.000_Length_2878	0003|Locus_10463_Transcript_1/1_Confidence_1.000_Length_3017	0002|Locus_1_Transcript_1/1_Confidence_1.000_Length_2858	0002|Locus_426_Transcript_1/1_Confidence_1.000_Length_3156	0002|Locus_3210_Transcript_1/1_Confidence_1.000_Length_2719	0002|Locus_1629_Transcript_1/1_Confidence_1.000_Length_3137
GROUP1129:	0001|Locus_278_Transcript_2/3_Confidence_0.667_Length_6663	0001|Locus_4861_Transcript_6/7_Confidence_0.632_Length_6315	0001|Locus_7425_Transcript_2/3_Confidence_0.750_Length_7450	0001|Locus_12553_Transcript_3/3_Confidence_0.714_Length_6396	0003|Locus_15748_Transcript_6/10_Confidence_0.433_Length_763	0003|Locus_18983_Transcript_1/10_Confidence_0.553_Length_404	0003|Locus_20761_Transcript_1/10_Confidence_0.636_Length_563	0003|Locus_4788_Transcript_3/10_Confidence_0.667_Length_5324	0002|Locus_1933_Transcript_3/3_Confidence_0.667_Length_6711	0002|Locus_6394_Transcript_3/3_Confidence_0.714_Length_6340	0002|Locus_5619_Transcript_1/2_Confidence_0.750_Length_6821	0002|Locus_5678_Transcript_5/6_Confidence_0.667_Length_6413
GROUP1130:	0001|Locus_465_Transcript_5/7_Confidence_0.647_Length_4342	0001|Locus_8936_Transcript_2/3_Confidence_0.667_Length_3380	0001|Locus_7761_Transcript_2/10_Confidence_0.577_Length_4909	0001|Locus_14413_Transcript_2/3_Confidence_0.714_Length_4473	0003|Locus_111_Transcript_1/5_Confidence_0.714_Length_4480	0003|Locus_8756_Transcript_5/5_Confidence_0.600_Length_4477	0003|Locus_7463_Transcript_2/4_Confidence_0.700_Length_3948	0003|Locus_368_Transcript_4/5_Confidence_0.692_Length_3885	0002|Locus_804_Transcript_1/3_Confidence_0.667_Length_3376	0002|Locus_9118_Transcript_1/1_Confidence_1.000_Length_4637	0002|Locus_1791_Transcript_3/3_Confidence_0.714_Length_4386	0002|Locus_11967_Transcript_1/1_Confidence_1.000_Length_3230
GROUP1131:	0001|Locus_1152_Transcript_3/3_Confidence_0.750_Length_3235	0001|Locus_1607_Transcript_3/3_Confidence_0.714_Length_2677	0001|Locus_16783_Transcript_3/3_Confidence_0.600_Length_2381	0001|Locus_8142_Transcript_2/3_Confidence_0.750_Length_2974	0003|Locus_1488_Transcript_1/4_Confidence_0.727_Length_2798	0003|Locus_6668_Transcript_5/9_Confidence_0.486_Length_2769	0003|Locus_8408_Transcript_5/9_Confidence_0.636_Length_2590	0003|Locus_50798_Transcript_1/1_Confidence_1.000_Length_2506	0002|Locus_3983_Transcript_1/1_Confidence_1.000_Length_2395	0002|Locus_4484_Transcript_1/2_Confidence_0.750_Length_2450	0002|Locus_5121_Transcript_1/1_Confidence_1.000_Length_3105	0002|Locus_4364_Transcript_1/1_Confidence_1.000_Length_2425
GROUP1132:	0001|Locus_1263_Transcript_1/3_Confidence_0.875_Length_3151	0001|Locus_6509_Transcript_1/1_Confidence_1.000_Length_3004	0001|Locus_15146_Transcript_1/1_Confidence_1.000_Length_2994	0001|Locus_1820_Transcript_1/8_Confidence_0.562_Length_4029	0003|Locus_242_Transcript_2/4_Confidence_0.750_Length_2608	0003|Locus_42304_Transcript_1/6_Confidence_0.684_Length_2768	0003|Locus_3976_Transcript_3/5_Confidence_0.636_Length_3236	0003|Locus_2181_Transcript_1/5_Confidence_0.750_Length_3313	0002|Locus_107_Transcript_2/7_Confidence_0.462_Length_3192	0002|Locus_9845_Transcript_1/1_Confidence_1.000_Length_2997	0002|Locus_11170_Transcript_1/1_Confidence_1.000_Length_2781	0002|Locus_1302_Transcript_1/2_Confidence_0.750_Length_3086
GROUP1133:	0001|Locus_1319_Transcript_4/5_Confidence_0.545_Length_2939	0001|Locus_7237_Transcript_1/1_Confidence_1.000_Length_1954	0001|Locus_17981_Transcript_2/3_Confidence_0.667_Length_2664	0001|Locus_8503_Transcript_4/5_Confidence_0.636_Length_4694	0003|Locus_2576_Transcript_7/7_Confidence_0.533_Length_2287	0003|Locus_7796_Transcript_1/2_Confidence_0.750_Length_1910	0003|Locus_2877_Transcript_6/8_Confidence_0.632_Length_1947	0003|Locus_11958_Transcript_5/5_Confidence_0.444_Length_2139	0002|Locus_14631_Transcript_2/2_Confidence_0.750_Length_2278	0002|Locus_21078_Transcript_2/2_Confidence_0.800_Length_1968	0002|Locus_16174_Transcript_3/3_Confidence_0.667_Length_2321	0002|Locus_9909_Transcript_1/1_Confidence_1.000_Length_1926
GROUP1134:	0001|Locus_1531_Transcript_1/2_Confidence_0.800_Length_2510	0001|Locus_5985_Transcript_4/4_Confidence_0.571_Length_2709	0001|Locus_5811_Transcript_2/2_Confidence_0.667_Length_2878	0001|Locus_4725_Transcript_1/2_Confidence_0.667_Length_2464	0003|Locus_3906_Transcript_3/4_Confidence_0.556_Length_2961	0003|Locus_7699_Transcript_3/4_Confidence_0.400_Length_2617	0003|Locus_14671_Transcript_1/1_Confidence_1.000_Length_2239	0003|Locus_21736_Transcript_2/2_Confidence_0.667_Length_2382	0002|Locus_1923_Transcript_1/1_Confidence_1.000_Length_1838	0002|Locus_3093_Transcript_1/1_Confidence_1.000_Length_2524	0002|Locus_5425_Transcript_2/2_Confidence_0.667_Length_2714	0002|Locus_13667_Transcript_1/2_Confidence_0.750_Length_2447
GROUP1135:	0001|Locus_1618_Transcript_1/1_Confidence_1.000_Length_2002	0001|Locus_25988_Transcript_1/1_Confidence_1.000_Length_1832	0001|Locus_17649_Transcript_1/2_Confidence_0.667_Length_1815	0001|Locus_9965_Transcript_1/1_Confidence_1.000_Length_2034	0003|Locus_4850_Transcript_1/2_Confidence_0.833_Length_2017	0003|Locus_7491_Transcript_1/4_Confidence_0.667_Length_1739	0003|Locus_18965_Transcript_1/2_Confidence_0.750_Length_1685	0003|Locus_48538_Transcript_1/1_Confidence_1.000_Length_1882	0002|Locus_15636_Transcript_1/1_Confidence_1.000_Length_1796	0002|Locus_16354_Transcript_1/1_Confidence_1.000_Length_1914	0002|Locus_25001_Transcript_1/1_Confidence_1.000_Length_1941	0002|Locus_7307_Transcript_1/1_Confidence_1.000_Length_1949
GROUP1136:	0001|Locus_1678_Transcript_1/2_Confidence_0.667_Length_2799	0001|Locus_7287_Transcript_2/4_Confidence_0.429_Length_1943	0001|Locus_7899_Transcript_1/1_Confidence_1.000_Length_2219	0001|Locus_5506_Transcript_1/2_Confidence_0.750_Length_2027	0003|Locus_4040_Transcript_1/2_Confidence_0.750_Length_1819	0003|Locus_5588_Transcript_2/5_Confidence_0.692_Length_1640	0003|Locus_9626_Transcript_2/3_Confidence_0.667_Length_1351	0003|Locus_33216_Transcript_2/3_Confidence_0.714_Length_2424	0002|Locus_2540_Transcript_1/1_Confidence_1.000_Length_1746	0002|Locus_3880_Transcript_1/1_Confidence_1.000_Length_1977	0002|Locus_4490_Transcript_2/3_Confidence_0.714_Length_2929	0002|Locus_12104_Transcript_1/1_Confidence_1.000_Length_1840
GROUP1137:	0001|Locus_1975_Transcript_4/4_Confidence_0.571_Length_3794	0001|Locus_7769_Transcript_4/7_Confidence_0.667_Length_4300	0001|Locus_4189_Transcript_2/3_Confidence_0.800_Length_3583	0001|Locus_33527_Transcript_1/1_Confidence_1.000_Length_1943	0003|Locus_13691_Transcript_4/4_Confidence_0.667_Length_4406	0003|Locus_6271_Transcript_7/8_Confidence_0.579_Length_4138	0003|Locus_16854_Transcript_1/4_Confidence_0.667_Length_3717	0003|Locus_52907_Transcript_1/1_Confidence_1.000_Length_1478	0002|Locus_7210_Transcript_2/3_Confidence_0.714_Length_5214	0002|Locus_768_Transcript_3/3_Confidence_0.714_Length_4354	0002|Locus_7488_Transcript_1/1_Confidence_1.000_Length_3818	0002|Locus_43419_Transcript_1/1_Confidence_1.000_Length_1810
GROUP1138:	0001|Locus_2086_Transcript_1/2_Confidence_0.750_Length_3801	0001|Locus_8907_Transcript_2/2_Confidence_0.667_Length_3398	0001|Locus_5260_Transcript_1/2_Confidence_0.750_Length_3538	0003|Locus_2057_Transcript_2/6_Confidence_0.583_Length_3179	0003|Locus_6808_Transcript_3/3_Confidence_0.750_Length_3757	0003|Locus_3989_Transcript_1/10_Confidence_0.538_Length_3557	0003|Locus_2282_Transcript_2/4_Confidence_0.700_Length_2696	0002|Locus_2104_Transcript_1/1_Confidence_1.000_Length_3514	0002|Locus_2543_Transcript_1/1_Confidence_1.000_Length_2811	0002|Locus_8014_Transcript_1/1_Confidence_1.000_Length_3416	0002|Locus_6543_Transcript_2/2_Confidence_0.750_Length_3332	0001|Locus_5628_Transcript_3/4_Confidence_0.429_Length_3505
GROUP1139:	0001|Locus_2163_Transcript_2/3_Confidence_0.667_Length_2630	0001|Locus_4037_Transcript_1/1_Confidence_1.000_Length_2558	0001|Locus_16362_Transcript_1/2_Confidence_0.750_Length_2478	0001|Locus_16462_Transcript_1/1_Confidence_1.000_Length_2019	0003|Locus_318_Transcript_1/1_Confidence_1.000_Length_1892	0003|Locus_3379_Transcript_3/5_Confidence_0.667_Length_1957	0003|Locus_7735_Transcript_3/6_Confidence_0.706_Length_2375	0002|Locus_4803_Transcript_2/3_Confidence_0.667_Length_2207	0002|Locus_550_Transcript_2/3_Confidence_0.667_Length_2486	0002|Locus_12326_Transcript_1/2_Confidence_0.750_Length_2333	0003|Locus_3308_Transcript_2/4_Confidence_0.778_Length_2092	0002|Locus_1034_Transcript_1/1_Confidence_1.000_Length_2224
GROUP1140:	0001|Locus_2222_Transcript_3/4_Confidence_0.727_Length_3278	0001|Locus_488_Transcript_1/1_Confidence_1.000_Length_3550	0001|Locus_4581_Transcript_2/3_Confidence_0.714_Length_3984	0001|Locus_4793_Transcript_2/7_Confidence_0.533_Length_3260	0003|Locus_2280_Transcript_2/3_Confidence_0.571_Length_3242	0003|Locus_2312_Transcript_4/4_Confidence_0.667_Length_3279	0003|Locus_5692_Transcript_4/5_Confidence_0.692_Length_4760	0003|Locus_16332_Transcript_1/4_Confidence_0.727_Length_3101	0002|Locus_12948_Transcript_1/2_Confidence_0.800_Length_3438	0002|Locus_20548_Transcript_1/2_Confidence_0.750_Length_3150	0002|Locus_13710_Transcript_1/2_Confidence_0.750_Length_3637	0002|Locus_31628_Transcript_1/2_Confidence_0.750_Length_3316
GROUP1141:	0001|Locus_2239_Transcript_1/3_Confidence_0.667_Length_3900	0001|Locus_40679_Transcript_1/1_Confidence_1.000_Length_3317	0001|Locus_30940_Transcript_1/1_Confidence_1.000_Length_1878	0001|Locus_40493_Transcript_1/1_Confidence_1.000_Length_1652	0001|Locus_13356_Transcript_5/8_Confidence_0.619_Length_4018	0003|Locus_59504_Transcript_1/1_Confidence_1.000_Length_2007	0003|Locus_8759_Transcript_1/5_Confidence_0.692_Length_3591	0003|Locus_71190_Transcript_1/2_Confidence_0.750_Length_3403	0002|Locus_18733_Transcript_5/6_Confidence_0.667_Length_4005	0002|Locus_41704_Transcript_1/1_Confidence_1.000_Length_3567	0002|Locus_9394_Transcript_3/3_Confidence_0.600_Length_3799	0002|Locus_34184_Transcript_1/1_Confidence_1.000_Length_1365
GROUP1142:	0001|Locus_2272_Transcript_1/1_Confidence_1.000_Length_3254	0001|Locus_7319_Transcript_3/4_Confidence_0.667_Length_4180	0001|Locus_5179_Transcript_1/1_Confidence_1.000_Length_3933	0001|Locus_9790_Transcript_3/4_Confidence_0.700_Length_3921	0003|Locus_5360_Transcript_2/5_Confidence_0.615_Length_3237	0003|Locus_8304_Transcript_2/2_Confidence_0.800_Length_3594	0003|Locus_10366_Transcript_5/6_Confidence_0.625_Length_3645	0003|Locus_20075_Transcript_3/4_Confidence_0.800_Length_3808	0002|Locus_3211_Transcript_1/1_Confidence_1.000_Length_3646	0002|Locus_7862_Transcript_3/3_Confidence_0.714_Length_3970	0002|Locus_4160_Transcript_4/4_Confidence_0.625_Length_3918	0002|Locus_3507_Transcript_1/1_Confidence_1.000_Length_3159
GROUP1143:	0001|Locus_2434_Transcript_3/4_Confidence_0.700_Length_3780	0001|Locus_5798_Transcript_1/1_Confidence_1.000_Length_3014	0001|Locus_3019_Transcript_2/10_Confidence_0.545_Length_4607	0001|Locus_9341_Transcript_1/1_Confidence_1.000_Length_2741	0003|Locus_1672_Transcript_2/4_Confidence_0.778_Length_4746	0003|Locus_22297_Transcript_1/2_Confidence_0.857_Length_2812	0003|Locus_13335_Transcript_5/6_Confidence_0.647_Length_2825	0003|Locus_992_Transcript_1/4_Confidence_0.700_Length_3218	0002|Locus_1185_Transcript_1/1_Confidence_1.000_Length_3149	0002|Locus_8523_Transcript_1/1_Confidence_1.000_Length_2992	0002|Locus_9355_Transcript_1/1_Confidence_1.000_Length_2749	0002|Locus_11149_Transcript_1/2_Confidence_0.800_Length_4479
GROUP1144:	0001|Locus_2482_Transcript_4/5_Confidence_0.714_Length_4025	0001|Locus_4930_Transcript_1/2_Confidence_0.750_Length_2884	0001|Locus_3102_Transcript_4/4_Confidence_0.625_Length_3206	0001|Locus_13042_Transcript_1/1_Confidence_1.000_Length_3010	0003|Locus_12517_Transcript_1/1_Confidence_1.000_Length_2998	0003|Locus_266_Transcript_3/3_Confidence_0.500_Length_2779	0003|Locus_15070_Transcript_2/4_Confidence_0.692_Length_2816	0003|Locus_20404_Transcript_2/4_Confidence_0.727_Length_2830	0002|Locus_668_Transcript_2/2_Confidence_0.600_Length_3047	0002|Locus_9808_Transcript_1/1_Confidence_1.000_Length_2945	0002|Locus_9826_Transcript_1/2_Confidence_0.750_Length_3036	0002|Locus_4319_Transcript_2/2_Confidence_0.667_Length_3241
GROUP1145:	0001|Locus_2505_Transcript_1/1_Confidence_1.000_Length_3996	0001|Locus_3803_Transcript_1/1_Confidence_1.000_Length_4127	0001|Locus_22595_Transcript_1/1_Confidence_1.000_Length_3732	0003|Locus_3096_Transcript_1/3_Confidence_0.857_Length_2319	0003|Locus_70238_Transcript_1/2_Confidence_0.889_Length_1516	0002|Locus_2633_Transcript_1/3_Confidence_0.667_Length_4037	0002|Locus_4735_Transcript_1/1_Confidence_1.000_Length_4164	0002|Locus_20209_Transcript_1/1_Confidence_1.000_Length_3692	0003|Locus_1987_Transcript_8/10_Confidence_0.387_Length_4484	0003|Locus_10655_Transcript_2/4_Confidence_0.630_Length_1359	0003|Locus_10135_Transcript_1/2_Confidence_0.667_Length_3714	0003|Locus_16422_Transcript_5/7_Confidence_0.429_Length_1288
GROUP1146:	0001|Locus_2660_Transcript_1/3_Confidence_0.667_Length_2687	0001|Locus_4647_Transcript_4/4_Confidence_0.625_Length_2264	0001|Locus_14815_Transcript_1/1_Confidence_1.000_Length_1907	0001|Locus_15703_Transcript_1/1_Confidence_1.000_Length_2234	0003|Locus_214_Transcript_2/6_Confidence_0.562_Length_2287	0003|Locus_38025_Transcript_1/2_Confidence_0.750_Length_2196	0003|Locus_6356_Transcript_4/6_Confidence_0.500_Length_2276	0003|Locus_6851_Transcript_6/9_Confidence_0.412_Length_2362	0002|Locus_475_Transcript_8/9_Confidence_0.533_Length_2914	0002|Locus_4954_Transcript_1/4_Confidence_0.600_Length_2383	0002|Locus_4289_Transcript_1/2_Confidence_0.750_Length_2550	0002|Locus_4524_Transcript_5/8_Confidence_0.438_Length_2535
GROUP1147:	0001|Locus_2763_Transcript_3/5_Confidence_0.667_Length_4464	0001|Locus_3187_Transcript_3/6_Confidence_0.643_Length_3627	0001|Locus_16159_Transcript_1/2_Confidence_0.667_Length_2981	0001|Locus_17485_Transcript_3/4_Confidence_0.700_Length_3472	0003|Locus_1148_Transcript_2/4_Confidence_0.727_Length_4430	0003|Locus_3219_Transcript_3/4_Confidence_0.625_Length_3402	0003|Locus_24529_Transcript_1/6_Confidence_0.615_Length_3118	0003|Locus_9903_Transcript_4/5_Confidence_0.400_Length_3595	0002|Locus_7135_Transcript_1/1_Confidence_1.000_Length_2836	0002|Locus_7169_Transcript_1/1_Confidence_1.000_Length_2886	0002|Locus_11708_Transcript_1/1_Confidence_1.000_Length_3013	0002|Locus_11792_Transcript_1/2_Confidence_0.750_Length_4493
GROUP1148:	0001|Locus_3002_Transcript_1/2_Confidence_0.667_Length_1877	0001|Locus_8832_Transcript_1/2_Confidence_0.667_Length_1987	0001|Locus_17980_Transcript_1/1_Confidence_1.000_Length_2358	0001|Locus_21835_Transcript_1/1_Confidence_1.000_Length_1981	0003|Locus_30422_Transcript_5/6_Confidence_0.643_Length_1940	0003|Locus_48936_Transcript_3/3_Confidence_0.667_Length_1922	0002|Locus_19976_Transcript_1/1_Confidence_1.000_Length_2266	0002|Locus_32486_Transcript_1/1_Confidence_1.000_Length_1939	0002|Locus_7936_Transcript_1/1_Confidence_1.000_Length_1959	0003|Locus_9170_Transcript_2/4_Confidence_0.455_Length_2008	0002|Locus_414_Transcript_1/2_Confidence_0.750_Length_2402	0003|Locus_10840_Transcript_1/4_Confidence_0.700_Length_1397
GROUP1149:	0001|Locus_3356_Transcript_1/1_Confidence_1.000_Length_3511	0001|Locus_9155_Transcript_1/2_Confidence_0.750_Length_3857	0001|Locus_36597_Transcript_1/1_Confidence_1.000_Length_2829	0001|Locus_7591_Transcript_2/2_Confidence_0.667_Length_3791	0003|Locus_8542_Transcript_3/4_Confidence_0.714_Length_4118	0003|Locus_926_Transcript_3/4_Confidence_0.667_Length_3559	0003|Locus_8863_Transcript_1/1_Confidence_1.000_Length_3771	0003|Locus_73057_Transcript_1/1_Confidence_1.000_Length_1610	0002|Locus_1304_Transcript_1/1_Confidence_1.000_Length_3780	0002|Locus_4205_Transcript_2/2_Confidence_0.667_Length_3711	0002|Locus_20821_Transcript_2/2_Confidence_0.750_Length_3353	0002|Locus_3353_Transcript_3/3_Confidence_0.667_Length_3680
GROUP1150:	0001|Locus_3364_Transcript_1/1_Confidence_1.000_Length_3639	0001|Locus_9934_Transcript_1/1_Confidence_1.000_Length_3589	0001|Locus_11860_Transcript_1/1_Confidence_1.000_Length_2949	0001|Locus_16871_Transcript_1/1_Confidence_1.000_Length_3933	0003|Locus_25208_Transcript_2/6_Confidence_0.643_Length_2975	0003|Locus_35453_Transcript_1/2_Confidence_0.750_Length_3329	0003|Locus_27989_Transcript_1/1_Confidence_1.000_Length_3464	0002|Locus_13731_Transcript_1/1_Confidence_1.000_Length_3755	0002|Locus_31439_Transcript_1/1_Confidence_1.000_Length_3691	0002|Locus_15956_Transcript_1/1_Confidence_1.000_Length_3126	0002|Locus_28481_Transcript_1/4_Confidence_0.667_Length_3399	0003|Locus_29843_Transcript_8/9_Confidence_0.708_Length_3638
GROUP1151:	0001|Locus_3711_Transcript_12/14_Confidence_0.390_Length_593	0001|Locus_4974_Transcript_12/13_Confidence_0.107_Length_526	0003|Locus_1933_Transcript_2/3_Confidence_0.667_Length_5093	0003|Locus_3248_Transcript_7/8_Confidence_0.682_Length_8500	0003|Locus_14440_Transcript_1/1_Confidence_1.000_Length_1662	0002|Locus_10442_Transcript_7/10_Confidence_0.638_Length_653	0002|Locus_19036_Transcript_2/2_Confidence_0.750_Length_3585	0002|Locus_3813_Transcript_2/8_Confidence_0.636_Length_5692	0002|Locus_17890_Transcript_1/1_Confidence_1.000_Length_4678	0002|Locus_21262_Transcript_1/1_Confidence_1.000_Length_1150	0002|Locus_22521_Transcript_1/1_Confidence_1.000_Length_2274	0003|Locus_10883_Transcript_4/5_Confidence_0.375_Length_2092
GROUP1152:	0001|Locus_3981_Transcript_9/10_Confidence_0.233_Length_2995	0001|Locus_8988_Transcript_2/3_Confidence_0.667_Length_3131	0001|Locus_10247_Transcript_3/3_Confidence_0.600_Length_2685	0001|Locus_28658_Transcript_2/2_Confidence_0.750_Length_2961	0003|Locus_17473_Transcript_3/8_Confidence_0.550_Length_3259	0003|Locus_24159_Transcript_2/6_Confidence_0.538_Length_3267	0003|Locus_25337_Transcript_2/3_Confidence_0.538_Length_2662	0003|Locus_30993_Transcript_2/2_Confidence_0.667_Length_2841	0003|Locus_9376_Transcript_5/6_Confidence_0.462_Length_3069	0002|Locus_130_Transcript_1/1_Confidence_1.000_Length_2922	0002|Locus_7401_Transcript_2/3_Confidence_0.667_Length_2934	0002|Locus_10421_Transcript_1/2_Confidence_0.667_Length_3100
GROUP1153:	0001|Locus_4116_Transcript_1/2_Confidence_0.667_Length_3926	0001|Locus_734_Transcript_4/4_Confidence_0.667_Length_3530	0001|Locus_23896_Transcript_1/1_Confidence_1.000_Length_3908	0001|Locus_32116_Transcript_1/1_Confidence_1.000_Length_3592	0003|Locus_4427_Transcript_7/9_Confidence_0.667_Length_3306	0003|Locus_88245_Transcript_1/4_Confidence_0.700_Length_2903	0003|Locus_5573_Transcript_1/5_Confidence_0.636_Length_3486	0003|Locus_28077_Transcript_1/7_Confidence_0.647_Length_3486	0002|Locus_183_Transcript_1/1_Confidence_1.000_Length_3470	0002|Locus_35979_Transcript_1/1_Confidence_1.000_Length_3527	0002|Locus_2140_Transcript_1/2_Confidence_0.750_Length_4112	0002|Locus_11705_Transcript_1/1_Confidence_1.000_Length_3833
GROUP1154:	0001|Locus_4230_Transcript_3/5_Confidence_0.400_Length_3532	0001|Locus_6572_Transcript_4/4_Confidence_0.625_Length_3495	0001|Locus_11095_Transcript_1/2_Confidence_0.750_Length_3830	0001|Locus_19466_Transcript_2/4_Confidence_0.625_Length_3688	0003|Locus_1106_Transcript_6/7_Confidence_0.739_Length_3458	0003|Locus_5760_Transcript_1/2_Confidence_0.800_Length_3334	0003|Locus_4971_Transcript_2/6_Confidence_0.750_Length_3587	0003|Locus_7850_Transcript_5/6_Confidence_0.762_Length_2983	0002|Locus_1492_Transcript_2/2_Confidence_0.667_Length_3442	0002|Locus_8141_Transcript_1/1_Confidence_1.000_Length_3517	0002|Locus_5685_Transcript_1/1_Confidence_1.000_Length_3390	0002|Locus_10299_Transcript_1/2_Confidence_0.750_Length_3829
GROUP1155:	0001|Locus_4329_Transcript_3/3_Confidence_0.600_Length_1962	0001|Locus_5958_Transcript_3/3_Confidence_0.600_Length_2573	0001|Locus_10793_Transcript_3/3_Confidence_0.667_Length_2307	0003|Locus_13947_Transcript_3/5_Confidence_0.538_Length_2142	0003|Locus_6148_Transcript_2/5_Confidence_0.611_Length_1351	0002|Locus_3710_Transcript_3/4_Confidence_0.625_Length_2204	0002|Locus_4799_Transcript_2/2_Confidence_0.667_Length_1943	0002|Locus_4724_Transcript_1/2_Confidence_0.750_Length_2757	0002|Locus_9090_Transcript_2/3_Confidence_0.714_Length_1995	0002|Locus_8921_Transcript_7/8_Confidence_0.619_Length_3369	0003|Locus_2492_Transcript_1/3_Confidence_0.625_Length_1537	0001|Locus_5367_Transcript_2/6_Confidence_0.615_Length_2450
GROUP1156:	0001|Locus_5200_Transcript_1/1_Confidence_1.000_Length_2307	0001|Locus_6113_Transcript_1/1_Confidence_1.000_Length_2613	0001|Locus_7178_Transcript_1/2_Confidence_0.750_Length_2336	0001|Locus_23619_Transcript_1/1_Confidence_1.000_Length_2157	0003|Locus_2778_Transcript_1/4_Confidence_0.700_Length_1837	0003|Locus_5768_Transcript_1/6_Confidence_0.688_Length_2280	0003|Locus_3025_Transcript_3/3_Confidence_0.714_Length_2241	0003|Locus_5467_Transcript_1/1_Confidence_1.000_Length_2077	0002|Locus_11341_Transcript_1/1_Confidence_1.000_Length_2461	0002|Locus_2725_Transcript_1/1_Confidence_1.000_Length_2481	0002|Locus_13379_Transcript_1/1_Confidence_1.000_Length_2567	0002|Locus_21804_Transcript_1/1_Confidence_1.000_Length_2113
GROUP1157:	0001|Locus_5238_Transcript_1/2_Confidence_0.750_Length_3459	0001|Locus_7071_Transcript_1/1_Confidence_1.000_Length_2278	0001|Locus_10792_Transcript_3/6_Confidence_0.688_Length_2236	0001|Locus_29037_Transcript_1/1_Confidence_1.000_Length_1951	0003|Locus_14598_Transcript_1/1_Confidence_1.000_Length_1866	0003|Locus_28771_Transcript_2/3_Confidence_0.500_Length_3050	0003|Locus_26941_Transcript_1/5_Confidence_0.571_Length_1795	0002|Locus_5442_Transcript_1/1_Confidence_1.000_Length_2221	0002|Locus_7587_Transcript_2/6_Confidence_0.643_Length_2106	0002|Locus_12009_Transcript_2/3_Confidence_0.400_Length_2859	0002|Locus_13353_Transcript_1/1_Confidence_1.000_Length_1932	0003|Locus_12109_Transcript_1/6_Confidence_0.600_Length_1374
GROUP1158:	0001|Locus_6151_Transcript_1/1_Confidence_1.000_Length_2524	0001|Locus_696_Transcript_3/3_Confidence_0.429_Length_2847	0001|Locus_16460_Transcript_1/1_Confidence_1.000_Length_3262	0001|Locus_24104_Transcript_1/1_Confidence_1.000_Length_2757	0003|Locus_20462_Transcript_5/5_Confidence_0.318_Length_2980	0003|Locus_9425_Transcript_1/2_Confidence_0.667_Length_2837	0003|Locus_27983_Transcript_1/3_Confidence_0.750_Length_2441	0003|Locus_86546_Transcript_2/4_Confidence_0.667_Length_2764	0002|Locus_32077_Transcript_1/1_Confidence_1.000_Length_2649	0002|Locus_7455_Transcript_1/1_Confidence_1.000_Length_2981	0002|Locus_37310_Transcript_1/1_Confidence_1.000_Length_2684	0002|Locus_46115_Transcript_1/1_Confidence_1.000_Length_2802
GROUP1159:	0001|Locus_6970_Transcript_6/6_Confidence_0.643_Length_2915	0001|Locus_7293_Transcript_3/4_Confidence_0.625_Length_2999	0001|Locus_14333_Transcript_1/4_Confidence_0.571_Length_2753	0001|Locus_26407_Transcript_1/1_Confidence_1.000_Length_2932	0003|Locus_11381_Transcript_3/4_Confidence_0.667_Length_2603	0003|Locus_63438_Transcript_1/1_Confidence_1.000_Length_2913	0003|Locus_27517_Transcript_1/2_Confidence_0.750_Length_3102	0003|Locus_17098_Transcript_1/2_Confidence_0.750_Length_2523	0002|Locus_7783_Transcript_1/1_Confidence_1.000_Length_2849	0002|Locus_9282_Transcript_4/4_Confidence_0.625_Length_2745	0002|Locus_9300_Transcript_1/1_Confidence_1.000_Length_2899	0002|Locus_46341_Transcript_1/1_Confidence_1.000_Length_2931
GROUP1160:	0001|Locus_7388_Transcript_1/1_Confidence_1.000_Length_5004	0001|Locus_9702_Transcript_1/1_Confidence_1.000_Length_5171	0001|Locus_12864_Transcript_1/3_Confidence_0.667_Length_4973	0001|Locus_20085_Transcript_1/1_Confidence_1.000_Length_4963	0003|Locus_1264_Transcript_1/1_Confidence_1.000_Length_5176	0003|Locus_41820_Transcript_3/5_Confidence_0.600_Length_4686	0003|Locus_1438_Transcript_1/6_Confidence_0.632_Length_5024	0003|Locus_10534_Transcript_2/4_Confidence_0.700_Length_5105	0002|Locus_17_Transcript_1/1_Confidence_1.000_Length_5049	0002|Locus_8576_Transcript_1/1_Confidence_1.000_Length_4946	0002|Locus_12755_Transcript_1/1_Confidence_1.000_Length_4960	0002|Locus_15223_Transcript_1/1_Confidence_1.000_Length_5026
GROUP1161:	0001|Locus_7616_Transcript_7/8_Confidence_0.619_Length_2803	0001|Locus_7757_Transcript_3/4_Confidence_0.750_Length_2523	0001|Locus_12202_Transcript_8/9_Confidence_0.643_Length_3017	0001|Locus_16041_Transcript_5/5_Confidence_0.600_Length_1721	0003|Locus_1973_Transcript_4/8_Confidence_0.524_Length_2167	0003|Locus_9619_Transcript_2/3_Confidence_0.667_Length_1813	0003|Locus_31682_Transcript_1/1_Confidence_0.500_Length_1476	0003|Locus_3177_Transcript_1/4_Confidence_0.375_Length_2109	0002|Locus_1617_Transcript_3/4_Confidence_0.727_Length_2475	0002|Locus_6151_Transcript_3/4_Confidence_0.714_Length_3208	0002|Locus_2528_Transcript_6/7_Confidence_0.500_Length_2598	0002|Locus_23903_Transcript_1/1_Confidence_1.000_Length_1407
GROUP1162:	0001|Locus_10239_Transcript_1/1_Confidence_1.000_Length_3609	0001|Locus_5621_Transcript_1/1_Confidence_1.000_Length_3577	0001|Locus_43116_Transcript_1/1_Confidence_1.000_Length_3615	0001|Locus_32388_Transcript_1/1_Confidence_1.000_Length_3629	0003|Locus_14742_Transcript_9/10_Confidence_0.621_Length_343	0003|Locus_6007_Transcript_1/6_Confidence_0.667_Length_3525	0003|Locus_54578_Transcript_3/4_Confidence_0.700_Length_3597	0003|Locus_31818_Transcript_1/3_Confidence_0.714_Length_3275	0002|Locus_10594_Transcript_2/2_Confidence_0.800_Length_3554	0002|Locus_9232_Transcript_1/1_Confidence_1.000_Length_3587	0002|Locus_34625_Transcript_1/1_Confidence_1.000_Length_3516	0002|Locus_11476_Transcript_1/1_Confidence_1.000_Length_3584
GROUP1163:	0001|Locus_11005_Transcript_3/4_Confidence_0.625_Length_2793	0001|Locus_11184_Transcript_2/2_Confidence_0.667_Length_2602	0001|Locus_11878_Transcript_1/1_Confidence_1.000_Length_2606	0001|Locus_7374_Transcript_1/1_Confidence_1.000_Length_2744	0003|Locus_16146_Transcript_2/6_Confidence_0.688_Length_1472	0003|Locus_16270_Transcript_2/7_Confidence_0.667_Length_2406	0003|Locus_17523_Transcript_1/1_Confidence_1.000_Length_2697	0003|Locus_2832_Transcript_1/1_Confidence_1.000_Length_2649	0002|Locus_6713_Transcript_1/1_Confidence_1.000_Length_2426	0002|Locus_7316_Transcript_1/1_Confidence_1.000_Length_2767	0002|Locus_12515_Transcript_1/1_Confidence_1.000_Length_2810	0002|Locus_16918_Transcript_1/1_Confidence_1.000_Length_2710
GROUP1164:	0001|Locus_11276_Transcript_1/1_Confidence_1.000_Length_1906	0001|Locus_5887_Transcript_1/4_Confidence_0.625_Length_1837	0003|Locus_6971_Transcript_1/1_Confidence_1.000_Length_1825	0003|Locus_77992_Transcript_1/2_Confidence_0.667_Length_1711	0003|Locus_43516_Transcript_1/1_Confidence_1.000_Length_1892	0002|Locus_4202_Transcript_1/1_Confidence_1.000_Length_1681	0002|Locus_5218_Transcript_1/5_Confidence_0.733_Length_2012	0002|Locus_6545_Transcript_1/1_Confidence_1.000_Length_1643	0002|Locus_10296_Transcript_3/7_Confidence_0.667_Length_1400	0002|Locus_13193_Transcript_1/1_Confidence_1.000_Length_1736	0002|Locus_31597_Transcript_1/2_Confidence_0.667_Length_1916	0002|Locus_15423_Transcript_1/1_Confidence_1.000_Length_1811
GROUP1165:	0001|Locus_11414_Transcript_1/2_Confidence_0.750_Length_2827	0001|Locus_6449_Transcript_1/3_Confidence_0.600_Length_2880	0001|Locus_12154_Transcript_1/2_Confidence_0.750_Length_2901	0001|Locus_21288_Transcript_2/2_Confidence_0.667_Length_2462	0003|Locus_1132_Transcript_1/2_Confidence_0.833_Length_3530	0003|Locus_59723_Transcript_2/4_Confidence_0.636_Length_2607	0003|Locus_7235_Transcript_2/7_Confidence_0.700_Length_3092	0003|Locus_15389_Transcript_2/2_Confidence_0.667_Length_2223	0002|Locus_1507_Transcript_1/3_Confidence_0.500_Length_2691	0002|Locus_7461_Transcript_1/1_Confidence_1.000_Length_2243	0002|Locus_4473_Transcript_1/3_Confidence_0.600_Length_3001	0002|Locus_34127_Transcript_1/1_Confidence_1.000_Length_2768
GROUP1166:	0001|Locus_12588_Transcript_5/8_Confidence_0.667_Length_5124	0001|Locus_20657_Transcript_1/1_Confidence_1.000_Length_1865	0001|Locus_23942_Transcript_1/1_Confidence_1.000_Length_1936	0003|Locus_22347_Transcript_1/6_Confidence_0.667_Length_2039	0003|Locus_5603_Transcript_2/10_Confidence_0.556_Length_3069	0002|Locus_11251_Transcript_3/3_Confidence_0.778_Length_3064	0002|Locus_26798_Transcript_1/2_Confidence_0.667_Length_3277	0002|Locus_16013_Transcript_1/1_Confidence_1.000_Length_2990	0002|Locus_7817_Transcript_1/1_Confidence_1.000_Length_3349	0003|Locus_15100_Transcript_2/10_Confidence_0.577_Length_326	0001|Locus_37241_Transcript_3/4_Confidence_0.667_Length_3427	0003|Locus_33041_Transcript_2/3_Confidence_0.714_Length_1195
GROUP1167:	0001|Locus_12616_Transcript_1/1_Confidence_1.000_Length_1825	0001|Locus_25734_Transcript_1/2_Confidence_0.667_Length_1809	0001|Locus_13870_Transcript_1/1_Confidence_1.000_Length_1903	0001|Locus_14919_Transcript_4/4_Confidence_0.500_Length_1882	0003|Locus_16037_Transcript_3/3_Confidence_0.571_Length_1818	0003|Locus_24985_Transcript_2/4_Confidence_0.667_Length_1712	0003|Locus_24924_Transcript_1/2_Confidence_0.667_Length_1741	0003|Locus_6221_Transcript_2/2_Confidence_0.750_Length_1889	0002|Locus_15528_Transcript_1/1_Confidence_1.000_Length_1955	0002|Locus_3173_Transcript_1/1_Confidence_1.000_Length_1937	0002|Locus_18418_Transcript_1/1_Confidence_1.000_Length_1955	0002|Locus_6330_Transcript_3/3_Confidence_0.500_Length_1881
GROUP1168:	0001|Locus_12877_Transcript_2/2_Confidence_0.667_Length_1963	0001|Locus_9750_Transcript_4/4_Confidence_0.429_Length_2088	0001|Locus_18379_Transcript_1/2_Confidence_0.750_Length_1952	0003|Locus_13365_Transcript_1/1_Confidence_1.000_Length_1919	0003|Locus_26195_Transcript_1/2_Confidence_0.750_Length_1758	0003|Locus_7348_Transcript_4/6_Confidence_0.643_Length_1984	0002|Locus_4862_Transcript_1/1_Confidence_1.000_Length_2058	0002|Locus_775_Transcript_1/2_Confidence_0.667_Length_2012	0002|Locus_11312_Transcript_1/1_Confidence_1.000_Length_1646	0002|Locus_41772_Transcript_1/1_Confidence_1.000_Length_1858	0001|Locus_2492_Transcript_1/2_Confidence_0.750_Length_1900	0003|Locus_500_Transcript_6/7_Confidence_0.611_Length_4491
GROUP1169:	0001|Locus_13359_Transcript_3/6_Confidence_0.462_Length_2703	0001|Locus_14645_Transcript_1/1_Confidence_1.000_Length_2849	0001|Locus_18000_Transcript_3/3_Confidence_0.667_Length_2562	0001|Locus_798_Transcript_1/2_Confidence_0.667_Length_2232	0003|Locus_11645_Transcript_5/8_Confidence_0.667_Length_2506	0003|Locus_23018_Transcript_1/2_Confidence_0.800_Length_2388	0003|Locus_9396_Transcript_3/7_Confidence_0.652_Length_2256	0002|Locus_5537_Transcript_1/1_Confidence_1.000_Length_2343	0002|Locus_7147_Transcript_1/2_Confidence_0.750_Length_2730	0002|Locus_9432_Transcript_1/1_Confidence_1.000_Length_2510	0002|Locus_12525_Transcript_1/1_Confidence_1.000_Length_2528	0003|Locus_8345_Transcript_5/9_Confidence_0.680_Length_1533
GROUP1170:	0001|Locus_13444_Transcript_1/1_Confidence_1.000_Length_3085	0001|Locus_4268_Transcript_4/5_Confidence_0.667_Length_3696	0001|Locus_20563_Transcript_5/6_Confidence_0.667_Length_2266	0001|Locus_20661_Transcript_1/1_Confidence_1.000_Length_2939	0003|Locus_14458_Transcript_5/8_Confidence_0.476_Length_2070	0003|Locus_5939_Transcript_5/6_Confidence_0.583_Length_3705	0003|Locus_28260_Transcript_2/3_Confidence_0.667_Length_2679	0003|Locus_50238_Transcript_1/2_Confidence_0.750_Length_2043	0002|Locus_370_Transcript_4/5_Confidence_0.667_Length_3674	0002|Locus_9846_Transcript_2/2_Confidence_0.750_Length_2016	0002|Locus_19212_Transcript_1/1_Confidence_1.000_Length_3082	0002|Locus_21593_Transcript_1/1_Confidence_1.000_Length_2877
GROUP1171:	0001|Locus_14935_Transcript_3/3_Confidence_0.714_Length_2645	0001|Locus_14948_Transcript_1/2_Confidence_0.667_Length_2344	0001|Locus_31379_Transcript_1/2_Confidence_0.750_Length_2494	0001|Locus_5333_Transcript_4/5_Confidence_0.600_Length_2969	0003|Locus_13506_Transcript_5/7_Confidence_0.450_Length_2951	0003|Locus_524_Transcript_3/9_Confidence_0.565_Length_2426	0003|Locus_17535_Transcript_2/3_Confidence_0.667_Length_2206	0003|Locus_32167_Transcript_3/4_Confidence_0.500_Length_1781	0002|Locus_10820_Transcript_1/2_Confidence_0.750_Length_2392	0002|Locus_15911_Transcript_1/1_Confidence_1.000_Length_2317	0002|Locus_19206_Transcript_1/1_Confidence_1.000_Length_2342	0002|Locus_27629_Transcript_1/1_Confidence_1.000_Length_2364
GROUP1172:	0001|Locus_16426_Transcript_2/2_Confidence_0.667_Length_3196	0001|Locus_17098_Transcript_3/3_Confidence_0.600_Length_3991	0001|Locus_17637_Transcript_1/1_Confidence_1.000_Length_2268	0001|Locus_37546_Transcript_1/1_Confidence_1.000_Length_2281	0001|Locus_18272_Transcript_2/3_Confidence_0.714_Length_2366	0003|Locus_7647_Transcript_2/3_Confidence_0.750_Length_2188	0003|Locus_89785_Transcript_1/4_Confidence_0.667_Length_2797	0003|Locus_28895_Transcript_1/5_Confidence_0.667_Length_1768	0002|Locus_1095_Transcript_1/1_Confidence_1.000_Length_2573	0002|Locus_18798_Transcript_1/1_Confidence_1.000_Length_3085	0002|Locus_17116_Transcript_1/2_Confidence_0.750_Length_3951	0002|Locus_33434_Transcript_1/1_Confidence_1.000_Length_3317
GROUP1173:	0001|Locus_17774_Transcript_1/1_Confidence_1.000_Length_2694	0001|Locus_2115_Transcript_2/3_Confidence_0.714_Length_2859	0001|Locus_8042_Transcript_5/6_Confidence_0.562_Length_3391	0003|Locus_2531_Transcript_3/8_Confidence_0.500_Length_2707	0003|Locus_5233_Transcript_2/3_Confidence_0.667_Length_2636	0003|Locus_18522_Transcript_7/10_Confidence_0.478_Length_253	0003|Locus_24354_Transcript_1/2_Confidence_0.750_Length_2293	0002|Locus_12887_Transcript_1/1_Confidence_1.000_Length_2698	0002|Locus_20001_Transcript_1/1_Confidence_1.000_Length_2588	0002|Locus_13561_Transcript_3/4_Confidence_0.545_Length_2505	0002|Locus_8747_Transcript_2/3_Confidence_0.667_Length_2903	0001|Locus_5298_Transcript_1/2_Confidence_0.800_Length_2801
GROUP1174:	0001|Locus_19621_Transcript_1/1_Confidence_1.000_Length_2371	0001|Locus_20971_Transcript_1/1_Confidence_1.000_Length_2227	0001|Locus_5922_Transcript_1/3_Confidence_0.714_Length_2551	0003|Locus_20801_Transcript_4/5_Confidence_0.692_Length_2496	0003|Locus_25728_Transcript_2/3_Confidence_0.714_Length_2318	0002|Locus_7816_Transcript_1/1_Confidence_1.000_Length_1640	0002|Locus_9799_Transcript_1/1_Confidence_1.000_Length_2380	0002|Locus_12615_Transcript_1/1_Confidence_1.000_Length_2630	0002|Locus_30633_Transcript_1/1_Confidence_1.000_Length_2328	0002|Locus_13381_Transcript_1/1_Confidence_1.000_Length_1911	0001|Locus_22213_Transcript_1/1_Confidence_1.000_Length_1107	0001|Locus_30399_Transcript_1/1_Confidence_1.000_Length_961
GROUP1175:	0001|Locus_20159_Transcript_2/4_Confidence_0.667_Length_1957	0001|Locus_33902_Transcript_1/1_Confidence_1.000_Length_2041	0001|Locus_38306_Transcript_1/1_Confidence_1.000_Length_3085	0001|Locus_644_Transcript_5/6_Confidence_0.588_Length_3673	0003|Locus_22433_Transcript_1/2_Confidence_0.750_Length_1970	0003|Locus_25332_Transcript_2/5_Confidence_0.615_Length_1855	0003|Locus_89530_Transcript_1/1_Confidence_1.000_Length_2900	0002|Locus_1861_Transcript_2/3_Confidence_0.667_Length_3473	0002|Locus_46487_Transcript_1/1_Confidence_1.000_Length_3079	0002|Locus_32690_Transcript_1/2_Confidence_0.750_Length_2265	0002|Locus_32915_Transcript_1/1_Confidence_1.000_Length_2162	0003|Locus_12282_Transcript_1/5_Confidence_0.538_Length_1857
GROUP1176:	0001|Locus_29323_Transcript_1/1_Confidence_1.000_Length_1324	0001|Locus_45791_Transcript_1/1_Confidence_1.000_Length_1673	0002|Locus_3945_Transcript_1/1_Confidence_1.000_Length_1863	0002|Locus_42348_Transcript_1/1_Confidence_1.000_Length_1789	0002|Locus_10804_Transcript_3/3_Confidence_0.600_Length_1826	0002|Locus_13319_Transcript_1/1_Confidence_1.000_Length_1942	0001|Locus_3270_Transcript_4/5_Confidence_0.556_Length_1818	0003|Locus_6014_Transcript_2/4_Confidence_0.667_Length_2457	0001|Locus_20340_Transcript_1/1_Confidence_1.000_Length_1842	0003|Locus_29410_Transcript_3/4_Confidence_0.625_Length_1424	0003|Locus_88950_Transcript_3/3_Confidence_0.600_Length_1775	0003|Locus_89031_Transcript_1/1_Confidence_1.000_Length_1031
GROUP1177:	0002|Locus_18646_Transcript_5/5_Confidence_0.500_Length_2871	0002|Locus_8007_Transcript_4/4_Confidence_0.625_Length_2887	0002|Locus_23871_Transcript_3/4_Confidence_0.625_Length_3087	0001|Locus_3292_Transcript_1/8_Confidence_0.650_Length_3431	0002|Locus_14813_Transcript_6/7_Confidence_0.667_Length_3142	0003|Locus_621_Transcript_7/10_Confidence_0.625_Length_3114	0003|Locus_14102_Transcript_3/5_Confidence_0.692_Length_3147	0001|Locus_5987_Transcript_6/10_Confidence_0.462_Length_5653	0003|Locus_18779_Transcript_2/4_Confidence_0.667_Length_2932	0001|Locus_8926_Transcript_2/4_Confidence_0.667_Length_3058	0001|Locus_13955_Transcript_1/2_Confidence_0.750_Length_2880	0003|Locus_18485_Transcript_5/6_Confidence_0.667_Length_3211
GROUP1178:	0001|Locus_701_Transcript_1/1_Confidence_1.000_Length_1510	0001|Locus_8294_Transcript_1/2_Confidence_0.667_Length_1542	0001|Locus_27397_Transcript_1/1_Confidence_1.000_Length_1335	0003|Locus_10816_Transcript_1/1_Confidence_1.000_Length_1442	0003|Locus_55244_Transcript_1/3_Confidence_0.778_Length_1398	0003|Locus_89506_Transcript_3/4_Confidence_0.455_Length_1360	0002|Locus_1720_Transcript_1/1_Confidence_1.000_Length_1514	0002|Locus_3699_Transcript_1/1_Confidence_1.000_Length_1489	0002|Locus_797_Transcript_1/2_Confidence_0.667_Length_1455	0002|Locus_46159_Transcript_1/1_Confidence_1.000_Length_1435	0002|Locus_41604_Transcript_1/1_Confidence_1.000_Length_1424
GROUP1179:	0001|Locus_784_Transcript_2/3_Confidence_0.714_Length_2423	0001|Locus_792_Transcript_1/4_Confidence_0.750_Length_2747	0001|Locus_6068_Transcript_3/4_Confidence_0.625_Length_2436	0001|Locus_10201_Transcript_5/7_Confidence_0.444_Length_3345	0003|Locus_21620_Transcript_2/10_Confidence_0.586_Length_255	0003|Locus_4982_Transcript_1/4_Confidence_0.667_Length_2630	0002|Locus_1680_Transcript_1/2_Confidence_0.750_Length_2178	0002|Locus_2246_Transcript_1/1_Confidence_1.000_Length_2472	0002|Locus_67_Transcript_1/2_Confidence_0.750_Length_2621	0002|Locus_2419_Transcript_2/3_Confidence_0.714_Length_2731	0001|Locus_2997_Transcript_3/4_Confidence_0.667_Length_3031
GROUP1180:	0001|Locus_1065_Transcript_1/1_Confidence_1.000_Length_5965	0001|Locus_6502_Transcript_1/1_Confidence_1.000_Length_5848	0001|Locus_5152_Transcript_6/6_Confidence_0.533_Length_5726	0003|Locus_3766_Transcript_5/5_Confidence_0.500_Length_4343	0003|Locus_5879_Transcript_3/7_Confidence_0.625_Length_5892	0003|Locus_5211_Transcript_2/5_Confidence_0.625_Length_2437	0002|Locus_1010_Transcript_1/1_Confidence_1.000_Length_5810	0002|Locus_1612_Transcript_5/5_Confidence_0.500_Length_5787	0002|Locus_1854_Transcript_1/1_Confidence_1.000_Length_5941	0003|Locus_14958_Transcript_1/2_Confidence_0.800_Length_1427	0003|Locus_5335_Transcript_1/2_Confidence_0.800_Length_1485
GROUP1181:	0001|Locus_1223_Transcript_1/1_Confidence_1.000_Length_1924	0001|Locus_2413_Transcript_1/1_Confidence_1.000_Length_1765	0001|Locus_34387_Transcript_1/1_Confidence_1.000_Length_1568	0001|Locus_24131_Transcript_1/1_Confidence_1.000_Length_1574	0003|Locus_23996_Transcript_1/1_Confidence_1.000_Length_1588	0003|Locus_3080_Transcript_1/5_Confidence_0.636_Length_1528	0002|Locus_1160_Transcript_1/1_Confidence_1.000_Length_2008	0002|Locus_31697_Transcript_1/1_Confidence_1.000_Length_1543	0002|Locus_25944_Transcript_1/1_Confidence_1.000_Length_1651	0003|Locus_22083_Transcript_1/4_Confidence_0.700_Length_1468	0003|Locus_74544_Transcript_2/3_Confidence_0.667_Length_1261
GROUP1182:	0001|Locus_1470_Transcript_1/1_Confidence_1.000_Length_1759	0001|Locus_4414_Transcript_3/3_Confidence_0.750_Length_1584	0001|Locus_24155_Transcript_1/1_Confidence_1.000_Length_1590	0001|Locus_9729_Transcript_1/1_Confidence_1.000_Length_1786	0003|Locus_14039_Transcript_6/7_Confidence_0.588_Length_1912	0003|Locus_71488_Transcript_1/1_Confidence_1.000_Length_1527	0002|Locus_1744_Transcript_2/7_Confidence_0.625_Length_1628	0002|Locus_9054_Transcript_1/1_Confidence_1.000_Length_1742	0002|Locus_27678_Transcript_1/1_Confidence_1.000_Length_1603	0002|Locus_12546_Transcript_1/2_Confidence_0.800_Length_1617	0003|Locus_37_Transcript_4/7_Confidence_0.647_Length_1251
GROUP1183:	0001|Locus_1476_Transcript_2/3_Confidence_0.778_Length_4442	0001|Locus_7627_Transcript_3/3_Confidence_0.714_Length_3857	0001|Locus_3027_Transcript_2/3_Confidence_0.667_Length_4620	0003|Locus_14844_Transcript_1/2_Confidence_0.800_Length_3683	0003|Locus_43120_Transcript_1/1_Confidence_1.000_Length_3512	0002|Locus_485_Transcript_2/4_Confidence_0.250_Length_3689	0002|Locus_921_Transcript_3/3_Confidence_0.750_Length_3761	0002|Locus_896_Transcript_3/4_Confidence_0.667_Length_4480	0003|Locus_379_Transcript_4/6_Confidence_0.667_Length_3656	0001|Locus_36345_Transcript_1/1_Confidence_1.000_Length_3466	0002|Locus_33136_Transcript_1/1_Confidence_1.000_Length_3384
GROUP1184:	0001|Locus_1478_Transcript_3/3_Confidence_0.714_Length_2735	0001|Locus_9203_Transcript_1/1_Confidence_1.000_Length_2565	0001|Locus_26413_Transcript_1/2_Confidence_0.667_Length_2146	0003|Locus_7194_Transcript_3/3_Confidence_0.800_Length_2742	0003|Locus_73379_Transcript_1/1_Confidence_1.000_Length_1691	0003|Locus_10449_Transcript_7/8_Confidence_0.500_Length_2160	0003|Locus_11299_Transcript_1/3_Confidence_0.750_Length_1997	0002|Locus_4505_Transcript_1/1_Confidence_1.000_Length_2452	0002|Locus_8352_Transcript_1/1_Confidence_1.000_Length_2754	0002|Locus_14701_Transcript_1/2_Confidence_0.750_Length_2124	0002|Locus_32398_Transcript_1/1_Confidence_1.000_Length_1694
GROUP1185:	0001|Locus_1492_Transcript_6/8_Confidence_0.579_Length_2902	0001|Locus_4255_Transcript_1/1_Confidence_1.000_Length_1779	0001|Locus_2436_Transcript_1/2_Confidence_0.667_Length_2623	0001|Locus_20099_Transcript_1/2_Confidence_0.750_Length_2200	0003|Locus_36035_Transcript_1/3_Confidence_0.714_Length_1415	0003|Locus_69101_Transcript_1/1_Confidence_1.000_Length_1705	0003|Locus_36196_Transcript_6/9_Confidence_0.550_Length_1897	0002|Locus_13147_Transcript_1/2_Confidence_0.667_Length_1756	0002|Locus_15544_Transcript_1/1_Confidence_1.000_Length_1987	0002|Locus_18450_Transcript_1/1_Confidence_1.000_Length_1681	0002|Locus_390_Transcript_5/9_Confidence_0.526_Length_2138
GROUP1186:	0001|Locus_1807_Transcript_1/1_Confidence_1.000_Length_3760	0001|Locus_825_Transcript_1/1_Confidence_1.000_Length_3967	0001|Locus_13507_Transcript_1/1_Confidence_1.000_Length_4421	0003|Locus_3694_Transcript_1/4_Confidence_0.700_Length_4366	0003|Locus_5568_Transcript_1/1_Confidence_1.000_Length_3944	0003|Locus_20821_Transcript_1/1_Confidence_1.000_Length_1612	0002|Locus_66_Transcript_1/1_Confidence_1.000_Length_3493	0002|Locus_6791_Transcript_1/1_Confidence_1.000_Length_4100	0002|Locus_5267_Transcript_1/1_Confidence_1.000_Length_2772	0002|Locus_34436_Transcript_1/1_Confidence_1.000_Length_2861	0003|Locus_19711_Transcript_1/1_Confidence_1.000_Length_1861
GROUP1187:	0001|Locus_2097_Transcript_3/3_Confidence_0.714_Length_2785	0001|Locus_4578_Transcript_3/3_Confidence_0.600_Length_3430	0001|Locus_13959_Transcript_2/2_Confidence_0.667_Length_3046	0003|Locus_12422_Transcript_1/3_Confidence_0.778_Length_2712	0003|Locus_17026_Transcript_3/4_Confidence_0.625_Length_2778	0003|Locus_7311_Transcript_2/3_Confidence_0.667_Length_2923	0002|Locus_376_Transcript_3/4_Confidence_0.556_Length_3303	0002|Locus_900_Transcript_3/4_Confidence_0.571_Length_3352	0002|Locus_13821_Transcript_1/1_Confidence_1.000_Length_2984	0003|Locus_1665_Transcript_2/5_Confidence_0.636_Length_4380	0002|Locus_18697_Transcript_2/3_Confidence_0.714_Length_3019
GROUP1188:	0001|Locus_2232_Transcript_1/2_Confidence_0.667_Length_3504	0001|Locus_9536_Transcript_1/1_Confidence_1.000_Length_3459	0001|Locus_8216_Transcript_1/2_Confidence_0.667_Length_4306	0003|Locus_10148_Transcript_1/2_Confidence_0.750_Length_3224	0003|Locus_16200_Transcript_1/2_Confidence_0.750_Length_2859	0003|Locus_11997_Transcript_1/1_Confidence_1.000_Length_3228	0003|Locus_14809_Transcript_1/1_Confidence_1.000_Length_3631	0002|Locus_10610_Transcript_1/1_Confidence_1.000_Length_3496	0002|Locus_2982_Transcript_1/1_Confidence_1.000_Length_3480	0002|Locus_10624_Transcript_4/4_Confidence_0.429_Length_3685	0001|Locus_25610_Transcript_1/1_Confidence_1.000_Length_955
GROUP1189:	0001|Locus_2244_Transcript_6/7_Confidence_0.500_Length_3336	0001|Locus_34209_Transcript_1/2_Confidence_0.833_Length_1901	0003|Locus_12232_Transcript_7/8_Confidence_0.526_Length_2882	0003|Locus_17812_Transcript_5/6_Confidence_0.688_Length_2741	0002|Locus_10095_Transcript_1/2_Confidence_0.667_Length_2934	0002|Locus_14341_Transcript_1/1_Confidence_1.000_Length_2344	0002|Locus_32794_Transcript_1/2_Confidence_0.833_Length_2048	0003|Locus_1981_Transcript_2/4_Confidence_0.600_Length_2292	0001|Locus_3549_Transcript_4/5_Confidence_0.636_Length_3156	0001|Locus_13317_Transcript_3/3_Confidence_0.667_Length_1175	0002|Locus_14754_Transcript_3/3_Confidence_0.667_Length_1165
GROUP1190:	0001|Locus_2368_Transcript_2/3_Confidence_0.714_Length_6099	0001|Locus_4400_Transcript_5/8_Confidence_0.579_Length_6188	0003|Locus_20752_Transcript_1/1_Confidence_1.000_Length_3272	0003|Locus_3274_Transcript_4/4_Confidence_0.667_Length_5811	0002|Locus_5366_Transcript_4/4_Confidence_0.625_Length_6682	0002|Locus_7357_Transcript_3/3_Confidence_0.600_Length_5644	0002|Locus_13952_Transcript_1/1_Confidence_1.000_Length_6691	0003|Locus_19952_Transcript_2/5_Confidence_0.615_Length_2235	0001|Locus_11028_Transcript_3/6_Confidence_0.667_Length_6811	0003|Locus_978_Transcript_5/7_Confidence_0.619_Length_5685	0003|Locus_10848_Transcript_1/2_Confidence_0.800_Length_1525
GROUP1191:	0001|Locus_2497_Transcript_3/3_Confidence_0.600_Length_2397	0001|Locus_7152_Transcript_1/5_Confidence_0.667_Length_2569	0001|Locus_13818_Transcript_1/1_Confidence_1.000_Length_3265	0001|Locus_19497_Transcript_1/2_Confidence_0.667_Length_2288	0003|Locus_4343_Transcript_1/8_Confidence_0.412_Length_1899	0003|Locus_6213_Transcript_1/2_Confidence_0.750_Length_2473	0003|Locus_10721_Transcript_1/2_Confidence_0.667_Length_2143	0002|Locus_1165_Transcript_1/1_Confidence_1.000_Length_2362	0002|Locus_4260_Transcript_1/2_Confidence_0.667_Length_2289	0002|Locus_5592_Transcript_1/1_Confidence_1.000_Length_2272	0002|Locus_6347_Transcript_1/2_Confidence_0.667_Length_2900
GROUP1192:	0001|Locus_2583_Transcript_1/1_Confidence_1.000_Length_1969	0001|Locus_6286_Transcript_1/2_Confidence_0.667_Length_2291	0001|Locus_10033_Transcript_1/2_Confidence_0.667_Length_2899	0003|Locus_10486_Transcript_2/9_Confidence_0.548_Length_3255	0003|Locus_16599_Transcript_2/4_Confidence_0.667_Length_1753	0003|Locus_386_Transcript_3/4_Confidence_0.700_Length_3149	0003|Locus_26370_Transcript_2/3_Confidence_0.667_Length_1649	0002|Locus_1482_Transcript_1/1_Confidence_1.000_Length_2291	0002|Locus_4280_Transcript_1/2_Confidence_0.667_Length_2279	0002|Locus_4521_Transcript_1/1_Confidence_1.000_Length_1972	0002|Locus_32271_Transcript_1/1_Confidence_1.000_Length_1817
GROUP1193:	0001|Locus_2851_Transcript_1/1_Confidence_1.000_Length_2422	0001|Locus_3164_Transcript_1/1_Confidence_1.000_Length_2876	0003|Locus_1373_Transcript_2/3_Confidence_0.667_Length_2257	0003|Locus_14446_Transcript_3/6_Confidence_0.474_Length_2362	0003|Locus_6302_Transcript_1/6_Confidence_0.643_Length_2469	0002|Locus_260_Transcript_1/1_Confidence_1.000_Length_2384	0002|Locus_4478_Transcript_1/2_Confidence_0.750_Length_2355	0002|Locus_1741_Transcript_1/3_Confidence_0.667_Length_2385	0002|Locus_7371_Transcript_2/3_Confidence_0.600_Length_2871	0003|Locus_8339_Transcript_1/5_Confidence_0.455_Length_2628	0001|Locus_3012_Transcript_1/2_Confidence_0.750_Length_2407
GROUP1194:	0001|Locus_3106_Transcript_1/1_Confidence_1.000_Length_2898	0001|Locus_9844_Transcript_1/2_Confidence_0.667_Length_2590	0001|Locus_9389_Transcript_2/2_Confidence_0.750_Length_2904	0003|Locus_788_Transcript_3/3_Confidence_0.600_Length_2893	0003|Locus_9641_Transcript_1/2_Confidence_0.667_Length_2466	0003|Locus_1682_Transcript_1/1_Confidence_1.000_Length_2869	0003|Locus_11935_Transcript_1/2_Confidence_0.750_Length_2674	0002|Locus_5162_Transcript_1/1_Confidence_1.000_Length_2879	0002|Locus_5798_Transcript_1/1_Confidence_1.000_Length_2556	0002|Locus_16210_Transcript_1/1_Confidence_1.000_Length_2683	0002|Locus_19901_Transcript_1/1_Confidence_1.000_Length_2685
GROUP1195:	0001|Locus_3555_Transcript_4/5_Confidence_0.600_Length_2232	0001|Locus_42016_Transcript_1/1_Confidence_1.000_Length_1591	0001|Locus_17261_Transcript_1/1_Confidence_1.000_Length_1523	0001|Locus_46828_Transcript_1/1_Confidence_1.000_Length_1545	0001|Locus_45719_Transcript_1/1_Confidence_1.000_Length_1507	0003|Locus_12939_Transcript_2/3_Confidence_0.600_Length_1495	0003|Locus_89184_Transcript_1/3_Confidence_0.667_Length_1548	0003|Locus_65511_Transcript_1/2_Confidence_0.750_Length_1601	0002|Locus_34128_Transcript_1/1_Confidence_1.000_Length_1764	0002|Locus_46771_Transcript_1/1_Confidence_1.000_Length_1651	0003|Locus_91446_Transcript_1/1_Confidence_1.000_Length_1172
GROUP1196:	0001|Locus_4247_Transcript_5/6_Confidence_0.538_Length_2957	0001|Locus_9800_Transcript_4/4_Confidence_0.625_Length_3037	0001|Locus_23310_Transcript_3/3_Confidence_0.667_Length_2731	0003|Locus_6428_Transcript_1/7_Confidence_0.684_Length_2631	0003|Locus_9798_Transcript_1/6_Confidence_0.625_Length_3019	0003|Locus_11922_Transcript_7/10_Confidence_0.556_Length_276	0003|Locus_17888_Transcript_1/7_Confidence_0.647_Length_2961	0002|Locus_29363_Transcript_1/1_Confidence_1.000_Length_2784	0002|Locus_8419_Transcript_6/6_Confidence_0.615_Length_3060	0001|Locus_2113_Transcript_3/4_Confidence_0.727_Length_4247	0002|Locus_7608_Transcript_3/4_Confidence_0.500_Length_2826
GROUP1197:	0001|Locus_4476_Transcript_2/3_Confidence_0.667_Length_2723	0001|Locus_5117_Transcript_3/4_Confidence_0.700_Length_2989	0001|Locus_8281_Transcript_1/1_Confidence_1.000_Length_2636	0001|Locus_10943_Transcript_1/1_Confidence_1.000_Length_2061	0003|Locus_1935_Transcript_2/3_Confidence_0.667_Length_2584	0003|Locus_4361_Transcript_3/4_Confidence_0.500_Length_2322	0002|Locus_3089_Transcript_1/2_Confidence_0.750_Length_2872	0002|Locus_9225_Transcript_1/1_Confidence_1.000_Length_2455	0002|Locus_5080_Transcript_1/1_Confidence_1.000_Length_2152	0002|Locus_12659_Transcript_1/2_Confidence_0.750_Length_2913	0003|Locus_48006_Transcript_1/2_Confidence_0.750_Length_1804
GROUP1198:	0001|Locus_7339_Transcript_1/2_Confidence_0.800_Length_3027	0001|Locus_7947_Transcript_2/5_Confidence_0.714_Length_3308	0003|Locus_11905_Transcript_1/1_Confidence_1.000_Length_2809	0003|Locus_21572_Transcript_3/6_Confidence_0.571_Length_2474	0003|Locus_942_Transcript_5/8_Confidence_0.650_Length_2142	0002|Locus_5386_Transcript_1/2_Confidence_0.750_Length_2808	0002|Locus_7080_Transcript_3/3_Confidence_0.667_Length_2715	0002|Locus_7849_Transcript_10/11_Confidence_0.324_Length_369	0002|Locus_14139_Transcript_1/2_Confidence_0.833_Length_2460	0001|Locus_2072_Transcript_4/5_Confidence_0.500_Length_3706	0001|Locus_12468_Transcript_2/3_Confidence_0.714_Length_2798
GROUP1199:	0001|Locus_10423_Transcript_3/3_Confidence_0.714_Length_3272	0001|Locus_17300_Transcript_1/1_Confidence_1.000_Length_2467	0001|Locus_22370_Transcript_3/3_Confidence_0.714_Length_2377	0003|Locus_14364_Transcript_9/10_Confidence_0.607_Length_256	0003|Locus_74146_Transcript_3/5_Confidence_0.667_Length_2396	0003|Locus_25099_Transcript_3/3_Confidence_0.600_Length_2388	0003|Locus_31970_Transcript_1/2_Confidence_0.750_Length_2467	0002|Locus_2935_Transcript_3/3_Confidence_0.600_Length_2497	0002|Locus_33299_Transcript_1/1_Confidence_1.000_Length_1783	0002|Locus_12664_Transcript_3/3_Confidence_0.600_Length_2624	0002|Locus_28048_Transcript_1/2_Confidence_0.750_Length_2328
GROUP1200:	0001|Locus_11112_Transcript_4/5_Confidence_0.583_Length_3073	0001|Locus_12748_Transcript_1/1_Confidence_1.000_Length_2775	0001|Locus_4764_Transcript_5/5_Confidence_0.636_Length_2954	0001|Locus_13151_Transcript_2/2_Confidence_0.667_Length_2648	0003|Locus_3443_Transcript_6/9_Confidence_0.520_Length_2827	0003|Locus_9774_Transcript_1/7_Confidence_0.474_Length_2802	0003|Locus_6186_Transcript_2/8_Confidence_0.667_Length_2198	0002|Locus_15174_Transcript_1/1_Confidence_1.000_Length_3269	0002|Locus_26783_Transcript_1/2_Confidence_0.750_Length_3059	0002|Locus_6026_Transcript_4/5_Confidence_0.300_Length_2824	0002|Locus_23429_Transcript_2/2_Confidence_0.667_Length_2463
GROUP1201:	0001|Locus_12349_Transcript_1/1_Confidence_1.000_Length_1613	0001|Locus_19923_Transcript_1/1_Confidence_1.000_Length_1562	0001|Locus_37023_Transcript_1/1_Confidence_1.000_Length_1616	0001|Locus_2347_Transcript_1/2_Confidence_0.750_Length_2201	0003|Locus_12115_Transcript_2/3_Confidence_0.714_Length_1761	0003|Locus_6794_Transcript_1/4_Confidence_0.714_Length_1741	0003|Locus_16360_Transcript_1/1_Confidence_1.000_Length_1368	0002|Locus_2065_Transcript_1/1_Confidence_1.000_Length_2038	0002|Locus_22174_Transcript_1/1_Confidence_1.000_Length_1604	0002|Locus_8273_Transcript_1/1_Confidence_1.000_Length_1701	0002|Locus_28799_Transcript_1/1_Confidence_1.000_Length_1603
GROUP1202:	0001|Locus_12727_Transcript_1/1_Confidence_1.000_Length_2242	0001|Locus_46392_Transcript_1/1_Confidence_1.000_Length_1702	0002|Locus_22827_Transcript_1/1_Confidence_1.000_Length_2107	0002|Locus_42962_Transcript_1/1_Confidence_1.000_Length_1285	0002|Locus_8630_Transcript_4/4_Confidence_0.667_Length_2538	0002|Locus_46675_Transcript_1/1_Confidence_1.000_Length_1993	0001|Locus_7863_Transcript_6/10_Confidence_0.522_Length_2919	0001|Locus_8954_Transcript_1/1_Confidence_1.000_Length_1110	0003|Locus_36823_Transcript_1/2_Confidence_0.667_Length_2138	0003|Locus_55935_Transcript_1/3_Confidence_0.714_Length_1390	0003|Locus_7346_Transcript_1/10_Confidence_0.545_Length_1920
GROUP1203:	0001|Locus_12948_Transcript_2/2_Confidence_0.667_Length_1680	0001|Locus_13992_Transcript_3/5_Confidence_0.583_Length_2181	0001|Locus_28211_Transcript_1/1_Confidence_1.000_Length_1876	0001|Locus_16213_Transcript_3/4_Confidence_0.667_Length_1847	0003|Locus_15793_Transcript_2/4_Confidence_0.667_Length_1931	0003|Locus_68552_Transcript_1/1_Confidence_1.000_Length_1871	0003|Locus_17373_Transcript_5/6_Confidence_0.667_Length_1770	0002|Locus_11545_Transcript_1/2_Confidence_0.750_Length_1939	0002|Locus_32118_Transcript_1/1_Confidence_1.000_Length_1920	0002|Locus_12331_Transcript_1/1_Confidence_1.000_Length_2052	0002|Locus_3426_Transcript_3/4_Confidence_0.667_Length_2201
GROUP1204:	0001|Locus_13612_Transcript_5/5_Confidence_0.556_Length_2320	0001|Locus_20101_Transcript_2/2_Confidence_0.667_Length_2272	0003|Locus_12256_Transcript_2/2_Confidence_0.750_Length_2091	0003|Locus_5141_Transcript_1/2_Confidence_0.750_Length_2138	0003|Locus_66976_Transcript_1/2_Confidence_0.667_Length_1840	0003|Locus_36683_Transcript_3/5_Confidence_0.562_Length_1924	0002|Locus_13791_Transcript_1/1_Confidence_1.000_Length_1940	0002|Locus_46606_Transcript_1/1_Confidence_1.000_Length_1746	0001|Locus_233_Transcript_1/2_Confidence_0.750_Length_2087	0002|Locus_2457_Transcript_1/4_Confidence_0.625_Length_2390	0003|Locus_6982_Transcript_5/7_Confidence_0.562_Length_2480
GROUP1205:	0001|Locus_16668_Transcript_2/2_Confidence_0.667_Length_1958	0001|Locus_46180_Transcript_1/1_Confidence_1.000_Length_2645	0001|Locus_22737_Transcript_1/1_Confidence_1.000_Length_2677	0003|Locus_2131_Transcript_1/1_Confidence_1.000_Length_2982	0003|Locus_90456_Transcript_1/1_Confidence_1.000_Length_2600	0003|Locus_5485_Transcript_2/5_Confidence_0.636_Length_2110	0002|Locus_31580_Transcript_1/1_Confidence_1.000_Length_2635	0002|Locus_46198_Transcript_1/1_Confidence_1.000_Length_2840	0002|Locus_31732_Transcript_1/1_Confidence_1.000_Length_1863	0001|Locus_19278_Transcript_2/3_Confidence_0.667_Length_2684	0002|Locus_9887_Transcript_1/2_Confidence_0.750_Length_2693
GROUP1206:	0001|Locus_17977_Transcript_1/1_Confidence_1.000_Length_1190	0001|Locus_27869_Transcript_1/1_Confidence_1.000_Length_1556	0001|Locus_27081_Transcript_1/1_Confidence_1.000_Length_1546	0001|Locus_37973_Transcript_2/2_Confidence_0.667_Length_1595	0003|Locus_31136_Transcript_1/1_Confidence_1.000_Length_1916	0003|Locus_32196_Transcript_1/3_Confidence_0.429_Length_1559	0003|Locus_70729_Transcript_4/9_Confidence_0.500_Length_1539	0002|Locus_23324_Transcript_1/2_Confidence_0.667_Length_1486	0002|Locus_24862_Transcript_3/3_Confidence_0.714_Length_1829	0002|Locus_46076_Transcript_1/1_Confidence_1.000_Length_1698	0002|Locus_36400_Transcript_1/2_Confidence_0.667_Length_1568
GROUP1207:	0001|Locus_19104_Transcript_1/1_Confidence_1.000_Length_2507	0001|Locus_20921_Transcript_1/3_Confidence_0.778_Length_2186	0001|Locus_42444_Transcript_1/1_Confidence_1.000_Length_1447	0001|Locus_5214_Transcript_4/5_Confidence_0.636_Length_2982	0003|Locus_63521_Transcript_2/3_Confidence_0.667_Length_2637	0003|Locus_87349_Transcript_1/3_Confidence_0.778_Length_2269	0003|Locus_77893_Transcript_2/2_Confidence_0.800_Length_2426	0002|Locus_17229_Transcript_1/1_Confidence_1.000_Length_2509	0002|Locus_41680_Transcript_1/1_Confidence_1.000_Length_2412	0002|Locus_43378_Transcript_1/1_Confidence_1.000_Length_2447	0002|Locus_42700_Transcript_1/1_Confidence_1.000_Length_2136
GROUP1208:	0001|Locus_22422_Transcript_1/1_Confidence_1.000_Length_4489	0001|Locus_3644_Transcript_1/2_Confidence_0.750_Length_8805	0003|Locus_23809_Transcript_1/1_Confidence_1.000_Length_1714	0003|Locus_8350_Transcript_2/3_Confidence_0.714_Length_8925	0003|Locus_25449_Transcript_1/1_Confidence_1.000_Length_1249	0003|Locus_37160_Transcript_1/1_Confidence_1.000_Length_1897	0002|Locus_46174_Transcript_1/1_Confidence_1.000_Length_2783	0002|Locus_5034_Transcript_1/1_Confidence_1.000_Length_8763	0002|Locus_46235_Transcript_1/1_Confidence_1.000_Length_3084	0002|Locus_46483_Transcript_1/1_Confidence_1.000_Length_1533	0001|Locus_46231_Transcript_1/1_Confidence_1.000_Length_1123
GROUP1209:	0001|Locus_27661_Transcript_1/1_Confidence_1.000_Length_2129	0001|Locus_8317_Transcript_9/10_Confidence_0.304_Length_5590	0003|Locus_12121_Transcript_4/6_Confidence_0.636_Length_3912	0003|Locus_29379_Transcript_5/5_Confidence_0.455_Length_4185	0003|Locus_5645_Transcript_2/7_Confidence_0.684_Length_4371	0002|Locus_1757_Transcript_6/8_Confidence_0.579_Length_4595	0002|Locus_8231_Transcript_1/1_Confidence_1.000_Length_4327	0002|Locus_6699_Transcript_1/1_Confidence_1.000_Length_4224	0002|Locus_7962_Transcript_1/1_Confidence_1.000_Length_2181	0002|Locus_13777_Transcript_1/1_Confidence_1.000_Length_2583	0003|Locus_14237_Transcript_1/1_Confidence_1.000_Length_1997
GROUP1210:	0001|Locus_31830_Transcript_1/1_Confidence_1.000_Length_2070	0001|Locus_3428_Transcript_1/1_Confidence_1.000_Length_1701	0001|Locus_7553_Transcript_1/1_Confidence_1.000_Length_1847	0003|Locus_30021_Transcript_1/1_Confidence_1.000_Length_1392	0003|Locus_72207_Transcript_1/2_Confidence_0.750_Length_2018	0002|Locus_4209_Transcript_1/1_Confidence_1.000_Length_2271	0002|Locus_46000_Transcript_1/1_Confidence_1.000_Length_2065	0002|Locus_20268_Transcript_1/1_Confidence_1.000_Length_1707	0002|Locus_21194_Transcript_1/1_Confidence_1.000_Length_2114	0003|Locus_47631_Transcript_1/1_Confidence_1.000_Length_1876	0001|Locus_21884_Transcript_1/1_Confidence_1.000_Length_1399
GROUP1211:	0003|Locus_27140_Transcript_2/6_Confidence_0.625_Length_3595	0003|Locus_6232_Transcript_4/6_Confidence_0.500_Length_3532	0002|Locus_10046_Transcript_3/4_Confidence_0.700_Length_3566	0002|Locus_12201_Transcript_1/1_Confidence_1.000_Length_3808	0002|Locus_74_Transcript_7/10_Confidence_0.346_Length_5349	0001|Locus_2467_Transcript_5/10_Confidence_0.333_Length_4099	0001|Locus_9497_Transcript_4/4_Confidence_0.727_Length_2005	0003|Locus_13629_Transcript_3/3_Confidence_0.714_Length_1512	0001|Locus_13037_Transcript_3/3_Confidence_0.667_Length_1645	0003|Locus_5822_Transcript_5/5_Confidence_0.500_Length_1594	0001|Locus_22828_Transcript_2/2_Confidence_0.667_Length_4184
GROUP1212:	0001|Locus_40_Transcript_1/1_Confidence_1.000_Length_2942	0001|Locus_9074_Transcript_1/1_Confidence_1.000_Length_2299	0001|Locus_15889_Transcript_1/1_Confidence_1.000_Length_3474	0001|Locus_35736_Transcript_1/1_Confidence_1.000_Length_3453	0003|Locus_14215_Transcript_1/2_Confidence_0.750_Length_3026	0003|Locus_14933_Transcript_3/3_Confidence_0.667_Length_3372	0003|Locus_57297_Transcript_1/1_Confidence_1.000_Length_3510	0002|Locus_1026_Transcript_1/1_Confidence_1.000_Length_2879	0002|Locus_9308_Transcript_1/1_Confidence_1.000_Length_3388	0002|Locus_43489_Transcript_1/1_Confidence_1.000_Length_3403
GROUP1213:	0001|Locus_86_Transcript_5/7_Confidence_0.615_Length_2570	0001|Locus_9637_Transcript_1/1_Confidence_1.000_Length_2131	0001|Locus_6025_Transcript_1/1_Confidence_1.000_Length_1794	0001|Locus_16066_Transcript_1/3_Confidence_0.857_Length_2428	0003|Locus_15556_Transcript_1/1_Confidence_1.000_Length_1865	0003|Locus_9001_Transcript_2/2_Confidence_0.667_Length_1784	0002|Locus_15_Transcript_3/5_Confidence_0.375_Length_2643	0002|Locus_4108_Transcript_1/1_Confidence_1.000_Length_1844	0002|Locus_5167_Transcript_1/1_Confidence_1.000_Length_1911	0002|Locus_32412_Transcript_2/2_Confidence_1.000_Length_2446
GROUP1214:	0001|Locus_225_Transcript_9/10_Confidence_0.300_Length_2011	0001|Locus_46847_Transcript_1/1_Confidence_1.000_Length_1747	0001|Locus_13062_Transcript_3/3_Confidence_0.714_Length_1903	0002|Locus_25292_Transcript_1/1_Confidence_1.000_Length_1609	0002|Locus_32322_Transcript_1/1_Confidence_1.000_Length_1530	0002|Locus_8790_Transcript_2/4_Confidence_0.727_Length_1527	0003|Locus_25004_Transcript_8/10_Confidence_0.643_Length_238	0003|Locus_73538_Transcript_1/1_Confidence_1.000_Length_1464	0001|Locus_7561_Transcript_2/3_Confidence_0.800_Length_1312	0002|Locus_22776_Transcript_1/3_Confidence_0.667_Length_1172
GROUP1215:	0001|Locus_477_Transcript_2/3_Confidence_0.667_Length_6072	0001|Locus_5388_Transcript_1/1_Confidence_1.000_Length_5911	0001|Locus_6841_Transcript_5/14_Confidence_0.654_Length_6339	0003|Locus_101_Transcript_1/1_Confidence_1.000_Length_5477	0003|Locus_18902_Transcript_4/5_Confidence_0.667_Length_5977	0003|Locus_3825_Transcript_2/8_Confidence_0.650_Length_3441	0003|Locus_19104_Transcript_6/8_Confidence_0.600_Length_3312	0002|Locus_3445_Transcript_1/1_Confidence_1.000_Length_5771	0002|Locus_71_Transcript_1/1_Confidence_1.000_Length_5928	0002|Locus_10433_Transcript_2/3_Confidence_0.714_Length_6522
GROUP1216:	0001|Locus_1173_Transcript_1/1_Confidence_1.000_Length_1961	0001|Locus_25414_Transcript_1/1_Confidence_1.000_Length_1903	0001|Locus_17253_Transcript_1/1_Confidence_1.000_Length_2087	0003|Locus_37954_Transcript_1/4_Confidence_0.667_Length_1424	0003|Locus_52303_Transcript_3/3_Confidence_0.600_Length_1777	0002|Locus_34380_Transcript_1/1_Confidence_1.000_Length_2098	0002|Locus_8922_Transcript_2/5_Confidence_0.636_Length_1902	0003|Locus_10121_Transcript_6/10_Confidence_0.600_Length_418	0001|Locus_7493_Transcript_3/5_Confidence_0.684_Length_3616	0002|Locus_24396_Transcript_1/2_Confidence_0.900_Length_2293
GROUP1217:	0001|Locus_1181_Transcript_8/11_Confidence_0.571_Length_3060	0001|Locus_19114_Transcript_1/1_Confidence_1.000_Length_2416	0001|Locus_15010_Transcript_2/2_Confidence_0.667_Length_2594	0001|Locus_2191_Transcript_2/5_Confidence_0.400_Length_2465	0003|Locus_14478_Transcript_6/8_Confidence_0.650_Length_2829	0003|Locus_33593_Transcript_3/4_Confidence_0.625_Length_2362	0003|Locus_8883_Transcript_1/7_Confidence_0.533_Length_2346	0002|Locus_4465_Transcript_1/2_Confidence_0.667_Length_2678	0002|Locus_9499_Transcript_1/1_Confidence_1.000_Length_2330	0002|Locus_34090_Transcript_1/1_Confidence_1.000_Length_2326
GROUP1218:	0001|Locus_1392_Transcript_2/3_Confidence_0.714_Length_4205	0001|Locus_16335_Transcript_4/4_Confidence_0.667_Length_3814	0001|Locus_45840_Transcript_1/1_Confidence_1.000_Length_2141	0003|Locus_15597_Transcript_4/7_Confidence_0.667_Length_3872	0003|Locus_3770_Transcript_4/5_Confidence_0.692_Length_2430	0003|Locus_81631_Transcript_1/1_Confidence_1.000_Length_1393	0002|Locus_24735_Transcript_1/2_Confidence_0.750_Length_3813	0002|Locus_8038_Transcript_1/2_Confidence_0.750_Length_4135	0002|Locus_44457_Transcript_1/1_Confidence_1.000_Length_1768	0003|Locus_6467_Transcript_3/4_Confidence_0.700_Length_1615
GROUP1219:	0001|Locus_1524_Transcript_1/1_Confidence_1.000_Length_2295	0001|Locus_191_Transcript_2/3_Confidence_0.667_Length_3155	0003|Locus_401_Transcript_5/10_Confidence_0.387_Length_2187	0003|Locus_6433_Transcript_2/4_Confidence_0.625_Length_2338	0003|Locus_17061_Transcript_2/4_Confidence_0.667_Length_3178	0002|Locus_3458_Transcript_2/3_Confidence_0.667_Length_2803	0002|Locus_7415_Transcript_1/1_Confidence_1.000_Length_2327	0002|Locus_11124_Transcript_1/2_Confidence_0.857_Length_2186	0002|Locus_18949_Transcript_1/1_Confidence_1.000_Length_2191	0001|Locus_8545_Transcript_2/9_Confidence_0.450_Length_2370
GROUP1220:	0001|Locus_2266_Transcript_1/2_Confidence_0.667_Length_1775	0001|Locus_9087_Transcript_1/2_Confidence_0.750_Length_3933	0001|Locus_36312_Transcript_1/1_Confidence_1.000_Length_1824	0001|Locus_41668_Transcript_2/2_Confidence_0.500_Length_1538	0003|Locus_6596_Transcript_2/4_Confidence_0.700_Length_1922	0003|Locus_73219_Transcript_1/4_Confidence_0.600_Length_1652	0003|Locus_19324_Transcript_3/4_Confidence_0.500_Length_1457	0002|Locus_12591_Transcript_1/2_Confidence_0.667_Length_1970	0002|Locus_33059_Transcript_2/2_Confidence_0.667_Length_1522	0002|Locus_26751_Transcript_1/1_Confidence_1.000_Length_1130
GROUP1221:	0001|Locus_2307_Transcript_4/4_Confidence_0.700_Length_4811	0001|Locus_4569_Transcript_4/5_Confidence_0.600_Length_5252	0001|Locus_14779_Transcript_1/4_Confidence_0.625_Length_4750	0003|Locus_3015_Transcript_5/8_Confidence_0.632_Length_4726	0003|Locus_8922_Transcript_6/9_Confidence_0.400_Length_2978	0003|Locus_11628_Transcript_3/4_Confidence_0.625_Length_4649	0002|Locus_5545_Transcript_1/2_Confidence_0.750_Length_4803	0002|Locus_7380_Transcript_1/2_Confidence_0.667_Length_4980	0002|Locus_18805_Transcript_1/1_Confidence_1.000_Length_4729	0003|Locus_16724_Transcript_2/3_Confidence_0.714_Length_1936
GROUP1222:	0001|Locus_3633_Transcript_1/2_Confidence_0.667_Length_3144	0001|Locus_37305_Transcript_1/1_Confidence_1.000_Length_1304	0001|Locus_16147_Transcript_2/7_Confidence_0.647_Length_2999	0001|Locus_35561_Transcript_1/1_Confidence_1.000_Length_1536	0003|Locus_1038_Transcript_1/6_Confidence_0.562_Length_2334	0003|Locus_34313_Transcript_1/1_Confidence_1.000_Length_3095	0003|Locus_2725_Transcript_2/7_Confidence_0.632_Length_2545	0002|Locus_7256_Transcript_2/6_Confidence_0.667_Length_2120	0002|Locus_9481_Transcript_1/1_Confidence_1.000_Length_3114	0002|Locus_19257_Transcript_1/1_Confidence_1.000_Length_2535
GROUP1223:	0001|Locus_5067_Transcript_1/1_Confidence_1.000_Length_1797	0001|Locus_5405_Transcript_2/2_Confidence_0.667_Length_2192	0001|Locus_7990_Transcript_1/2_Confidence_0.667_Length_1690	0002|Locus_25401_Transcript_1/1_Confidence_1.000_Length_1238	0002|Locus_35897_Transcript_1/1_Confidence_1.000_Length_1194	0003|Locus_18762_Transcript_1/4_Confidence_0.500_Length_1744	0002|Locus_5024_Transcript_1/1_Confidence_1.000_Length_1811	0003|Locus_8156_Transcript_4/7_Confidence_0.647_Length_2243	0002|Locus_1003_Transcript_1/1_Confidence_1.000_Length_1304	0003|Locus_4367_Transcript_1/2_Confidence_0.667_Length_1518
GROUP1224:	0001|Locus_6268_Transcript_1/8_Confidence_0.708_Length_2469	0001|Locus_8019_Transcript_3/8_Confidence_0.522_Length_3416	0001|Locus_17452_Transcript_3/3_Confidence_0.600_Length_3441	0003|Locus_3160_Transcript_2/4_Confidence_0.786_Length_3506	0003|Locus_42041_Transcript_5/6_Confidence_0.667_Length_3254	0003|Locus_73961_Transcript_4/6_Confidence_0.737_Length_2005	0002|Locus_27812_Transcript_1/1_Confidence_1.000_Length_3400	0002|Locus_8157_Transcript_6/10_Confidence_0.548_Length_3556	0001|Locus_20812_Transcript_1/1_Confidence_1.000_Length_1380	0002|Locus_1792_Transcript_2/4_Confidence_0.667_Length_1438
GROUP1225:	0001|Locus_6392_Transcript_1/1_Confidence_1.000_Length_2898	0001|Locus_9342_Transcript_3/4_Confidence_0.667_Length_2382	0001|Locus_12994_Transcript_2/2_Confidence_0.750_Length_3041	0003|Locus_1054_Transcript_2/3_Confidence_0.714_Length_2681	0003|Locus_12125_Transcript_1/2_Confidence_0.667_Length_2871	0002|Locus_4101_Transcript_1/1_Confidence_1.000_Length_3046	0002|Locus_6184_Transcript_1/1_Confidence_1.000_Length_2744	0002|Locus_13649_Transcript_3/4_Confidence_0.500_Length_2491	0003|Locus_4999_Transcript_1/2_Confidence_0.833_Length_1322	0003|Locus_2854_Transcript_7/7_Confidence_0.588_Length_1371
GROUP1226:	0001|Locus_10066_Transcript_2/3_Confidence_0.833_Length_7309	0001|Locus_13704_Transcript_1/2_Confidence_0.750_Length_6307	0001|Locus_2645_Transcript_2/4_Confidence_0.556_Length_6108	0003|Locus_2615_Transcript_1/7_Confidence_0.611_Length_6461	0003|Locus_3773_Transcript_4/10_Confidence_0.525_Length_4462	0003|Locus_21597_Transcript_1/1_Confidence_1.000_Length_6010	0002|Locus_1581_Transcript_3/3_Confidence_0.667_Length_5869	0002|Locus_8132_Transcript_1/1_Confidence_1.000_Length_6465	0002|Locus_13784_Transcript_1/1_Confidence_1.000_Length_6218	0003|Locus_17835_Transcript_1/9_Confidence_0.625_Length_1230
GROUP1227:	0001|Locus_10178_Transcript_1/1_Confidence_1.000_Length_4222	0001|Locus_4144_Transcript_1/1_Confidence_1.000_Length_4905	0001|Locus_16154_Transcript_1/1_Confidence_1.000_Length_2873	0003|Locus_11647_Transcript_1/1_Confidence_1.000_Length_4003	0003|Locus_17978_Transcript_2/3_Confidence_0.750_Length_4359	0003|Locus_27391_Transcript_1/1_Confidence_1.000_Length_2770	0003|Locus_491_Transcript_1/1_Confidence_1.000_Length_3008	0002|Locus_19_Transcript_1/1_Confidence_1.000_Length_4230	0002|Locus_20323_Transcript_1/1_Confidence_1.000_Length_2805	0002|Locus_1729_Transcript_1/1_Confidence_1.000_Length_4127
GROUP1228:	0001|Locus_10482_Transcript_1/2_Confidence_0.750_Length_3400	0001|Locus_33963_Transcript_1/1_Confidence_1.000_Length_2258	0001|Locus_13064_Transcript_1/1_Confidence_1.000_Length_2958	0001|Locus_18796_Transcript_1/1_Confidence_1.000_Length_3452	0003|Locus_19699_Transcript_4/6_Confidence_0.643_Length_3314	0003|Locus_3223_Transcript_2/3_Confidence_0.714_Length_3203	0002|Locus_10656_Transcript_1/1_Confidence_1.000_Length_1970	0002|Locus_12000_Transcript_1/1_Confidence_1.000_Length_3446	0002|Locus_3410_Transcript_1/1_Confidence_1.000_Length_2012	0001|Locus_23195_Transcript_1/1_Confidence_1.000_Length_1967
GROUP1229:	0001|Locus_10680_Transcript_1/1_Confidence_1.000_Length_2617	0001|Locus_12961_Transcript_1/1_Confidence_1.000_Length_2517	0001|Locus_3306_Transcript_6/7_Confidence_0.647_Length_3284	0001|Locus_22316_Transcript_5/6_Confidence_0.667_Length_3162	0003|Locus_11182_Transcript_1/1_Confidence_1.000_Length_1778	0002|Locus_19444_Transcript_1/1_Confidence_1.000_Length_1618	0003|Locus_29303_Transcript_2/2_Confidence_0.667_Length_1413	0002|Locus_11779_Transcript_1/1_Confidence_1.000_Length_1119	0002|Locus_20662_Transcript_3/4_Confidence_0.700_Length_2769	0003|Locus_33441_Transcript_1/1_Confidence_0.667_Length_632
GROUP1230:	0001|Locus_10750_Transcript_1/1_Confidence_1.000_Length_1902	0001|Locus_12209_Transcript_1/2_Confidence_0.667_Length_1832	0003|Locus_11273_Transcript_3/5_Confidence_0.636_Length_1812	0003|Locus_20311_Transcript_1/2_Confidence_0.750_Length_1552	0003|Locus_5477_Transcript_5/5_Confidence_0.500_Length_1893	0002|Locus_1609_Transcript_3/3_Confidence_0.600_Length_1980	0002|Locus_31771_Transcript_1/1_Confidence_1.000_Length_1826	0002|Locus_14629_Transcript_3/3_Confidence_0.600_Length_1884	0002|Locus_15598_Transcript_1/1_Confidence_1.000_Length_2054	0001|Locus_14534_Transcript_3/5_Confidence_0.667_Length_2238
GROUP1231:	0001|Locus_10969_Transcript_7/9_Confidence_0.636_Length_2665	0001|Locus_11702_Transcript_1/3_Confidence_0.667_Length_2856	0001|Locus_45921_Transcript_1/1_Confidence_1.000_Length_1602	0001|Locus_31877_Transcript_1/1_Confidence_1.000_Length_2379	0003|Locus_709_Transcript_1/2_Confidence_0.800_Length_3097	0003|Locus_9005_Transcript_3/4_Confidence_0.667_Length_2931	0003|Locus_40003_Transcript_1/2_Confidence_0.667_Length_2451	0002|Locus_6203_Transcript_4/4_Confidence_0.571_Length_2463	0002|Locus_7847_Transcript_1/1_Confidence_1.000_Length_3017	0002|Locus_48101_Transcript_1/1_Confidence_1.000_Length_2113
GROUP1232:	0001|Locus_13324_Transcript_3/4_Confidence_0.667_Length_2158	0001|Locus_17474_Transcript_4/4_Confidence_0.571_Length_2184	0003|Locus_10385_Transcript_5/6_Confidence_0.538_Length_2156	0003|Locus_27203_Transcript_1/2_Confidence_0.500_Length_1871	0003|Locus_14959_Transcript_2/3_Confidence_0.667_Length_2050	0002|Locus_202_Transcript_3/4_Confidence_0.625_Length_2487	0002|Locus_23180_Transcript_1/1_Confidence_1.000_Length_2218	0002|Locus_10613_Transcript_2/3_Confidence_0.714_Length_2188	0001|Locus_4815_Transcript_3/5_Confidence_0.538_Length_3702	0003|Locus_10162_Transcript_8/9_Confidence_0.476_Length_3051
GROUP1233:	0001|Locus_13400_Transcript_1/1_Confidence_1.000_Length_1960	0001|Locus_17202_Transcript_1/1_Confidence_1.000_Length_1962	0001|Locus_7935_Transcript_1/2_Confidence_0.667_Length_2025	0003|Locus_18062_Transcript_4/5_Confidence_0.600_Length_2028	0003|Locus_34956_Transcript_1/3_Confidence_0.714_Length_2046	0003|Locus_51875_Transcript_1/1_Confidence_1.000_Length_1848	0003|Locus_18914_Transcript_2/4_Confidence_0.700_Length_1703	0002|Locus_33119_Transcript_1/1_Confidence_1.000_Length_1921	0002|Locus_9166_Transcript_1/1_Confidence_1.000_Length_2061	0002|Locus_44356_Transcript_1/1_Confidence_1.000_Length_1255
GROUP1234:	0001|Locus_13746_Transcript_1/1_Confidence_1.000_Length_2363	0001|Locus_45648_Transcript_1/1_Confidence_1.000_Length_1747	0001|Locus_36487_Transcript_1/1_Confidence_1.000_Length_1792	0003|Locus_5454_Transcript_1/6_Confidence_0.600_Length_1481	0003|Locus_789_Transcript_2/3_Confidence_0.600_Length_1949	0003|Locus_16478_Transcript_3/4_Confidence_0.667_Length_1801	0003|Locus_62992_Transcript_2/2_Confidence_0.750_Length_1320	0002|Locus_4854_Transcript_1/1_Confidence_1.000_Length_1818	0002|Locus_6292_Transcript_1/1_Confidence_1.000_Length_1891	0002|Locus_46068_Transcript_1/1_Confidence_1.000_Length_1626
GROUP1235:	0001|Locus_14202_Transcript_1/2_Confidence_0.667_Length_2537	0001|Locus_19717_Transcript_1/1_Confidence_1.000_Length_2053	0001|Locus_37607_Transcript_1/1_Confidence_1.000_Length_1564	0001|Locus_5530_Transcript_5/7_Confidence_0.500_Length_3022	0003|Locus_2023_Transcript_1/1_Confidence_1.000_Length_2364	0003|Locus_44952_Transcript_1/2_Confidence_0.750_Length_1860	0003|Locus_7271_Transcript_2/2_Confidence_0.667_Length_2193	0002|Locus_2621_Transcript_2/3_Confidence_0.667_Length_2648	0002|Locus_46133_Transcript_1/1_Confidence_1.000_Length_2032	0002|Locus_2427_Transcript_3/5_Confidence_0.462_Length_2996
GROUP1236:	0001|Locus_15204_Transcript_2/2_Confidence_0.667_Length_2655	0001|Locus_27859_Transcript_1/2_Confidence_0.750_Length_1746	0001|Locus_37772_Transcript_1/1_Confidence_1.000_Length_1935	0003|Locus_18708_Transcript_1/1_Confidence_1.000_Length_1600	0003|Locus_8894_Transcript_3/3_Confidence_0.500_Length_2487	0003|Locus_22823_Transcript_1/3_Confidence_0.750_Length_2393	0003|Locus_24804_Transcript_1/2_Confidence_0.667_Length_2363	0002|Locus_2067_Transcript_1/1_Confidence_1.000_Length_2130	0002|Locus_29519_Transcript_1/1_Confidence_1.000_Length_2071	0002|Locus_35728_Transcript_1/1_Confidence_1.000_Length_1906
GROUP1237:	0001|Locus_15353_Transcript_1/1_Confidence_1.000_Length_2585	0001|Locus_7781_Transcript_1/1_Confidence_1.000_Length_2373	0003|Locus_19749_Transcript_1/1_Confidence_1.000_Length_2478	0003|Locus_31593_Transcript_1/1_Confidence_1.000_Length_2607	0003|Locus_20062_Transcript_3/4_Confidence_0.625_Length_2376	0003|Locus_76096_Transcript_1/1_Confidence_1.000_Length_1918	0002|Locus_10677_Transcript_1/1_Confidence_1.000_Length_1974	0002|Locus_12225_Transcript_1/1_Confidence_1.000_Length_2257	0002|Locus_12454_Transcript_1/1_Confidence_1.000_Length_2382	0001|Locus_15519_Transcript_2/4_Confidence_0.286_Length_2932
GROUP1238:	0001|Locus_16054_Transcript_3/4_Confidence_0.667_Length_3227	0001|Locus_18592_Transcript_1/1_Confidence_1.000_Length_2908	0001|Locus_16945_Transcript_1/1_Confidence_1.000_Length_3005	0002|Locus_17610_Transcript_2/3_Confidence_0.714_Length_3163	0002|Locus_41607_Transcript_1/1_Confidence_1.000_Length_2921	0003|Locus_28701_Transcript_1/4_Confidence_0.700_Length_2011	0003|Locus_8048_Transcript_1/2_Confidence_0.833_Length_2987	0002|Locus_24303_Transcript_1/1_Confidence_1.000_Length_1688	0002|Locus_42322_Transcript_1/1_Confidence_1.000_Length_1116	0003|Locus_75483_Transcript_3/6_Confidence_0.444_Length_1105
GROUP1239:	0001|Locus_16627_Transcript_6/7_Confidence_0.611_Length_3828	0001|Locus_2258_Transcript_1/2_Confidence_0.750_Length_3389	0003|Locus_18991_Transcript_4/7_Confidence_0.562_Length_3499	0003|Locus_38708_Transcript_1/2_Confidence_0.667_Length_2811	0003|Locus_5895_Transcript_2/3_Confidence_0.600_Length_3370	0002|Locus_13250_Transcript_1/1_Confidence_1.000_Length_3242	0002|Locus_7201_Transcript_1/1_Confidence_1.000_Length_3373	0003|Locus_11803_Transcript_1/5_Confidence_0.692_Length_2222	0001|Locus_32391_Transcript_1/1_Confidence_1.000_Length_1407	0002|Locus_36898_Transcript_1/1_Confidence_1.000_Length_1570
GROUP1240:	0001|Locus_17734_Transcript_1/1_Confidence_1.000_Length_1877	0001|Locus_2751_Transcript_1/2_Confidence_0.889_Length_2281	0003|Locus_32940_Transcript_1/2_Confidence_0.833_Length_2513	0003|Locus_5708_Transcript_4/7_Confidence_0.737_Length_2435	0002|Locus_82_Transcript_1/3_Confidence_0.600_Length_1923	0002|Locus_9217_Transcript_1/2_Confidence_0.857_Length_2125	0002|Locus_6156_Transcript_3/5_Confidence_0.692_Length_2223	0002|Locus_17017_Transcript_1/1_Confidence_1.000_Length_1768	0001|Locus_1641_Transcript_3/4_Confidence_0.700_Length_2437	0001|Locus_4995_Transcript_3/9_Confidence_0.571_Length_2293
GROUP1241:	0001|Locus_18729_Transcript_1/1_Confidence_1.000_Length_1828	0001|Locus_63478_Transcript_1/1_Confidence_1.000_Length_749	0001|Locus_39350_Transcript_1/1_Confidence_1.000_Length_598	0001|Locus_31744_Transcript_1/1_Confidence_1.000_Length_564	0001|Locus_18932_Transcript_1/1_Confidence_1.000_Length_578	0002|Locus_38340_Transcript_1/1_Confidence_1.000_Length_505	0003|Locus_90995_Transcript_1/1_Confidence_0.667_Length_592	0002|Locus_26325_Transcript_1/1_Confidence_1.000_Length_748	0003|Locus_34534_Transcript_1/1_Confidence_1.000_Length_548	0003|Locus_13234_Transcript_1/2_Confidence_0.750_Length_615
GROUP1242:	0001|Locus_20450_Transcript_1/1_Confidence_1.000_Length_2845	0001|Locus_37924_Transcript_1/2_Confidence_0.800_Length_2608	0001|Locus_22829_Transcript_1/1_Confidence_1.000_Length_1956	0003|Locus_22309_Transcript_1/1_Confidence_1.000_Length_2539	0003|Locus_66613_Transcript_1/3_Confidence_0.714_Length_2676	0003|Locus_75427_Transcript_1/2_Confidence_0.750_Length_2025	0002|Locus_11479_Transcript_1/1_Confidence_1.000_Length_2203	0002|Locus_17406_Transcript_1/1_Confidence_1.000_Length_2221	0002|Locus_8586_Transcript_1/1_Confidence_1.000_Length_2956	0002|Locus_17676_Transcript_1/1_Confidence_1.000_Length_1917
GROUP1243:	0001|Locus_20647_Transcript_1/1_Confidence_1.000_Length_1819	0001|Locus_21806_Transcript_1/1_Confidence_1.000_Length_1857	0001|Locus_24336_Transcript_1/1_Confidence_1.000_Length_1996	0003|Locus_26641_Transcript_1/2_Confidence_0.750_Length_1852	0003|Locus_36293_Transcript_1/1_Confidence_1.000_Length_1665	0003|Locus_46437_Transcript_1/1_Confidence_1.000_Length_1711	0002|Locus_10334_Transcript_1/1_Confidence_1.000_Length_1900	0002|Locus_26242_Transcript_1/1_Confidence_1.000_Length_1865	0002|Locus_16599_Transcript_1/1_Confidence_1.000_Length_2068	0002|Locus_20138_Transcript_1/1_Confidence_1.000_Length_1969
GROUP1244:	0003|Locus_13525_Transcript_9/10_Confidence_0.436_Length_189	0003|Locus_17185_Transcript_4/5_Confidence_0.500_Length_1588	0002|Locus_391_Transcript_9/11_Confidence_0.279_Length_2057	0002|Locus_6889_Transcript_1/2_Confidence_0.667_Length_1864	0002|Locus_1826_Transcript_2/3_Confidence_0.750_Length_1848	0002|Locus_12133_Transcript_1/3_Confidence_0.600_Length_1899	0002|Locus_12233_Transcript_1/1_Confidence_1.000_Length_1429	0001|Locus_6900_Transcript_3/3_Confidence_0.667_Length_2039	0003|Locus_54696_Transcript_1/2_Confidence_0.750_Length_1552	0003|Locus_21124_Transcript_9/10_Confidence_0.394_Length_179
GROUP1245:	0003|Locus_18921_Transcript_8/9_Confidence_0.609_Length_4766	0003|Locus_7321_Transcript_4/4_Confidence_0.625_Length_1834	0003|Locus_20889_Transcript_5/6_Confidence_0.643_Length_2068	0002|Locus_11126_Transcript_1/5_Confidence_0.667_Length_4445	0002|Locus_18137_Transcript_1/2_Confidence_0.667_Length_4641	0002|Locus_8497_Transcript_6/7_Confidence_0.333_Length_4379	0001|Locus_2932_Transcript_4/5_Confidence_0.692_Length_4038	0001|Locus_4742_Transcript_7/8_Confidence_0.550_Length_5146	0001|Locus_4913_Transcript_4/6_Confidence_0.571_Length_5360	0003|Locus_27750_Transcript_6/7_Confidence_0.667_Length_4422
GROUP1246:	0002|Locus_13655_Transcript_1/2_Confidence_0.750_Length_2368	0002|Locus_32173_Transcript_1/1_Confidence_1.000_Length_2377	0002|Locus_32912_Transcript_3/4_Confidence_0.700_Length_2677	0002|Locus_9071_Transcript_1/2_Confidence_0.667_Length_3057	0001|Locus_5493_Transcript_3/3_Confidence_0.600_Length_2372	0003|Locus_34147_Transcript_1/2_Confidence_0.750_Length_2321	0001|Locus_10899_Transcript_2/5_Confidence_0.636_Length_2395	0003|Locus_18704_Transcript_1/8_Confidence_0.600_Length_2254	0001|Locus_12707_Transcript_5/6_Confidence_0.600_Length_2676	0003|Locus_24665_Transcript_3/10_Confidence_0.606_Length_275
GROUP1247:	0001|Locus_12_Transcript_1/1_Confidence_1.000_Length_3131	0001|Locus_1390_Transcript_1/1_Confidence_1.000_Length_2546	0001|Locus_6945_Transcript_2/3_Confidence_0.500_Length_2917	0003|Locus_304_Transcript_2/5_Confidence_0.615_Length_2497	0003|Locus_484_Transcript_3/3_Confidence_0.600_Length_2541	0003|Locus_25962_Transcript_2/3_Confidence_0.667_Length_2634	0002|Locus_832_Transcript_1/1_Confidence_1.000_Length_2535	0002|Locus_895_Transcript_1/1_Confidence_1.000_Length_2796	0002|Locus_1023_Transcript_1/1_Confidence_1.000_Length_2580
GROUP1248:	0001|Locus_231_Transcript_1/1_Confidence_1.000_Length_2530	0001|Locus_2479_Transcript_2/2_Confidence_0.750_Length_3083	0001|Locus_5501_Transcript_1/1_Confidence_1.000_Length_2326	0003|Locus_34_Transcript_1/6_Confidence_0.667_Length_2013	0003|Locus_9650_Transcript_2/3_Confidence_0.667_Length_2484	0003|Locus_8336_Transcript_1/3_Confidence_0.667_Length_2039	0002|Locus_1061_Transcript_1/1_Confidence_1.000_Length_2614	0002|Locus_2045_Transcript_2/2_Confidence_0.667_Length_2952	0002|Locus_3662_Transcript_1/1_Confidence_1.000_Length_2343
GROUP1249:	0001|Locus_248_Transcript_1/2_Confidence_0.800_Length_5143	0001|Locus_9646_Transcript_4/5_Confidence_0.583_Length_5974	0001|Locus_22734_Transcript_1/1_Confidence_1.000_Length_3920	0003|Locus_2318_Transcript_2/3_Confidence_0.714_Length_5904	0003|Locus_7989_Transcript_1/2_Confidence_0.750_Length_5792	0003|Locus_19577_Transcript_1/4_Confidence_0.667_Length_2752	0002|Locus_1842_Transcript_1/2_Confidence_0.750_Length_5922	0002|Locus_22509_Transcript_1/1_Confidence_1.000_Length_3281	0002|Locus_12135_Transcript_3/4_Confidence_0.600_Length_5999
GROUP1250:	0001|Locus_413_Transcript_3/4_Confidence_0.714_Length_3454	0001|Locus_7909_Transcript_2/2_Confidence_0.857_Length_2683	0001|Locus_12205_Transcript_1/1_Confidence_1.000_Length_2738	0003|Locus_2425_Transcript_1/1_Confidence_1.000_Length_2627	0003|Locus_8182_Transcript_3/5_Confidence_0.667_Length_2952	0003|Locus_20089_Transcript_3/4_Confidence_0.667_Length_3135	0002|Locus_14972_Transcript_1/1_Confidence_1.000_Length_2926	0002|Locus_6621_Transcript_4/5_Confidence_0.455_Length_2948	0002|Locus_27437_Transcript_2/2_Confidence_0.750_Length_3214
GROUP1251:	0001|Locus_449_Transcript_3/4_Confidence_0.667_Length_4102	0001|Locus_795_Transcript_1/2_Confidence_0.750_Length_3957	0001|Locus_2863_Transcript_1/1_Confidence_1.000_Length_3980	0003|Locus_2459_Transcript_2/2_Confidence_0.714_Length_3959	0003|Locus_962_Transcript_1/1_Confidence_1.000_Length_3858	0002|Locus_3552_Transcript_1/1_Confidence_1.000_Length_4032	0002|Locus_5253_Transcript_1/1_Confidence_1.000_Length_3937	0002|Locus_11541_Transcript_1/1_Confidence_1.000_Length_3972	0003|Locus_1760_Transcript_2/8_Confidence_0.682_Length_3845
GROUP1252:	0001|Locus_1034_Transcript_8/9_Confidence_0.652_Length_3886	0001|Locus_4136_Transcript_1/6_Confidence_0.385_Length_3340	0001|Locus_6592_Transcript_9/10_Confidence_0.611_Length_4417	0003|Locus_19604_Transcript_3/5_Confidence_0.692_Length_3000	0003|Locus_3375_Transcript_7/10_Confidence_0.655_Length_3004	0002|Locus_5587_Transcript_2/3_Confidence_0.667_Length_3135	0002|Locus_7202_Transcript_5/6_Confidence_0.667_Length_3891	0002|Locus_11929_Transcript_2/5_Confidence_0.636_Length_3091	0003|Locus_17834_Transcript_4/9_Confidence_0.607_Length_3511
GROUP1253:	0001|Locus_1086_Transcript_3/4_Confidence_0.625_Length_3844	0001|Locus_1242_Transcript_5/5_Confidence_0.500_Length_4045	0003|Locus_2044_Transcript_1/8_Confidence_0.609_Length_3776	0003|Locus_4758_Transcript_1/2_Confidence_0.750_Length_1681	0003|Locus_13124_Transcript_6/6_Confidence_0.438_Length_2510	0002|Locus_1035_Transcript_1/1_Confidence_1.000_Length_3613	0002|Locus_474_Transcript_2/2_Confidence_0.750_Length_5393	0002|Locus_13207_Transcript_1/2_Confidence_0.667_Length_3452	0003|Locus_610_Transcript_1/7_Confidence_0.556_Length_1999
GROUP1254:	0001|Locus_1087_Transcript_6/7_Confidence_0.650_Length_4030	0001|Locus_837_Transcript_1/2_Confidence_0.667_Length_3337	0003|Locus_1900_Transcript_8/9_Confidence_0.132_Length_2942	0003|Locus_5634_Transcript_1/3_Confidence_0.714_Length_1842	0003|Locus_5202_Transcript_2/5_Confidence_0.667_Length_3510	0002|Locus_11454_Transcript_4/4_Confidence_0.625_Length_3457	0002|Locus_11683_Transcript_1/1_Confidence_1.000_Length_3369	0001|Locus_2312_Transcript_2/3_Confidence_0.714_Length_3993	0002|Locus_3572_Transcript_2/3_Confidence_0.714_Length_3989
GROUP1255:	0001|Locus_1124_Transcript_1/3_Confidence_0.667_Length_3764	0001|Locus_8169_Transcript_4/5_Confidence_0.667_Length_2717	0001|Locus_4017_Transcript_2/6_Confidence_0.615_Length_3263	0003|Locus_11203_Transcript_8/9_Confidence_0.560_Length_1978	0003|Locus_1941_Transcript_1/2_Confidence_0.750_Length_2736	0003|Locus_12575_Transcript_1/10_Confidence_0.667_Length_370	0002|Locus_5638_Transcript_3/3_Confidence_0.500_Length_2888	0002|Locus_6614_Transcript_7/8_Confidence_0.619_Length_3628	0002|Locus_6678_Transcript_3/4_Confidence_0.667_Length_3842
GROUP1256:	0001|Locus_1207_Transcript_2/3_Confidence_0.667_Length_2353	0001|Locus_9038_Transcript_2/3_Confidence_0.714_Length_5204	0001|Locus_489_Transcript_8/9_Confidence_0.652_Length_2900	0003|Locus_2873_Transcript_5/6_Confidence_0.643_Length_2432	0003|Locus_3292_Transcript_3/10_Confidence_0.633_Length_2747	0002|Locus_5643_Transcript_1/2_Confidence_0.750_Length_2332	0002|Locus_9992_Transcript_1/2_Confidence_0.667_Length_3195	0002|Locus_5265_Transcript_7/8_Confidence_0.667_Length_3263	0003|Locus_98_Transcript_2/6_Confidence_0.471_Length_3013
GROUP1257:	0001|Locus_1229_Transcript_2/2_Confidence_0.667_Length_3389	0001|Locus_1236_Transcript_1/5_Confidence_0.733_Length_3277	0001|Locus_8380_Transcript_6/7_Confidence_0.611_Length_3761	0003|Locus_16228_Transcript_2/4_Confidence_0.700_Length_3516	0003|Locus_20330_Transcript_3/3_Confidence_0.600_Length_3306	0003|Locus_21366_Transcript_1/6_Confidence_0.667_Length_2368	0002|Locus_16958_Transcript_1/2_Confidence_0.800_Length_3001	0002|Locus_9389_Transcript_3/3_Confidence_0.600_Length_3401	0002|Locus_10673_Transcript_3/4_Confidence_0.625_Length_3897
GROUP1258:	0001|Locus_1264_Transcript_1/2_Confidence_0.833_Length_6715	0001|Locus_18680_Transcript_1/2_Confidence_0.667_Length_1899	0003|Locus_18363_Transcript_1/4_Confidence_0.625_Length_1846	0003|Locus_9214_Transcript_8/10_Confidence_0.683_Length_2974	0002|Locus_10666_Transcript_1/1_Confidence_1.000_Length_3476	0002|Locus_18671_Transcript_1/1_Confidence_1.000_Length_3231	0002|Locus_11334_Transcript_1/2_Confidence_0.667_Length_3411	0001|Locus_3313_Transcript_1/2_Confidence_0.750_Length_4054	0003|Locus_2539_Transcript_7/10_Confidence_0.656_Length_3177
GROUP1259:	0001|Locus_1353_Transcript_3/4_Confidence_0.667_Length_3192	0001|Locus_6088_Transcript_1/2_Confidence_0.750_Length_2239	0001|Locus_16129_Transcript_1/2_Confidence_0.750_Length_2773	0003|Locus_2041_Transcript_4/6_Confidence_0.667_Length_2625	0003|Locus_25160_Transcript_8/8_Confidence_0.636_Length_2959	0002|Locus_11603_Transcript_2/2_Confidence_0.667_Length_2221	0002|Locus_23377_Transcript_1/1_Confidence_1.000_Length_2509	0002|Locus_18890_Transcript_2/3_Confidence_0.667_Length_3055	0003|Locus_3984_Transcript_3/5_Confidence_0.667_Length_1522
GROUP1260:	0001|Locus_1379_Transcript_1/1_Confidence_1.000_Length_1789	0001|Locus_25726_Transcript_1/2_Confidence_0.750_Length_1309	0001|Locus_11431_Transcript_1/1_Confidence_1.000_Length_1604	0003|Locus_13649_Transcript_3/4_Confidence_0.800_Length_1225	0003|Locus_17266_Transcript_1/3_Confidence_0.800_Length_1691	0002|Locus_13257_Transcript_1/1_Confidence_1.000_Length_1610	0002|Locus_7574_Transcript_1/2_Confidence_0.750_Length_1873	0002|Locus_5373_Transcript_1/2_Confidence_0.800_Length_1201	0003|Locus_19540_Transcript_2/2_Confidence_0.667_Length_1439
GROUP1261:	0001|Locus_1385_Transcript_2/3_Confidence_0.500_Length_3930	0001|Locus_899_Transcript_5/8_Confidence_0.600_Length_3314	0003|Locus_1882_Transcript_2/9_Confidence_0.600_Length_3538	0003|Locus_4314_Transcript_2/6_Confidence_0.588_Length_2232	0002|Locus_2864_Transcript_4/4_Confidence_0.556_Length_3235	0002|Locus_4994_Transcript_1/4_Confidence_0.769_Length_2509	0002|Locus_9835_Transcript_1/2_Confidence_0.667_Length_3298	0003|Locus_11545_Transcript_3/8_Confidence_0.476_Length_5111	0001|Locus_9438_Transcript_2/3_Confidence_0.750_Length_4008
GROUP1262:	0001|Locus_1715_Transcript_5/6_Confidence_0.444_Length_2449	0001|Locus_691_Transcript_9/10_Confidence_0.481_Length_3170	0001|Locus_14735_Transcript_2/3_Confidence_0.714_Length_3085	0003|Locus_10569_Transcript_1/1_Confidence_1.000_Length_2184	0003|Locus_9339_Transcript_9/10_Confidence_0.450_Length_2330	0002|Locus_210_Transcript_1/1_Confidence_1.000_Length_2406	0002|Locus_3383_Transcript_3/3_Confidence_0.429_Length_2148	0002|Locus_17421_Transcript_1/3_Confidence_0.667_Length_2237	0003|Locus_27246_Transcript_1/2_Confidence_0.750_Length_1910
GROUP1263:	0001|Locus_1789_Transcript_1/2_Confidence_0.667_Length_1961	0001|Locus_2819_Transcript_3/3_Confidence_0.600_Length_1811	0001|Locus_2302_Transcript_1/1_Confidence_1.000_Length_1821	0003|Locus_3730_Transcript_1/4_Confidence_0.700_Length_1571	0003|Locus_5696_Transcript_1/5_Confidence_0.667_Length_1821	0003|Locus_19645_Transcript_1/3_Confidence_0.600_Length_1654	0002|Locus_2498_Transcript_1/1_Confidence_1.000_Length_1722	0002|Locus_7090_Transcript_1/1_Confidence_1.000_Length_1773	0002|Locus_4832_Transcript_1/1_Confidence_1.000_Length_1635
GROUP1264:	0001|Locus_1882_Transcript_1/1_Confidence_1.000_Length_2667	0001|Locus_7454_Transcript_3/4_Confidence_0.545_Length_3011	0001|Locus_7799_Transcript_6/6_Confidence_0.583_Length_2812	0003|Locus_1353_Transcript_1/4_Confidence_0.700_Length_2370	0003|Locus_5376_Transcript_2/3_Confidence_0.750_Length_2618	0003|Locus_10798_Transcript_2/8_Confidence_0.263_Length_1244	0002|Locus_4416_Transcript_1/1_Confidence_1.000_Length_2764	0002|Locus_6520_Transcript_1/1_Confidence_1.000_Length_2850	0002|Locus_11595_Transcript_1/1_Confidence_1.000_Length_2751
GROUP1265:	0001|Locus_1909_Transcript_3/4_Confidence_0.500_Length_2888	0001|Locus_6443_Transcript_1/2_Confidence_0.750_Length_2978	0001|Locus_56047_Transcript_1/1_Confidence_1.000_Length_2317	0003|Locus_3283_Transcript_2/7_Confidence_0.667_Length_3052	0003|Locus_446_Transcript_1/3_Confidence_0.714_Length_2465	0003|Locus_10401_Transcript_1/1_Confidence_1.000_Length_2481	0002|Locus_244_Transcript_2/3_Confidence_0.667_Length_2876	0002|Locus_3586_Transcript_1/2_Confidence_0.750_Length_2964	0002|Locus_16424_Transcript_1/1_Confidence_1.000_Length_2259
GROUP1266:	0001|Locus_1922_Transcript_1/1_Confidence_1.000_Length_1739	0001|Locus_8840_Transcript_4/6_Confidence_0.571_Length_3307	0001|Locus_11087_Transcript_1/1_Confidence_1.000_Length_1609	0003|Locus_6255_Transcript_2/3_Confidence_0.400_Length_1634	0003|Locus_6937_Transcript_1/1_Confidence_1.000_Length_1810	0003|Locus_19886_Transcript_1/1_Confidence_1.000_Length_1512	0002|Locus_1929_Transcript_1/1_Confidence_1.000_Length_1607	0002|Locus_4086_Transcript_1/1_Confidence_1.000_Length_1713	0002|Locus_8266_Transcript_1/1_Confidence_1.000_Length_1872
GROUP1267:	0001|Locus_1940_Transcript_1/1_Confidence_1.000_Length_2988	0001|Locus_791_Transcript_5/6_Confidence_0.400_Length_4717	0001|Locus_3817_Transcript_1/1_Confidence_1.000_Length_3151	0003|Locus_813_Transcript_3/3_Confidence_0.600_Length_2994	0003|Locus_8310_Transcript_1/1_Confidence_1.000_Length_3140	0003|Locus_11765_Transcript_1/4_Confidence_0.700_Length_2689	0002|Locus_175_Transcript_1/2_Confidence_0.750_Length_2917	0002|Locus_4469_Transcript_1/1_Confidence_1.000_Length_2961	0002|Locus_1962_Transcript_1/1_Confidence_1.000_Length_2906
GROUP1268:	0001|Locus_1977_Transcript_2/3_Confidence_0.714_Length_1998	0001|Locus_661_Transcript_5/6_Confidence_0.667_Length_3706	0003|Locus_12043_Transcript_6/7_Confidence_0.600_Length_3359	0003|Locus_1758_Transcript_3/5_Confidence_0.636_Length_2041	0002|Locus_430_Transcript_1/2_Confidence_0.750_Length_2082	0002|Locus_5068_Transcript_2/4_Confidence_0.556_Length_2157	0002|Locus_10542_Transcript_1/1_Confidence_1.000_Length_3081	0001|Locus_10274_Transcript_1/2_Confidence_0.750_Length_3210	0003|Locus_643_Transcript_1/4_Confidence_0.700_Length_2279
GROUP1269:	0001|Locus_2095_Transcript_1/1_Confidence_1.000_Length_1972	0001|Locus_2713_Transcript_1/1_Confidence_1.000_Length_2288	0001|Locus_938_Transcript_3/8_Confidence_0.545_Length_3320	0003|Locus_12490_Transcript_3/5_Confidence_0.667_Length_3320	0003|Locus_8444_Transcript_4/9_Confidence_0.565_Length_2463	0002|Locus_11209_Transcript_1/1_Confidence_1.000_Length_2097	0002|Locus_2754_Transcript_7/8_Confidence_0.500_Length_3188	0002|Locus_11696_Transcript_1/1_Confidence_1.000_Length_2114	0003|Locus_5780_Transcript_6/9_Confidence_0.520_Length_2693
GROUP1270:	0001|Locus_2117_Transcript_1/1_Confidence_1.000_Length_2141	0001|Locus_9027_Transcript_1/1_Confidence_1.000_Length_2246	0001|Locus_15781_Transcript_4/6_Confidence_0.333_Length_3139	0003|Locus_10164_Transcript_1/3_Confidence_0.714_Length_2793	0003|Locus_11799_Transcript_1/2_Confidence_0.500_Length_2200	0003|Locus_717_Transcript_5/6_Confidence_0.667_Length_2995	0002|Locus_10420_Transcript_1/1_Confidence_1.000_Length_2740	0002|Locus_20554_Transcript_1/2_Confidence_0.667_Length_2224	0002|Locus_2599_Transcript_1/1_Confidence_1.000_Length_2269
GROUP1271:	0001|Locus_2119_Transcript_1/1_Confidence_1.000_Length_2705	0001|Locus_9703_Transcript_1/2_Confidence_0.667_Length_2572	0001|Locus_36100_Transcript_1/1_Confidence_1.000_Length_2103	0003|Locus_8480_Transcript_2/2_Confidence_0.667_Length_2460	0003|Locus_9359_Transcript_4/5_Confidence_0.600_Length_2309	0002|Locus_11829_Transcript_1/1_Confidence_1.000_Length_2548	0002|Locus_25974_Transcript_1/1_Confidence_1.000_Length_1902	0002|Locus_2190_Transcript_1/1_Confidence_1.000_Length_2766	0003|Locus_21114_Transcript_2/7_Confidence_0.722_Length_2777
GROUP1272:	0001|Locus_2122_Transcript_1/1_Confidence_1.000_Length_2420	0001|Locus_24621_Transcript_1/1_Confidence_1.000_Length_2375	0001|Locus_20187_Transcript_1/2_Confidence_0.750_Length_2531	0003|Locus_26402_Transcript_1/4_Confidence_0.700_Length_2084	0003|Locus_8692_Transcript_1/2_Confidence_0.750_Length_1935	0003|Locus_29219_Transcript_1/1_Confidence_1.000_Length_2207	0002|Locus_28363_Transcript_1/1_Confidence_1.000_Length_2376	0002|Locus_32409_Transcript_1/1_Confidence_1.000_Length_2491	0002|Locus_32106_Transcript_1/2_Confidence_0.750_Length_2210
GROUP1273:	0001|Locus_2206_Transcript_1/1_Confidence_1.000_Length_1821	0001|Locus_5048_Transcript_1/1_Confidence_1.000_Length_1757	0001|Locus_8935_Transcript_8/10_Confidence_0.393_Length_2637	0003|Locus_10169_Transcript_1/4_Confidence_0.625_Length_1422	0003|Locus_29959_Transcript_1/1_Confidence_1.000_Length_1788	0003|Locus_6927_Transcript_2/4_Confidence_0.667_Length_2011	0002|Locus_12079_Transcript_1/2_Confidence_0.750_Length_1920	0002|Locus_5444_Transcript_3/3_Confidence_0.714_Length_1747	0002|Locus_19279_Transcript_1/1_Confidence_1.000_Length_1942
GROUP1274:	0001|Locus_2211_Transcript_7/8_Confidence_0.400_Length_3147	0001|Locus_8387_Transcript_2/2_Confidence_0.667_Length_1995	0001|Locus_3020_Transcript_4/5_Confidence_0.636_Length_3547	0003|Locus_17_Transcript_1/3_Confidence_0.667_Length_1793	0003|Locus_5665_Transcript_4/9_Confidence_0.276_Length_1879	0003|Locus_1059_Transcript_2/9_Confidence_0.421_Length_1811	0002|Locus_1392_Transcript_1/1_Confidence_1.000_Length_2201	0002|Locus_3239_Transcript_1/1_Confidence_1.000_Length_2075	0002|Locus_9690_Transcript_1/2_Confidence_0.667_Length_2048
GROUP1275:	0001|Locus_2240_Transcript_1/2_Confidence_0.750_Length_2596	0001|Locus_4811_Transcript_1/1_Confidence_1.000_Length_2678	0001|Locus_42406_Transcript_1/1_Confidence_1.000_Length_2301	0003|Locus_10418_Transcript_1/4_Confidence_0.769_Length_2518	0003|Locus_13065_Transcript_3/3_Confidence_0.778_Length_2806	0003|Locus_91003_Transcript_1/1_Confidence_1.000_Length_2230	0002|Locus_243_Transcript_3/4_Confidence_0.667_Length_2684	0002|Locus_6242_Transcript_1/1_Confidence_1.000_Length_2670	0002|Locus_46176_Transcript_1/1_Confidence_1.000_Length_2361
GROUP1276:	0001|Locus_2246_Transcript_4/4_Confidence_0.417_Length_2928	0001|Locus_5737_Transcript_1/3_Confidence_0.714_Length_2663	0001|Locus_32045_Transcript_1/1_Confidence_1.000_Length_3072	0002|Locus_10466_Transcript_3/3_Confidence_0.750_Length_2848	0002|Locus_5919_Transcript_3/3_Confidence_0.714_Length_2960	0003|Locus_456_Transcript_1/7_Confidence_0.700_Length_2681	0002|Locus_33049_Transcript_1/1_Confidence_1.000_Length_2027	0003|Locus_48769_Transcript_1/1_Confidence_1.000_Length_1492	0003|Locus_1051_Transcript_4/7_Confidence_0.588_Length_2661
GROUP1277:	0001|Locus_2256_Transcript_3/4_Confidence_0.625_Length_2655	0001|Locus_5607_Transcript_3/4_Confidence_0.571_Length_3015	0001|Locus_5471_Transcript_4/7_Confidence_0.524_Length_3714	0003|Locus_3782_Transcript_3/8_Confidence_0.615_Length_3057	0003|Locus_6881_Transcript_5/6_Confidence_0.619_Length_4375	0003|Locus_5072_Transcript_2/6_Confidence_0.588_Length_2876	0002|Locus_1576_Transcript_7/7_Confidence_0.421_Length_3533	0002|Locus_5754_Transcript_2/2_Confidence_0.667_Length_2971	0002|Locus_12678_Transcript_3/3_Confidence_0.778_Length_3420
GROUP1278:	0001|Locus_2315_Transcript_4/4_Confidence_0.571_Length_3600	0001|Locus_5799_Transcript_1/1_Confidence_1.000_Length_3378	0001|Locus_12751_Transcript_6/8_Confidence_0.579_Length_3764	0003|Locus_1876_Transcript_1/4_Confidence_0.727_Length_5049	0003|Locus_8613_Transcript_1/2_Confidence_0.875_Length_3149	0003|Locus_3568_Transcript_2/6_Confidence_0.538_Length_3490	0002|Locus_13071_Transcript_1/1_Confidence_1.000_Length_3677	0002|Locus_4476_Transcript_1/1_Confidence_1.000_Length_3333	0002|Locus_16423_Transcript_8/9_Confidence_0.455_Length_3349
GROUP1279:	0001|Locus_2450_Transcript_3/3_Confidence_0.714_Length_3756	0001|Locus_2955_Transcript_4/4_Confidence_0.571_Length_3774	0001|Locus_4416_Transcript_1/3_Confidence_0.714_Length_3849	0003|Locus_12340_Transcript_1/3_Confidence_0.714_Length_3244	0003|Locus_16210_Transcript_1/5_Confidence_0.636_Length_3396	0003|Locus_3469_Transcript_6/10_Confidence_0.654_Length_3403	0002|Locus_1886_Transcript_1/1_Confidence_1.000_Length_3752	0002|Locus_772_Transcript_1/2_Confidence_0.667_Length_3825	0002|Locus_4456_Transcript_1/2_Confidence_0.667_Length_3690
GROUP1280:	0001|Locus_2557_Transcript_4/5_Confidence_0.455_Length_2718	0001|Locus_541_Transcript_1/1_Confidence_1.000_Length_2065	0001|Locus_24222_Transcript_1/1_Confidence_1.000_Length_2143	0003|Locus_31336_Transcript_4/4_Confidence_0.625_Length_2231	0003|Locus_3195_Transcript_2/7_Confidence_0.706_Length_2594	0002|Locus_14586_Transcript_1/2_Confidence_0.750_Length_3175	0002|Locus_297_Transcript_1/1_Confidence_1.000_Length_2516	0002|Locus_25352_Transcript_1/1_Confidence_1.000_Length_2321	0003|Locus_861_Transcript_1/4_Confidence_0.750_Length_2301
GROUP1281:	0001|Locus_2604_Transcript_1/2_Confidence_0.750_Length_2661	0001|Locus_8594_Transcript_1/1_Confidence_1.000_Length_1569	0001|Locus_4485_Transcript_1/1_Confidence_1.000_Length_1745	0003|Locus_15047_Transcript_1/2_Confidence_0.750_Length_1656	0003|Locus_23864_Transcript_1/3_Confidence_0.714_Length_1754	0002|Locus_12715_Transcript_1/1_Confidence_1.000_Length_1548	0002|Locus_18086_Transcript_1/1_Confidence_1.000_Length_1836	0002|Locus_14522_Transcript_1/1_Confidence_1.000_Length_1626	0003|Locus_23139_Transcript_1/3_Confidence_0.833_Length_1540
GROUP1282:	0001|Locus_2720_Transcript_1/1_Confidence_1.000_Length_1610	0001|Locus_627_Transcript_1/1_Confidence_1.000_Length_1543	0001|Locus_3726_Transcript_2/2_Confidence_0.667_Length_1601	0003|Locus_6605_Transcript_2/2_Confidence_0.667_Length_1578	0003|Locus_797_Transcript_1/3_Confidence_0.667_Length_1487	0003|Locus_33793_Transcript_1/2_Confidence_0.750_Length_1595	0002|Locus_11285_Transcript_1/1_Confidence_1.000_Length_1607	0002|Locus_7572_Transcript_1/1_Confidence_1.000_Length_1634	0002|Locus_11954_Transcript_1/1_Confidence_1.000_Length_1648
GROUP1283:	0001|Locus_2770_Transcript_1/1_Confidence_1.000_Length_2402	0001|Locus_8882_Transcript_1/1_Confidence_1.000_Length_2796	0001|Locus_9582_Transcript_1/1_Confidence_1.000_Length_3230	0003|Locus_13682_Transcript_7/9_Confidence_0.600_Length_2440	0003|Locus_41260_Transcript_1/5_Confidence_0.714_Length_2501	0003|Locus_20086_Transcript_4/6_Confidence_0.583_Length_3190	0002|Locus_11685_Transcript_1/1_Confidence_1.000_Length_3230	0002|Locus_27025_Transcript_2/2_Confidence_0.667_Length_2766	0002|Locus_11985_Transcript_1/1_Confidence_1.000_Length_2341
GROUP1284:	0001|Locus_2938_Transcript_1/7_Confidence_0.739_Length_2408	0001|Locus_563_Transcript_1/1_Confidence_1.000_Length_5073	0001|Locus_12510_Transcript_3/3_Confidence_0.833_Length_4519	0003|Locus_5014_Transcript_3/10_Confidence_0.417_Length_2853	0003|Locus_7818_Transcript_2/2_Confidence_0.889_Length_3704	0002|Locus_449_Transcript_1/1_Confidence_1.000_Length_4649	0002|Locus_6208_Transcript_1/1_Confidence_1.000_Length_4676	0002|Locus_22642_Transcript_1/9_Confidence_0.625_Length_2551	0003|Locus_15502_Transcript_1/2_Confidence_0.750_Length_1086
GROUP1285:	0001|Locus_3081_Transcript_1/1_Confidence_1.000_Length_4695	0001|Locus_6844_Transcript_1/1_Confidence_1.000_Length_4488	0001|Locus_3374_Transcript_1/4_Confidence_0.571_Length_4922	0003|Locus_1461_Transcript_6/9_Confidence_0.609_Length_4265	0003|Locus_6650_Transcript_1/10_Confidence_0.667_Length_4441	0002|Locus_1142_Transcript_1/3_Confidence_0.667_Length_4972	0002|Locus_4744_Transcript_1/1_Confidence_1.000_Length_4682	0002|Locus_7102_Transcript_1/1_Confidence_1.000_Length_4508	0003|Locus_2773_Transcript_1/10_Confidence_0.606_Length_4579
GROUP1286:	0001|Locus_3166_Transcript_1/2_Confidence_0.667_Length_1647	0001|Locus_4095_Transcript_3/8_Confidence_0.632_Length_1747	0001|Locus_29951_Transcript_1/1_Confidence_1.000_Length_1656	0003|Locus_4076_Transcript_1/3_Confidence_0.556_Length_1361	0003|Locus_71162_Transcript_2/3_Confidence_0.800_Length_1602	0002|Locus_753_Transcript_1/2_Confidence_0.667_Length_1671	0002|Locus_9303_Transcript_1/1_Confidence_1.000_Length_1762	0002|Locus_31593_Transcript_1/1_Confidence_1.000_Length_2076	0003|Locus_18215_Transcript_1/4_Confidence_0.625_Length_1479
GROUP1287:	0001|Locus_3290_Transcript_1/1_Confidence_1.000_Length_2211	0001|Locus_7856_Transcript_18/19_Confidence_0.182_Length_240	0003|Locus_5931_Transcript_2/3_Confidence_0.667_Length_2243	0003|Locus_9509_Transcript_1/1_Confidence_1.000_Length_2741	0003|Locus_27299_Transcript_2/4_Confidence_0.600_Length_2306	0002|Locus_5901_Transcript_1/1_Confidence_1.000_Length_2818	0002|Locus_9491_Transcript_1/1_Confidence_1.000_Length_2453	0002|Locus_12959_Transcript_1/1_Confidence_1.000_Length_2285	0001|Locus_15735_Transcript_2/3_Confidence_0.400_Length_2725
GROUP1288:	0001|Locus_3333_Transcript_3/5_Confidence_0.600_Length_3660	0001|Locus_34397_Transcript_1/1_Confidence_1.000_Length_3054	0001|Locus_37284_Transcript_1/1_Confidence_1.000_Length_2372	0003|Locus_1386_Transcript_3/4_Confidence_0.500_Length_2968	0003|Locus_58396_Transcript_1/1_Confidence_1.000_Length_2308	0003|Locus_6644_Transcript_3/4_Confidence_0.700_Length_3649	0002|Locus_41416_Transcript_1/1_Confidence_1.000_Length_3071	0002|Locus_43387_Transcript_1/1_Confidence_1.000_Length_2423	0002|Locus_7426_Transcript_1/1_Confidence_1.000_Length_3205
GROUP1289:	0001|Locus_3358_Transcript_6/7_Confidence_0.471_Length_3112	0001|Locus_5673_Transcript_3/8_Confidence_0.300_Length_3227	0001|Locus_26368_Transcript_2/4_Confidence_0.571_Length_2052	0003|Locus_5499_Transcript_5/6_Confidence_0.615_Length_3155	0003|Locus_7689_Transcript_3/4_Confidence_0.625_Length_2001	0003|Locus_8858_Transcript_3/3_Confidence_0.667_Length_2140	0002|Locus_12606_Transcript_1/1_Confidence_1.000_Length_2544	0002|Locus_20051_Transcript_1/1_Confidence_1.000_Length_1989	0002|Locus_29295_Transcript_1/1_Confidence_1.000_Length_2839
GROUP1290:	0001|Locus_3386_Transcript_1/1_Confidence_1.000_Length_3776	0001|Locus_4091_Transcript_1/1_Confidence_1.000_Length_3630	0001|Locus_23645_Transcript_1/3_Confidence_0.667_Length_2310	0003|Locus_3143_Transcript_1/1_Confidence_1.000_Length_3501	0003|Locus_3402_Transcript_2/2_Confidence_0.667_Length_3728	0002|Locus_11009_Transcript_1/1_Confidence_1.000_Length_3646	0002|Locus_6171_Transcript_1/1_Confidence_1.000_Length_3859	0002|Locus_13944_Transcript_1/1_Confidence_1.000_Length_3746	0003|Locus_13229_Transcript_1/1_Confidence_1.000_Length_2898
GROUP1291:	0001|Locus_3418_Transcript_3/4_Confidence_0.700_Length_4740	0001|Locus_7412_Transcript_1/1_Confidence_1.000_Length_4316	0002|Locus_1613_Transcript_1/1_Confidence_1.000_Length_5510	0002|Locus_2978_Transcript_1/2_Confidence_0.750_Length_4643	0002|Locus_11237_Transcript_1/1_Confidence_1.000_Length_4284	0001|Locus_1967_Transcript_2/5_Confidence_0.636_Length_5697	0003|Locus_11642_Transcript_3/10_Confidence_0.611_Length_500	0003|Locus_1965_Transcript_2/10_Confidence_0.571_Length_4708	0003|Locus_9860_Transcript_1/1_Confidence_1.000_Length_3869
GROUP1292:	0001|Locus_3432_Transcript_1/1_Confidence_1.000_Length_3735	0001|Locus_4629_Transcript_1/1_Confidence_1.000_Length_3670	0001|Locus_13084_Transcript_1/1_Confidence_1.000_Length_3722	0003|Locus_20054_Transcript_1/2_Confidence_0.750_Length_3570	0003|Locus_30516_Transcript_1/1_Confidence_1.000_Length_3539	0003|Locus_24828_Transcript_1/1_Confidence_1.000_Length_2354	0002|Locus_15953_Transcript_1/1_Confidence_1.000_Length_2044	0002|Locus_22027_Transcript_1/1_Confidence_1.000_Length_3709	0002|Locus_32652_Transcript_1/1_Confidence_1.000_Length_2445
GROUP1293:	0001|Locus_3447_Transcript_1/2_Confidence_0.667_Length_3327	0001|Locus_6895_Transcript_2/4_Confidence_0.667_Length_3619	0001|Locus_6323_Transcript_2/3_Confidence_0.667_Length_3369	0003|Locus_1362_Transcript_3/3_Confidence_0.600_Length_3267	0003|Locus_3725_Transcript_2/10_Confidence_0.562_Length_3578	0003|Locus_4375_Transcript_3/4_Confidence_0.727_Length_3966	0002|Locus_10458_Transcript_2/3_Confidence_0.714_Length_3485	0002|Locus_4217_Transcript_1/1_Confidence_1.000_Length_3290	0002|Locus_16730_Transcript_1/2_Confidence_0.750_Length_3261
GROUP1294:	0001|Locus_3543_Transcript_2/3_Confidence_0.667_Length_3629	0001|Locus_4762_Transcript_2/3_Confidence_0.714_Length_3086	0001|Locus_4291_Transcript_4/5_Confidence_0.600_Length_3029	0003|Locus_2674_Transcript_1/4_Confidence_0.625_Length_2919	0003|Locus_34033_Transcript_2/5_Confidence_0.636_Length_2803	0003|Locus_24106_Transcript_3/4_Confidence_0.667_Length_3669	0002|Locus_14680_Transcript_1/2_Confidence_0.667_Length_3045	0002|Locus_16219_Transcript_2/3_Confidence_0.714_Length_3090	0002|Locus_2020_Transcript_1/3_Confidence_0.500_Length_3123
GROUP1295:	0001|Locus_3545_Transcript_2/7_Confidence_0.684_Length_3011	0001|Locus_9587_Transcript_1/2_Confidence_0.667_Length_2217	0001|Locus_22443_Transcript_2/3_Confidence_0.600_Length_2471	0003|Locus_11283_Transcript_1/2_Confidence_0.667_Length_2270	0003|Locus_27240_Transcript_6/8_Confidence_0.524_Length_2403	0003|Locus_27157_Transcript_2/8_Confidence_0.619_Length_2965	0002|Locus_1107_Transcript_1/2_Confidence_0.800_Length_2305	0002|Locus_15319_Transcript_2/2_Confidence_0.667_Length_2338	0002|Locus_32033_Transcript_1/1_Confidence_1.000_Length_3011
GROUP1296:	0001|Locus_3548_Transcript_1/2_Confidence_0.750_Length_3629	0001|Locus_859_Transcript_1/6_Confidence_0.600_Length_3108	0003|Locus_29264_Transcript_1/3_Confidence_0.714_Length_1688	0003|Locus_327_Transcript_1/3_Confidence_0.750_Length_1258	0002|Locus_60_Transcript_1/3_Confidence_0.714_Length_1971	0003|Locus_1031_Transcript_1/6_Confidence_0.688_Length_1940	0002|Locus_7557_Transcript_6/7_Confidence_0.647_Length_3762	0003|Locus_49_Transcript_2/10_Confidence_0.600_Length_3896	0002|Locus_165_Transcript_1/5_Confidence_0.667_Length_1225
GROUP1297:	0001|Locus_3794_Transcript_3/3_Confidence_0.778_Length_4485	0001|Locus_9952_Transcript_1/2_Confidence_0.750_Length_6100	0003|Locus_23642_Transcript_1/1_Confidence_1.000_Length_4833	0003|Locus_487_Transcript_1/6_Confidence_0.625_Length_3988	0003|Locus_33789_Transcript_1/4_Confidence_0.700_Length_3351	0002|Locus_4133_Transcript_2/2_Confidence_0.667_Length_4703	0002|Locus_710_Transcript_1/1_Confidence_1.000_Length_3999	0002|Locus_12356_Transcript_1/1_Confidence_1.000_Length_3987	0001|Locus_1401_Transcript_3/3_Confidence_0.600_Length_4051
GROUP1298:	0001|Locus_3997_Transcript_1/1_Confidence_1.000_Length_2416	0001|Locus_45157_Transcript_1/1_Confidence_1.000_Length_2174	0001|Locus_5356_Transcript_5/5_Confidence_0.714_Length_2232	0003|Locus_53489_Transcript_1/1_Confidence_1.000_Length_1748	0003|Locus_63103_Transcript_2/3_Confidence_0.750_Length_2159	0003|Locus_733_Transcript_1/3_Confidence_0.875_Length_2521	0002|Locus_21868_Transcript_1/1_Confidence_1.000_Length_2215	0002|Locus_5437_Transcript_1/1_Confidence_1.000_Length_2427	0002|Locus_34457_Transcript_1/1_Confidence_1.000_Length_2284
GROUP1299:	0001|Locus_4006_Transcript_2/5_Confidence_0.583_Length_3101	0001|Locus_8944_Transcript_1/1_Confidence_1.000_Length_3143	0001|Locus_9061_Transcript_1/2_Confidence_0.667_Length_2588	0003|Locus_17592_Transcript_5/8_Confidence_0.667_Length_1814	0003|Locus_22677_Transcript_1/3_Confidence_0.667_Length_2917	0003|Locus_4529_Transcript_3/6_Confidence_0.500_Length_3006	0002|Locus_10144_Transcript_1/3_Confidence_0.500_Length_2829	0002|Locus_12824_Transcript_1/1_Confidence_1.000_Length_2928	0002|Locus_5055_Transcript_1/2_Confidence_0.750_Length_3135
GROUP1300:	0001|Locus_4028_Transcript_1/2_Confidence_0.667_Length_2426	0001|Locus_7809_Transcript_2/2_Confidence_0.667_Length_2067	0001|Locus_12259_Transcript_2/3_Confidence_0.667_Length_2504	0003|Locus_1691_Transcript_4/7_Confidence_0.625_Length_2162	0003|Locus_6618_Transcript_1/3_Confidence_0.778_Length_2093	0002|Locus_1277_Transcript_1/1_Confidence_1.000_Length_2036	0002|Locus_8365_Transcript_2/3_Confidence_0.600_Length_2779	0002|Locus_12179_Transcript_1/1_Confidence_1.000_Length_2061	0003|Locus_6776_Transcript_1/4_Confidence_0.667_Length_1827
GROUP1301:	0001|Locus_4169_Transcript_1/1_Confidence_1.000_Length_1940	0001|Locus_9684_Transcript_1/2_Confidence_0.667_Length_1996	0001|Locus_19535_Transcript_1/1_Confidence_1.000_Length_2003	0003|Locus_13850_Transcript_2/2_Confidence_0.667_Length_1975	0003|Locus_47168_Transcript_1/3_Confidence_0.700_Length_1817	0003|Locus_29087_Transcript_3/3_Confidence_0.667_Length_2005	0002|Locus_1029_Transcript_1/1_Confidence_1.000_Length_2016	0002|Locus_31456_Transcript_1/1_Confidence_1.000_Length_1964	0002|Locus_23895_Transcript_1/1_Confidence_1.000_Length_1920
GROUP1302:	0001|Locus_4198_Transcript_4/4_Confidence_0.636_Length_4913	0001|Locus_9784_Transcript_4/5_Confidence_0.692_Length_3740	0001|Locus_4991_Transcript_4/5_Confidence_0.692_Length_3039	0003|Locus_1906_Transcript_1/1_Confidence_1.000_Length_3073	0003|Locus_9063_Transcript_6/6_Confidence_0.571_Length_4751	0003|Locus_10244_Transcript_3/5_Confidence_0.667_Length_3674	0002|Locus_11843_Transcript_1/1_Confidence_1.000_Length_3146	0002|Locus_11870_Transcript_4/5_Confidence_0.692_Length_3729	0002|Locus_5839_Transcript_3/3_Confidence_0.714_Length_5014
GROUP1303:	0001|Locus_4467_Transcript_2/2_Confidence_0.750_Length_2404	0001|Locus_7246_Transcript_1/1_Confidence_1.000_Length_2726	0001|Locus_6134_Transcript_1/2_Confidence_0.667_Length_2133	0003|Locus_17259_Transcript_3/3_Confidence_0.600_Length_2677	0003|Locus_8525_Transcript_2/7_Confidence_0.667_Length_2840	0003|Locus_29837_Transcript_1/3_Confidence_0.571_Length_1665	0002|Locus_26_Transcript_1/1_Confidence_1.000_Length_2757	0002|Locus_447_Transcript_1/1_Confidence_1.000_Length_2766	0002|Locus_11151_Transcript_1/1_Confidence_1.000_Length_2198
GROUP1304:	0001|Locus_4510_Transcript_2/2_Confidence_0.667_Length_2687	0001|Locus_8391_Transcript_2/2_Confidence_0.667_Length_2083	0001|Locus_11108_Transcript_1/2_Confidence_0.750_Length_2337	0003|Locus_17316_Transcript_2/3_Confidence_0.714_Length_2573	0003|Locus_7935_Transcript_4/6_Confidence_0.556_Length_2085	0003|Locus_27478_Transcript_2/3_Confidence_0.667_Length_1999	0002|Locus_15932_Transcript_1/1_Confidence_1.000_Length_2078	0002|Locus_2323_Transcript_2/2_Confidence_0.667_Length_2086	0002|Locus_18322_Transcript_1/2_Confidence_0.500_Length_2689
GROUP1305:	0001|Locus_4843_Transcript_1/1_Confidence_1.000_Length_1855	0001|Locus_6588_Transcript_2/4_Confidence_0.727_Length_1804	0001|Locus_5827_Transcript_2/2_Confidence_0.800_Length_1672	0003|Locus_3157_Transcript_1/2_Confidence_0.750_Length_1492	0003|Locus_5277_Transcript_1/1_Confidence_1.000_Length_1566	0003|Locus_13316_Transcript_1/1_Confidence_1.000_Length_1869	0002|Locus_3270_Transcript_1/1_Confidence_1.000_Length_1782	0002|Locus_4673_Transcript_1/2_Confidence_0.667_Length_1783	0002|Locus_3435_Transcript_1/3_Confidence_0.500_Length_2043
GROUP1306:	0001|Locus_4922_Transcript_3/3_Confidence_0.667_Length_2704	0001|Locus_8752_Transcript_6/8_Confidence_0.444_Length_3609	0003|Locus_3956_Transcript_5/7_Confidence_0.706_Length_3099	0003|Locus_6423_Transcript_4/4_Confidence_0.625_Length_2589	0003|Locus_19376_Transcript_2/7_Confidence_0.667_Length_2895	0002|Locus_1085_Transcript_1/2_Confidence_0.667_Length_2759	0002|Locus_8656_Transcript_1/1_Confidence_1.000_Length_2698	0002|Locus_4755_Transcript_1/2_Confidence_0.667_Length_2846	0001|Locus_13045_Transcript_1/2_Confidence_0.800_Length_3026
GROUP1307:	0001|Locus_5115_Transcript_2/3_Confidence_0.714_Length_6680	0001|Locus_5235_Transcript_2/3_Confidence_0.714_Length_6819	0001|Locus_19336_Transcript_1/3_Confidence_0.667_Length_2267	0003|Locus_5637_Transcript_2/4_Confidence_0.778_Length_6857	0003|Locus_9177_Transcript_1/1_Confidence_1.000_Length_5944	0003|Locus_61573_Transcript_1/1_Confidence_1.000_Length_2369	0003|Locus_38692_Transcript_1/3_Confidence_0.667_Length_2199	0002|Locus_5973_Transcript_4/5_Confidence_0.667_Length_7055	0002|Locus_1644_Transcript_1/1_Confidence_1.000_Length_1644
GROUP1308:	0001|Locus_5124_Transcript_1/1_Confidence_1.000_Length_4621	0001|Locus_7671_Transcript_1/2_Confidence_0.750_Length_2890	0001|Locus_25352_Transcript_1/2_Confidence_0.667_Length_2436	0003|Locus_15097_Transcript_4/7_Confidence_0.545_Length_2534	0003|Locus_951_Transcript_4/8_Confidence_0.667_Length_2544	0003|Locus_74485_Transcript_1/4_Confidence_0.700_Length_1673	0002|Locus_1984_Transcript_1/1_Confidence_1.000_Length_2535	0002|Locus_3152_Transcript_1/1_Confidence_1.000_Length_2340	0002|Locus_32772_Transcript_1/1_Confidence_1.000_Length_2561
GROUP1309:	0001|Locus_5492_Transcript_2/5_Confidence_0.273_Length_2705	0001|Locus_5512_Transcript_1/1_Confidence_1.000_Length_1974	0001|Locus_14994_Transcript_1/1_Confidence_1.000_Length_2028	0003|Locus_1908_Transcript_4/8_Confidence_0.571_Length_1600	0003|Locus_3480_Transcript_2/5_Confidence_0.643_Length_1964	0003|Locus_29673_Transcript_1/1_Confidence_1.000_Length_1050	0002|Locus_3531_Transcript_1/1_Confidence_1.000_Length_2352	0002|Locus_4888_Transcript_1/1_Confidence_1.000_Length_1942	0002|Locus_10942_Transcript_1/1_Confidence_1.000_Length_2084
GROUP1310:	0001|Locus_5572_Transcript_1/2_Confidence_0.750_Length_2038	0001|Locus_7767_Transcript_7/8_Confidence_0.667_Length_2411	0001|Locus_34979_Transcript_1/2_Confidence_0.750_Length_2171	0002|Locus_3364_Transcript_3/4_Confidence_0.667_Length_2332	0002|Locus_7737_Transcript_4/4_Confidence_0.667_Length_2117	0002|Locus_14611_Transcript_1/2_Confidence_0.750_Length_2172	0003|Locus_23870_Transcript_1/8_Confidence_0.565_Length_1842	0003|Locus_22608_Transcript_8/9_Confidence_0.640_Length_2117	0003|Locus_1950_Transcript_3/5_Confidence_0.667_Length_1918
GROUP1311:	0001|Locus_5902_Transcript_6/7_Confidence_0.647_Length_5580	0001|Locus_6403_Transcript_4/5_Confidence_0.600_Length_6041	0001|Locus_8822_Transcript_4/5_Confidence_0.714_Length_4760	0002|Locus_642_Transcript_2/5_Confidence_0.636_Length_5103	0002|Locus_990_Transcript_3/3_Confidence_0.600_Length_4916	0002|Locus_10614_Transcript_1/2_Confidence_0.750_Length_3931	0003|Locus_3006_Transcript_5/6_Confidence_0.688_Length_5666	0003|Locus_2207_Transcript_2/4_Confidence_0.727_Length_5357	0003|Locus_6442_Transcript_4/5_Confidence_0.692_Length_4913
GROUP1312:	0001|Locus_6188_Transcript_1/2_Confidence_0.667_Length_2621	0001|Locus_7303_Transcript_1/2_Confidence_0.667_Length_2378	0001|Locus_17396_Transcript_2/2_Confidence_0.667_Length_2106	0003|Locus_11536_Transcript_1/2_Confidence_0.667_Length_2353	0003|Locus_8443_Transcript_2/5_Confidence_0.667_Length_2453	0003|Locus_16475_Transcript_2/3_Confidence_0.714_Length_2179	0002|Locus_13790_Transcript_1/1_Confidence_1.000_Length_2612	0002|Locus_9288_Transcript_1/1_Confidence_1.000_Length_2107	0002|Locus_6314_Transcript_2/2_Confidence_0.667_Length_2317
GROUP1313:	0001|Locus_6306_Transcript_1/2_Confidence_0.750_Length_2375	0001|Locus_8532_Transcript_1/1_Confidence_1.000_Length_2416	0001|Locus_23653_Transcript_1/2_Confidence_0.750_Length_3006	0003|Locus_16104_Transcript_5/5_Confidence_0.636_Length_2647	0003|Locus_3486_Transcript_1/1_Confidence_1.000_Length_2126	0003|Locus_26680_Transcript_1/2_Confidence_0.667_Length_2564	0002|Locus_4013_Transcript_1/1_Confidence_1.000_Length_2213	0002|Locus_5232_Transcript_1/1_Confidence_1.000_Length_2481	0002|Locus_16728_Transcript_1/2_Confidence_0.750_Length_2228
GROUP1314:	0001|Locus_6649_Transcript_4/7_Confidence_0.667_Length_2282	0001|Locus_9465_Transcript_6/7_Confidence_0.684_Length_5101	0001|Locus_13011_Transcript_1/2_Confidence_0.833_Length_3133	0003|Locus_21738_Transcript_1/1_Confidence_0.800_Length_2826	0003|Locus_23643_Transcript_1/1_Confidence_1.000_Length_3161	0003|Locus_5486_Transcript_5/6_Confidence_0.643_Length_2188	0002|Locus_400_Transcript_1/4_Confidence_0.667_Length_3303	0002|Locus_8640_Transcript_3/4_Confidence_0.750_Length_3311	0002|Locus_32155_Transcript_1/1_Confidence_1.000_Length_3068
GROUP1315:	0001|Locus_6741_Transcript_1/1_Confidence_1.000_Length_5988	0001|Locus_6868_Transcript_4/6_Confidence_0.667_Length_5759	0003|Locus_14180_Transcript_3/6_Confidence_0.688_Length_5624	0003|Locus_6340_Transcript_1/3_Confidence_0.714_Length_4878	0002|Locus_2178_Transcript_1/2_Confidence_0.750_Length_5577	0002|Locus_877_Transcript_1/1_Confidence_1.000_Length_5895	0002|Locus_4914_Transcript_1/2_Confidence_0.750_Length_6049	0001|Locus_2194_Transcript_3/3_Confidence_0.714_Length_6086	0003|Locus_31_Transcript_1/2_Confidence_0.833_Length_5959
GROUP1316:	0001|Locus_6859_Transcript_1/1_Confidence_1.000_Length_2801	0001|Locus_903_Transcript_1/1_Confidence_1.000_Length_2511	0001|Locus_13605_Transcript_2/9_Confidence_0.619_Length_2635	0003|Locus_15870_Transcript_3/4_Confidence_0.625_Length_2721	0003|Locus_5282_Transcript_2/2_Confidence_0.800_Length_3054	0003|Locus_29025_Transcript_1/3_Confidence_0.600_Length_2650	0002|Locus_4043_Transcript_3/8_Confidence_0.632_Length_2758	0002|Locus_5242_Transcript_2/2_Confidence_0.667_Length_3419	0002|Locus_4144_Transcript_1/1_Confidence_1.000_Length_1698
GROUP1317:	0001|Locus_6903_Transcript_9/10_Confidence_0.607_Length_3742	0001|Locus_9688_Transcript_5/8_Confidence_0.650_Length_4030	0001|Locus_15882_Transcript_1/3_Confidence_0.714_Length_3047	0003|Locus_12022_Transcript_2/5_Confidence_0.583_Length_3300	0003|Locus_5362_Transcript_3/7_Confidence_0.706_Length_3013	0002|Locus_105_Transcript_3/3_Confidence_0.600_Length_3201	0002|Locus_9105_Transcript_3/4_Confidence_0.625_Length_2929	0002|Locus_8146_Transcript_1/1_Confidence_1.000_Length_3164	0003|Locus_4587_Transcript_4/10_Confidence_0.636_Length_3775
GROUP1318:	0001|Locus_7692_Transcript_1/1_Confidence_1.000_Length_1552	0001|Locus_959_Transcript_1/2_Confidence_0.750_Length_1707	0001|Locus_20202_Transcript_1/1_Confidence_1.000_Length_1769	0003|Locus_18774_Transcript_2/3_Confidence_0.667_Length_1663	0003|Locus_42259_Transcript_1/4_Confidence_0.700_Length_1399	0003|Locus_24160_Transcript_1/3_Confidence_0.667_Length_1520	0002|Locus_22891_Transcript_1/1_Confidence_1.000_Length_1516	0002|Locus_35300_Transcript_1/1_Confidence_1.000_Length_1654	0002|Locus_31766_Transcript_1/1_Confidence_1.000_Length_1701
GROUP1319:	0001|Locus_7881_Transcript_4/6_Confidence_0.417_Length_3289	0001|Locus_9297_Transcript_4/4_Confidence_0.500_Length_2754	0001|Locus_10685_Transcript_1/1_Confidence_1.000_Length_2239	0003|Locus_25723_Transcript_1/2_Confidence_0.667_Length_2430	0003|Locus_7762_Transcript_7/8_Confidence_0.611_Length_3043	0002|Locus_12234_Transcript_1/1_Confidence_1.000_Length_2614	0002|Locus_21055_Transcript_3/5_Confidence_0.300_Length_3009	0002|Locus_19549_Transcript_1/2_Confidence_0.750_Length_2771	0003|Locus_8466_Transcript_2/3_Confidence_0.667_Length_1077
GROUP1320:	0001|Locus_10010_Transcript_7/9_Confidence_0.520_Length_4076	0001|Locus_8410_Transcript_3/4_Confidence_0.667_Length_2710	0001|Locus_13203_Transcript_1/2_Confidence_0.667_Length_2795	0003|Locus_3592_Transcript_2/6_Confidence_0.364_Length_2566	0003|Locus_6976_Transcript_2/4_Confidence_0.600_Length_2737	0002|Locus_12756_Transcript_7/9_Confidence_0.455_Length_2643	0002|Locus_8422_Transcript_2/3_Confidence_0.667_Length_2641	0003|Locus_16143_Transcript_2/3_Confidence_0.714_Length_2745	0002|Locus_2094_Transcript_1/2_Confidence_0.750_Length_2881
GROUP1321:	0001|Locus_10046_Transcript_1/1_Confidence_1.000_Length_1747	0001|Locus_25450_Transcript_1/1_Confidence_1.000_Length_1881	0001|Locus_6050_Transcript_3/3_Confidence_0.600_Length_1782	0001|Locus_22313_Transcript_1/1_Confidence_1.000_Length_1626	0003|Locus_42503_Transcript_1/2_Confidence_0.750_Length_1551	0003|Locus_46996_Transcript_1/1_Confidence_1.000_Length_1922	0003|Locus_6343_Transcript_3/3_Confidence_0.400_Length_1787	0002|Locus_19949_Transcript_1/1_Confidence_1.000_Length_1884	0002|Locus_46285_Transcript_1/1_Confidence_1.000_Length_1691
GROUP1322:	0001|Locus_10103_Transcript_3/4_Confidence_0.600_Length_6683	0001|Locus_2430_Transcript_3/4_Confidence_0.700_Length_5991	0001|Locus_15159_Transcript_8/9_Confidence_0.619_Length_5512	0003|Locus_6770_Transcript_4/5_Confidence_0.636_Length_5770	0003|Locus_8585_Transcript_4/5_Confidence_0.667_Length_5893	0003|Locus_10059_Transcript_3/8_Confidence_0.632_Length_5338	0002|Locus_5345_Transcript_3/3_Confidence_0.714_Length_5216	0002|Locus_6768_Transcript_1/3_Confidence_0.667_Length_5637	0002|Locus_8946_Transcript_3/3_Confidence_0.600_Length_6132
GROUP1323:	0001|Locus_10131_Transcript_3/6_Confidence_0.538_Length_2559	0001|Locus_15464_Transcript_3/4_Confidence_0.667_Length_3922	0001|Locus_18881_Transcript_1/1_Confidence_1.000_Length_2164	0003|Locus_11749_Transcript_6/7_Confidence_0.467_Length_2164	0003|Locus_74211_Transcript_1/3_Confidence_0.667_Length_1581	0003|Locus_4871_Transcript_2/5_Confidence_0.615_Length_2170	0002|Locus_13428_Transcript_1/2_Confidence_0.667_Length_2446	0002|Locus_6825_Transcript_3/4_Confidence_0.667_Length_2449	0002|Locus_2770_Transcript_1/1_Confidence_1.000_Length_2314
GROUP1324:	0001|Locus_10190_Transcript_1/1_Confidence_1.000_Length_1801	0001|Locus_15585_Transcript_4/5_Confidence_0.500_Length_2022	0001|Locus_20151_Transcript_1/1_Confidence_1.000_Length_1819	0002|Locus_10808_Transcript_1/1_Confidence_1.000_Length_2037	0002|Locus_35292_Transcript_1/2_Confidence_0.750_Length_2005	0002|Locus_6141_Transcript_1/1_Confidence_1.000_Length_1797	0003|Locus_60535_Transcript_1/1_Confidence_1.000_Length_1682	0003|Locus_60459_Transcript_1/2_Confidence_0.750_Length_1562	0003|Locus_9146_Transcript_2/5_Confidence_0.583_Length_2060
GROUP1325:	0001|Locus_10351_Transcript_1/1_Confidence_1.000_Length_2188	0001|Locus_15006_Transcript_1/5_Confidence_0.667_Length_2141	0001|Locus_4696_Transcript_1/1_Confidence_1.000_Length_2355	0003|Locus_4353_Transcript_1/5_Confidence_0.692_Length_2115	0003|Locus_5621_Transcript_1/6_Confidence_0.688_Length_1986	0003|Locus_20065_Transcript_1/3_Confidence_0.714_Length_2423	0002|Locus_21794_Transcript_1/1_Confidence_1.000_Length_2199	0002|Locus_5075_Transcript_1/1_Confidence_1.000_Length_2316	0002|Locus_22376_Transcript_1/1_Confidence_1.000_Length_1253
GROUP1326:	0001|Locus_10421_Transcript_2/3_Confidence_0.667_Length_2925	0001|Locus_7772_Transcript_2/6_Confidence_0.615_Length_3362	0003|Locus_12240_Transcript_2/5_Confidence_0.667_Length_3208	0003|Locus_4731_Transcript_6/7_Confidence_0.684_Length_2644	0003|Locus_8380_Transcript_2/3_Confidence_0.667_Length_2883	0002|Locus_14716_Transcript_4/4_Confidence_0.667_Length_3105	0002|Locus_15405_Transcript_1/1_Confidence_1.000_Length_2955	0002|Locus_4470_Transcript_4/5_Confidence_0.692_Length_3764	0001|Locus_6141_Transcript_2/6_Confidence_0.667_Length_3238
GROUP1327:	0001|Locus_10513_Transcript_1/1_Confidence_1.000_Length_2764	0001|Locus_14574_Transcript_1/1_Confidence_1.000_Length_2829	0001|Locus_15681_Transcript_1/1_Confidence_1.000_Length_2827	0003|Locus_3453_Transcript_3/3_Confidence_0.714_Length_2644	0003|Locus_5266_Transcript_2/4_Confidence_0.667_Length_3121	0003|Locus_13741_Transcript_1/2_Confidence_0.600_Length_2662	0002|Locus_8155_Transcript_1/1_Confidence_1.000_Length_2960	0002|Locus_9320_Transcript_1/1_Confidence_1.000_Length_2714	0002|Locus_8942_Transcript_1/1_Confidence_1.000_Length_2849
GROUP1328:	0001|Locus_10583_Transcript_1/1_Confidence_1.000_Length_3917	0001|Locus_1908_Transcript_1/3_Confidence_0.714_Length_2921	0001|Locus_15979_Transcript_3/6_Confidence_0.615_Length_3779	0003|Locus_16819_Transcript_2/5_Confidence_0.636_Length_3560	0003|Locus_20502_Transcript_3/6_Confidence_0.700_Length_3855	0003|Locus_5730_Transcript_2/5_Confidence_0.583_Length_3711	0002|Locus_10950_Transcript_1/1_Confidence_1.000_Length_3882	0002|Locus_14381_Transcript_3/10_Confidence_0.581_Length_361	0002|Locus_10654_Transcript_3/7_Confidence_0.684_Length_3249
GROUP1329:	0001|Locus_10701_Transcript_1/3_Confidence_0.667_Length_3378	0001|Locus_2827_Transcript_2/2_Confidence_0.667_Length_3105	0001|Locus_16441_Transcript_1/2_Confidence_0.750_Length_2829	0003|Locus_15821_Transcript_2/3_Confidence_0.714_Length_2820	0003|Locus_6973_Transcript_4/4_Confidence_0.667_Length_3255	0003|Locus_30261_Transcript_2/3_Confidence_0.667_Length_2868	0002|Locus_11834_Transcript_1/1_Confidence_1.000_Length_3041	0002|Locus_13219_Transcript_2/3_Confidence_0.400_Length_3860	0002|Locus_12837_Transcript_1/2_Confidence_0.750_Length_2802
GROUP1330:	0001|Locus_10769_Transcript_2/2_Confidence_0.667_Length_4295	0001|Locus_6374_Transcript_1/1_Confidence_1.000_Length_3395	0001|Locus_16521_Transcript_1/2_Confidence_0.667_Length_4038	0003|Locus_10530_Transcript_1/2_Confidence_0.750_Length_3795	0003|Locus_37956_Transcript_1/2_Confidence_0.750_Length_3431	0002|Locus_15330_Transcript_1/1_Confidence_1.000_Length_3329	0002|Locus_21380_Transcript_1/2_Confidence_0.667_Length_3871	0002|Locus_23604_Transcript_2/2_Confidence_0.667_Length_4016	0003|Locus_15304_Transcript_1/3_Confidence_0.778_Length_3586
GROUP1331:	0001|Locus_11152_Transcript_3/3_Confidence_0.600_Length_2517	0001|Locus_4364_Transcript_3/5_Confidence_0.636_Length_1749	0003|Locus_4972_Transcript_3/7_Confidence_0.625_Length_2269	0003|Locus_6242_Transcript_2/3_Confidence_0.667_Length_2510	0003|Locus_33208_Transcript_1/1_Confidence_1.000_Length_2574	0002|Locus_18_Transcript_1/2_Confidence_0.750_Length_2613	0002|Locus_9193_Transcript_1/1_Confidence_1.000_Length_2556	0002|Locus_9136_Transcript_1/1_Confidence_1.000_Length_2431	0001|Locus_3429_Transcript_1/5_Confidence_0.636_Length_2514
GROUP1332:	0001|Locus_11256_Transcript_1/2_Confidence_0.667_Length_2810	0001|Locus_3098_Transcript_3/3_Confidence_0.600_Length_2526	0003|Locus_12028_Transcript_2/3_Confidence_0.667_Length_2900	0003|Locus_4676_Transcript_1/1_Confidence_1.000_Length_2799	0002|Locus_229_Transcript_1/1_Confidence_1.000_Length_2484	0002|Locus_3520_Transcript_1/2_Confidence_0.750_Length_2777	0002|Locus_9433_Transcript_1/1_Confidence_1.000_Length_3088	0001|Locus_26631_Transcript_1/1_Confidence_1.000_Length_1486	0003|Locus_11244_Transcript_1/3_Confidence_0.714_Length_1330
GROUP1333:	0001|Locus_11632_Transcript_1/2_Confidence_0.833_Length_4565	0001|Locus_5807_Transcript_2/2_Confidence_0.667_Length_4296	0001|Locus_15091_Transcript_1/3_Confidence_0.667_Length_4056	0003|Locus_10860_Transcript_1/1_Confidence_1.000_Length_4101	0003|Locus_13791_Transcript_6/6_Confidence_0.600_Length_4521	0002|Locus_23230_Transcript_1/2_Confidence_0.833_Length_4358	0002|Locus_9879_Transcript_2/3_Confidence_0.667_Length_4456	0002|Locus_26312_Transcript_1/1_Confidence_1.000_Length_3849	0003|Locus_12237_Transcript_1/9_Confidence_0.708_Length_3995
GROUP1334:	0001|Locus_11776_Transcript_1/1_Confidence_1.000_Length_2792	0001|Locus_6056_Transcript_1/1_Confidence_1.000_Length_2347	0001|Locus_16697_Transcript_1/1_Confidence_1.000_Length_2423	0003|Locus_27122_Transcript_3/4_Confidence_0.556_Length_2656	0003|Locus_54928_Transcript_1/6_Confidence_0.688_Length_2489	0003|Locus_37011_Transcript_1/1_Confidence_1.000_Length_2317	0002|Locus_28225_Transcript_1/1_Confidence_1.000_Length_2286	0002|Locus_37478_Transcript_1/1_Confidence_1.000_Length_2095	0002|Locus_31588_Transcript_1/1_Confidence_1.000_Length_2745
GROUP1335:	0001|Locus_11852_Transcript_7/8_Confidence_0.222_Length_2994	0001|Locus_9430_Transcript_2/3_Confidence_0.714_Length_2568	0001|Locus_22798_Transcript_1/1_Confidence_1.000_Length_1632	0003|Locus_17180_Transcript_1/1_Confidence_1.000_Length_2041	0003|Locus_17791_Transcript_2/7_Confidence_0.632_Length_1796	0003|Locus_8955_Transcript_3/10_Confidence_0.552_Length_2725	0002|Locus_2867_Transcript_2/3_Confidence_0.500_Length_2566	0002|Locus_5045_Transcript_2/3_Confidence_0.667_Length_1866	0002|Locus_31498_Transcript_1/1_Confidence_1.000_Length_2000
GROUP1336:	0001|Locus_12336_Transcript_2/2_Confidence_0.800_Length_2527	0001|Locus_2718_Transcript_2/4_Confidence_0.700_Length_2778	0001|Locus_12962_Transcript_1/1_Confidence_1.000_Length_3026	0003|Locus_10475_Transcript_1/4_Confidence_0.688_Length_1842	0003|Locus_7375_Transcript_4/5_Confidence_0.632_Length_2290	0003|Locus_15753_Transcript_3/3_Confidence_0.600_Length_2798	0002|Locus_6787_Transcript_2/2_Confidence_0.800_Length_2851	0002|Locus_9916_Transcript_1/1_Confidence_1.000_Length_2858	0002|Locus_13006_Transcript_2/2_Confidence_0.800_Length_2594
GROUP1337:	0001|Locus_12433_Transcript_1/2_Confidence_0.667_Length_2239	0001|Locus_24032_Transcript_1/1_Confidence_1.000_Length_2449	0001|Locus_26757_Transcript_1/1_Confidence_1.000_Length_1925	0003|Locus_3881_Transcript_2/6_Confidence_0.667_Length_2505	0003|Locus_680_Transcript_1/3_Confidence_0.750_Length_2389	0003|Locus_26755_Transcript_3/3_Confidence_0.600_Length_2052	0002|Locus_26390_Transcript_1/1_Confidence_1.000_Length_2012	0002|Locus_31490_Transcript_1/1_Confidence_1.000_Length_2481	0002|Locus_32391_Transcript_1/1_Confidence_1.000_Length_2465
GROUP1338:	0001|Locus_12517_Transcript_2/4_Confidence_0.556_Length_3872	0001|Locus_23072_Transcript_1/1_Confidence_1.000_Length_3291	0001|Locus_14046_Transcript_1/3_Confidence_0.667_Length_3427	0003|Locus_13802_Transcript_1/1_Confidence_1.000_Length_3633	0003|Locus_18121_Transcript_1/1_Confidence_1.000_Length_3575	0003|Locus_13804_Transcript_2/2_Confidence_0.600_Length_3199	0002|Locus_200_Transcript_1/2_Confidence_0.667_Length_3756	0002|Locus_20515_Transcript_1/1_Confidence_1.000_Length_3574	0002|Locus_2217_Transcript_3/3_Confidence_0.600_Length_3268
GROUP1339:	0001|Locus_12660_Transcript_1/1_Confidence_1.000_Length_1753	0001|Locus_14498_Transcript_1/1_Confidence_1.000_Length_1674	0003|Locus_55842_Transcript_2/2_Confidence_0.400_Length_1990	0003|Locus_83199_Transcript_1/1_Confidence_1.000_Length_1544	0002|Locus_230_Transcript_1/1_Confidence_1.000_Length_1694	0002|Locus_733_Transcript_1/1_Confidence_1.000_Length_1790	0002|Locus_18629_Transcript_1/1_Confidence_1.000_Length_1674	0003|Locus_90344_Transcript_1/1_Confidence_1.000_Length_1608	0001|Locus_46767_Transcript_1/1_Confidence_1.000_Length_1239
GROUP1340:	0001|Locus_12899_Transcript_4/5_Confidence_0.636_Length_2915	0001|Locus_9902_Transcript_3/4_Confidence_0.700_Length_4399	0003|Locus_15056_Transcript_1/1_Confidence_1.000_Length_1832	0003|Locus_8722_Transcript_1/9_Confidence_0.556_Length_2216	0002|Locus_13720_Transcript_3/4_Confidence_0.455_Length_3232	0002|Locus_15033_Transcript_1/2_Confidence_0.750_Length_3189	0002|Locus_27322_Transcript_3/3_Confidence_0.714_Length_3612	0001|Locus_5019_Transcript_3/4_Confidence_0.700_Length_3995	0003|Locus_23448_Transcript_7/8_Confidence_0.667_Length_2500
GROUP1341:	0001|Locus_12911_Transcript_1/2_Confidence_0.800_Length_1674	0001|Locus_6135_Transcript_1/1_Confidence_1.000_Length_1681	0001|Locus_41566_Transcript_1/1_Confidence_1.000_Length_1591	0003|Locus_43155_Transcript_1/1_Confidence_1.000_Length_1527	0003|Locus_4813_Transcript_2/7_Confidence_0.684_Length_1655	0002|Locus_6916_Transcript_1/1_Confidence_1.000_Length_1667	0002|Locus_8274_Transcript_1/1_Confidence_1.000_Length_1740	0002|Locus_42458_Transcript_1/1_Confidence_1.000_Length_1342	0003|Locus_20440_Transcript_1/3_Confidence_0.714_Length_1372
GROUP1342:	0001|Locus_12927_Transcript_1/2_Confidence_0.750_Length_3952	0001|Locus_475_Transcript_2/5_Confidence_0.636_Length_3247	0001|Locus_15985_Transcript_5/6_Confidence_0.647_Length_4591	0003|Locus_2037_Transcript_5/10_Confidence_0.633_Length_3257	0003|Locus_8515_Transcript_9/10_Confidence_0.618_Length_4997	0003|Locus_17613_Transcript_1/3_Confidence_0.600_Length_1259	0002|Locus_2290_Transcript_4/4_Confidence_0.625_Length_2981	0002|Locus_4185_Transcript_5/7_Confidence_0.533_Length_3112	0002|Locus_14723_Transcript_1/1_Confidence_1.000_Length_3141
GROUP1343:	0001|Locus_13012_Transcript_1/2_Confidence_0.750_Length_3430	0001|Locus_22206_Transcript_1/1_Confidence_1.000_Length_1945	0001|Locus_461_Transcript_1/2_Confidence_0.667_Length_1857	0003|Locus_4534_Transcript_2/4_Confidence_0.667_Length_1791	0003|Locus_5534_Transcript_1/7_Confidence_0.632_Length_1735	0003|Locus_22959_Transcript_1/5_Confidence_0.636_Length_1657	0002|Locus_28347_Transcript_1/1_Confidence_1.000_Length_1626	0002|Locus_31832_Transcript_1/1_Confidence_1.000_Length_1915	0002|Locus_31731_Transcript_1/1_Confidence_1.000_Length_1819
GROUP1344:	0001|Locus_13091_Transcript_3/3_Confidence_0.600_Length_2086	0001|Locus_88_Transcript_9/11_Confidence_0.130_Length_4845	0001|Locus_21647_Transcript_1/2_Confidence_0.667_Length_2066	0003|Locus_19626_Transcript_1/1_Confidence_1.000_Length_2186	0003|Locus_8658_Transcript_1/1_Confidence_1.000_Length_1940	0003|Locus_33239_Transcript_1/2_Confidence_0.667_Length_2091	0002|Locus_10306_Transcript_1/2_Confidence_0.667_Length_2346	0002|Locus_3685_Transcript_1/1_Confidence_1.000_Length_2157	0002|Locus_14814_Transcript_1/1_Confidence_1.000_Length_2351
GROUP1345:	0001|Locus_13383_Transcript_4/12_Confidence_0.300_Length_326	0001|Locus_8450_Transcript_1/2_Confidence_0.750_Length_3636	0003|Locus_1044_Transcript_2/5_Confidence_0.583_Length_3185	0003|Locus_12295_Transcript_3/7_Confidence_0.588_Length_2544	0003|Locus_10436_Transcript_5/6_Confidence_0.615_Length_2527	0002|Locus_16866_Transcript_1/2_Confidence_0.750_Length_3443	0002|Locus_6342_Transcript_5/5_Confidence_0.600_Length_3052	0001|Locus_7452_Transcript_1/5_Confidence_0.636_Length_3109	0002|Locus_10308_Transcript_2/4_Confidence_0.667_Length_2740
GROUP1346:	0001|Locus_13987_Transcript_1/1_Confidence_1.000_Length_2488	0001|Locus_25579_Transcript_3/4_Confidence_0.636_Length_2596	0001|Locus_45376_Transcript_1/3_Confidence_0.667_Length_2295	0003|Locus_28945_Transcript_1/4_Confidence_0.700_Length_2442	0003|Locus_54069_Transcript_7/8_Confidence_0.636_Length_2587	0003|Locus_74089_Transcript_2/3_Confidence_0.778_Length_2746	0002|Locus_45997_Transcript_3/4_Confidence_0.600_Length_2545	0002|Locus_46211_Transcript_2/3_Confidence_0.667_Length_2599	0002|Locus_7582_Transcript_1/1_Confidence_1.000_Length_2407
GROUP1347:	0001|Locus_14174_Transcript_3/4_Confidence_0.667_Length_2734	0001|Locus_8519_Transcript_5/6_Confidence_0.615_Length_2662	0001|Locus_15507_Transcript_1/1_Confidence_1.000_Length_2205	0003|Locus_12476_Transcript_3/5_Confidence_0.583_Length_1995	0003|Locus_16452_Transcript_1/2_Confidence_0.800_Length_2320	0003|Locus_7392_Transcript_3/4_Confidence_0.667_Length_2693	0002|Locus_10159_Transcript_1/1_Confidence_1.000_Length_2307	0002|Locus_11043_Transcript_3/3_Confidence_0.667_Length_2658	0002|Locus_9068_Transcript_1/2_Confidence_0.667_Length_2311
GROUP1348:	0001|Locus_14239_Transcript_1/1_Confidence_1.000_Length_3442	0001|Locus_7471_Transcript_1/1_Confidence_1.000_Length_2853	0001|Locus_17428_Transcript_1/2_Confidence_0.667_Length_3346	0003|Locus_10070_Transcript_1/1_Confidence_1.000_Length_3474	0003|Locus_10720_Transcript_1/6_Confidence_0.643_Length_2578	0002|Locus_12098_Transcript_1/1_Confidence_1.000_Length_3476	0002|Locus_14534_Transcript_1/1_Confidence_1.000_Length_2919	0002|Locus_18215_Transcript_1/1_Confidence_1.000_Length_3294	0003|Locus_11716_Transcript_5/6_Confidence_0.667_Length_3478
GROUP1349:	0001|Locus_14291_Transcript_3/3_Confidence_0.600_Length_2094	0001|Locus_15988_Transcript_1/2_Confidence_0.750_Length_2673	0003|Locus_17931_Transcript_2/2_Confidence_0.750_Length_1931	0003|Locus_18159_Transcript_1/4_Confidence_0.727_Length_1941	0003|Locus_3935_Transcript_1/3_Confidence_0.875_Length_1685	0002|Locus_3499_Transcript_1/2_Confidence_0.667_Length_2058	0002|Locus_4042_Transcript_1/1_Confidence_1.000_Length_1941	0002|Locus_8001_Transcript_1/2_Confidence_0.667_Length_1908	0001|Locus_9819_Transcript_1/3_Confidence_0.667_Length_1994
GROUP1350:	0001|Locus_14319_Transcript_1/1_Confidence_1.000_Length_1976	0001|Locus_5823_Transcript_1/2_Confidence_0.667_Length_2259	0003|Locus_11318_Transcript_1/1_Confidence_1.000_Length_2266	0003|Locus_21881_Transcript_2/3_Confidence_0.600_Length_1923	0002|Locus_11599_Transcript_1/1_Confidence_1.000_Length_2224	0002|Locus_17903_Transcript_1/1_Confidence_1.000_Length_2298	0002|Locus_8796_Transcript_1/2_Confidence_0.667_Length_2384	0001|Locus_12054_Transcript_1/3_Confidence_0.750_Length_2581	0003|Locus_15912_Transcript_1/3_Confidence_0.714_Length_2439
GROUP1351:	0001|Locus_14731_Transcript_1/1_Confidence_1.000_Length_3181	0001|Locus_333_Transcript_1/1_Confidence_1.000_Length_3166	0003|Locus_19529_Transcript_1/4_Confidence_0.625_Length_3031	0003|Locus_9532_Transcript_2/7_Confidence_0.684_Length_3360	0002|Locus_5681_Transcript_1/1_Confidence_1.000_Length_3311	0002|Locus_8509_Transcript_1/1_Confidence_1.000_Length_3198	0001|Locus_5704_Transcript_1/3_Confidence_0.714_Length_3956	0002|Locus_713_Transcript_1/2_Confidence_0.750_Length_3899	0003|Locus_18690_Transcript_1/4_Confidence_0.667_Length_3216
GROUP1352:	0001|Locus_15050_Transcript_1/3_Confidence_0.714_Length_2729	0001|Locus_25157_Transcript_1/1_Confidence_1.000_Length_3193	0001|Locus_9263_Transcript_1/1_Confidence_1.000_Length_2817	0003|Locus_15932_Transcript_1/5_Confidence_0.692_Length_2662	0003|Locus_49692_Transcript_1/1_Confidence_1.000_Length_3241	0003|Locus_27679_Transcript_4/10_Confidence_0.640_Length_277	0002|Locus_31543_Transcript_1/1_Confidence_1.000_Length_2791	0002|Locus_32338_Transcript_1/1_Confidence_1.000_Length_3213	0002|Locus_32415_Transcript_1/1_Confidence_1.000_Length_2597
GROUP1353:	0001|Locus_15065_Transcript_1/1_Confidence_1.000_Length_3684	0001|Locus_32171_Transcript_1/1_Confidence_1.000_Length_2897	0001|Locus_3731_Transcript_1/1_Confidence_1.000_Length_4046	0003|Locus_13197_Transcript_1/6_Confidence_0.647_Length_3886	0003|Locus_61497_Transcript_1/1_Confidence_1.000_Length_3695	0003|Locus_50708_Transcript_1/1_Confidence_1.000_Length_2507	0002|Locus_16977_Transcript_1/2_Confidence_0.667_Length_3704	0002|Locus_26847_Transcript_1/1_Confidence_1.000_Length_2600	0002|Locus_28505_Transcript_1/1_Confidence_1.000_Length_3696
GROUP1354:	0001|Locus_15194_Transcript_2/2_Confidence_0.667_Length_2114	0001|Locus_16338_Transcript_1/1_Confidence_1.000_Length_2194	0001|Locus_35944_Transcript_2/2_Confidence_0.667_Length_1916	0003|Locus_13715_Transcript_2/3_Confidence_0.750_Length_1917	0003|Locus_17022_Transcript_1/2_Confidence_0.750_Length_1822	0003|Locus_55429_Transcript_2/3_Confidence_0.714_Length_2157	0002|Locus_18839_Transcript_1/1_Confidence_1.000_Length_1993	0002|Locus_25677_Transcript_1/1_Confidence_1.000_Length_1859	0002|Locus_33328_Transcript_1/1_Confidence_1.000_Length_1968
GROUP1355:	0001|Locus_15361_Transcript_1/1_Confidence_1.000_Length_2085	0001|Locus_9873_Transcript_1/1_Confidence_1.000_Length_1988	0001|Locus_26870_Transcript_1/1_Confidence_1.000_Length_2136	0003|Locus_20503_Transcript_3/4_Confidence_0.667_Length_2014	0003|Locus_35257_Transcript_1/4_Confidence_0.667_Length_1944	0003|Locus_24679_Transcript_1/6_Confidence_0.643_Length_2278	0002|Locus_17777_Transcript_1/1_Confidence_1.000_Length_2179	0002|Locus_24485_Transcript_1/1_Confidence_1.000_Length_2095	0002|Locus_20068_Transcript_4/4_Confidence_0.600_Length_2330
GROUP1356:	0001|Locus_15520_Transcript_1/1_Confidence_1.000_Length_2124	0001|Locus_22417_Transcript_1/1_Confidence_1.000_Length_2504	0001|Locus_3235_Transcript_4/4_Confidence_0.571_Length_2682	0003|Locus_8010_Transcript_1/2_Confidence_0.667_Length_2478	0003|Locus_84612_Transcript_2/5_Confidence_0.667_Length_2058	0003|Locus_20472_Transcript_2/4_Confidence_0.667_Length_2430	0002|Locus_33103_Transcript_1/1_Confidence_1.000_Length_2489	0002|Locus_7469_Transcript_1/2_Confidence_0.667_Length_2576	0002|Locus_46447_Transcript_1/1_Confidence_1.000_Length_2464
GROUP1357:	0001|Locus_15631_Transcript_1/1_Confidence_1.000_Length_3194	0001|Locus_9118_Transcript_3/3_Confidence_0.625_Length_2522	0001|Locus_4254_Transcript_1/2_Confidence_0.667_Length_2669	0003|Locus_11670_Transcript_1/1_Confidence_0.667_Length_2117	0003|Locus_21932_Transcript_1/2_Confidence_0.750_Length_2671	0003|Locus_12978_Transcript_2/3_Confidence_0.714_Length_2344	0002|Locus_10983_Transcript_1/1_Confidence_1.000_Length_2310	0002|Locus_2173_Transcript_1/1_Confidence_1.000_Length_3052	0002|Locus_13618_Transcript_2/4_Confidence_0.571_Length_2563
GROUP1358:	0001|Locus_15705_Transcript_1/1_Confidence_1.000_Length_2879	0001|Locus_19817_Transcript_1/1_Confidence_1.000_Length_2893	0001|Locus_17983_Transcript_1/2_Confidence_0.667_Length_3003	0003|Locus_12568_Transcript_8/10_Confidence_0.074_Length_289	0003|Locus_55125_Transcript_1/5_Confidence_0.667_Length_2417	0003|Locus_7874_Transcript_4/5_Confidence_0.692_Length_2646	0002|Locus_17250_Transcript_1/1_Confidence_1.000_Length_2936	0002|Locus_31423_Transcript_1/1_Confidence_1.000_Length_2800	0002|Locus_32856_Transcript_1/2_Confidence_0.750_Length_2842
GROUP1359:	0001|Locus_15723_Transcript_2/3_Confidence_0.750_Length_2951	0001|Locus_16494_Transcript_1/6_Confidence_0.643_Length_2090	0001|Locus_2918_Transcript_2/4_Confidence_0.556_Length_1978	0003|Locus_227_Transcript_3/6_Confidence_0.643_Length_2721	0003|Locus_29215_Transcript_4/8_Confidence_0.667_Length_2659	0003|Locus_1319_Transcript_4/7_Confidence_0.647_Length_2946	0002|Locus_34023_Transcript_1/2_Confidence_0.750_Length_2336	0002|Locus_3851_Transcript_1/1_Confidence_1.000_Length_2786	0002|Locus_15814_Transcript_1/2_Confidence_0.750_Length_2886
GROUP1360:	0001|Locus_15867_Transcript_1/1_Confidence_1.000_Length_2141	0001|Locus_23625_Transcript_1/2_Confidence_0.667_Length_2210	0001|Locus_23289_Transcript_8/9_Confidence_0.438_Length_3745	0003|Locus_21529_Transcript_1/2_Confidence_0.800_Length_2010	0003|Locus_30344_Transcript_1/1_Confidence_1.000_Length_2008	0003|Locus_44070_Transcript_1/2_Confidence_0.750_Length_2195	0002|Locus_13432_Transcript_1/1_Confidence_1.000_Length_1916	0002|Locus_31783_Transcript_1/1_Confidence_1.000_Length_2088	0002|Locus_31671_Transcript_1/1_Confidence_1.000_Length_2514
GROUP1361:	0001|Locus_16233_Transcript_2/3_Confidence_0.714_Length_3990	0001|Locus_18689_Transcript_1/1_Confidence_1.000_Length_3821	0001|Locus_6535_Transcript_2/6_Confidence_0.600_Length_3913	0003|Locus_21175_Transcript_2/3_Confidence_0.600_Length_3808	0003|Locus_27687_Transcript_1/1_Confidence_1.000_Length_3847	0003|Locus_6875_Transcript_1/6_Confidence_0.667_Length_3580	0002|Locus_10359_Transcript_5/5_Confidence_0.556_Length_3887	0002|Locus_19023_Transcript_1/2_Confidence_0.750_Length_3997	0002|Locus_19011_Transcript_1/1_Confidence_1.000_Length_3847
GROUP1362:	0001|Locus_16399_Transcript_1/1_Confidence_1.000_Length_2585	0001|Locus_2300_Transcript_1/1_Confidence_1.000_Length_1895	0003|Locus_23613_Transcript_2/2_Confidence_0.667_Length_1665	0003|Locus_72748_Transcript_2/2_Confidence_0.833_Length_2093	0003|Locus_1167_Transcript_6/10_Confidence_0.306_Length_3448	0003|Locus_14328_Transcript_1/1_Confidence_1.000_Length_2093	0002|Locus_13937_Transcript_1/1_Confidence_1.000_Length_2028	0001|Locus_21925_Transcript_1/1_Confidence_1.000_Length_2140	0002|Locus_31665_Transcript_1/1_Confidence_1.000_Length_2040
GROUP1363:	0001|Locus_16448_Transcript_1/1_Confidence_1.000_Length_1839	0001|Locus_39815_Transcript_1/1_Confidence_1.000_Length_1757	0001|Locus_22658_Transcript_1/1_Confidence_1.000_Length_1863	0003|Locus_58803_Transcript_7/8_Confidence_0.579_Length_1926	0003|Locus_83116_Transcript_1/1_Confidence_1.000_Length_1729	0003|Locus_61824_Transcript_1/2_Confidence_0.750_Length_1674	0002|Locus_24040_Transcript_1/1_Confidence_1.000_Length_1894	0002|Locus_46094_Transcript_1/1_Confidence_1.000_Length_2051	0002|Locus_35861_Transcript_1/1_Confidence_1.000_Length_1628
GROUP1364:	0001|Locus_17129_Transcript_1/1_Confidence_1.000_Length_3928	0001|Locus_26616_Transcript_1/1_Confidence_1.000_Length_3531	0001|Locus_8339_Transcript_1/1_Confidence_1.000_Length_3873	0003|Locus_13472_Transcript_1/2_Confidence_0.750_Length_3970	0003|Locus_5131_Transcript_2/4_Confidence_0.625_Length_3923	0002|Locus_11782_Transcript_1/1_Confidence_1.000_Length_3930	0002|Locus_19500_Transcript_1/1_Confidence_1.000_Length_3758	0002|Locus_20735_Transcript_1/1_Confidence_1.000_Length_2864	0003|Locus_68663_Transcript_1/1_Confidence_1.000_Length_1407
GROUP1365:	0001|Locus_17222_Transcript_1/1_Confidence_1.000_Length_2204	0001|Locus_595_Transcript_1/1_Confidence_1.000_Length_2817	0001|Locus_18460_Transcript_1/5_Confidence_0.643_Length_2232	0003|Locus_14281_Transcript_3/3_Confidence_0.667_Length_2468	0003|Locus_20426_Transcript_3/6_Confidence_0.688_Length_2902	0003|Locus_21698_Transcript_1/6_Confidence_0.688_Length_2397	0002|Locus_11031_Transcript_1/1_Confidence_1.000_Length_2544	0002|Locus_16990_Transcript_3/3_Confidence_0.500_Length_2733	0002|Locus_32701_Transcript_1/1_Confidence_1.000_Length_2198
GROUP1366:	0001|Locus_17245_Transcript_2/3_Confidence_0.714_Length_4251	0001|Locus_6630_Transcript_4/4_Confidence_0.625_Length_3070	0001|Locus_2010_Transcript_1/7_Confidence_0.667_Length_4173	0002|Locus_3968_Transcript_1/2_Confidence_0.750_Length_4388	0002|Locus_7257_Transcript_1/1_Confidence_1.000_Length_3474	0002|Locus_6304_Transcript_1/2_Confidence_0.750_Length_2938	0003|Locus_20300_Transcript_3/10_Confidence_0.571_Length_277	0003|Locus_3108_Transcript_3/6_Confidence_0.706_Length_3026	0003|Locus_25446_Transcript_1/2_Confidence_0.800_Length_2133
GROUP1367:	0001|Locus_19159_Transcript_1/2_Confidence_0.750_Length_2251	0001|Locus_7901_Transcript_1/1_Confidence_1.000_Length_2050	0003|Locus_10551_Transcript_3/4_Confidence_0.625_Length_2102	0003|Locus_43539_Transcript_1/1_Confidence_1.000_Length_2155	0003|Locus_16736_Transcript_6/6_Confidence_0.571_Length_1721	0002|Locus_7591_Transcript_1/1_Confidence_1.000_Length_2345	0002|Locus_9024_Transcript_1/1_Confidence_1.000_Length_1925	0002|Locus_11041_Transcript_5/5_Confidence_0.667_Length_1879	0001|Locus_12602_Transcript_3/4_Confidence_0.636_Length_2064
GROUP1368:	0001|Locus_19623_Transcript_1/3_Confidence_0.615_Length_2214	0001|Locus_25145_Transcript_3/4_Confidence_0.700_Length_1484	0003|Locus_21305_Transcript_1/1_Confidence_1.000_Length_2164	0003|Locus_53948_Transcript_1/2_Confidence_0.750_Length_2222	0002|Locus_7000_Transcript_1/1_Confidence_1.000_Length_2348	0001|Locus_21096_Transcript_1/3_Confidence_0.667_Length_2570	0001|Locus_22699_Transcript_1/1_Confidence_1.000_Length_2239	0002|Locus_23459_Transcript_1/1_Confidence_1.000_Length_850	0002|Locus_6948_Transcript_1/2_Confidence_0.750_Length_2552
GROUP1369:	0001|Locus_20472_Transcript_2/3_Confidence_0.714_Length_2871	0001|Locus_3685_Transcript_1/1_Confidence_1.000_Length_2600	0001|Locus_24298_Transcript_1/4_Confidence_0.700_Length_2336	0002|Locus_25088_Transcript_1/1_Confidence_1.000_Length_2530	0002|Locus_31445_Transcript_2/2_Confidence_0.667_Length_2606	0002|Locus_31536_Transcript_2/3_Confidence_0.714_Length_2772	0003|Locus_11017_Transcript_5/7_Confidence_0.550_Length_1738	0003|Locus_5339_Transcript_2/8_Confidence_0.714_Length_2773	0003|Locus_29466_Transcript_1/4_Confidence_0.700_Length_1333
GROUP1370:	0001|Locus_20719_Transcript_1/1_Confidence_1.000_Length_2408	0001|Locus_26625_Transcript_1/1_Confidence_1.000_Length_2440	0001|Locus_4460_Transcript_1/1_Confidence_1.000_Length_2176	0003|Locus_24532_Transcript_2/7_Confidence_0.611_Length_2262	0003|Locus_7576_Transcript_8/10_Confidence_0.367_Length_2703	0002|Locus_23187_Transcript_1/1_Confidence_1.000_Length_2434	0002|Locus_32323_Transcript_1/1_Confidence_1.000_Length_2525	0002|Locus_476_Transcript_1/1_Confidence_1.000_Length_2352	0003|Locus_75513_Transcript_1/5_Confidence_0.667_Length_1749
GROUP1371:	0001|Locus_21152_Transcript_1/1_Confidence_1.000_Length_2823	0001|Locus_45510_Transcript_1/1_Confidence_1.000_Length_2737	0001|Locus_45429_Transcript_1/1_Confidence_1.000_Length_2383	0003|Locus_23462_Transcript_3/6_Confidence_0.643_Length_2724	0003|Locus_70437_Transcript_1/2_Confidence_0.750_Length_2666	0003|Locus_86416_Transcript_1/2_Confidence_0.750_Length_2511	0002|Locus_24475_Transcript_1/1_Confidence_1.000_Length_2808	0002|Locus_46280_Transcript_1/1_Confidence_1.000_Length_2738	0002|Locus_46659_Transcript_1/1_Confidence_1.000_Length_2522
GROUP1372:	0001|Locus_21451_Transcript_1/1_Confidence_1.000_Length_3037	0001|Locus_26366_Transcript_1/1_Confidence_1.000_Length_2329	0001|Locus_29562_Transcript_1/1_Confidence_1.000_Length_2304	0003|Locus_126_Transcript_1/1_Confidence_1.000_Length_3102	0003|Locus_27368_Transcript_1/1_Confidence_1.000_Length_2456	0002|Locus_19780_Transcript_1/1_Confidence_1.000_Length_3141	0002|Locus_34278_Transcript_1/1_Confidence_1.000_Length_1181	0002|Locus_28779_Transcript_1/1_Confidence_1.000_Length_1423	0003|Locus_70622_Transcript_1/1_Confidence_1.000_Length_1700
GROUP1373:	0001|Locus_25173_Transcript_1/1_Confidence_1.000_Length_1954	0001|Locus_5825_Transcript_1/2_Confidence_0.750_Length_2680	0001|Locus_38318_Transcript_2/3_Confidence_0.600_Length_2028	0003|Locus_4303_Transcript_2/3_Confidence_0.667_Length_2243	0003|Locus_62851_Transcript_1/6_Confidence_0.667_Length_2160	0002|Locus_41883_Transcript_1/1_Confidence_1.000_Length_2167	0002|Locus_722_Transcript_1/4_Confidence_0.375_Length_2717	0003|Locus_71525_Transcript_1/3_Confidence_0.500_Length_1102	0002|Locus_32997_Transcript_3/5_Confidence_0.556_Length_2295
GROUP1374:	0001|Locus_25194_Transcript_2/3_Confidence_0.400_Length_2230	0001|Locus_4925_Transcript_3/4_Confidence_0.571_Length_2998	0003|Locus_13477_Transcript_3/8_Confidence_0.474_Length_1876	0003|Locus_3632_Transcript_4/9_Confidence_0.500_Length_3023	0002|Locus_2436_Transcript_3/3_Confidence_0.600_Length_1906	0002|Locus_41996_Transcript_1/1_Confidence_1.000_Length_1913	0002|Locus_11142_Transcript_1/1_Confidence_1.000_Length_2083	0001|Locus_8099_Transcript_1/1_Confidence_1.000_Length_1890	0003|Locus_43338_Transcript_1/2_Confidence_0.667_Length_1926
GROUP1375:	0001|Locus_26021_Transcript_1/1_Confidence_1.000_Length_2469	0001|Locus_45780_Transcript_1/1_Confidence_1.000_Length_2265	0001|Locus_45862_Transcript_1/1_Confidence_1.000_Length_2070	0003|Locus_42814_Transcript_4/4_Confidence_0.667_Length_2387	0003|Locus_82466_Transcript_1/1_Confidence_1.000_Length_2546	0002|Locus_11128_Transcript_1/1_Confidence_1.000_Length_3940	0002|Locus_46382_Transcript_1/2_Confidence_0.750_Length_2278	0002|Locus_46050_Transcript_1/1_Confidence_1.000_Length_1644	0003|Locus_91324_Transcript_1/1_Confidence_1.000_Length_1649
GROUP1376:	0001|Locus_28974_Transcript_4/5_Confidence_0.600_Length_2713	0001|Locus_3916_Transcript_4/5_Confidence_0.667_Length_2170	0002|Locus_10220_Transcript_2/2_Confidence_0.667_Length_2765	0002|Locus_34855_Transcript_1/2_Confidence_0.750_Length_2774	0002|Locus_32842_Transcript_2/3_Confidence_0.333_Length_3068	0003|Locus_36968_Transcript_1/1_Confidence_1.000_Length_1306	0003|Locus_44302_Transcript_1/10_Confidence_0.514_Length_196	0001|Locus_4607_Transcript_2/4_Confidence_0.667_Length_1983	0003|Locus_2736_Transcript_1/5_Confidence_0.667_Length_2653
GROUP1377:	0001|Locus_45585_Transcript_1/2_Confidence_0.750_Length_2585	0001|Locus_5775_Transcript_7/10_Confidence_0.531_Length_3530	0001|Locus_4640_Transcript_2/3_Confidence_0.625_Length_2459	0002|Locus_5618_Transcript_4/4_Confidence_0.667_Length_2760	0002|Locus_7691_Transcript_2/3_Confidence_0.714_Length_3812	0002|Locus_45988_Transcript_1/2_Confidence_0.750_Length_2452	0003|Locus_2156_Transcript_5/6_Confidence_0.667_Length_3592	0003|Locus_7618_Transcript_3/10_Confidence_0.439_Length_3045	0003|Locus_50530_Transcript_1/4_Confidence_0.750_Length_1404
GROUP1378:	0003|Locus_2014_Transcript_1/2_Confidence_0.667_Length_5219	0003|Locus_6016_Transcript_6/8_Confidence_0.632_Length_5419	0003|Locus_6024_Transcript_1/1_Confidence_1.000_Length_4556	0001|Locus_1079_Transcript_10/11_Confidence_0.656_Length_562	0002|Locus_3398_Transcript_6/6_Confidence_0.583_Length_4623	0001|Locus_3712_Transcript_6/7_Confidence_0.667_Length_6103	0002|Locus_4461_Transcript_1/4_Confidence_0.667_Length_5499	0001|Locus_15047_Transcript_1/1_Confidence_1.000_Length_5324	0002|Locus_13788_Transcript_1/1_Confidence_1.000_Length_5326
GROUP1379:	0003|Locus_2427_Transcript_4/5_Confidence_0.444_Length_1584	0003|Locus_7317_Transcript_1/7_Confidence_0.333_Length_992	0003|Locus_10097_Transcript_3/5_Confidence_0.600_Length_1157	0003|Locus_11252_Transcript_1/3_Confidence_0.429_Length_958	0001|Locus_3784_Transcript_1/1_Confidence_1.000_Length_4506	0002|Locus_10379_Transcript_1/1_Confidence_1.000_Length_1070	0002|Locus_3973_Transcript_1/1_Confidence_1.000_Length_2448	0001|Locus_6368_Transcript_1/1_Confidence_1.000_Length_2601	0001|Locus_8687_Transcript_1/1_Confidence_1.000_Length_1650
GROUP1380:	0003|Locus_12160_Transcript_1/2_Confidence_0.750_Length_1789	0003|Locus_13601_Transcript_6/7_Confidence_0.556_Length_1730	0003|Locus_3913_Transcript_6/7_Confidence_0.500_Length_1973	0002|Locus_3748_Transcript_8/9_Confidence_0.636_Length_2407	0002|Locus_776_Transcript_2/2_Confidence_0.500_Length_1997	0001|Locus_2502_Transcript_3/4_Confidence_0.556_Length_3284	0001|Locus_4310_Transcript_2/9_Confidence_0.667_Length_2684	0003|Locus_5458_Transcript_4/10_Confidence_0.567_Length_2844	0002|Locus_1121_Transcript_4/4_Confidence_0.571_Length_2112
GROUP1381:	0003|Locus_13545_Transcript_1/1_Confidence_1.000_Length_538	0003|Locus_14493_Transcript_1/1_Confidence_1.000_Length_757	0002|Locus_3928_Transcript_1/1_Confidence_1.000_Length_804	0002|Locus_6780_Transcript_1/3_Confidence_0.769_Length_1669	0002|Locus_45623_Transcript_1/1_Confidence_1.000_Length_580	0002|Locus_17973_Transcript_1/1_Confidence_1.000_Length_1126	0002|Locus_28007_Transcript_1/1_Confidence_1.000_Length_823	0002|Locus_25062_Transcript_1/1_Confidence_1.000_Length_1026	0001|Locus_21916_Transcript_1/2_Confidence_0.800_Length_1051
GROUP1382:	0003|Locus_20838_Transcript_1/2_Confidence_0.750_Length_2020	0003|Locus_37331_Transcript_1/3_Confidence_0.714_Length_2258	0002|Locus_10936_Transcript_1/1_Confidence_0.800_Length_2377	0002|Locus_21260_Transcript_1/1_Confidence_1.000_Length_2124	0002|Locus_33764_Transcript_1/1_Confidence_1.000_Length_2107	0001|Locus_3499_Transcript_6/7_Confidence_0.400_Length_3607	0001|Locus_11226_Transcript_1/1_Confidence_1.000_Length_2070	0003|Locus_20327_Transcript_1/3_Confidence_0.714_Length_1395	0001|Locus_12677_Transcript_1/1_Confidence_1.000_Length_2151
GROUP1383:	0003|Locus_23740_Transcript_4/4_Confidence_0.625_Length_2056	0003|Locus_6661_Transcript_3/7_Confidence_0.647_Length_2760	0002|Locus_5965_Transcript_4/4_Confidence_0.625_Length_2606	0002|Locus_931_Transcript_2/6_Confidence_0.643_Length_2241	0002|Locus_16889_Transcript_1/1_Confidence_1.000_Length_2088	0001|Locus_5904_Transcript_7/9_Confidence_0.600_Length_3144	0001|Locus_11081_Transcript_6/7_Confidence_0.438_Length_2813	0001|Locus_20328_Transcript_1/2_Confidence_0.750_Length_1383	0003|Locus_16928_Transcript_4/5_Confidence_0.600_Length_1791
GROUP1384:	0002|Locus_10285_Transcript_1/1_Confidence_1.000_Length_2955	0002|Locus_21883_Transcript_1/3_Confidence_0.714_Length_2845	0002|Locus_20629_Transcript_4/4_Confidence_0.667_Length_3705	0001|Locus_3312_Transcript_1/6_Confidence_0.667_Length_2644	0003|Locus_14979_Transcript_5/10_Confidence_0.500_Length_299	0001|Locus_14523_Transcript_2/6_Confidence_0.600_Length_3762	0003|Locus_2502_Transcript_4/10_Confidence_0.667_Length_4960	0001|Locus_14622_Transcript_1/1_Confidence_1.000_Length_2977	0003|Locus_28244_Transcript_2/2_Confidence_0.875_Length_2880
GROUP1385:	0002|Locus_16255_Transcript_1/2_Confidence_0.750_Length_1797	0002|Locus_40514_Transcript_1/2_Confidence_0.667_Length_1696	0002|Locus_21047_Transcript_1/1_Confidence_1.000_Length_1836	0001|Locus_5311_Transcript_1/1_Confidence_1.000_Length_1848	0003|Locus_1492_Transcript_2/3_Confidence_0.714_Length_1301	0001|Locus_16555_Transcript_3/3_Confidence_0.600_Length_1658	0003|Locus_32837_Transcript_1/3_Confidence_0.667_Length_1435	0001|Locus_22006_Transcript_2/5_Confidence_0.600_Length_1957	0003|Locus_38856_Transcript_2/3_Confidence_0.714_Length_2168
GROUP1386:	0001|Locus_151_Transcript_1/1_Confidence_1.000_Length_2181	0001|Locus_7213_Transcript_1/2_Confidence_1.000_Length_2388	0001|Locus_1114_Transcript_1/1_Confidence_1.000_Length_2286	0003|Locus_16590_Transcript_4/8_Confidence_0.556_Length_2258	0003|Locus_3908_Transcript_1/2_Confidence_0.750_Length_2227	0002|Locus_1874_Transcript_1/1_Confidence_1.000_Length_2201	0002|Locus_4889_Transcript_1/1_Confidence_1.000_Length_2138	0002|Locus_1710_Transcript_2/3_Confidence_0.417_Length_3372
GROUP1387:	0001|Locus_1577_Transcript_1/1_Confidence_1.000_Length_1876	0001|Locus_17802_Transcript_3/3_Confidence_0.778_Length_1855	0001|Locus_875_Transcript_3/4_Confidence_0.500_Length_2308	0002|Locus_1131_Transcript_1/1_Confidence_1.000_Length_1799	0002|Locus_11661_Transcript_1/2_Confidence_0.667_Length_2006	0002|Locus_7908_Transcript_1/2_Confidence_0.667_Length_1762	0003|Locus_1104_Transcript_3/10_Confidence_0.259_Length_2092	0003|Locus_3589_Transcript_2/5_Confidence_0.571_Length_1134
GROUP1388:	0001|Locus_1780_Transcript_1/1_Confidence_1.000_Length_1710	0001|Locus_9274_Transcript_1/1_Confidence_1.000_Length_1394	0001|Locus_8134_Transcript_1/1_Confidence_1.000_Length_1008	0001|Locus_4498_Transcript_1/1_Confidence_1.000_Length_3142	0002|Locus_3046_Transcript_1/1_Confidence_1.000_Length_2558	0002|Locus_7963_Transcript_1/1_Confidence_1.000_Length_1093	0002|Locus_10897_Transcript_1/1_Confidence_1.000_Length_1037	0003|Locus_2153_Transcript_2/2_Confidence_0.600_Length_849
GROUP1389:	0001|Locus_2004_Transcript_5/10_Confidence_0.333_Length_2544	0001|Locus_6703_Transcript_2/2_Confidence_0.667_Length_2216	0001|Locus_2335_Transcript_9/12_Confidence_0.375_Length_2110	0003|Locus_732_Transcript_2/4_Confidence_0.727_Length_2606	0003|Locus_9435_Transcript_4/4_Confidence_0.333_Length_1953	0002|Locus_43_Transcript_1/1_Confidence_1.000_Length_2273	0002|Locus_444_Transcript_3/4_Confidence_0.625_Length_2505	0002|Locus_368_Transcript_8/11_Confidence_0.423_Length_3336
GROUP1390:	0001|Locus_2154_Transcript_3/7_Confidence_0.647_Length_2120	0001|Locus_549_Transcript_1/1_Confidence_1.000_Length_2169	0001|Locus_19039_Transcript_1/1_Confidence_1.000_Length_1737	0003|Locus_27603_Transcript_1/4_Confidence_0.700_Length_1737	0003|Locus_75031_Transcript_1/2_Confidence_0.800_Length_1353	0002|Locus_3397_Transcript_1/1_Confidence_1.000_Length_2025	0002|Locus_7463_Transcript_1/1_Confidence_1.000_Length_2050	0002|Locus_32998_Transcript_1/1_Confidence_1.000_Length_1825
GROUP1391:	0001|Locus_2473_Transcript_1/2_Confidence_0.667_Length_2474	0001|Locus_45744_Transcript_1/1_Confidence_1.000_Length_1497	0003|Locus_1946_Transcript_1/1_Confidence_1.000_Length_1889	0003|Locus_51747_Transcript_1/1_Confidence_1.000_Length_1453	0003|Locus_90988_Transcript_1/2_Confidence_0.667_Length_1024	0002|Locus_25_Transcript_3/4_Confidence_0.625_Length_2086	0002|Locus_508_Transcript_1/3_Confidence_0.600_Length_1790	0002|Locus_46216_Transcript_1/1_Confidence_1.000_Length_1584
GROUP1392:	0001|Locus_2569_Transcript_1/1_Confidence_1.000_Length_2042	0001|Locus_3619_Transcript_1/1_Confidence_1.000_Length_1839	0001|Locus_5520_Transcript_2/2_Confidence_0.667_Length_1986	0002|Locus_645_Transcript_1/1_Confidence_1.000_Length_1872	0002|Locus_8389_Transcript_1/1_Confidence_1.000_Length_1830	0002|Locus_12468_Transcript_1/1_Confidence_1.000_Length_2085	0003|Locus_10088_Transcript_1/1_Confidence_1.000_Length_1749	0003|Locus_19174_Transcript_2/10_Confidence_0.615_Length_217
GROUP1393:	0001|Locus_2577_Transcript_1/1_Confidence_1.000_Length_3181	0001|Locus_2974_Transcript_14/15_Confidence_0.312_Length_320	0001|Locus_7873_Transcript_5/6_Confidence_0.500_Length_2588	0002|Locus_126_Transcript_1/1_Confidence_1.000_Length_2149	0002|Locus_2158_Transcript_1/1_Confidence_1.000_Length_2350	0002|Locus_1472_Transcript_2/3_Confidence_0.667_Length_3256	0003|Locus_1515_Transcript_1/4_Confidence_0.625_Length_2308	0003|Locus_3467_Transcript_7/9_Confidence_0.476_Length_2663
GROUP1394:	0001|Locus_3261_Transcript_1/2_Confidence_0.750_Length_4115	0001|Locus_8524_Transcript_2/3_Confidence_0.667_Length_3139	0001|Locus_8996_Transcript_1/5_Confidence_0.667_Length_3787	0002|Locus_2322_Transcript_6/7_Confidence_0.500_Length_6647	0002|Locus_9168_Transcript_1/1_Confidence_1.000_Length_3205	0002|Locus_9347_Transcript_1/2_Confidence_0.750_Length_3844	0002|Locus_12388_Transcript_1/1_Confidence_1.000_Length_2157	0003|Locus_1700_Transcript_2/3_Confidence_0.750_Length_4218
GROUP1395:	0001|Locus_3303_Transcript_2/2_Confidence_0.667_Length_822	0001|Locus_8280_Transcript_1/3_Confidence_0.600_Length_969	0003|Locus_12965_Transcript_2/2_Confidence_1.000_Length_687	0003|Locus_26303_Transcript_1/1_Confidence_1.000_Length_687	0002|Locus_17987_Transcript_1/1_Confidence_1.000_Length_662	0002|Locus_32021_Transcript_1/1_Confidence_1.000_Length_606	0002|Locus_18500_Transcript_1/2_Confidence_0.667_Length_691	0002|Locus_10596_Transcript_2/2_Confidence_0.667_Length_844
GROUP1396:	0001|Locus_3561_Transcript_3/11_Confidence_0.267_Length_2553	0001|Locus_7804_Transcript_1/1_Confidence_1.000_Length_2755	0001|Locus_789_Transcript_3/4_Confidence_0.700_Length_2278	0003|Locus_1540_Transcript_4/8_Confidence_0.467_Length_1773	0003|Locus_1976_Transcript_3/7_Confidence_0.588_Length_2661	0003|Locus_7711_Transcript_3/5_Confidence_0.714_Length_1855	0002|Locus_470_Transcript_1/1_Confidence_1.000_Length_2000	0002|Locus_980_Transcript_8/9_Confidence_0.238_Length_2862
GROUP1397:	0001|Locus_4224_Transcript_3/3_Confidence_0.600_Length_2738	0001|Locus_4671_Transcript_1/1_Confidence_1.000_Length_2502	0003|Locus_5036_Transcript_1/1_Confidence_1.000_Length_2520	0003|Locus_6282_Transcript_3/7_Confidence_0.667_Length_2652	0003|Locus_14872_Transcript_1/6_Confidence_0.545_Length_2070	0002|Locus_12177_Transcript_1/1_Confidence_1.000_Length_2490	0002|Locus_15498_Transcript_1/1_Confidence_1.000_Length_2647	0002|Locus_14016_Transcript_1/2_Confidence_0.750_Length_2474
GROUP1398:	0001|Locus_4496_Transcript_1/2_Confidence_0.750_Length_3775	0001|Locus_722_Transcript_3/3_Confidence_0.600_Length_3797	0003|Locus_2365_Transcript_1/5_Confidence_0.500_Length_3221	0003|Locus_3923_Transcript_1/4_Confidence_0.429_Length_2033	0003|Locus_9526_Transcript_1/1_Confidence_1.000_Length_3000	0002|Locus_4810_Transcript_4/5_Confidence_0.667_Length_2434	0002|Locus_5805_Transcript_2/3_Confidence_0.667_Length_3644	0002|Locus_6106_Transcript_4/4_Confidence_0.700_Length_1783
GROUP1399:	0001|Locus_5029_Transcript_4/4_Confidence_0.700_Length_2349	0001|Locus_5153_Transcript_1/1_Confidence_1.000_Length_2353	0001|Locus_19768_Transcript_1/2_Confidence_0.750_Length_2141	0002|Locus_12363_Transcript_1/1_Confidence_1.000_Length_2316	0002|Locus_18063_Transcript_1/1_Confidence_1.000_Length_2092	0002|Locus_8593_Transcript_3/5_Confidence_0.667_Length_2503	0003|Locus_22167_Transcript_3/5_Confidence_0.667_Length_1824	0003|Locus_3145_Transcript_2/7_Confidence_0.647_Length_2113
GROUP1400:	0001|Locus_5283_Transcript_1/1_Confidence_1.000_Length_3240	0001|Locus_5425_Transcript_4/4_Confidence_0.625_Length_3264	0001|Locus_11593_Transcript_1/1_Confidence_1.000_Length_2751	0002|Locus_2489_Transcript_1/1_Confidence_1.000_Length_3263	0002|Locus_3447_Transcript_1/1_Confidence_1.000_Length_3229	0002|Locus_3863_Transcript_1/1_Confidence_1.000_Length_2755	0003|Locus_43807_Transcript_1/1_Confidence_1.000_Length_2630	0003|Locus_43885_Transcript_1/3_Confidence_0.800_Length_1733
GROUP1401:	0001|Locus_10165_Transcript_1/1_Confidence_1.000_Length_4943	0001|Locus_6552_Transcript_1/2_Confidence_0.750_Length_7261	0001|Locus_31106_Transcript_1/1_Confidence_1.000_Length_1577	0003|Locus_15311_Transcript_3/4_Confidence_0.643_Length_4553	0003|Locus_6444_Transcript_3/10_Confidence_0.645_Length_7010	0002|Locus_1784_Transcript_1/1_Confidence_1.000_Length_6526	0002|Locus_4827_Transcript_1/1_Confidence_1.000_Length_4867	0003|Locus_34730_Transcript_1/1_Confidence_1.000_Length_1292
GROUP1402:	0001|Locus_10215_Transcript_1/1_Confidence_1.000_Length_1487	0001|Locus_19858_Transcript_1/1_Confidence_1.000_Length_1788	0001|Locus_14499_Transcript_1/2_Confidence_0.667_Length_1623	0002|Locus_2796_Transcript_1/1_Confidence_1.000_Length_1332	0003|Locus_13663_Transcript_1/1_Confidence_1.000_Length_1370	0003|Locus_32626_Transcript_2/2_Confidence_0.667_Length_1318	0002|Locus_4359_Transcript_1/2_Confidence_0.750_Length_1598	0002|Locus_10257_Transcript_1/2_Confidence_0.750_Length_1318
GROUP1403:	0001|Locus_10218_Transcript_1/2_Confidence_0.750_Length_1835	0001|Locus_17472_Transcript_4/4_Confidence_0.625_Length_1724	0001|Locus_3728_Transcript_1/3_Confidence_0.667_Length_2255	0002|Locus_6253_Transcript_1/7_Confidence_0.286_Length_2158	0003|Locus_7919_Transcript_4/7_Confidence_0.438_Length_1901	0002|Locus_33405_Transcript_1/3_Confidence_0.667_Length_1892	0003|Locus_48429_Transcript_5/5_Confidence_0.692_Length_1312	0003|Locus_16232_Transcript_1/1_Confidence_1.000_Length_1697
GROUP1404:	0001|Locus_10649_Transcript_1/1_Confidence_1.000_Length_1757	0001|Locus_15000_Transcript_1/1_Confidence_1.000_Length_2011	0001|Locus_38676_Transcript_1/1_Confidence_1.000_Length_1408	0003|Locus_5299_Transcript_1/5_Confidence_0.643_Length_1886	0003|Locus_9139_Transcript_2/4_Confidence_0.667_Length_2086	0002|Locus_3162_Transcript_1/1_Confidence_1.000_Length_1803	0002|Locus_4004_Transcript_1/1_Confidence_1.000_Length_2042	0003|Locus_29676_Transcript_1/1_Confidence_1.000_Length_1146
GROUP1405:	0001|Locus_10717_Transcript_1/1_Confidence_1.000_Length_1853	0001|Locus_8198_Transcript_1/1_Confidence_1.000_Length_1983	0001|Locus_19718_Transcript_1/1_Confidence_1.000_Length_1865	0003|Locus_19706_Transcript_4/6_Confidence_0.550_Length_1477	0003|Locus_22789_Transcript_2/6_Confidence_0.526_Length_2020	0002|Locus_13888_Transcript_1/1_Confidence_1.000_Length_1794	0002|Locus_21842_Transcript_1/1_Confidence_1.000_Length_1712	0002|Locus_23273_Transcript_2/2_Confidence_0.667_Length_1757
GROUP1406:	0001|Locus_11066_Transcript_1/1_Confidence_1.000_Length_3640	0001|Locus_13547_Transcript_1/1_Confidence_1.000_Length_2898	0001|Locus_6737_Transcript_4/5_Confidence_0.545_Length_3510	0003|Locus_13403_Transcript_2/3_Confidence_0.750_Length_3587	0003|Locus_21602_Transcript_1/1_Confidence_1.000_Length_3631	0002|Locus_3180_Transcript_1/1_Confidence_1.000_Length_2813	0002|Locus_7881_Transcript_2/3_Confidence_0.714_Length_3453	0002|Locus_12968_Transcript_1/1_Confidence_1.000_Length_3569
GROUP1407:	0001|Locus_11251_Transcript_1/1_Confidence_1.000_Length_2579	0001|Locus_13548_Transcript_1/7_Confidence_0.667_Length_2051	0001|Locus_20131_Transcript_1/1_Confidence_1.000_Length_2275	0002|Locus_8413_Transcript_1/1_Confidence_1.000_Length_2093	0002|Locus_9942_Transcript_1/1_Confidence_1.000_Length_2489	0002|Locus_15190_Transcript_1/1_Confidence_1.000_Length_2289	0003|Locus_4429_Transcript_1/1_Confidence_1.000_Length_2392	0003|Locus_18894_Transcript_1/1_Confidence_1.000_Length_2366
GROUP1408:	0001|Locus_11375_Transcript_2/3_Confidence_0.600_Length_4842	0001|Locus_18151_Transcript_3/9_Confidence_0.750_Length_1490	0003|Locus_19657_Transcript_1/1_Confidence_1.000_Length_2617	0003|Locus_25498_Transcript_1/1_Confidence_1.000_Length_2746	0002|Locus_15430_Transcript_1/1_Confidence_1.000_Length_2335	0002|Locus_19593_Transcript_1/1_Confidence_1.000_Length_2823	0002|Locus_8467_Transcript_5/13_Confidence_0.271_Length_3954	0001|Locus_31726_Transcript_1/1_Confidence_1.000_Length_1262
GROUP1409:	0001|Locus_11697_Transcript_1/1_Confidence_1.000_Length_1373	0001|Locus_22809_Transcript_1/1_Confidence_1.000_Length_2026	0001|Locus_21274_Transcript_1/1_Confidence_1.000_Length_1987	0001|Locus_21940_Transcript_2/3_Confidence_0.714_Length_1547	0002|Locus_36552_Transcript_1/1_Confidence_1.000_Length_1528	0002|Locus_9901_Transcript_1/1_Confidence_1.000_Length_1050	0002|Locus_42819_Transcript_1/1_Confidence_1.000_Length_1292	0003|Locus_86656_Transcript_1/1_Confidence_1.000_Length_908
GROUP1410:	0001|Locus_11739_Transcript_3/3_Confidence_0.778_Length_3242	0001|Locus_12859_Transcript_4/5_Confidence_0.733_Length_5287	0003|Locus_21295_Transcript_6/7_Confidence_0.684_Length_3034	0003|Locus_23639_Transcript_2/3_Confidence_0.778_Length_1752	0002|Locus_7872_Transcript_1/2_Confidence_0.833_Length_1590	0002|Locus_9686_Transcript_1/3_Confidence_0.750_Length_3630	0002|Locus_14475_Transcript_1/1_Confidence_1.000_Length_1627	0003|Locus_11987_Transcript_1/2_Confidence_0.800_Length_1614
GROUP1411:	0001|Locus_11845_Transcript_1/1_Confidence_1.000_Length_2364	0001|Locus_17499_Transcript_3/3_Confidence_0.600_Length_2639	0001|Locus_45576_Transcript_1/1_Confidence_1.000_Length_1531	0003|Locus_20265_Transcript_3/4_Confidence_0.556_Length_1983	0003|Locus_8899_Transcript_2/5_Confidence_0.636_Length_2315	0002|Locus_1859_Transcript_1/3_Confidence_0.667_Length_1379	0002|Locus_45889_Transcript_1/1_Confidence_1.000_Length_1521	0002|Locus_4726_Transcript_1/1_Confidence_1.000_Length_2614
GROUP1412:	0001|Locus_12647_Transcript_1/1_Confidence_1.000_Length_2388	0001|Locus_40459_Transcript_1/1_Confidence_1.000_Length_1841	0001|Locus_19560_Transcript_1/1_Confidence_1.000_Length_3371	0003|Locus_16793_Transcript_1/2_Confidence_0.750_Length_3192	0003|Locus_23328_Transcript_1/1_Confidence_1.000_Length_3455	0002|Locus_19197_Transcript_1/1_Confidence_1.000_Length_1297	0002|Locus_20565_Transcript_1/1_Confidence_1.000_Length_2528	0002|Locus_29887_Transcript_1/1_Confidence_1.000_Length_1228
GROUP1413:	0001|Locus_12819_Transcript_2/3_Confidence_0.714_Length_1763	0001|Locus_551_Transcript_3/10_Confidence_0.545_Length_1804	0001|Locus_16377_Transcript_1/2_Confidence_0.750_Length_2127	0003|Locus_2617_Transcript_6/10_Confidence_0.548_Length_1485	0003|Locus_7003_Transcript_2/3_Confidence_0.714_Length_1975	0003|Locus_71135_Transcript_3/4_Confidence_0.667_Length_2152	0002|Locus_28461_Transcript_1/2_Confidence_0.750_Length_2170	0002|Locus_6058_Transcript_1/3_Confidence_0.667_Length_1452
GROUP1414:	0001|Locus_13161_Transcript_1/1_Confidence_1.000_Length_2163	0001|Locus_8782_Transcript_5/7_Confidence_0.647_Length_2194	0001|Locus_18501_Transcript_1/1_Confidence_1.000_Length_2234	0002|Locus_6311_Transcript_1/8_Confidence_0.650_Length_2091	0002|Locus_8826_Transcript_1/1_Confidence_1.000_Length_1961	0002|Locus_10313_Transcript_1/1_Confidence_1.000_Length_2186	0003|Locus_11964_Transcript_8/10_Confidence_0.588_Length_196	0003|Locus_14594_Transcript_1/4_Confidence_0.700_Length_1180
GROUP1415:	0001|Locus_14035_Transcript_4/4_Confidence_0.700_Length_3328	0001|Locus_4427_Transcript_1/1_Confidence_1.000_Length_2442	0001|Locus_15270_Transcript_1/1_Confidence_1.000_Length_1985	0003|Locus_277_Transcript_2/3_Confidence_0.714_Length_2464	0003|Locus_8716_Transcript_4/4_Confidence_0.400_Length_2470	0002|Locus_11238_Transcript_1/2_Confidence_0.750_Length_3306	0002|Locus_2673_Transcript_1/1_Confidence_1.000_Length_2522	0002|Locus_13852_Transcript_1/1_Confidence_1.000_Length_1964
GROUP1416:	0001|Locus_14045_Transcript_1/3_Confidence_0.714_Length_1696	0001|Locus_37200_Transcript_1/1_Confidence_1.000_Length_1827	0001|Locus_7278_Transcript_1/2_Confidence_0.750_Length_1643	0003|Locus_11155_Transcript_1/1_Confidence_1.000_Length_1664	0003|Locus_30088_Transcript_3/3_Confidence_0.714_Length_1681	0002|Locus_18989_Transcript_1/2_Confidence_0.667_Length_1654	0002|Locus_33332_Transcript_1/1_Confidence_1.000_Length_1698	0002|Locus_1322_Transcript_4/4_Confidence_0.625_Length_1283
GROUP1417:	0001|Locus_14463_Transcript_1/1_Confidence_1.000_Length_2559	0001|Locus_21236_Transcript_1/1_Confidence_1.000_Length_2537	0001|Locus_27737_Transcript_1/1_Confidence_1.000_Length_2478	0002|Locus_4522_Transcript_1/2_Confidence_0.667_Length_2561	0003|Locus_22277_Transcript_1/1_Confidence_1.000_Length_2582	0003|Locus_11559_Transcript_1/1_Confidence_1.000_Length_2576	0002|Locus_24944_Transcript_1/1_Confidence_1.000_Length_1271	0002|Locus_14738_Transcript_1/1_Confidence_1.000_Length_1113
GROUP1418:	0001|Locus_15327_Transcript_1/1_Confidence_1.000_Length_2011	0001|Locus_8487_Transcript_1/1_Confidence_1.000_Length_2336	0003|Locus_599_Transcript_1/2_Confidence_0.833_Length_2183	0003|Locus_9858_Transcript_1/1_Confidence_1.000_Length_1960	0003|Locus_7249_Transcript_1/1_Confidence_1.000_Length_2244	0002|Locus_1381_Transcript_1/2_Confidence_0.667_Length_2179	0002|Locus_8175_Transcript_1/1_Confidence_1.000_Length_2005	0002|Locus_10375_Transcript_4/4_Confidence_0.571_Length_2166
GROUP1419:	0001|Locus_16674_Transcript_1/1_Confidence_1.000_Length_3182	0001|Locus_39092_Transcript_1/1_Confidence_1.000_Length_3163	0001|Locus_18561_Transcript_1/1_Confidence_1.000_Length_2928	0003|Locus_15346_Transcript_1/1_Confidence_1.000_Length_1695	0003|Locus_28163_Transcript_3/7_Confidence_0.667_Length_3195	0003|Locus_69135_Transcript_1/4_Confidence_0.700_Length_3132	0002|Locus_11592_Transcript_3/3_Confidence_0.667_Length_3286	0002|Locus_9716_Transcript_1/1_Confidence_1.000_Length_3180
GROUP1420:	0001|Locus_16750_Transcript_1/1_Confidence_1.000_Length_1669	0001|Locus_17963_Transcript_1/1_Confidence_1.000_Length_1919	0001|Locus_17626_Transcript_2/2_Confidence_0.667_Length_1901	0003|Locus_17708_Transcript_1/1_Confidence_1.000_Length_1784	0003|Locus_25828_Transcript_3/3_Confidence_0.667_Length_1906	0003|Locus_3983_Transcript_1/1_Confidence_1.000_Length_1882	0002|Locus_16788_Transcript_1/1_Confidence_1.000_Length_1787	0002|Locus_6204_Transcript_1/1_Confidence_1.000_Length_1805
GROUP1421:	0001|Locus_17224_Transcript_1/2_Confidence_0.750_Length_2829	0001|Locus_5664_Transcript_2/3_Confidence_0.714_Length_3117	0003|Locus_16018_Transcript_1/1_Confidence_1.000_Length_2309	0003|Locus_18145_Transcript_3/5_Confidence_0.667_Length_2686	0002|Locus_12989_Transcript_2/4_Confidence_0.556_Length_2469	0002|Locus_15285_Transcript_7/12_Confidence_0.250_Length_252	0001|Locus_7114_Transcript_6/7_Confidence_0.647_Length_3335	0002|Locus_3989_Transcript_1/6_Confidence_0.615_Length_2654
GROUP1422:	0001|Locus_17317_Transcript_3/3_Confidence_0.714_Length_1963	0001|Locus_31388_Transcript_1/1_Confidence_1.000_Length_2399	0001|Locus_24996_Transcript_1/8_Confidence_0.636_Length_2083	0003|Locus_39808_Transcript_2/5_Confidence_0.692_Length_2378	0003|Locus_69022_Transcript_1/4_Confidence_0.700_Length_2329	0002|Locus_26741_Transcript_5/5_Confidence_0.667_Length_2192	0002|Locus_32288_Transcript_1/1_Confidence_1.000_Length_2300	0002|Locus_38686_Transcript_2/2_Confidence_0.750_Length_1811
GROUP1423:	0001|Locus_17959_Transcript_1/1_Confidence_1.000_Length_1646	0001|Locus_40231_Transcript_1/1_Confidence_1.000_Length_1776	0001|Locus_8730_Transcript_1/1_Confidence_1.000_Length_1575	0003|Locus_29878_Transcript_1/1_Confidence_1.000_Length_1598	0003|Locus_83061_Transcript_1/1_Confidence_1.000_Length_1478	0002|Locus_23275_Transcript_1/1_Confidence_1.000_Length_1742	0002|Locus_5924_Transcript_1/1_Confidence_1.000_Length_1622	0003|Locus_11399_Transcript_1/1_Confidence_1.000_Length_1076
GROUP1424:	0001|Locus_18401_Transcript_3/3_Confidence_0.667_Length_1620	0001|Locus_22222_Transcript_1/2_Confidence_0.667_Length_1501	0003|Locus_1397_Transcript_1/4_Confidence_0.625_Length_1470	0003|Locus_32271_Transcript_3/5_Confidence_0.667_Length_1402	0002|Locus_12725_Transcript_2/2_Confidence_0.667_Length_1566	0002|Locus_14130_Transcript_1/1_Confidence_1.000_Length_1755	0002|Locus_18857_Transcript_1/1_Confidence_1.000_Length_1657	0001|Locus_16706_Transcript_4/6_Confidence_0.583_Length_2145
GROUP1425:	0001|Locus_19802_Transcript_1/1_Confidence_1.000_Length_1920	0001|Locus_22455_Transcript_2/3_Confidence_0.667_Length_2996	0003|Locus_21729_Transcript_3/5_Confidence_0.692_Length_2177	0003|Locus_24646_Transcript_1/2_Confidence_0.750_Length_1713	0003|Locus_39244_Transcript_1/1_Confidence_1.000_Length_2013	0002|Locus_31932_Transcript_1/1_Confidence_1.000_Length_2062	0002|Locus_5135_Transcript_3/3_Confidence_0.714_Length_1956	0002|Locus_32213_Transcript_1/1_Confidence_1.000_Length_1912
GROUP1426:	0001|Locus_20335_Transcript_1/1_Confidence_1.000_Length_1629	0001|Locus_2960_Transcript_1/2_Confidence_0.750_Length_1993	0002|Locus_4688_Transcript_4/4_Confidence_0.571_Length_2061	0002|Locus_7418_Transcript_1/1_Confidence_1.000_Length_1806	0002|Locus_46033_Transcript_1/1_Confidence_1.000_Length_1632	0003|Locus_92_Transcript_1/4_Confidence_0.750_Length_1802	0003|Locus_8272_Transcript_2/3_Confidence_0.400_Length_2033	0003|Locus_44092_Transcript_1/2_Confidence_0.750_Length_1661
GROUP1427:	0001|Locus_20524_Transcript_1/1_Confidence_1.000_Length_1583	0001|Locus_6182_Transcript_1/1_Confidence_1.000_Length_1534	0002|Locus_17379_Transcript_1/2_Confidence_0.667_Length_1765	0002|Locus_7122_Transcript_1/1_Confidence_1.000_Length_1541	0002|Locus_21846_Transcript_5/6_Confidence_0.500_Length_2641	0003|Locus_40467_Transcript_1/1_Confidence_1.000_Length_1172	0001|Locus_23670_Transcript_2/3_Confidence_0.571_Length_1862	0003|Locus_43315_Transcript_3/4_Confidence_0.500_Length_1855
GROUP1428:	0001|Locus_21195_Transcript_1/1_Confidence_1.000_Length_1884	0001|Locus_33682_Transcript_1/1_Confidence_1.000_Length_1606	0002|Locus_5211_Transcript_1/1_Confidence_1.000_Length_1886	0002|Locus_5649_Transcript_1/1_Confidence_1.000_Length_1659	0001|Locus_17578_Transcript_1/3_Confidence_0.667_Length_1435	0002|Locus_11206_Transcript_1/3_Confidence_0.667_Length_1341	0003|Locus_7900_Transcript_1/5_Confidence_0.636_Length_1876	0003|Locus_27105_Transcript_1/2_Confidence_0.750_Length_1707
GROUP1429:	0001|Locus_22821_Transcript_1/2_Confidence_0.750_Length_3415	0001|Locus_23070_Transcript_2/4_Confidence_0.700_Length_3404	0001|Locus_28066_Transcript_1/3_Confidence_0.750_Length_3014	0002|Locus_23555_Transcript_2/3_Confidence_0.714_Length_3403	0002|Locus_33567_Transcript_1/1_Confidence_1.000_Length_2977	0003|Locus_26315_Transcript_1/3_Confidence_0.700_Length_2599	0002|Locus_31602_Transcript_2/3_Confidence_0.714_Length_2953	0003|Locus_32111_Transcript_4/5_Confidence_0.706_Length_3172
GROUP1430:	0001|Locus_23014_Transcript_1/1_Confidence_1.000_Length_1442	0001|Locus_25371_Transcript_7/8_Confidence_0.500_Length_2030	0003|Locus_75055_Transcript_1/1_Confidence_0.667_Length_1191	0003|Locus_75534_Transcript_1/2_Confidence_0.750_Length_1336	0003|Locus_77571_Transcript_1/1_Confidence_1.000_Length_1342	0002|Locus_11163_Transcript_1/1_Confidence_1.000_Length_1248	0002|Locus_33684_Transcript_3/3_Confidence_0.600_Length_1490	0002|Locus_36427_Transcript_1/1_Confidence_1.000_Length_1401
GROUP1431:	0001|Locus_23484_Transcript_1/1_Confidence_1.000_Length_1735	0001|Locus_46172_Transcript_1/1_Confidence_1.000_Length_1567	0001|Locus_45745_Transcript_1/1_Confidence_1.000_Length_1826	0002|Locus_20264_Transcript_1/1_Confidence_1.000_Length_1736	0002|Locus_29234_Transcript_1/1_Confidence_1.000_Length_2110	0002|Locus_22163_Transcript_1/1_Confidence_1.000_Length_1736	0003|Locus_53084_Transcript_1/1_Confidence_0.800_Length_1915	0003|Locus_73786_Transcript_1/1_Confidence_1.000_Length_1146
GROUP1432:	0001|Locus_24163_Transcript_4/4_Confidence_0.571_Length_1462	0001|Locus_34528_Transcript_1/1_Confidence_1.000_Length_1346	0001|Locus_42654_Transcript_1/1_Confidence_1.000_Length_1537	0003|Locus_27241_Transcript_1/1_Confidence_1.000_Length_1094	0003|Locus_57225_Transcript_2/3_Confidence_0.429_Length_1399	0002|Locus_25504_Transcript_1/1_Confidence_1.000_Length_1388	0002|Locus_28309_Transcript_3/3_Confidence_0.667_Length_1431	0002|Locus_28094_Transcript_1/1_Confidence_1.000_Length_1508
GROUP1433:	0001|Locus_25385_Transcript_1/1_Confidence_1.000_Length_1962	0001|Locus_5584_Transcript_1/2_Confidence_0.750_Length_2220	0001|Locus_44168_Transcript_1/1_Confidence_1.000_Length_1343	0003|Locus_25432_Transcript_2/7_Confidence_0.588_Length_1989	0003|Locus_9803_Transcript_1/7_Confidence_0.667_Length_2315	0002|Locus_31467_Transcript_1/2_Confidence_0.750_Length_2125	0002|Locus_32540_Transcript_1/1_Confidence_1.000_Length_2297	0002|Locus_32164_Transcript_1/1_Confidence_1.000_Length_2336
GROUP1434:	0001|Locus_26147_Transcript_1/1_Confidence_1.000_Length_1900	0001|Locus_38379_Transcript_1/1_Confidence_1.000_Length_2194	0003|Locus_13940_Transcript_4/9_Confidence_0.652_Length_2736	0003|Locus_60649_Transcript_1/4_Confidence_0.625_Length_1867	0003|Locus_73706_Transcript_1/3_Confidence_0.750_Length_2281	0002|Locus_30723_Transcript_1/1_Confidence_1.000_Length_2167	0002|Locus_37103_Transcript_1/1_Confidence_1.000_Length_1912	0001|Locus_4934_Transcript_2/4_Confidence_0.167_Length_1313
GROUP1435:	0001|Locus_27694_Transcript_1/1_Confidence_1.000_Length_2160	0001|Locus_37251_Transcript_1/1_Confidence_1.000_Length_2403	0001|Locus_4089_Transcript_1/1_Confidence_1.000_Length_2036	0002|Locus_27429_Transcript_1/1_Confidence_1.000_Length_2015	0002|Locus_31482_Transcript_1/1_Confidence_1.000_Length_2226	0002|Locus_5742_Transcript_2/3_Confidence_0.714_Length_1923	0003|Locus_52967_Transcript_1/1_Confidence_1.000_Length_2085	0003|Locus_60569_Transcript_2/5_Confidence_0.615_Length_1496
GROUP1436:	0001|Locus_31193_Transcript_1/1_Confidence_1.000_Length_1367	0001|Locus_35914_Transcript_1/1_Confidence_1.000_Length_1487	0003|Locus_18992_Transcript_1/1_Confidence_1.000_Length_1443	0003|Locus_19702_Transcript_1/2_Confidence_0.750_Length_1188	0002|Locus_17924_Transcript_1/1_Confidence_1.000_Length_1313	0002|Locus_42192_Transcript_1/1_Confidence_1.000_Length_1438	0002|Locus_22190_Transcript_1/1_Confidence_1.000_Length_1486	0001|Locus_42331_Transcript_1/1_Confidence_1.000_Length_1153
GROUP1437:	0001|Locus_34519_Transcript_3/3_Confidence_0.600_Length_2160	0001|Locus_41816_Transcript_1/1_Confidence_1.000_Length_2124	0001|Locus_39163_Transcript_1/4_Confidence_0.727_Length_2201	0003|Locus_68007_Transcript_4/4_Confidence_0.571_Length_2121	0003|Locus_74617_Transcript_1/1_Confidence_1.000_Length_2086	0002|Locus_28141_Transcript_3/3_Confidence_0.600_Length_2140	0003|Locus_5413_Transcript_7/10_Confidence_0.484_Length_2028	0002|Locus_43155_Transcript_1/1_Confidence_1.000_Length_1368
GROUP1438:	0001|Locus_38490_Transcript_1/1_Confidence_1.000_Length_2666	0001|Locus_45378_Transcript_1/1_Confidence_1.000_Length_2017	0002|Locus_1196_Transcript_1/1_Confidence_1.000_Length_2287	0002|Locus_2346_Transcript_2/3_Confidence_0.857_Length_2588	0002|Locus_35735_Transcript_1/1_Confidence_1.000_Length_2003	0002|Locus_8487_Transcript_6/8_Confidence_0.143_Length_4993	0003|Locus_64420_Transcript_1/1_Confidence_1.000_Length_1820	0003|Locus_682_Transcript_3/10_Confidence_0.455_Length_2832
GROUP1439:	0001|Locus_45586_Transcript_1/1_Confidence_1.000_Length_1954	0001|Locus_7547_Transcript_1/1_Confidence_1.000_Length_2216	0003|Locus_3319_Transcript_5/10_Confidence_0.341_Length_2207	0003|Locus_9592_Transcript_1/1_Confidence_1.000_Length_1739	0003|Locus_14903_Transcript_2/4_Confidence_0.625_Length_2148	0002|Locus_2807_Transcript_1/2_Confidence_0.667_Length_2113	0002|Locus_658_Transcript_1/1_Confidence_1.000_Length_2282	0002|Locus_46430_Transcript_1/1_Confidence_1.000_Length_1933
GROUP1440:	0003|Locus_1617_Transcript_3/9_Confidence_0.550_Length_2560	0003|Locus_906_Transcript_5/8_Confidence_0.278_Length_2426	0003|Locus_2723_Transcript_1/4_Confidence_0.778_Length_2711	0002|Locus_1983_Transcript_1/2_Confidence_0.800_Length_2886	0002|Locus_3474_Transcript_1/2_Confidence_0.833_Length_2641	0001|Locus_33_Transcript_3/5_Confidence_0.667_Length_3190	0001|Locus_2791_Transcript_1/2_Confidence_0.833_Length_3256	0001|Locus_3474_Transcript_2/3_Confidence_0.750_Length_3640
GROUP1441:	0003|Locus_1872_Transcript_5/8_Confidence_0.636_Length_2583	0003|Locus_2413_Transcript_6/10_Confidence_0.514_Length_2569	0003|Locus_15104_Transcript_2/3_Confidence_0.667_Length_1976	0002|Locus_3315_Transcript_1/2_Confidence_0.800_Length_2161	0002|Locus_8784_Transcript_3/3_Confidence_0.667_Length_2187	0001|Locus_7216_Transcript_1/2_Confidence_0.800_Length_2187	0001|Locus_15550_Transcript_3/4_Confidence_0.700_Length_2486	0002|Locus_3440_Transcript_2/5_Confidence_0.636_Length_2678
GROUP1442:	0003|Locus_2488_Transcript_1/1_Confidence_1.000_Length_3282	0003|Locus_7872_Transcript_1/8_Confidence_0.684_Length_3642	0003|Locus_10664_Transcript_9/10_Confidence_0.545_Length_311	0001|Locus_609_Transcript_3/5_Confidence_0.643_Length_2137	0002|Locus_4191_Transcript_7/7_Confidence_0.500_Length_3165	0001|Locus_2227_Transcript_6/7_Confidence_0.632_Length_2770	0002|Locus_2103_Transcript_3/4_Confidence_0.700_Length_3573	0001|Locus_14828_Transcript_1/2_Confidence_0.750_Length_1395
GROUP1443:	0003|Locus_2841_Transcript_4/5_Confidence_0.692_Length_5788	0003|Locus_9467_Transcript_1/2_Confidence_0.750_Length_2530	0003|Locus_24236_Transcript_1/1_Confidence_1.000_Length_2130	0001|Locus_2953_Transcript_2/3_Confidence_0.714_Length_5685	0002|Locus_3295_Transcript_1/1_Confidence_1.000_Length_3051	0002|Locus_1761_Transcript_4/4_Confidence_0.625_Length_2644	0001|Locus_35844_Transcript_1/1_Confidence_1.000_Length_1595	0002|Locus_32276_Transcript_1/1_Confidence_1.000_Length_1647
GROUP1444:	0003|Locus_4746_Transcript_4/6_Confidence_0.533_Length_3151	0003|Locus_840_Transcript_3/4_Confidence_0.545_Length_1925	0002|Locus_1465_Transcript_5/5_Confidence_0.545_Length_2265	0002|Locus_1746_Transcript_1/2_Confidence_0.667_Length_1783	0001|Locus_2215_Transcript_2/2_Confidence_0.333_Length_1944	0002|Locus_7671_Transcript_2/2_Confidence_0.333_Length_2000	0003|Locus_15676_Transcript_2/3_Confidence_0.571_Length_1760	0001|Locus_6022_Transcript_1/3_Confidence_0.333_Length_1704
GROUP1445:	0003|Locus_15368_Transcript_1/4_Confidence_0.700_Length_1472	0003|Locus_9648_Transcript_5/10_Confidence_0.522_Length_2419	0002|Locus_356_Transcript_1/1_Confidence_1.000_Length_2414	0002|Locus_9579_Transcript_2/3_Confidence_0.714_Length_2775	0002|Locus_21661_Transcript_1/2_Confidence_0.667_Length_2273	0001|Locus_3206_Transcript_3/6_Confidence_0.571_Length_3139	0001|Locus_11159_Transcript_2/3_Confidence_0.714_Length_2517	0001|Locus_13308_Transcript_3/4_Confidence_0.667_Length_2291
GROUP1446:	0003|Locus_16831_Transcript_1/1_Confidence_1.000_Length_1992	0003|Locus_64891_Transcript_2/2_Confidence_0.667_Length_2315	0003|Locus_84603_Transcript_1/2_Confidence_0.750_Length_2237	0002|Locus_4241_Transcript_1/1_Confidence_1.000_Length_2029	0002|Locus_46870_Transcript_1/1_Confidence_1.000_Length_2240	0001|Locus_4406_Transcript_1/1_Confidence_1.000_Length_2017	0001|Locus_18399_Transcript_1/1_Confidence_1.000_Length_2239	0001|Locus_28375_Transcript_1/1_Confidence_1.000_Length_1551
GROUP1447:	0003|Locus_17127_Transcript_3/3_Confidence_0.600_Length_1914	0003|Locus_9066_Transcript_2/3_Confidence_0.500_Length_1618	0002|Locus_21_Transcript_1/1_Confidence_1.000_Length_2035	0002|Locus_26954_Transcript_1/1_Confidence_1.000_Length_1673	0002|Locus_11431_Transcript_2/2_Confidence_0.667_Length_2103	0001|Locus_786_Transcript_1/1_Confidence_1.000_Length_2374	0001|Locus_9214_Transcript_1/1_Confidence_1.000_Length_1623	0001|Locus_16715_Transcript_2/3_Confidence_0.714_Length_2191
GROUP1448:	0003|Locus_19462_Transcript_1/4_Confidence_0.727_Length_1831	0003|Locus_67_Transcript_1/3_Confidence_0.667_Length_1530	0002|Locus_553_Transcript_1/1_Confidence_1.000_Length_2640	0002|Locus_9519_Transcript_1/2_Confidence_0.667_Length_1851	0002|Locus_8866_Transcript_1/1_Confidence_1.000_Length_1417	0002|Locus_19067_Transcript_3/4_Confidence_0.286_Length_1835	0001|Locus_8302_Transcript_1/3_Confidence_0.800_Length_2034	0001|Locus_19981_Transcript_1/1_Confidence_1.000_Length_2067
GROUP1449:	0003|Locus_20577_Transcript_1/3_Confidence_0.778_Length_1704	0003|Locus_3268_Transcript_9/10_Confidence_0.690_Length_7424	0002|Locus_11328_Transcript_1/2_Confidence_0.800_Length_5898	0002|Locus_25430_Transcript_1/1_Confidence_1.000_Length_1679	0001|Locus_4421_Transcript_3/5_Confidence_0.778_Length_6541	0003|Locus_1657_Transcript_2/5_Confidence_0.765_Length_1875	0001|Locus_11982_Transcript_3/4_Confidence_0.786_Length_5653	0003|Locus_21207_Transcript_1/4_Confidence_0.700_Length_1783
GROUP1450:	0003|Locus_37457_Transcript_1/3_Confidence_0.714_Length_2523	0003|Locus_51129_Transcript_1/2_Confidence_0.750_Length_2577	0002|Locus_30930_Transcript_1/1_Confidence_1.000_Length_2662	0002|Locus_45669_Transcript_1/1_Confidence_1.000_Length_2120	0001|Locus_24658_Transcript_1/1_Confidence_1.000_Length_1736	0002|Locus_26524_Transcript_1/1_Confidence_1.000_Length_1558	0001|Locus_30708_Transcript_1/1_Confidence_1.000_Length_2565	0003|Locus_70050_Transcript_1/1_Confidence_1.000_Length_1629
GROUP1451:	0003|Locus_90961_Transcript_2/4_Confidence_0.625_Length_2537	0003|Locus_9548_Transcript_1/4_Confidence_0.727_Length_2891	0002|Locus_3299_Transcript_1/3_Confidence_0.667_Length_3128	0002|Locus_5658_Transcript_3/3_Confidence_0.600_Length_2886	0002|Locus_47226_Transcript_1/1_Confidence_1.000_Length_1271	0001|Locus_9915_Transcript_5/6_Confidence_0.667_Length_3405	0003|Locus_1459_Transcript_3/5_Confidence_0.643_Length_2990	0001|Locus_10108_Transcript_1/5_Confidence_0.692_Length_2996
GROUP1452:	0002|Locus_1247_Transcript_10/18_Confidence_0.309_Length_416	0002|Locus_21552_Transcript_1/1_Confidence_1.000_Length_3559	0001|Locus_1952_Transcript_7/10_Confidence_0.613_Length_3118	0003|Locus_77_Transcript_2/6_Confidence_0.667_Length_3089	0001|Locus_5226_Transcript_10/15_Confidence_0.460_Length_380	0003|Locus_9993_Transcript_2/2_Confidence_0.667_Length_1455	0001|Locus_6239_Transcript_6/7_Confidence_0.632_Length_5103	0003|Locus_23813_Transcript_4/7_Confidence_0.600_Length_3664
GROUP1453:	0002|Locus_19981_Transcript_1/1_Confidence_1.000_Length_1663	0002|Locus_9352_Transcript_1/2_Confidence_0.667_Length_1768	0002|Locus_23192_Transcript_1/1_Confidence_1.000_Length_1631	0001|Locus_11041_Transcript_1/3_Confidence_0.667_Length_1894	0003|Locus_20731_Transcript_1/5_Confidence_0.444_Length_1667	0001|Locus_11869_Transcript_2/5_Confidence_0.667_Length_2035	0003|Locus_18132_Transcript_3/7_Confidence_0.700_Length_1627	0003|Locus_54882_Transcript_1/1_Confidence_1.000_Length_1433
GROUP1454:	0002|Locus_46100_Transcript_1/1_Confidence_1.000_Length_2078	0002|Locus_46260_Transcript_1/1_Confidence_1.000_Length_2036	0002|Locus_46234_Transcript_1/1_Confidence_1.000_Length_1912	0001|Locus_45567_Transcript_1/1_Confidence_1.000_Length_1771	0003|Locus_90661_Transcript_1/2_Confidence_0.750_Length_1940	0001|Locus_45853_Transcript_1/1_Confidence_1.000_Length_1370	0001|Locus_45917_Transcript_1/1_Confidence_1.000_Length_1608	0003|Locus_89217_Transcript_1/1_Confidence_1.000_Length_1287
GROUP1455:	0001|Locus_285_Transcript_6/8_Confidence_0.389_Length_1741	0001|Locus_3181_Transcript_3/3_Confidence_0.600_Length_1432	0001|Locus_3383_Transcript_5/6_Confidence_0.615_Length_2290	0003|Locus_21365_Transcript_2/4_Confidence_0.625_Length_1372	0003|Locus_5025_Transcript_2/3_Confidence_0.750_Length_1480	0002|Locus_1708_Transcript_1/2_Confidence_0.750_Length_1575	0002|Locus_3821_Transcript_3/3_Confidence_0.667_Length_1475
GROUP1456:	0001|Locus_764_Transcript_8/10_Confidence_0.469_Length_5101	0001|Locus_9337_Transcript_1/1_Confidence_1.000_Length_2468	0001|Locus_15936_Transcript_1/1_Confidence_1.000_Length_3833	0003|Locus_915_Transcript_4/4_Confidence_0.571_Length_2763	0002|Locus_20473_Transcript_1/1_Confidence_1.000_Length_1745	0002|Locus_15128_Transcript_1/1_Confidence_1.000_Length_1122	0002|Locus_7742_Transcript_1/1_Confidence_1.000_Length_1797
GROUP1457:	0001|Locus_1220_Transcript_1/2_Confidence_0.667_Length_2663	0001|Locus_20387_Transcript_1/2_Confidence_0.750_Length_2785	0001|Locus_9812_Transcript_2/3_Confidence_0.600_Length_2177	0003|Locus_32856_Transcript_1/2_Confidence_0.750_Length_2246	0003|Locus_49530_Transcript_1/6_Confidence_0.667_Length_2505	0002|Locus_11883_Transcript_1/1_Confidence_1.000_Length_2797	0002|Locus_20503_Transcript_1/2_Confidence_0.750_Length_2770
GROUP1458:	0001|Locus_1226_Transcript_3/8_Confidence_0.565_Length_4476	0001|Locus_16764_Transcript_1/10_Confidence_0.615_Length_371	0003|Locus_15277_Transcript_3/6_Confidence_0.688_Length_2996	0003|Locus_9224_Transcript_2/4_Confidence_0.625_Length_3002	0002|Locus_11749_Transcript_1/2_Confidence_0.857_Length_2107	0002|Locus_8300_Transcript_2/3_Confidence_0.600_Length_3489	0002|Locus_706_Transcript_1/5_Confidence_0.667_Length_2989
GROUP1459:	0001|Locus_1244_Transcript_1/1_Confidence_1.000_Length_4648	0001|Locus_602_Transcript_1/1_Confidence_1.000_Length_1959	0001|Locus_18856_Transcript_1/1_Confidence_1.000_Length_1257	0002|Locus_5133_Transcript_1/2_Confidence_0.750_Length_4092	0002|Locus_7260_Transcript_3/3_Confidence_0.400_Length_1980	0003|Locus_9753_Transcript_1/5_Confidence_0.667_Length_1293	0003|Locus_1324_Transcript_3/10_Confidence_0.585_Length_4402
GROUP1460:	0001|Locus_1473_Transcript_4/4_Confidence_0.700_Length_4528	0001|Locus_350_Transcript_4/7_Confidence_0.385_Length_2556	0003|Locus_14635_Transcript_1/1_Confidence_1.000_Length_3264	0003|Locus_5997_Transcript_5/6_Confidence_0.471_Length_2623	0002|Locus_21505_Transcript_4/4_Confidence_0.667_Length_4331	0002|Locus_4296_Transcript_3/3_Confidence_0.600_Length_2629	0003|Locus_35691_Transcript_1/1_Confidence_1.000_Length_1240
GROUP1461:	0001|Locus_1650_Transcript_5/6_Confidence_0.583_Length_3491	0001|Locus_34637_Transcript_1/5_Confidence_0.667_Length_2493	0003|Locus_17757_Transcript_7/8_Confidence_0.556_Length_2691	0003|Locus_3731_Transcript_7/7_Confidence_0.600_Length_2174	0002|Locus_4415_Transcript_4/6_Confidence_0.615_Length_2406	0002|Locus_469_Transcript_5/5_Confidence_0.600_Length_2064	0002|Locus_27284_Transcript_3/4_Confidence_0.700_Length_1867
GROUP1462:	0001|Locus_2159_Transcript_1/1_Confidence_1.000_Length_3628	0001|Locus_570_Transcript_5/6_Confidence_0.722_Length_10819	0003|Locus_15666_Transcript_1/4_Confidence_0.667_Length_3636	0003|Locus_851_Transcript_9/10_Confidence_0.606_Length_8354	0002|Locus_5199_Transcript_1/1_Confidence_1.000_Length_3652	0002|Locus_6019_Transcript_3/4_Confidence_0.700_Length_10459	0003|Locus_12492_Transcript_5/8_Confidence_0.522_Length_2508
GROUP1463:	0001|Locus_2433_Transcript_1/2_Confidence_0.750_Length_2231	0001|Locus_40631_Transcript_2/3_Confidence_0.667_Length_2091	0003|Locus_20367_Transcript_3/5_Confidence_0.636_Length_1992	0003|Locus_80563_Transcript_1/2_Confidence_0.667_Length_1511	0002|Locus_13107_Transcript_1/2_Confidence_0.750_Length_2087	0002|Locus_6293_Transcript_1/1_Confidence_1.000_Length_2206	0002|Locus_42461_Transcript_1/1_Confidence_1.000_Length_1999
GROUP1464:	0001|Locus_2480_Transcript_2/6_Confidence_0.591_Length_2310	0001|Locus_3670_Transcript_4/5_Confidence_0.636_Length_3349	0002|Locus_1436_Transcript_1/2_Confidence_0.800_Length_2047	0002|Locus_8216_Transcript_1/1_Confidence_1.000_Length_2638	0003|Locus_790_Transcript_1/2_Confidence_0.750_Length_1832	0003|Locus_17657_Transcript_2/2_Confidence_0.600_Length_1711	0003|Locus_6749_Transcript_1/2_Confidence_0.800_Length_1205
GROUP1465:	0001|Locus_2617_Transcript_1/2_Confidence_0.667_Length_3285	0001|Locus_6894_Transcript_2/3_Confidence_0.667_Length_3245	0003|Locus_13360_Transcript_1/4_Confidence_0.700_Length_3049	0003|Locus_28541_Transcript_1/1_Confidence_1.000_Length_3132	0002|Locus_10322_Transcript_1/1_Confidence_1.000_Length_3179	0002|Locus_4563_Transcript_1/1_Confidence_1.000_Length_1263	0002|Locus_12953_Transcript_1/1_Confidence_1.000_Length_1083
GROUP1466:	0001|Locus_3147_Transcript_3/4_Confidence_0.667_Length_2908	0001|Locus_4570_Transcript_16/21_Confidence_0.173_Length_336	0002|Locus_10089_Transcript_1/3_Confidence_0.667_Length_1840	0003|Locus_3140_Transcript_3/5_Confidence_0.636_Length_2459	0002|Locus_3563_Transcript_13/16_Confidence_0.463_Length_309	0003|Locus_11256_Transcript_4/8_Confidence_0.636_Length_4342	0003|Locus_9231_Transcript_2/11_Confidence_0.413_Length_2370
GROUP1467:	0001|Locus_3215_Transcript_1/2_Confidence_0.750_Length_3792	0001|Locus_4200_Transcript_2/4_Confidence_0.556_Length_4118	0003|Locus_10796_Transcript_3/5_Confidence_0.667_Length_2345	0003|Locus_2389_Transcript_2/8_Confidence_0.619_Length_3819	0002|Locus_4066_Transcript_3/4_Confidence_0.600_Length_3925	0002|Locus_4665_Transcript_2/3_Confidence_0.667_Length_4047	0003|Locus_7676_Transcript_2/3_Confidence_0.667_Length_1612
GROUP1468:	0001|Locus_3409_Transcript_1/2_Confidence_0.667_Length_2962	0001|Locus_45387_Transcript_1/2_Confidence_0.667_Length_1617	0003|Locus_84206_Transcript_2/2_Confidence_0.667_Length_1680	0003|Locus_91595_Transcript_1/1_Confidence_1.000_Length_1671	0002|Locus_11543_Transcript_1/2_Confidence_0.833_Length_2146	0002|Locus_19608_Transcript_1/2_Confidence_0.750_Length_2881	0002|Locus_37794_Transcript_1/1_Confidence_1.000_Length_1733
GROUP1469:	0001|Locus_3843_Transcript_2/3_Confidence_0.714_Length_2040	0001|Locus_4235_Transcript_1/1_Confidence_1.000_Length_1897	0003|Locus_1921_Transcript_1/1_Confidence_1.000_Length_2075	0003|Locus_7650_Transcript_1/4_Confidence_0.667_Length_2036	0002|Locus_8867_Transcript_1/1_Confidence_1.000_Length_1907	0002|Locus_8936_Transcript_3/3_Confidence_0.667_Length_1940	0003|Locus_3918_Transcript_3/3_Confidence_0.600_Length_1609
GROUP1470:	0001|Locus_4514_Transcript_1/2_Confidence_0.750_Length_7309	0001|Locus_8049_Transcript_1/1_Confidence_1.000_Length_6823	0003|Locus_15697_Transcript_1/5_Confidence_0.692_Length_6728	0003|Locus_3117_Transcript_4/7_Confidence_0.556_Length_7352	0002|Locus_11635_Transcript_1/1_Confidence_1.000_Length_5615	0002|Locus_15454_Transcript_1/1_Confidence_1.000_Length_7098	0002|Locus_15416_Transcript_1/1_Confidence_1.000_Length_1294
GROUP1471:	0001|Locus_5396_Transcript_1/3_Confidence_0.750_Length_4526	0001|Locus_971_Transcript_6/10_Confidence_0.537_Length_5680	0003|Locus_2709_Transcript_4/7_Confidence_0.647_Length_4097	0003|Locus_32501_Transcript_1/1_Confidence_1.000_Length_2261	0003|Locus_26607_Transcript_1/2_Confidence_0.800_Length_2304	0002|Locus_21636_Transcript_1/1_Confidence_1.000_Length_4491	0002|Locus_587_Transcript_11/13_Confidence_0.413_Length_5350
GROUP1472:	0001|Locus_5429_Transcript_1/1_Confidence_1.000_Length_1993	0001|Locus_8640_Transcript_4/5_Confidence_0.182_Length_1935	0002|Locus_196_Transcript_1/3_Confidence_0.667_Length_1898	0002|Locus_2896_Transcript_1/2_Confidence_0.750_Length_2133	0002|Locus_1462_Transcript_1/1_Confidence_1.000_Length_1923	0002|Locus_846_Transcript_2/4_Confidence_0.700_Length_2216	0003|Locus_19848_Transcript_1/1_Confidence_1.000_Length_912
GROUP1473:	0001|Locus_6889_Transcript_1/2_Confidence_0.750_Length_6676	0001|Locus_9332_Transcript_2/3_Confidence_0.714_Length_6478	0003|Locus_5273_Transcript_1/10_Confidence_0.649_Length_4893	0003|Locus_7372_Transcript_5/6_Confidence_0.706_Length_6509	0002|Locus_10369_Transcript_1/2_Confidence_0.750_Length_6698	0002|Locus_480_Transcript_1/2_Confidence_0.750_Length_6778	0003|Locus_16089_Transcript_2/3_Confidence_0.714_Length_1767
GROUP1474:	0001|Locus_9418_Transcript_4/10_Confidence_0.533_Length_2411	0001|Locus_9804_Transcript_4/4_Confidence_0.700_Length_4235	0003|Locus_1318_Transcript_4/4_Confidence_0.700_Length_3950	0003|Locus_24000_Transcript_9/10_Confidence_0.654_Length_434	0002|Locus_7032_Transcript_3/7_Confidence_0.562_Length_2716	0002|Locus_9367_Transcript_1/1_Confidence_1.000_Length_4286	0002|Locus_20741_Transcript_1/2_Confidence_0.750_Length_1547
GROUP1475:	0001|Locus_10125_Transcript_7/9_Confidence_0.500_Length_3533	0001|Locus_9302_Transcript_2/3_Confidence_0.714_Length_3930	0002|Locus_10013_Transcript_1/1_Confidence_1.000_Length_3206	0002|Locus_46389_Transcript_1/1_Confidence_1.000_Length_2771	0002|Locus_15833_Transcript_1/3_Confidence_0.750_Length_3476	0003|Locus_9974_Transcript_1/10_Confidence_0.652_Length_3218	0003|Locus_7444_Transcript_2/4_Confidence_0.727_Length_1122
GROUP1476:	0001|Locus_10341_Transcript_1/1_Confidence_1.000_Length_2200	0001|Locus_9353_Transcript_1/1_Confidence_1.000_Length_2262	0003|Locus_13566_Transcript_1/1_Confidence_1.000_Length_1863	0003|Locus_17018_Transcript_2/3_Confidence_0.714_Length_2055	0002|Locus_10908_Transcript_1/2_Confidence_0.667_Length_1946	0002|Locus_12114_Transcript_1/2_Confidence_0.667_Length_2343	0002|Locus_33593_Transcript_1/1_Confidence_1.000_Length_1935
GROUP1477:	0001|Locus_10555_Transcript_1/1_Confidence_1.000_Length_1802	0001|Locus_14518_Transcript_2/3_Confidence_0.667_Length_3040	0001|Locus_15683_Transcript_4/5_Confidence_0.667_Length_2313	0003|Locus_1126_Transcript_2/3_Confidence_0.667_Length_1767	0003|Locus_21915_Transcript_2/4_Confidence_0.769_Length_2068	0002|Locus_10565_Transcript_1/3_Confidence_0.600_Length_1824	0002|Locus_6447_Transcript_2/3_Confidence_0.667_Length_2086
GROUP1478:	0001|Locus_10799_Transcript_1/3_Confidence_0.714_Length_7966	0001|Locus_566_Transcript_1/2_Confidence_0.875_Length_13631	0001|Locus_13642_Transcript_1/4_Confidence_0.700_Length_5510	0003|Locus_6922_Transcript_1/1_Confidence_1.000_Length_13481	0003|Locus_7569_Transcript_4/4_Confidence_0.444_Length_13525	0002|Locus_1112_Transcript_1/1_Confidence_1.000_Length_12104	0002|Locus_8818_Transcript_1/2_Confidence_0.750_Length_13574
GROUP1479:	0001|Locus_10807_Transcript_3/4_Confidence_0.700_Length_3499	0001|Locus_5713_Transcript_3/6_Confidence_0.643_Length_3792	0003|Locus_13426_Transcript_1/7_Confidence_0.684_Length_1842	0003|Locus_15439_Transcript_4/11_Confidence_0.231_Length_345	0002|Locus_10721_Transcript_1/2_Confidence_0.750_Length_3485	0002|Locus_9572_Transcript_3/4_Confidence_0.636_Length_4151	0003|Locus_18419_Transcript_2/6_Confidence_0.667_Length_1400
GROUP1480:	0001|Locus_10822_Transcript_1/1_Confidence_1.000_Length_1734	0001|Locus_46734_Transcript_1/2_Confidence_0.667_Length_1684	0001|Locus_46056_Transcript_1/1_Confidence_1.000_Length_1750	0003|Locus_51647_Transcript_1/3_Confidence_0.667_Length_1749	0003|Locus_53045_Transcript_1/4_Confidence_0.667_Length_1937	0002|Locus_28471_Transcript_1/1_Confidence_1.000_Length_1525	0002|Locus_43963_Transcript_2/3_Confidence_0.667_Length_1813
GROUP1481:	0001|Locus_11034_Transcript_1/1_Confidence_1.000_Length_1926	0001|Locus_13902_Transcript_4/7_Confidence_0.562_Length_1908	0001|Locus_13387_Transcript_1/1_Confidence_1.000_Length_1865	0002|Locus_16984_Transcript_1/1_Confidence_1.000_Length_1797	0002|Locus_22089_Transcript_1/1_Confidence_1.000_Length_1802	0003|Locus_44514_Transcript_4/9_Confidence_0.433_Length_1591	0003|Locus_24841_Transcript_1/1_Confidence_1.000_Length_1181
GROUP1482:	0001|Locus_11085_Transcript_1/2_Confidence_0.750_Length_2950	0001|Locus_23150_Transcript_1/1_Confidence_1.000_Length_3266	0001|Locus_19919_Transcript_1/1_Confidence_1.000_Length_3187	0003|Locus_22322_Transcript_2/5_Confidence_0.600_Length_3059	0003|Locus_66440_Transcript_1/4_Confidence_0.692_Length_3269	0002|Locus_29909_Transcript_1/1_Confidence_1.000_Length_3289	0002|Locus_9962_Transcript_1/1_Confidence_1.000_Length_3060
GROUP1483:	0001|Locus_11218_Transcript_1/2_Confidence_0.833_Length_4012	0001|Locus_12460_Transcript_3/3_Confidence_0.750_Length_5672	0003|Locus_3985_Transcript_1/2_Confidence_0.889_Length_3891	0003|Locus_4805_Transcript_1/5_Confidence_0.600_Length_2614	0002|Locus_22310_Transcript_1/2_Confidence_0.800_Length_3709	0002|Locus_3123_Transcript_1/2_Confidence_0.833_Length_4072	0003|Locus_4440_Transcript_2/4_Confidence_0.643_Length_1353
GROUP1484:	0001|Locus_11561_Transcript_1/1_Confidence_1.000_Length_3033	0001|Locus_17786_Transcript_1/1_Confidence_1.000_Length_2496	0003|Locus_12423_Transcript_1/2_Confidence_0.750_Length_2399	0003|Locus_6564_Transcript_1/2_Confidence_0.750_Length_3052	0002|Locus_10478_Transcript_1/1_Confidence_1.000_Length_2642	0002|Locus_12501_Transcript_3/4_Confidence_0.400_Length_2766	0002|Locus_5048_Transcript_1/1_Confidence_1.000_Length_2838
GROUP1485:	0001|Locus_12005_Transcript_1/1_Confidence_1.000_Length_2474	0001|Locus_7808_Transcript_1/2_Confidence_0.667_Length_2286	0003|Locus_13544_Transcript_1/1_Confidence_1.000_Length_2159	0003|Locus_22146_Transcript_1/2_Confidence_0.750_Length_2411	0002|Locus_15371_Transcript_1/1_Confidence_1.000_Length_2254	0002|Locus_6559_Transcript_1/1_Confidence_1.000_Length_2241	0003|Locus_2163_Transcript_3/4_Confidence_0.429_Length_2690
GROUP1486:	0001|Locus_12307_Transcript_3/3_Confidence_0.600_Length_1803	0001|Locus_4000_Transcript_1/2_Confidence_0.667_Length_1959	0003|Locus_15740_Transcript_3/5_Confidence_0.714_Length_1765	0003|Locus_9306_Transcript_1/4_Confidence_0.700_Length_1838	0002|Locus_13903_Transcript_1/1_Confidence_1.000_Length_1823	0002|Locus_9647_Transcript_1/1_Confidence_1.000_Length_1762	0002|Locus_33233_Transcript_1/1_Confidence_1.000_Length_1956
GROUP1487:	0001|Locus_12429_Transcript_4/7_Confidence_0.588_Length_2220	0001|Locus_13272_Transcript_2/2_Confidence_0.667_Length_1789	0001|Locus_15276_Transcript_1/1_Confidence_1.000_Length_1820	0002|Locus_2818_Transcript_2/4_Confidence_0.500_Length_2277	0002|Locus_42470_Transcript_1/2_Confidence_0.750_Length_1712	0003|Locus_72741_Transcript_1/1_Confidence_1.000_Length_1669	0003|Locus_15476_Transcript_2/4_Confidence_0.643_Length_1410
GROUP1488:	0001|Locus_12489_Transcript_4/5_Confidence_0.692_Length_2593	0001|Locus_6674_Transcript_1/2_Confidence_0.667_Length_2417	0003|Locus_3450_Transcript_4/5_Confidence_0.583_Length_2432	0003|Locus_8737_Transcript_3/5_Confidence_0.600_Length_2590	0002|Locus_7482_Transcript_1/1_Confidence_1.000_Length_2563	0002|Locus_8291_Transcript_3/4_Confidence_0.625_Length_2622	0002|Locus_10541_Transcript_1/1_Confidence_1.000_Length_2424
GROUP1489:	0001|Locus_12649_Transcript_1/2_Confidence_0.667_Length_3577	0001|Locus_3426_Transcript_5/5_Confidence_0.636_Length_3237	0003|Locus_2751_Transcript_5/6_Confidence_0.615_Length_2055	0003|Locus_7075_Transcript_2/3_Confidence_0.714_Length_3433	0003|Locus_5550_Transcript_6/7_Confidence_0.650_Length_2738	0002|Locus_17412_Transcript_1/1_Confidence_1.000_Length_3571	0002|Locus_308_Transcript_4/7_Confidence_0.571_Length_3708
GROUP1490:	0001|Locus_12698_Transcript_1/1_Confidence_1.000_Length_2559	0001|Locus_3683_Transcript_7/8_Confidence_0.444_Length_4266	0001|Locus_36608_Transcript_1/1_Confidence_1.000_Length_2291	0003|Locus_3299_Transcript_1/3_Confidence_0.714_Length_3199	0003|Locus_76_Transcript_1/1_Confidence_1.000_Length_1448	0002|Locus_1114_Transcript_3/3_Confidence_0.750_Length_3741	0002|Locus_898_Transcript_1/2_Confidence_0.800_Length_2772
GROUP1491:	0001|Locus_13378_Transcript_3/3_Confidence_0.600_Length_1956	0001|Locus_3827_Transcript_8/10_Confidence_0.625_Length_2594	0002|Locus_366_Transcript_6/8_Confidence_0.562_Length_2247	0002|Locus_7900_Transcript_4/4_Confidence_0.727_Length_2186	0002|Locus_7197_Transcript_3/3_Confidence_0.667_Length_1885	0003|Locus_13724_Transcript_4/4_Confidence_0.625_Length_2006	0003|Locus_18968_Transcript_3/3_Confidence_0.818_Length_1296
GROUP1492:	0001|Locus_13600_Transcript_1/1_Confidence_1.000_Length_1664	0001|Locus_40613_Transcript_1/1_Confidence_1.000_Length_1569	0003|Locus_3153_Transcript_2/3_Confidence_0.667_Length_1910	0003|Locus_63884_Transcript_1/4_Confidence_0.600_Length_1615	0003|Locus_43848_Transcript_1/1_Confidence_1.000_Length_1556	0002|Locus_33543_Transcript_1/1_Confidence_1.000_Length_1606	0002|Locus_41663_Transcript_1/1_Confidence_1.000_Length_1597
GROUP1493:	0001|Locus_14003_Transcript_1/1_Confidence_1.000_Length_2172	0001|Locus_9347_Transcript_1/2_Confidence_0.667_Length_2197	0002|Locus_10637_Transcript_4/4_Confidence_0.571_Length_2119	0002|Locus_2313_Transcript_1/2_Confidence_0.667_Length_2291	0002|Locus_16361_Transcript_1/1_Confidence_1.000_Length_2043	0001|Locus_8062_Transcript_4/7_Confidence_0.625_Length_1566	0003|Locus_37122_Transcript_2/3_Confidence_0.714_Length_1870
GROUP1494:	0001|Locus_14072_Transcript_4/5_Confidence_0.667_Length_2121	0001|Locus_21034_Transcript_1/2_Confidence_0.667_Length_1538	0001|Locus_21387_Transcript_1/1_Confidence_1.000_Length_1618	0003|Locus_19003_Transcript_3/4_Confidence_0.667_Length_1505	0003|Locus_4379_Transcript_2/3_Confidence_0.714_Length_1747	0002|Locus_16088_Transcript_1/2_Confidence_0.667_Length_1621	0002|Locus_2615_Transcript_1/1_Confidence_1.000_Length_1549
GROUP1495:	0001|Locus_14991_Transcript_1/1_Confidence_1.000_Length_1886	0001|Locus_2428_Transcript_7/9_Confidence_0.609_Length_3265	0003|Locus_2353_Transcript_1/2_Confidence_0.889_Length_3249	0003|Locus_787_Transcript_4/7_Confidence_0.684_Length_3824	0002|Locus_4429_Transcript_1/2_Confidence_0.750_Length_4118	0001|Locus_17327_Transcript_1/2_Confidence_0.833_Length_1462	0002|Locus_22832_Transcript_1/1_Confidence_1.000_Length_794
GROUP1496:	0001|Locus_15074_Transcript_1/1_Confidence_1.000_Length_2371	0001|Locus_33007_Transcript_1/1_Confidence_1.000_Length_2378	0003|Locus_11555_Transcript_4/6_Confidence_0.667_Length_2983	0003|Locus_41122_Transcript_2/3_Confidence_0.600_Length_2466	0002|Locus_13208_Transcript_1/1_Confidence_1.000_Length_2245	0002|Locus_38289_Transcript_1/1_Confidence_1.000_Length_2361	0002|Locus_9109_Transcript_1/2_Confidence_0.750_Length_2304
GROUP1497:	0001|Locus_15174_Transcript_1/1_Confidence_1.000_Length_2139	0001|Locus_26991_Transcript_1/1_Confidence_1.000_Length_2168	0002|Locus_22567_Transcript_1/4_Confidence_0.750_Length_2314	0002|Locus_32141_Transcript_1/2_Confidence_0.800_Length_2072	0002|Locus_31931_Transcript_1/1_Confidence_1.000_Length_2097	0003|Locus_52432_Transcript_2/5_Confidence_0.714_Length_1956	0003|Locus_12757_Transcript_2/2_Confidence_0.800_Length_1698
GROUP1498:	0001|Locus_15209_Transcript_1/6_Confidence_0.615_Length_3181	0001|Locus_16415_Transcript_4/4_Confidence_0.625_Length_2901	0002|Locus_13589_Transcript_1/2_Confidence_0.750_Length_3675	0002|Locus_24032_Transcript_2/2_Confidence_0.667_Length_2916	0003|Locus_17330_Transcript_5/8_Confidence_0.682_Length_2584	0003|Locus_10616_Transcript_2/5_Confidence_0.692_Length_1737	0003|Locus_10963_Transcript_2/6_Confidence_0.688_Length_1769
GROUP1499:	0001|Locus_15468_Transcript_1/2_Confidence_0.750_Length_3683	0001|Locus_1925_Transcript_1/1_Confidence_1.000_Length_2504	0003|Locus_2135_Transcript_3/4_Confidence_0.750_Length_3034	0003|Locus_74748_Transcript_1/2_Confidence_0.833_Length_1726	0002|Locus_19040_Transcript_1/2_Confidence_0.750_Length_2439	0002|Locus_5394_Transcript_3/3_Confidence_0.600_Length_2446	0003|Locus_41309_Transcript_4/7_Confidence_0.500_Length_2370
GROUP1500:	0001|Locus_15948_Transcript_1/2_Confidence_0.667_Length_2314	0001|Locus_39921_Transcript_1/1_Confidence_1.000_Length_1947	0003|Locus_18410_Transcript_2/4_Confidence_0.571_Length_2313	0003|Locus_4977_Transcript_5/6_Confidence_0.643_Length_2266	0002|Locus_13974_Transcript_1/1_Confidence_1.000_Length_2160	0002|Locus_20195_Transcript_1/1_Confidence_1.000_Length_2389	0002|Locus_3212_Transcript_1/2_Confidence_0.750_Length_2561
GROUP1501:	0001|Locus_15974_Transcript_3/5_Confidence_0.667_Length_2662	0001|Locus_9391_Transcript_1/1_Confidence_1.000_Length_1948	0003|Locus_10943_Transcript_2/10_Confidence_0.565_Length_246	0003|Locus_7167_Transcript_1/3_Confidence_0.667_Length_2274	0002|Locus_13772_Transcript_1/1_Confidence_1.000_Length_2266	0002|Locus_39452_Transcript_2/3_Confidence_0.714_Length_1978	0003|Locus_90507_Transcript_1/2_Confidence_0.667_Length_1104
GROUP1502:	0001|Locus_16017_Transcript_5/7_Confidence_0.500_Length_1776	0001|Locus_2820_Transcript_1/1_Confidence_1.000_Length_2019	0003|Locus_10757_Transcript_1/1_Confidence_1.000_Length_1432	0003|Locus_3879_Transcript_1/10_Confidence_0.641_Length_1757	0002|Locus_1736_Transcript_1/1_Confidence_1.000_Length_1960	0002|Locus_5152_Transcript_1/1_Confidence_1.000_Length_1567	0003|Locus_8788_Transcript_1/6_Confidence_0.706_Length_1832
GROUP1503:	0001|Locus_16148_Transcript_1/1_Confidence_1.000_Length_2014	0001|Locus_6253_Transcript_3/6_Confidence_0.643_Length_5946	0003|Locus_5991_Transcript_7/8_Confidence_0.524_Length_4367	0003|Locus_7582_Transcript_4/8_Confidence_0.682_Length_6035	0003|Locus_7154_Transcript_1/7_Confidence_0.625_Length_1826	0002|Locus_13123_Transcript_3/3_Confidence_0.600_Length_3650	0002|Locus_152_Transcript_1/1_Confidence_1.000_Length_1983
GROUP1504:	0001|Locus_16432_Transcript_1/1_Confidence_1.000_Length_4711	0001|Locus_5707_Transcript_1/1_Confidence_1.000_Length_4839	0003|Locus_21990_Transcript_2/7_Confidence_0.714_Length_4083	0003|Locus_46217_Transcript_2/3_Confidence_0.750_Length_4505	0002|Locus_17897_Transcript_1/2_Confidence_0.833_Length_4777	0002|Locus_33300_Transcript_1/1_Confidence_1.000_Length_1904	0002|Locus_37739_Transcript_1/1_Confidence_1.000_Length_936
GROUP1505:	0001|Locus_16713_Transcript_1/2_Confidence_0.750_Length_2313	0001|Locus_8385_Transcript_3/3_Confidence_0.667_Length_2147	0001|Locus_20990_Transcript_4/6_Confidence_0.571_Length_2407	0002|Locus_15713_Transcript_3/5_Confidence_0.667_Length_2113	0002|Locus_6844_Transcript_7/8_Confidence_0.708_Length_2466	0003|Locus_8228_Transcript_3/4_Confidence_0.667_Length_2128	0003|Locus_16735_Transcript_2/3_Confidence_0.778_Length_1139
GROUP1506:	0001|Locus_16779_Transcript_1/4_Confidence_0.750_Length_3218	0001|Locus_7859_Transcript_4/4_Confidence_0.625_Length_3590	0002|Locus_4993_Transcript_4/4_Confidence_0.625_Length_3075	0002|Locus_8884_Transcript_1/1_Confidence_1.000_Length_3638	0003|Locus_20645_Transcript_1/5_Confidence_0.600_Length_2427	0003|Locus_16097_Transcript_3/9_Confidence_0.520_Length_1653	0003|Locus_41707_Transcript_2/3_Confidence_0.667_Length_1571
GROUP1507:	0001|Locus_16941_Transcript_1/1_Confidence_1.000_Length_3121	0001|Locus_3792_Transcript_4/6_Confidence_0.571_Length_3281	0002|Locus_10967_Transcript_2/3_Confidence_0.667_Length_3074	0002|Locus_2995_Transcript_1/1_Confidence_1.000_Length_3167	0003|Locus_13767_Transcript_2/5_Confidence_0.500_Length_3897	0003|Locus_10403_Transcript_2/3_Confidence_0.714_Length_2274	0003|Locus_23060_Transcript_1/4_Confidence_0.375_Length_1525
GROUP1508:	0001|Locus_17181_Transcript_2/2_Confidence_0.750_Length_4711	0001|Locus_17900_Transcript_1/1_Confidence_1.000_Length_4733	0001|Locus_31760_Transcript_1/1_Confidence_1.000_Length_3346	0003|Locus_35298_Transcript_1/3_Confidence_0.714_Length_4683	0003|Locus_52577_Transcript_1/1_Confidence_1.000_Length_4612	0002|Locus_3495_Transcript_1/1_Confidence_1.000_Length_4620	0002|Locus_6676_Transcript_1/1_Confidence_1.000_Length_4663
GROUP1509:	0001|Locus_17370_Transcript_1/1_Confidence_1.000_Length_2146	0001|Locus_3783_Transcript_1/1_Confidence_1.000_Length_2738	0001|Locus_28668_Transcript_1/1_Confidence_1.000_Length_1634	0003|Locus_83025_Transcript_1/7_Confidence_0.632_Length_2797	0003|Locus_85501_Transcript_4/8_Confidence_0.650_Length_1641	0002|Locus_35230_Transcript_1/1_Confidence_1.000_Length_1987	0002|Locus_44425_Transcript_1/1_Confidence_1.000_Length_2654
GROUP1510:	0001|Locus_17403_Transcript_1/2_Confidence_0.667_Length_4658	0001|Locus_557_Transcript_1/3_Confidence_0.667_Length_4928	0003|Locus_12726_Transcript_2/2_Confidence_0.800_Length_2093	0003|Locus_23509_Transcript_1/1_Confidence_1.000_Length_3198	0002|Locus_13762_Transcript_1/2_Confidence_0.667_Length_1322	0002|Locus_23956_Transcript_1/2_Confidence_0.667_Length_1778	0002|Locus_17349_Transcript_1/1_Confidence_1.000_Length_2934
GROUP1511:	0001|Locus_18910_Transcript_1/1_Confidence_1.000_Length_3406	0001|Locus_3759_Transcript_1/2_Confidence_0.750_Length_3232	0003|Locus_3737_Transcript_2/6_Confidence_0.667_Length_3421	0003|Locus_4349_Transcript_3/4_Confidence_0.571_Length_2880	0002|Locus_13985_Transcript_1/1_Confidence_1.000_Length_1809	0002|Locus_8100_Transcript_1/1_Confidence_1.000_Length_3166	0002|Locus_26458_Transcript_1/1_Confidence_1.000_Length_1569
GROUP1512:	0001|Locus_18923_Transcript_1/1_Confidence_1.000_Length_3952	0001|Locus_29385_Transcript_1/5_Confidence_0.667_Length_3222	0003|Locus_563_Transcript_2/3_Confidence_0.714_Length_5077	0002|Locus_17919_Transcript_1/1_Confidence_1.000_Length_1591	0002|Locus_15539_Transcript_1/1_Confidence_1.000_Length_1048	0002|Locus_11005_Transcript_4/9_Confidence_0.545_Length_3351	0003|Locus_22552_Transcript_1/1_Confidence_1.000_Length_1671
GROUP1513:	0001|Locus_19144_Transcript_2/2_Confidence_0.667_Length_2659	0001|Locus_8068_Transcript_3/5_Confidence_0.583_Length_3978	0003|Locus_13409_Transcript_2/6_Confidence_0.588_Length_2562	0003|Locus_18074_Transcript_6/7_Confidence_0.562_Length_3458	0002|Locus_13996_Transcript_7/7_Confidence_0.467_Length_3009	0002|Locus_20376_Transcript_2/2_Confidence_0.667_Length_2427	0002|Locus_32300_Transcript_2/3_Confidence_0.667_Length_2998
GROUP1514:	0001|Locus_19668_Transcript_1/1_Confidence_1.000_Length_3133	0001|Locus_8197_Transcript_1/2_Confidence_0.667_Length_3020	0002|Locus_13059_Transcript_1/1_Confidence_1.000_Length_3172	0002|Locus_8725_Transcript_1/2_Confidence_0.667_Length_1805	0003|Locus_27348_Transcript_5/6_Confidence_0.643_Length_3060	0003|Locus_34407_Transcript_1/2_Confidence_0.750_Length_1535	0003|Locus_34406_Transcript_1/2_Confidence_0.750_Length_1346
GROUP1515:	0001|Locus_20018_Transcript_1/1_Confidence_1.000_Length_1746	0001|Locus_5777_Transcript_1/1_Confidence_1.000_Length_1684	0003|Locus_19888_Transcript_1/2_Confidence_0.750_Length_1848	0003|Locus_26458_Transcript_1/3_Confidence_0.667_Length_1907	0003|Locus_75590_Transcript_2/4_Confidence_0.625_Length_1719	0002|Locus_31889_Transcript_1/1_Confidence_1.000_Length_3115	0002|Locus_5753_Transcript_1/1_Confidence_1.000_Length_2107
GROUP1516:	0001|Locus_20591_Transcript_1/1_Confidence_1.000_Length_2281	0001|Locus_24214_Transcript_2/3_Confidence_0.667_Length_2094	0001|Locus_7789_Transcript_4/6_Confidence_0.562_Length_3498	0003|Locus_21717_Transcript_3/5_Confidence_0.500_Length_1870	0003|Locus_43275_Transcript_3/5_Confidence_0.667_Length_1937	0003|Locus_52264_Transcript_2/4_Confidence_0.667_Length_2027	0002|Locus_16567_Transcript_1/1_Confidence_1.000_Length_1992
GROUP1517:	0001|Locus_22135_Transcript_1/3_Confidence_0.714_Length_2538	0001|Locus_3970_Transcript_1/2_Confidence_0.800_Length_2550	0002|Locus_2772_Transcript_1/2_Confidence_0.750_Length_2469	0002|Locus_4528_Transcript_1/2_Confidence_0.800_Length_2932	0002|Locus_5477_Transcript_6/10_Confidence_0.529_Length_2833	0003|Locus_2326_Transcript_4/10_Confidence_0.433_Length_3201	0003|Locus_3646_Transcript_3/5_Confidence_0.667_Length_2394
GROUP1518:	0001|Locus_22384_Transcript_1/1_Confidence_1.000_Length_2062	0001|Locus_8187_Transcript_1/1_Confidence_1.000_Length_2381	0003|Locus_1608_Transcript_1/3_Confidence_0.714_Length_2082	0003|Locus_29817_Transcript_1/1_Confidence_1.000_Length_1945	0002|Locus_2383_Transcript_1/1_Confidence_1.000_Length_2227	0002|Locus_3132_Transcript_1/1_Confidence_1.000_Length_2257	0002|Locus_24586_Transcript_1/1_Confidence_1.000_Length_1488
GROUP1519:	0001|Locus_22901_Transcript_1/1_Confidence_1.000_Length_4653	0001|Locus_4059_Transcript_4/4_Confidence_0.625_Length_4662	0003|Locus_18805_Transcript_1/3_Confidence_0.667_Length_4699	0003|Locus_5334_Transcript_5/5_Confidence_0.600_Length_5046	0002|Locus_1508_Transcript_1/2_Confidence_0.800_Length_4855	0002|Locus_19408_Transcript_1/1_Confidence_1.000_Length_1373	0002|Locus_24038_Transcript_1/1_Confidence_1.000_Length_1686
GROUP1520:	0001|Locus_23367_Transcript_1/1_Confidence_1.000_Length_2766	0001|Locus_29598_Transcript_1/1_Confidence_1.000_Length_2670	0001|Locus_28015_Transcript_1/2_Confidence_0.667_Length_2663	0002|Locus_6782_Transcript_2/3_Confidence_0.667_Length_1901	0002|Locus_2624_Transcript_1/5_Confidence_0.615_Length_2765	0003|Locus_19278_Transcript_1/1_Confidence_1.000_Length_2769	0002|Locus_25859_Transcript_1/1_Confidence_1.000_Length_928
GROUP1521:	0001|Locus_23791_Transcript_1/4_Confidence_0.667_Length_3347	0001|Locus_3632_Transcript_1/1_Confidence_1.000_Length_3485	0003|Locus_30488_Transcript_1/9_Confidence_0.609_Length_1735	0003|Locus_53312_Transcript_1/9_Confidence_0.615_Length_3290	0003|Locus_39259_Transcript_1/3_Confidence_0.667_Length_1599	0002|Locus_3291_Transcript_2/3_Confidence_0.714_Length_3958	0002|Locus_6934_Transcript_1/1_Confidence_1.000_Length_3704
GROUP1522:	0001|Locus_23858_Transcript_1/2_Confidence_0.750_Length_2017	0001|Locus_6821_Transcript_1/2_Confidence_0.667_Length_2120	0003|Locus_24907_Transcript_1/4_Confidence_0.700_Length_1479	0003|Locus_55359_Transcript_4/5_Confidence_0.500_Length_1857	0003|Locus_29730_Transcript_5/6_Confidence_0.667_Length_2372	0002|Locus_2803_Transcript_1/3_Confidence_0.667_Length_2511	0002|Locus_34412_Transcript_1/2_Confidence_0.750_Length_2010
GROUP1523:	0001|Locus_24422_Transcript_1/3_Confidence_0.667_Length_2145	0001|Locus_31407_Transcript_1/1_Confidence_1.000_Length_1636	0003|Locus_35005_Transcript_1/1_Confidence_1.000_Length_1685	0003|Locus_60526_Transcript_2/2_Confidence_0.750_Length_2364	0003|Locus_71524_Transcript_1/1_Confidence_1.000_Length_2001	0002|Locus_21222_Transcript_1/1_Confidence_1.000_Length_2058	0002|Locus_36636_Transcript_1/4_Confidence_0.667_Length_2237
GROUP1524:	0001|Locus_24947_Transcript_3/3_Confidence_0.714_Length_3933	0001|Locus_4838_Transcript_1/4_Confidence_0.600_Length_4248	0003|Locus_19061_Transcript_1/1_Confidence_1.000_Length_2016	0003|Locus_19373_Transcript_3/4_Confidence_0.667_Length_3576	0003|Locus_5623_Transcript_9/10_Confidence_0.594_Length_3915	0002|Locus_4196_Transcript_1/2_Confidence_0.667_Length_3610	0002|Locus_6964_Transcript_1/2_Confidence_0.750_Length_3218
GROUP1525:	0001|Locus_26013_Transcript_1/3_Confidence_0.714_Length_2081	0001|Locus_9109_Transcript_1/1_Confidence_1.000_Length_1723	0001|Locus_4823_Transcript_1/2_Confidence_0.833_Length_2014	0003|Locus_21282_Transcript_1/2_Confidence_0.667_Length_1231	0003|Locus_785_Transcript_1/3_Confidence_0.667_Length_1929	0002|Locus_2492_Transcript_2/2_Confidence_0.667_Length_1939	0002|Locus_958_Transcript_1/1_Confidence_1.000_Length_1800
GROUP1526:	0001|Locus_26200_Transcript_1/3_Confidence_0.667_Length_1727	0001|Locus_33454_Transcript_1/1_Confidence_1.000_Length_1905	0001|Locus_34800_Transcript_1/1_Confidence_1.000_Length_1911	0003|Locus_36517_Transcript_1/1_Confidence_1.000_Length_1917	0003|Locus_38333_Transcript_1/2_Confidence_0.667_Length_1983	0002|Locus_24165_Transcript_1/1_Confidence_1.000_Length_1820	0002|Locus_26794_Transcript_1/1_Confidence_1.000_Length_1835
GROUP1527:	0001|Locus_26559_Transcript_1/2_Confidence_0.667_Length_2712	0001|Locus_37267_Transcript_1/1_Confidence_1.000_Length_2454	0003|Locus_50187_Transcript_3/3_Confidence_0.714_Length_2722	0003|Locus_74888_Transcript_2/5_Confidence_0.667_Length_2492	0002|Locus_16326_Transcript_1/2_Confidence_0.667_Length_2795	0002|Locus_36713_Transcript_1/1_Confidence_1.000_Length_1381	0002|Locus_46318_Transcript_1/1_Confidence_1.000_Length_1007
GROUP1528:	0001|Locus_40715_Transcript_1/1_Confidence_1.000_Length_1948	0001|Locus_40981_Transcript_1/1_Confidence_1.000_Length_2133	0003|Locus_38550_Transcript_1/1_Confidence_1.000_Length_2174	0003|Locus_77969_Transcript_1/1_Confidence_1.000_Length_2177	0002|Locus_25821_Transcript_1/1_Confidence_1.000_Length_1388	0002|Locus_41273_Transcript_1/1_Confidence_1.000_Length_1926	0003|Locus_24945_Transcript_3/3_Confidence_0.500_Length_1162
GROUP1529:	0003|Locus_1221_Transcript_1/1_Confidence_1.000_Length_4537	0003|Locus_23456_Transcript_2/3_Confidence_0.667_Length_4525	0002|Locus_27378_Transcript_2/3_Confidence_0.600_Length_2188	0002|Locus_7021_Transcript_1/2_Confidence_0.667_Length_4544	0001|Locus_65_Transcript_3/4_Confidence_0.700_Length_4868	0001|Locus_25264_Transcript_2/4_Confidence_0.700_Length_2238	0002|Locus_32304_Transcript_1/1_Confidence_1.000_Length_2063
GROUP1530:	0003|Locus_3234_Transcript_1/1_Confidence_1.000_Length_2124	0003|Locus_9657_Transcript_1/3_Confidence_0.714_Length_2118	0001|Locus_5328_Transcript_2/3_Confidence_0.667_Length_2399	0002|Locus_1049_Transcript_2/3_Confidence_0.667_Length_2397	0001|Locus_26887_Transcript_1/1_Confidence_1.000_Length_2113	0002|Locus_33575_Transcript_1/1_Confidence_1.000_Length_1675	0001|Locus_38126_Transcript_1/1_Confidence_1.000_Length_1357
GROUP1531:	0003|Locus_3695_Transcript_1/2_Confidence_0.667_Length_1428	0003|Locus_70068_Transcript_2/2_Confidence_0.750_Length_1434	0002|Locus_15463_Transcript_3/3_Confidence_0.800_Length_1358	0002|Locus_31471_Transcript_1/1_Confidence_1.000_Length_1207	0002|Locus_27893_Transcript_1/1_Confidence_1.000_Length_1392	0001|Locus_25113_Transcript_1/1_Confidence_1.000_Length_978	0001|Locus_30320_Transcript_2/4_Confidence_0.769_Length_975
GROUP1532:	0003|Locus_4542_Transcript_3/4_Confidence_0.455_Length_1840	0003|Locus_509_Transcript_5/6_Confidence_0.615_Length_2413	0003|Locus_18555_Transcript_2/3_Confidence_0.600_Length_1518	0002|Locus_5110_Transcript_1/1_Confidence_1.000_Length_1900	0002|Locus_9517_Transcript_3/3_Confidence_0.600_Length_2147	0001|Locus_15127_Transcript_2/3_Confidence_0.714_Length_2480	0001|Locus_40285_Transcript_1/1_Confidence_1.000_Length_1863
GROUP1533:	0003|Locus_5265_Transcript_2/4_Confidence_0.556_Length_2583	0003|Locus_5322_Transcript_2/5_Confidence_0.667_Length_2191	0003|Locus_18018_Transcript_1/2_Confidence_0.750_Length_2291	0002|Locus_10293_Transcript_1/2_Confidence_0.750_Length_2519	0002|Locus_9492_Transcript_1/3_Confidence_0.667_Length_2217	0002|Locus_11607_Transcript_1/1_Confidence_1.000_Length_2119	0001|Locus_18872_Transcript_3/3_Confidence_0.600_Length_1860
GROUP1534:	0003|Locus_5586_Transcript_5/7_Confidence_0.600_Length_2359	0003|Locus_8973_Transcript_1/3_Confidence_0.667_Length_2091	0002|Locus_6257_Transcript_1/3_Confidence_0.429_Length_2826	0002|Locus_9908_Transcript_1/1_Confidence_1.000_Length_2169	0002|Locus_14233_Transcript_2/5_Confidence_0.583_Length_1945	0001|Locus_4977_Transcript_4/6_Confidence_0.615_Length_2724	0001|Locus_24262_Transcript_1/4_Confidence_0.700_Length_2020
GROUP1535:	0003|Locus_15886_Transcript_3/4_Confidence_0.667_Length_2637	0003|Locus_81082_Transcript_1/3_Confidence_0.750_Length_2184	0002|Locus_2120_Transcript_1/2_Confidence_0.667_Length_2694	0002|Locus_46992_Transcript_1/2_Confidence_0.750_Length_2530	0002|Locus_19612_Transcript_1/1_Confidence_1.000_Length_2621	0001|Locus_14996_Transcript_1/2_Confidence_0.667_Length_2496	0001|Locus_43643_Transcript_1/1_Confidence_1.000_Length_1535
[truncated: 20,736 more rows]
