# Supplementary material for: Transcriptome-enabled marker discovery and mapping of plastochron-related genes in Petunia spp
Source: BMC Genomics. 2015 Sep 24;16(1):726. doi: 10.1186/s12864-015-1931-4 (PMC4581106; doi:10.1186/s12864-015-1931-4)
Supplement: Additional file 4: — Supplemental Dataset 3. Gene Ontology annotations of representative transcripts. (XLS 16720 kb) [file 12864_2015_1931_MOESM4_ESM.xls]

## Sheet: P. axillaris GO annotations
Transcript	GO ID#
Locus_10000_Transcript_3/3_Confidence_0.714_Length_1891	GO:0005634	GO:0016874
Locus_10001_Transcript_4/4_Confidence_0.571_Length_1635	GO:0008152	GO:0046872	GO:0008081
Locus_10002_Transcript_4/6_Confidence_0.571_Length_2104
Locus_10003_Transcript_1/1_Confidence_1.000_Length_1650
Locus_10005_Transcript_1/4_Confidence_0.625_Length_3698	GO:0045454	GO:0022900	GO:0006118	GO:0009507	GO:0009055
Locus_10006_Transcript_1/2_Confidence_0.667_Length_1810	GO:0000103	GO:0048573	GO:0009755	GO:0071291	GO:0046686	GO:0042542	GO:0005829	GO:0009506	GO:0005634	GO:0008270	GO:0016874	GO:0008430
Locus_10007_Transcript_3/5_Confidence_0.667_Length_2051	GO:0006412	GO:0009165	GO:0052546	GO:0052541	GO:0042254	GO:0005618	GO:0005730	GO:0005773	GO:0022625	GO:0005886	GO:0003735
Locus_10008_Transcript_1/3_Confidence_0.714_Length_2529	GO:0009536
Locus_10009_Transcript_2/5_Confidence_0.600_Length_2730	GO:0046854	GO:0046856	GO:0046855	GO:0032957	GO:0055114	GO:0009536	GO:0004445	GO:0032440
Locus_1000_Transcript_1/1_Confidence_1.000_Length_1804	GO:0035725	GO:0015721	GO:0009941	GO:0016020	GO:0008508
Locus_10010_Transcript_7/9_Confidence_0.520_Length_4076	GO:0035556	GO:0007205	GO:0009409	GO:0048193	GO:0048527	GO:0016310	GO:0048366	GO:0006769	GO:0046497	GO:0009395	GO:0046486	GO:0003951	GO:0005509	GO:0004143
Locus_10011_Transcript_1/4_Confidence_0.500_Length_2397	GO:0009165	GO:0005774
Locus_10012_Transcript_1/1_Confidence_1.000_Length_2225	GO:0005576
Locus_10013_Transcript_4/5_Confidence_0.545_Length_2114
Locus_10014_Transcript_1/1_Confidence_1.000_Length_2134	GO:0009570
Locus_10015_Transcript_4/4_Confidence_0.600_Length_2387	GO:0042761	GO:0006687	GO:0042967	GO:0009507	GO:0005739	GO:0003723	GO:0050291
Locus_10016_Transcript_1/2_Confidence_0.750_Length_2472	GO:0006412	GO:0052543	GO:0009651	GO:0006626	GO:0019408	GO:0009555	GO:0046686	GO:0016036	GO:0005982	GO:0005985	GO:0006012	GO:0009117	GO:0042254	GO:0005763	GO:0005886	GO:0003983	GO:0003735
Locus_10017_Transcript_1/1_Confidence_1.000_Length_883	GO:0009737	GO:0009651	GO:0005886
Locus_10018_Transcript_1/1_Confidence_1.000_Length_2344	GO:0006950	GO:0005886
Locus_10019_Transcript_1/1_Confidence_1.000_Length_1426	GO:0010103	GO:0042127	GO:0006275	GO:0000911	GO:0010075	GO:0010389	GO:0051225	GO:0000079	GO:0042023	GO:0010583	GO:0000082	GO:0009741	GO:0009735	GO:0000280	GO:0048316	GO:0005634	GO:0016538	GO:0019901
Locus_1001_Transcript_1/2_Confidence_0.900_Length_1093	GO:0009664	GO:0042546	GO:0005618	GO:0005199
Locus_10020_Transcript_1/1_Confidence_1.000_Length_770
Locus_10021_Transcript_1/1_Confidence_1.000_Length_1156	GO:0006511	GO:0009651	GO:0006096	GO:0006094	GO:0046686	GO:0005739	GO:0019773	GO:0005773	GO:0022626	GO:0005634	GO:0004298
Locus_10022_Transcript_2/2_Confidence_0.667_Length_1158
Locus_10023_Transcript_2/2_Confidence_0.667_Length_2158	GO:0006355	GO:0009410	GO:0009737	GO:0030968	GO:0005829	GO:0005634	GO:0005667	GO:0043565	GO:0046983	GO:0003700
Locus_10024_Transcript_1/1_Confidence_1.000_Length_540	GO:0032259	GO:0051252	GO:0008428	GO:0008168
Locus_10025_Transcript_3/3_Confidence_0.714_Length_705
Locus_10026_Transcript_1/2_Confidence_0.800_Length_902	GO:0006468	GO:0009069	GO:0009536	GO:0005524	GO:0004674
Locus_10027_Transcript_2/3_Confidence_0.714_Length_1304	GO:0005829	GO:0003676
Locus_10028_Transcript_3/3_Confidence_0.600_Length_1819	GO:0010182	GO:0010267	GO:0009793	GO:0006346	GO:0050826	GO:0006306	GO:0010638	GO:0016567	GO:0006312	GO:0010050	GO:0033044	GO:0016572	GO:0048574	GO:0009616	GO:0009845	GO:0010090	GO:0010014	GO:0035196	GO:0010162	GO:0019915
Locus_10029_Transcript_2/3_Confidence_0.714_Length_2336	GO:0016192	GO:0016021	GO:0005783	GO:0005794
Locus_1002_Transcript_1/1_Confidence_1.000_Length_1350	GO:0006468	GO:0016998	GO:0009069	GO:0005524	GO:0004674
Locus_10030_Transcript_1/1_Confidence_1.000_Length_947
Locus_10031_Transcript_1/2_Confidence_1.000_Length_954	GO:0009407	GO:0010583	GO:0046482	GO:0046685	GO:0055114	GO:0006633	GO:0042967	GO:0006094	GO:0006096	GO:0019384	GO:0046486	GO:0009507	GO:0005835	GO:0004316	GO:0008106	GO:0000166
Locus_10032_Transcript_2/3_Confidence_0.714_Length_2943	GO:0006661
Locus_10033_Transcript_1/2_Confidence_0.667_Length_2899	GO:0009750	GO:0009749	GO:0009744	GO:0006007	GO:0042732	GO:0052546	GO:0007033	GO:0048767	GO:0007030	GO:0006065	GO:0055114	GO:0005982	GO:0005985	GO:0048046	GO:0005618	GO:0005829	GO:0005634	GO:0051287	GO:0003979
Locus_10034_Transcript_3/4_Confidence_0.667_Length_2023	GO:0005634	GO:0008270
Locus_10035_Transcript_1/1_Confidence_1.000_Length_2422	GO:0006355	GO:0009793	GO:0005730	GO:0046872	GO:0003677
Locus_10036_Transcript_2/3_Confidence_0.600_Length_738
Locus_10037_Transcript_2/3_Confidence_0.833_Length_1633	GO:0006468	GO:0006626	GO:0009069	GO:0005739	GO:0004674	GO:0004713	GO:0005524
Locus_10038_Transcript_1/2_Confidence_0.667_Length_763
Locus_10039_Transcript_2/3_Confidence_0.667_Length_1126	GO:0006278	GO:0016023	GO:0003964	GO:0003723
Locus_1003_Transcript_1/2_Confidence_0.667_Length_599
Locus_10040_Transcript_1/1_Confidence_1.000_Length_1170	GO:0006979	GO:0051707	GO:0055114	GO:0006804	GO:0016023	GO:0005618	GO:0005576	GO:0046872	GO:0020037	GO:0004601
Locus_10041_Transcript_1/1_Confidence_1.000_Length_1124
Locus_10042_Transcript_1/1_Confidence_1.000_Length_1830	GO:0016554	GO:0005739
Locus_10043_Transcript_2/3_Confidence_0.400_Length_1073	GO:0045492	GO:0010413	GO:0006118	GO:0031225	GO:0005507	GO:0009055
Locus_10044_Transcript_6/7_Confidence_0.625_Length_1693	GO:0016023	GO:0005739	GO:0009536	GO:0004045
Locus_10045_Transcript_2/5_Confidence_0.545_Length_1336
Locus_10046_Transcript_1/1_Confidence_1.000_Length_1747	GO:0015810	GO:0003333	GO:0015804	GO:0043090	GO:0015827	GO:0005886	GO:0016021	GO:0015175	GO:0015172
Locus_10047_Transcript_1/1_Confidence_1.000_Length_973
Locus_10048_Transcript_3/3_Confidence_0.333_Length_2433
Locus_10049_Transcript_2/3_Confidence_0.400_Length_1612	GO:0045454	GO:0006662	GO:0006118	GO:0009055	GO:0015035
Locus_1004_Transcript_7/8_Confidence_0.368_Length_2641	GO:0031348	GO:0009611	GO:0010119	GO:0009867	GO:0006862	GO:0009862	GO:0009414	GO:0009827	GO:0010363	GO:0015802	GO:0006612	GO:0050832	GO:0048767	GO:0043069	GO:0046777	GO:0043090	GO:0042538	GO:0015696	GO:0010359	GO:0000165
Locus_10050_Transcript_3/4_Confidence_0.625_Length_1831	GO:0006355	GO:0006626	GO:0043189
Locus_10051_Transcript_2/4_Confidence_0.600_Length_2044	GO:0006468	GO:0055114	GO:0006857	GO:0007169	GO:0023014	GO:0007178	GO:0009069	GO:0005524	GO:0032440	GO:0004715	GO:0004702
Locus_10052_Transcript_1/2_Confidence_0.667_Length_1121	GO:0006950	GO:0009789	GO:0005634	GO:0010427
Locus_10053_Transcript_3/4_Confidence_0.667_Length_2161	GO:0005730	GO:0005739	GO:0003676	GO:0000166
Locus_10054_Transcript_1/5_Confidence_0.500_Length_2187	GO:0001527	GO:0009507
Locus_10055_Transcript_1/1_Confidence_1.000_Length_853	GO:0006952	GO:0009867	GO:0006355	GO:0009873	GO:0005634	GO:0005667	GO:0003677	GO:0003700
Locus_10056_Transcript_1/1_Confidence_1.000_Length_1029	GO:0043086	GO:0005982	GO:0005985	GO:0005576	GO:0030599	GO:0046910
Locus_10057_Transcript_1/1_Confidence_1.000_Length_2663	GO:0016036	GO:0009611	GO:0019375	GO:0009805	GO:0035435	GO:0010106	GO:0015706	GO:0006826	GO:0045892	GO:0010167	GO:0005802	GO:0016021	GO:0005794	GO:0005886	GO:0015114
Locus_10058_Transcript_2/5_Confidence_0.615_Length_3027	GO:0016132	GO:0006598	GO:0010075	GO:0009698	GO:0006084	GO:0042398	GO:0009664	GO:0009832	GO:0016126	GO:0006012	GO:0006027	GO:0006687	GO:0046486	GO:0009341	GO:0043169	GO:0004565	GO:0030246
Locus_10059_Transcript_4/5_Confidence_0.667_Length_1006
Locus_1005_Transcript_1/2_Confidence_0.833_Length_3181	GO:0080167	GO:0005737	GO:0047672
Locus_10060_Transcript_2/3_Confidence_0.667_Length_3100	GO:2000069	GO:0009750	GO:0009744	GO:0000186	GO:0046777	GO:0048510	GO:0010182	GO:0010105	GO:0009686	GO:2000035	GO:0071281	GO:0007178	GO:0009069	GO:0005789	GO:0005634	GO:0005515	GO:0004712	GO:0004713	GO:0004709	GO:0005524
Locus_10061_Transcript_1/2_Confidence_0.833_Length_1263
Locus_10062_Transcript_4/4_Confidence_0.625_Length_3827	GO:0006468	GO:0006470	GO:0009069	GO:0005634	GO:0005739	GO:0008287	GO:0046872	GO:0004722	GO:0005524	GO:0004674
Locus_10063_Transcript_5/6_Confidence_0.538_Length_1460	GO:0006886	GO:0005840	GO:0005744	GO:0009941	GO:0015450
Locus_10064_Transcript_1/1_Confidence_1.000_Length_855	GO:0006869	GO:0055114	GO:0006118	GO:0020037	GO:0016705	GO:0004497	GO:0005506	GO:0009055	GO:0008289
Locus_10066_Transcript_2/3_Confidence_0.833_Length_7309	GO:0010363	GO:0009963	GO:0006612	GO:0016310	GO:0005634	GO:0005886	GO:0016301
Locus_10067_Transcript_9/10_Confidence_0.615_Length_2289	GO:0010053	GO:0006002	GO:0006096	GO:0016310	GO:0006000	GO:0006012	GO:0006013	GO:0006094	GO:0006098	GO:0005945	GO:0005886	GO:0003872	GO:0047334	GO:0005524
Locus_10068_Transcript_7/10_Confidence_0.380_Length_4003	GO:0000186	GO:0006470	GO:0007178	GO:0009069	GO:0008287	GO:0046872	GO:0005524	GO:0004722	GO:0004709
Locus_10069_Transcript_4/4_Confidence_0.667_Length_1652	GO:0055114	GO:0016023	GO:0031418	GO:0005506	GO:0016706
Locus_1006_Transcript_2/4_Confidence_0.667_Length_3942	GO:0015706	GO:0035445	GO:0010036	GO:0010106	GO:0052546	GO:0006826	GO:0010167	GO:0052541	GO:0006821	GO:0015701	GO:0016328	GO:0016021	GO:0005768	GO:0043674	GO:0005773	GO:0080139	GO:0005452
Locus_10070_Transcript_1/1_Confidence_1.000_Length_825	GO:0005634
Locus_10071_Transcript_1/1_Confidence_1.000_Length_672	GO:0009617	GO:0009853	GO:0010193	GO:0005777	GO:0016023	GO:0016020	GO:0009536	GO:0005739
Locus_10072_Transcript_1/2_Confidence_0.750_Length_2139	GO:0009220	GO:0006184	GO:0046686	GO:0006448	GO:0005618	GO:0005829	GO:0005739	GO:0005840	GO:0016779	GO:0008270	GO:0003746	GO:0005525	GO:0050897	GO:0003924	GO:0005524
Locus_10073_Transcript_1/2_Confidence_0.750_Length_653	GO:0010411	GO:0080022	GO:0009739	GO:0009409	GO:0009741	GO:0009408	GO:0042545	GO:0009733	GO:0007568	GO:0048765	GO:0009832	GO:0009612	GO:0009505	GO:0016023	GO:0005794	GO:0005886	GO:0048046	GO:0016762	GO:0080039	GO:0033946
Locus_10074_Transcript_1/1_Confidence_1.000_Length_1287	GO:0019761	GO:0055114	GO:0006118	GO:0009055	GO:0005506	GO:0016709	GO:0020037	GO:0016765
Locus_10075_Transcript_1/1_Confidence_1.000_Length_2374	GO:0009624	GO:0034219	GO:0015706	GO:0015711	GO:0006817	GO:0005794	GO:0016021	GO:0005315	GO:0005351	GO:0008514
Locus_10076_Transcript_4/5_Confidence_0.636_Length_3037	GO:0006833	GO:0009414	GO:0009697	GO:0009631	GO:0009738	GO:0048481	GO:0010363	GO:0019761	GO:0010200	GO:0042542	GO:0045727	GO:0031348	GO:0050832	GO:0043069	GO:0006096	GO:0009867	GO:0009651	GO:0019684	GO:0009595	GO:0042742
Locus_10077_Transcript_1/3_Confidence_0.700_Length_1145	GO:0005634	GO:0009536	GO:0003723	GO:0003677	GO:0000166	GO:0008270
Locus_10078_Transcript_1/2_Confidence_0.833_Length_665
Locus_10079_Transcript_7/9_Confidence_0.600_Length_1943	GO:0006468	GO:0009069	GO:0005886	GO:0004713	GO:0005524	GO:0004674
Locus_1007_Transcript_3/4_Confidence_0.500_Length_1708
Locus_10081_Transcript_1/1_Confidence_1.000_Length_3281	GO:0009086	GO:0000394	GO:0007020	GO:0009506	GO:0005768	GO:0005802	GO:0005794	GO:0005886	GO:0008270	GO:0005509
Locus_10082_Transcript_3/3_Confidence_0.714_Length_884
Locus_10083_Transcript_3/6_Confidence_0.571_Length_2201	GO:0055085	GO:0009926	GO:0015824	GO:0015992	GO:0019344	GO:0016021	GO:0009672
Locus_10084_Transcript_1/1_Confidence_1.000_Length_851
Locus_10085_Transcript_1/4_Confidence_0.556_Length_2316	GO:0045492	GO:0007155	GO:0009793	GO:0045010	GO:0009651	GO:0016926	GO:0010090	GO:0050665	GO:0048765	GO:0010228	GO:0010413	GO:0006508	GO:0071555	GO:0016929
Locus_10086_Transcript_1/1_Confidence_1.000_Length_3951	GO:0006184	GO:0006448	GO:0005829	GO:0005840	GO:0003746	GO:0003924	GO:0005525
Locus_10087_Transcript_1/1_Confidence_1.000_Length_680
Locus_10088_Transcript_3/5_Confidence_0.600_Length_2089	GO:0000085	GO:0006499	GO:0006094	GO:0001510	GO:0009651	GO:0042742	GO:0010388	GO:0009640	GO:0006096	GO:0016567	GO:0046686	GO:0006626	GO:0080008	GO:0009507	GO:0005618	GO:0005730	GO:0000166	GO:0004842
Locus_10089_Transcript_2/2_Confidence_0.667_Length_1571	GO:0010200	GO:0016787
Locus_10090_Transcript_4/9_Confidence_0.625_Length_1556
Locus_10091_Transcript_4/4_Confidence_0.600_Length_3869
Locus_10092_Transcript_1/1_Confidence_1.000_Length_3160	GO:0010182	GO:0010267	GO:0048825	GO:0006298	GO:0043687	GO:0051301	GO:0006261	GO:0007140	GO:0050826	GO:0006278	GO:0006306	GO:0016567	GO:0006312	GO:0010072	GO:0010050	GO:0009880	GO:0006200	GO:0009616	GO:0007129	GO:0009845
Locus_10093_Transcript_2/4_Confidence_0.625_Length_3209	GO:0055114	GO:0010498	GO:0009202	GO:0009165	GO:0007010	GO:0006261	GO:0006094	GO:0046686	GO:0006144	GO:0006206	GO:0009186	GO:0005971	GO:0005524	GO:0004748
Locus_10094_Transcript_1/2_Confidence_0.750_Length_2059	GO:0006007	GO:0005886	GO:0005829	GO:0003730	GO:0000166
Locus_10095_Transcript_1/1_Confidence_1.000_Length_4903	GO:0006278	GO:0015074	GO:0003964	GO:0003723	GO:0008270
Locus_10096_Transcript_1/1_Confidence_1.000_Length_1038
Locus_10097_Transcript_1/1_Confidence_1.000_Length_968	GO:0009693	GO:0006661	GO:0009507
Locus_10098_Transcript_1/1_Confidence_1.000_Length_957	GO:0006468	GO:0055114	GO:0010103	GO:0007169	GO:0048443	GO:0002237	GO:0010067	GO:0000165	GO:0007178	GO:0009069	GO:0016021	GO:0016023	GO:0005886	GO:0004707	GO:0005524	GO:0032440
Locus_10099_Transcript_1/2_Confidence_0.667_Length_1481	GO:0009507
Locus_1009_Transcript_2/3_Confidence_0.667_Length_1565	GO:0055085	GO:0006839	GO:0006098	GO:0009651	GO:0015867	GO:0009060	GO:0006096	GO:0015866	GO:0080121	GO:0046686	GO:0016021	GO:0005743	GO:0009536	GO:0005774	GO:0005634	GO:0005886	GO:0080122	GO:0015217	GO:0005347
Locus_100_Transcript_1/1_Confidence_1.000_Length_2591	GO:0006301	GO:0006511	GO:0010053	GO:0010039	GO:0046686	GO:0016567	GO:0005829	GO:0031372	GO:0005634	GO:0005886	GO:0004842	GO:0005515
Locus_10100_Transcript_1/2_Confidence_0.750_Length_1654	GO:0006511	GO:0006744	GO:0005777	GO:0008756
Locus_10101_Transcript_4/4_Confidence_0.700_Length_1132	GO:0042744	GO:0009739	GO:0010119	GO:0006636	GO:0009414	GO:0040007	GO:0009651	GO:2000377	GO:0042742	GO:0019432	GO:0006468	GO:0005985	GO:0010029	GO:0048366	GO:0009789	GO:0009069	GO:0005829	GO:0005634	GO:0009931	GO:0005515
Locus_10102_Transcript_6/8_Confidence_0.133_Length_2526
Locus_10103_Transcript_3/4_Confidence_0.600_Length_6683	GO:0006355	GO:0010228	GO:0009630	GO:0005634	GO:0005667	GO:0043565	GO:0005515	GO:0003700
Locus_10104_Transcript_1/1_Confidence_1.000_Length_1114	GO:0010029	GO:0080163	GO:0009738	GO:0005634	GO:0004872	GO:0010427	GO:0042803
Locus_10105_Transcript_1/1_Confidence_1.000_Length_1417
Locus_10106_Transcript_1/1_Confidence_1.000_Length_1087
Locus_10107_Transcript_2/3_Confidence_0.714_Length_3300	GO:0000911	GO:0006468	GO:0000226	GO:0009069	GO:0005730	GO:0005737	GO:0004674	GO:0004713	GO:0005524	GO:0005515
Locus_10108_Transcript_1/5_Confidence_0.692_Length_2996	GO:0000226	GO:0006346	GO:0031048	GO:0000911	GO:0051567	GO:0009909	GO:0005886	GO:0005739	GO:0005543
Locus_10109_Transcript_1/1_Confidence_1.000_Length_2194	GO:0008152	GO:0031071	GO:0030170
Locus_1010_Transcript_1/4_Confidence_0.667_Length_1610
Locus_10110_Transcript_3/3_Confidence_0.714_Length_2067	GO:0010581	GO:0042744	GO:0016117	GO:0043085	GO:0019430	GO:0019288	GO:0045454	GO:0046686	GO:0055114	GO:0010380	GO:0010027	GO:0006118	GO:0006206	GO:0009570	GO:0050660	GO:0008047	GO:0042802	GO:0016671	GO:0004791
Locus_10111_Transcript_1/1_Confidence_1.000_Length_2033	GO:0034976	GO:0008295	GO:0030433	GO:0006457	GO:0009408	GO:0009644	GO:0042542	GO:0016023	GO:0005886	GO:0008270
Locus_10113_Transcript_1/3_Confidence_0.909_Length_1465	GO:0016132	GO:0055114	GO:0009867	GO:0010358	GO:0009686	GO:0009826	GO:0016126	GO:0006118	GO:0005783	GO:0010012	GO:0051777	GO:0009055	GO:0019825	GO:0020037	GO:0005506
Locus_10114_Transcript_1/1_Confidence_1.000_Length_740	GO:0006457	GO:0006950	GO:0016023	GO:0005618	GO:0009570	GO:0005739	GO:0005524	GO:0051082
Locus_10115_Transcript_3/3_Confidence_0.600_Length_3845	GO:0000278	GO:0035196	GO:0010087	GO:0000956	GO:0030422	GO:0005634	GO:0070883	GO:0070878
Locus_10116_Transcript_6/7_Confidence_0.588_Length_2850	GO:0006468	GO:0009069	GO:0005886	GO:0016021	GO:0005739	GO:0004713	GO:0005524	GO:0004674
Locus_10117_Transcript_1/2_Confidence_0.750_Length_1018	GO:0032544	GO:0042254	GO:0005840	GO:0009941	GO:0009570	GO:0003735	GO:0019843
Locus_10118_Transcript_1/3_Confidence_0.556_Length_1321	GO:0006979	GO:0048868	GO:0042128	GO:0006106	GO:0009651	GO:0019643	GO:0045239	GO:0005829	GO:0005739	GO:0005515	GO:0004333
Locus_10119_Transcript_4/5_Confidence_0.455_Length_2400	GO:0006623	GO:0005794	GO:0005884	GO:0009579	GO:0002020	GO:0030276
Locus_1011_Transcript_1/2_Confidence_0.667_Length_1640	GO:0006606	GO:0006406	GO:0005634	GO:0005739
Locus_10120_Transcript_2/3_Confidence_0.714_Length_1597	GO:0005634	GO:0003677
Locus_10121_Transcript_10/10_Confidence_0.533_Length_2749	GO:0005634
Locus_10122_Transcript_8/9_Confidence_0.579_Length_1634	GO:0009644	GO:0042542
Locus_10123_Transcript_3/3_Confidence_0.429_Length_3229	GO:0006606	GO:0009220	GO:0005634
Locus_10124_Transcript_2/3_Confidence_0.667_Length_1652	GO:0006457	GO:0006950	GO:0009570	GO:0019031	GO:0005634	GO:0031072	GO:0051082
Locus_10125_Transcript_7/9_Confidence_0.500_Length_3533	GO:0046373	GO:0009117	GO:0009505	GO:0005773	GO:0016023	GO:0005576	GO:0003676	GO:0046556	GO:0000166
Locus_10126_Transcript_1/2_Confidence_0.667_Length_1622	GO:0035304	GO:0010207	GO:0009902	GO:0019288	GO:0048510	GO:0006508	GO:0045893	GO:0042793	GO:0006364	GO:0010027	GO:0009941	GO:0009840	GO:0005829	GO:0009535	GO:0004252
Locus_10127_Transcript_1/2_Confidence_0.750_Length_1642	GO:0000785	GO:0005634	GO:0005829	GO:0008327	GO:0031492
Locus_10128_Transcript_1/1_Confidence_1.000_Length_1650	GO:0055114	GO:0015995	GO:0019685	GO:0016630	GO:0000166
Locus_10129_Transcript_1/1_Confidence_1.000_Length_2199	GO:0007029	GO:0006611	GO:0009834	GO:0000184	GO:0005829	GO:0005634
Locus_1012_Transcript_1/2_Confidence_0.667_Length_3438	GO:0000963	GO:0042991	GO:0000957	GO:0006402	GO:0006144	GO:0006206	GO:0051252	GO:0005739	GO:0003723	GO:0004654	GO:0000287	GO:0000175
Locus_10130_Transcript_3/4_Confidence_0.667_Length_1755	GO:0006342	GO:0009791	GO:0006306	GO:0005667	GO:0003700
Locus_10131_Transcript_3/6_Confidence_0.538_Length_2559	GO:0009867	GO:0010363	GO:0010200	GO:0009651	GO:0006612	GO:0045727	GO:0006468	GO:0009409	GO:0009738	GO:0009408	GO:0009863	GO:0030968	GO:0009723	GO:0035556	GO:0009069	GO:0005840	GO:0005634	GO:0004713	GO:0005524	GO:0004697
Locus_10132_Transcript_1/1_Confidence_1.000_Length_659
Locus_10133_Transcript_1/1_Confidence_1.000_Length_1084
Locus_10134_Transcript_1/1_Confidence_1.000_Length_2818	GO:0006623	GO:0006471	GO:0009860	GO:0007033	GO:0048193	GO:0009846	GO:0009827	GO:0006904	GO:0005829	GO:0005739	GO:0000145	GO:0009506	GO:0005886	GO:0003676	GO:0003950
Locus_10135_Transcript_2/4_Confidence_0.700_Length_3698	GO:0006511	GO:0048364	GO:0010154	GO:0009908	GO:0048366	GO:0016579	GO:0008283	GO:0016023	GO:0005576	GO:0005634	GO:0004221	GO:0008270	GO:0004843
Locus_10136_Transcript_1/1_Confidence_1.000_Length_1231	GO:0016023	GO:0016021	GO:0005794	GO:0005739
Locus_10138_Transcript_1/1_Confidence_1.000_Length_1029	GO:0015671	GO:0009733	GO:0001666	GO:0005886	GO:0005344	GO:0005506	GO:0020037	GO:0019825
Locus_10139_Transcript_1/2_Confidence_0.857_Length_2801	GO:0016458	GO:0000012	GO:0006310	GO:0051103	GO:0048449	GO:0006302	GO:0006289	GO:0006273	GO:0009909	GO:0034968	GO:0009536	GO:0005694	GO:0005634	GO:0005739	GO:0003677	GO:0003910	GO:0005524
Locus_1013_Transcript_9/10_Confidence_0.613_Length_5634	GO:0006508	GO:0005634	GO:0008234
Locus_10141_Transcript_1/3_Confidence_0.750_Length_951	GO:0016558	GO:0006626	GO:0006891	GO:0006869	GO:0016114	GO:0010351	GO:0016021	GO:0005744	GO:0009941	GO:0015450
Locus_10142_Transcript_1/2_Confidence_0.750_Length_2082	GO:0015996	GO:0009507	GO:0016020
Locus_10143_Transcript_1/2_Confidence_0.667_Length_868	GO:0006278	GO:0003964	GO:0003677
Locus_10144_Transcript_1/1_Confidence_1.000_Length_2165	GO:0009072	GO:0000096	GO:0006086	GO:0016126	GO:0006636	GO:0009793	GO:0044272	GO:0006412	GO:0006766	GO:0006546	GO:0019748	GO:0009106	GO:0019288	GO:0007020	GO:0008652	GO:0009695	GO:0016132	GO:0006733	GO:0009117	GO:0042254
Locus_10145_Transcript_1/2_Confidence_0.833_Length_1593	GO:0006598	GO:0009651	GO:0009698	GO:0006556	GO:0006730	GO:0006816	GO:0007030	GO:0046686	GO:0006555	GO:0005829	GO:0009506	GO:0005886	GO:0005507	GO:0004478	GO:0005524
Locus_10146_Transcript_4/6_Confidence_0.500_Length_2321	GO:0008152	GO:0016021	GO:0005739	GO:0009536	GO:0016758
Locus_10147_Transcript_1/1_Confidence_1.000_Length_976	GO:0016020	GO:0008171
Locus_10148_Transcript_1/1_Confidence_1.000_Length_1443	GO:0055114	GO:0016049	GO:0034976	GO:0000902	GO:0009627	GO:0080147	GO:0018401	GO:0048193	GO:0006525	GO:0006560	GO:0005768	GO:0016023	GO:0005802	GO:0005576	GO:0005794	GO:0005783	GO:0005634	GO:0004656	GO:0031418	GO:0005506
Locus_10149_Transcript_1/1_Confidence_1.000_Length_2285	GO:0000226	GO:0006346	GO:0031048	GO:0042127	GO:0000911	GO:0051567	GO:0007067	GO:0009909	GO:0005874	GO:0005819
Locus_1014_Transcript_1/1_Confidence_1.000_Length_3427	GO:0006306	GO:0006260	GO:0051567	GO:0008283	GO:0016310	GO:0016301
Locus_10150_Transcript_1/2_Confidence_0.750_Length_1838	GO:0006355	GO:0042538	GO:0009410	GO:0071294	GO:0030968	GO:0005737	GO:0005634	GO:0005667	GO:0043565	GO:0046983	GO:0003700
Locus_10151_Transcript_1/2_Confidence_0.800_Length_1276	GO:0006468	GO:0043622	GO:0000165	GO:0007178	GO:0009069	GO:0005737	GO:0004707	GO:0005524
Locus_10152_Transcript_4/5_Confidence_0.667_Length_2613	GO:0006468	GO:0006511	GO:0080022	GO:0042752	GO:0009651	GO:0009737	GO:0009069	GO:0005829	GO:0016020	GO:0005634	GO:0004674	GO:0005524	GO:0070300
Locus_10153_Transcript_1/1_Confidence_1.000_Length_2901	GO:0010021	GO:0000023	GO:0019252	GO:0019761	GO:0043085	GO:0005985	GO:0009507	GO:0043169	GO:0019156	GO:0004556
Locus_10154_Transcript_5/6_Confidence_0.643_Length_2982	GO:0005975	GO:0006090	GO:0004462	GO:0016740
Locus_10155_Transcript_1/1_Confidence_1.000_Length_980	GO:0006355	GO:0005634	GO:0005667	GO:0003700	GO:0003677
Locus_10156_Transcript_2/3_Confidence_0.500_Length_1823
Locus_10157_Transcript_3/4_Confidence_0.571_Length_880	GO:0016021
Locus_10158_Transcript_1/1_Confidence_1.000_Length_1254	GO:0006623	GO:0006464	GO:0006511	GO:0016192	GO:0005773
Locus_10159_Transcript_6/9_Confidence_0.550_Length_3032	GO:0006355	GO:0009410	GO:0009737	GO:0030968	GO:0005829	GO:0005634	GO:0005667	GO:0043565	GO:0046983	GO:0003700
Locus_1015_Transcript_1/2_Confidence_0.800_Length_3507	GO:0005634	GO:0005829
Locus_10160_Transcript_1/2_Confidence_0.667_Length_633	GO:0042254	GO:0006412	GO:0005886	GO:0022627	GO:0046872	GO:0003735
Locus_10161_Transcript_1/1_Confidence_1.000_Length_1487	GO:0006468	GO:0009595	GO:0010200	GO:0002237	GO:0009581	GO:0009069	GO:0009536	GO:0003723	GO:0008270	GO:0004674	GO:0005524	GO:0004715
Locus_10162_Transcript_1/1_Confidence_1.000_Length_2650	GO:0090305	GO:0006355	GO:0006508	GO:0015074	GO:0006278	GO:0005739	GO:0005634	GO:0008270	GO:0004519	GO:0003964	GO:0003677	GO:0004190
Locus_10163_Transcript_2/3_Confidence_0.667_Length_843	GO:0005739	GO:0016772
Locus_10165_Transcript_1/1_Confidence_1.000_Length_4943	GO:0000278	GO:0043247	GO:0006312	GO:0010332	GO:0007131	GO:0045132	GO:0042138	GO:0006302	GO:0010564	GO:0009560	GO:0006396	GO:0016567	GO:0032204	GO:0006354	GO:0007129	GO:0007062	GO:0006144	GO:0006206	GO:0005730	GO:0003899
Locus_10166_Transcript_1/3_Confidence_0.714_Length_2519	GO:0006468	GO:0010287	GO:0004672	GO:0005524
Locus_10167_Transcript_4/5_Confidence_0.615_Length_2183	GO:0007126	GO:0019375	GO:0043966	GO:0045892	GO:0016036	GO:0042967	GO:0005737	GO:0005634	GO:0008080
Locus_10168_Transcript_9/10_Confidence_0.607_Length_2167
Locus_1016_Transcript_4/5_Confidence_0.583_Length_3478	GO:0005634	GO:0005657	GO:0003677	GO:0005524	GO:0043141
Locus_10170_Transcript_1/2_Confidence_0.750_Length_626	GO:0006097	GO:0006108	GO:0031998	GO:0080093	GO:0006090	GO:0019643	GO:0009941	GO:0005773	GO:0009514	GO:0048046	GO:0030060
Locus_10172_Transcript_3/3_Confidence_0.600_Length_1433	GO:0016021	GO:0005783	GO:0005739
Locus_10173_Transcript_1/1_Confidence_1.000_Length_1099	GO:0006260	GO:0006310	GO:0006281	GO:0016023	GO:0005634	GO:0003677	GO:0005515
Locus_10174_Transcript_5/6_Confidence_0.688_Length_1989
Locus_10176_Transcript_1/2_Confidence_0.750_Length_4302	GO:0006511	GO:0016579	GO:0005634	GO:0009536	GO:0004843	GO:0004221
Locus_10177_Transcript_7/10_Confidence_0.107_Length_1517	GO:0045454	GO:0019932	GO:0005737
Locus_10178_Transcript_1/1_Confidence_1.000_Length_4222	GO:0009630	GO:0051788	GO:0000226	GO:0009853	GO:0000911	GO:0080129	GO:0006886	GO:0006511	GO:0030244	GO:0006888	GO:0009069	GO:0016310	GO:0080008	GO:0005829	GO:0030126	GO:0005886	GO:0005739	GO:0016459	GO:0005198	GO:0005215
Locus_10179_Transcript_3/11_Confidence_0.677_Length_5186	GO:0009888	GO:0016926	GO:0033044	GO:0010256	GO:0009887	GO:0010228	GO:0009555	GO:0046854	GO:0007033	GO:0007165	GO:0050665	GO:0010638	GO:0005739	GO:0005768	GO:0016788	GO:0008270	GO:0000285	GO:0035091	GO:0016308	GO:0005524
Locus_1017_Transcript_1/3_Confidence_0.714_Length_2800	GO:0006598	GO:0009805	GO:0055114	GO:0009414	GO:0009409	GO:0009611	GO:0042398	GO:0009737	GO:0005777	GO:0005634	GO:0046592	GO:0008131
Locus_10180_Transcript_7/10_Confidence_0.475_Length_3793	GO:0008380	GO:0006278	GO:0006397	GO:0009941	GO:0005739	GO:0003964	GO:0003723
Locus_10181_Transcript_1/2_Confidence_0.667_Length_2208	GO:0019563	GO:0010188	GO:0006072	GO:0046835	GO:0006635	GO:0002237	GO:0080167	GO:0046486	GO:0005829	GO:0004370	GO:0019200
Locus_10182_Transcript_1/1_Confidence_1.000_Length_3021	GO:0005634
Locus_10183_Transcript_1/3_Confidence_0.667_Length_1569	GO:0055114	GO:0009815	GO:0016706
Locus_10184_Transcript_1/2_Confidence_0.750_Length_2683	GO:0006412	GO:0090305	GO:0007049	GO:0008360	GO:0051301	GO:0009252	GO:0042254	GO:0009085	GO:0005840	GO:0008766	GO:0003735	GO:0005524	GO:0004518	GO:0047480
Locus_10185_Transcript_1/2_Confidence_0.750_Length_1061	GO:0016023
Locus_10186_Transcript_1/1_Confidence_1.000_Length_574	GO:0048367	GO:0005739
Locus_10187_Transcript_1/1_Confidence_1.000_Length_851	GO:0030968	GO:0010200	GO:0016567	GO:0005739	GO:0016874	GO:0008270
Locus_10188_Transcript_2/2_Confidence_0.667_Length_1304	GO:0044070	GO:0031359	GO:0034426	GO:0046930	GO:0015288	GO:0008308
Locus_10189_Transcript_1/2_Confidence_0.750_Length_602
Locus_1018_Transcript_1/2_Confidence_0.750_Length_3197	GO:0019013	GO:0030529	GO:0003723	GO:0000166
Locus_10190_Transcript_1/1_Confidence_1.000_Length_1801	GO:0016020	GO:0005739	GO:0030554
Locus_10191_Transcript_3/4_Confidence_0.667_Length_1521	GO:0006367	GO:0000394	GO:0006446	GO:0005669	GO:0005840	GO:0003743
Locus_10192_Transcript_1/1_Confidence_1.000_Length_3260	GO:0009755	GO:0006635
Locus_10193_Transcript_1/2_Confidence_0.667_Length_1010	GO:0009751	GO:0010286	GO:0010162	GO:0009740	GO:0009506
Locus_10194_Transcript_4/4_Confidence_0.667_Length_1011
Locus_10195_Transcript_1/1_Confidence_1.000_Length_1618	GO:0048767	GO:0009651	GO:0009266	GO:0009860	GO:0006972	GO:0006833	GO:0007030	GO:0006096	GO:0046686	GO:0005829	GO:0016021	GO:0009506	GO:0009507	GO:0005773	GO:0005794	GO:0005634	GO:0005886	GO:0048046	GO:0002020	GO:0005215
Locus_10196_Transcript_1/2_Confidence_0.750_Length_1425	GO:0007264	GO:0005622	GO:0005525	GO:0016787
Locus_10197_Transcript_1/1_Confidence_1.000_Length_600	GO:0005737
Locus_10198_Transcript_4/5_Confidence_0.200_Length_1978
Locus_10199_Transcript_2/3_Confidence_0.556_Length_2028	GO:0055114	GO:0009651	GO:0006355	GO:0009887	GO:0010228	GO:0009737	GO:0005634	GO:0005667	GO:0003677	GO:0003700	GO:0032440
Locus_1019_Transcript_3/6_Confidence_0.462_Length_1085	GO:0006164	GO:0005634	GO:0005739
Locus_101_Transcript_7/8_Confidence_0.636_Length_4784	GO:0031348	GO:0009867	GO:0042542	GO:0006833	GO:0009862	GO:0009414	GO:0010363	GO:0009816	GO:0009873	GO:0006623	GO:0009651	GO:0048573	GO:2000377	GO:0006612	GO:0050832	GO:0043069	GO:0006972	GO:0007030	GO:0006809	GO:0006096
Locus_10200_Transcript_1/1_Confidence_1.000_Length_871
Locus_10201_Transcript_5/7_Confidence_0.444_Length_3345	GO:0005802	GO:0005576	GO:0016023	GO:0016021	GO:0005797	GO:0005768	GO:0005801
Locus_10202_Transcript_4/6_Confidence_0.667_Length_2913	GO:0033587	GO:0009423	GO:0018920	GO:0000162	GO:0006571	GO:0009094	GO:0009507	GO:0003866
Locus_10203_Transcript_3/3_Confidence_0.667_Length_3971	GO:0006396	GO:0005634	GO:0003677	GO:0008270
Locus_10204_Transcript_7/8_Confidence_0.650_Length_3004	GO:0000956	GO:0005737	GO:0005834	GO:0080008
Locus_10206_Transcript_6/6_Confidence_0.643_Length_4225	GO:0006260	GO:0006351	GO:0009165	GO:0005634	GO:0005829	GO:0042575	GO:0003887	GO:0003677
Locus_10207_Transcript_1/2_Confidence_0.667_Length_1639	GO:0010498	GO:0030036	GO:0006094	GO:0005856	GO:0005739	GO:0009506	GO:0009941	GO:0009570	GO:0005886	GO:0005524	GO:0005200
Locus_10208_Transcript_9/10_Confidence_0.640_Length_3437	GO:0046939	GO:0006354	GO:0015979	GO:0006144	GO:0046034	GO:0009941	GO:0009535	GO:0004017	GO:0005524
Locus_10209_Transcript_2/3_Confidence_0.571_Length_1843
Locus_1020_Transcript_3/8_Confidence_0.412_Length_2654	GO:0006412	GO:0009165	GO:0052546	GO:0052541	GO:0042254	GO:0005618	GO:0005730	GO:0005773	GO:0022625	GO:0005886	GO:0003735
Locus_10210_Transcript_8/9_Confidence_0.565_Length_4085	GO:0006508	GO:0009507	GO:0008233
Locus_10211_Transcript_1/2_Confidence_0.750_Length_5609	GO:0015074	GO:0003676	GO:0008270
Locus_10212_Transcript_1/2_Confidence_0.750_Length_1283	GO:0030834	GO:0000226	GO:0017157	GO:0010119	GO:0051650	GO:0009827	GO:0030048	GO:0009734	GO:0006184	GO:0030833	GO:0007264	GO:0009416	GO:0009860	GO:0006687	GO:0009524	GO:0005730	GO:0005819	GO:0045177	GO:0005886	GO:0032794
Locus_10213_Transcript_1/1_Confidence_1.000_Length_899
Locus_10214_Transcript_1/2_Confidence_0.750_Length_1839	GO:0071482	GO:0006355	GO:0019685	GO:0006352	GO:0006144	GO:0006206	GO:0009507	GO:0005730	GO:0005667	GO:0003899	GO:0003677	GO:0001053	GO:0003700
Locus_10215_Transcript_1/1_Confidence_1.000_Length_1487	GO:0006281	GO:0010951	GO:0030162	GO:0005829	GO:0005615	GO:0005634	GO:0048046	GO:0004867	GO:0016740	GO:0004869
Locus_10216_Transcript_1/1_Confidence_1.000_Length_2515	GO:0006355	GO:0009640	GO:0007165	GO:0005829	GO:0005667	GO:0004871	GO:0003700
Locus_10217_Transcript_1/2_Confidence_0.750_Length_2102	GO:0009739	GO:0043085	GO:0009825	GO:0016042	GO:0043481	GO:0048767	GO:0000271	GO:0006569	GO:0009684	GO:0009737	GO:0007586	GO:0009932	GO:0009741	GO:0006952	GO:0071555	GO:0009505	GO:0005576	GO:0008047
Locus_10218_Transcript_1/2_Confidence_0.750_Length_1835	GO:0009624	GO:0009835	GO:0006855	GO:0005886	GO:0005774	GO:0015238	GO:0015297
Locus_10219_Transcript_1/2_Confidence_0.750_Length_1099	GO:0010267	GO:0006346	GO:0009965	GO:0048439	GO:0010051	GO:0009089	GO:0048765	GO:0009693	GO:0016049	GO:0010050	GO:0033044	GO:0009616	GO:0048449	GO:0010090	GO:0010014	GO:0009733	GO:0010089	GO:0035196	GO:0048868	GO:0032312
Locus_1021_Transcript_6/6_Confidence_0.538_Length_1352	GO:0009693	GO:0010359	GO:0000041	GO:0009860	GO:0007165	GO:0010583	GO:0009407	GO:0009827	GO:0005737	GO:0005634	GO:0005509
Locus_10220_Transcript_3/4_Confidence_0.571_Length_1827	GO:0006979	GO:0071456	GO:0055114	GO:0048767	GO:0015706	GO:0010106	GO:0006826	GO:0010167	GO:0006804	GO:0009506	GO:0009505	GO:0005576	GO:0016020	GO:0046872	GO:0004601	GO:0020037
Locus_10221_Transcript_1/2_Confidence_0.667_Length_1164
Locus_10222_Transcript_1/2_Confidence_0.750_Length_2270	GO:0006511	GO:0016579	GO:0005634	GO:0009536	GO:0004843	GO:0004221
Locus_10223_Transcript_1/2_Confidence_0.750_Length_1179	GO:0051017	GO:0006355	GO:0005737	GO:0005886	GO:0005667	GO:0008270	GO:0051015	GO:0003700
Locus_10224_Transcript_6/7_Confidence_0.500_Length_2407
Locus_10225_Transcript_1/1_Confidence_1.000_Length_630	GO:0005747
Locus_10226_Transcript_2/3_Confidence_0.667_Length_1961	GO:0006508	GO:0009505	GO:0009506	GO:0016023	GO:0005576	GO:0004185
Locus_10227_Transcript_3/5_Confidence_0.636_Length_1450	GO:0010222	GO:0016020
Locus_10228_Transcript_1/1_Confidence_1.000_Length_694	GO:0042742	GO:0009909	GO:0016048	GO:0006334	GO:0000786	GO:0005773	GO:0005634	GO:0003677	GO:0046982
Locus_10229_Transcript_1/2_Confidence_0.750_Length_2280	GO:0006184	GO:0042254	GO:0005730	GO:0003924	GO:0005525
Locus_1022_Transcript_5/7_Confidence_0.700_Length_2237	GO:0046183	GO:0055114	GO:0006000	GO:0006013	GO:0009506	GO:0005829	GO:0003939	GO:0008270	GO:0000166
Locus_10230_Transcript_1/1_Confidence_1.000_Length_933
Locus_10231_Transcript_3/4_Confidence_0.700_Length_1839	GO:0006626	GO:0030968	GO:0005774	GO:0005794	GO:0005783	GO:0005886
Locus_10232_Transcript_3/5_Confidence_0.692_Length_1672	GO:0006355	GO:0003677	GO:0046983
Locus_10233_Transcript_2/2_Confidence_0.667_Length_2083	GO:0016051	GO:0016020	GO:0016023	GO:0005739	GO:0016758
Locus_10234_Transcript_3/4_Confidence_0.636_Length_813	GO:0016132	GO:0055114	GO:0015706	GO:0010359	GO:0010106	GO:0006826	GO:0010167	GO:0005829	GO:0008270	GO:0051903	GO:0000166
Locus_10235_Transcript_1/1_Confidence_1.000_Length_2162	GO:0009740	GO:0045926	GO:0043068	GO:0048235	GO:0045893	GO:0009686	GO:0005667	GO:0000785	GO:0003677	GO:0003700	GO:0003682
Locus_10236_Transcript_1/2_Confidence_0.667_Length_2548	GO:0010090	GO:0071555	GO:0007155	GO:0048765	GO:0045010	GO:0009536	GO:0005886
Locus_10237_Transcript_10/11_Confidence_0.564_Length_8142	GO:0006184	GO:0005737	GO:0003924	GO:0005525
Locus_10238_Transcript_1/1_Confidence_1.000_Length_1680	GO:0001510	GO:0009560	GO:0000741	GO:0005634	GO:0003676	GO:0008026	GO:0005524
Locus_10239_Transcript_1/1_Confidence_1.000_Length_3609	GO:0031348	GO:0006499	GO:0009867	GO:0009862	GO:0030243	GO:0010363	GO:0006612	GO:0050832	GO:0043069	GO:0000165	GO:0048193	GO:0048527	GO:0052542	GO:0009409	GO:0009738	GO:0009832	GO:0016049	GO:0030968	GO:0009723	GO:0009507
Locus_1023_Transcript_1/1_Confidence_1.000_Length_785	GO:0016132	GO:0006084	GO:0007020	GO:0016126	GO:0016021	GO:0016023	GO:0005794	GO:0008270	GO:0003676
Locus_10240_Transcript_2/3_Confidence_0.714_Length_3211	GO:0006310	GO:0006281	GO:0009506	GO:0008270
Locus_10241_Transcript_1/5_Confidence_0.500_Length_2086	GO:0006417	GO:0006470	GO:0009536	GO:0016763	GO:0008138
Locus_10242_Transcript_2/3_Confidence_0.714_Length_1382	GO:0010075	GO:0010014	GO:0009944	GO:0009855	GO:0005634
Locus_10243_Transcript_3/3_Confidence_0.667_Length_1530	GO:0005783
Locus_10244_Transcript_1/1_Confidence_1.000_Length_1170	GO:0009910	GO:0051568	GO:0010452	GO:0005829	GO:0080008	GO:0005834	GO:0005515	GO:0000166
Locus_10245_Transcript_1/2_Confidence_0.750_Length_1439	GO:0032259	GO:0005739	GO:0008168
Locus_10246_Transcript_1/1_Confidence_1.000_Length_979
Locus_10247_Transcript_3/3_Confidence_0.600_Length_2685	GO:0016023	GO:0005886
Locus_10248_Transcript_1/1_Confidence_1.000_Length_939
Locus_10249_Transcript_10/10_Confidence_0.364_Length_3573	GO:0006508	GO:0003676	GO:0004190	GO:0008270
Locus_1024_Transcript_1/1_Confidence_1.000_Length_4312	GO:0006278	GO:0015074	GO:0051252	GO:0005634	GO:0009536	GO:0004523	GO:0003964	GO:0003723
Locus_10250_Transcript_7/8_Confidence_0.556_Length_3081	GO:0009941
Locus_10251_Transcript_1/5_Confidence_0.667_Length_2321	GO:0051205	GO:0009506	GO:0016021	GO:0017119
Locus_10252_Transcript_2/3_Confidence_0.636_Length_1038
Locus_10253_Transcript_5/6_Confidence_0.500_Length_1695
Locus_10255_Transcript_1/1_Confidence_1.000_Length_3044
Locus_10257_Transcript_1/1_Confidence_1.000_Length_969
Locus_10258_Transcript_6/7_Confidence_0.611_Length_4856	GO:0006508	GO:0009570	GO:0004252
Locus_10259_Transcript_2/3_Confidence_0.500_Length_1424	GO:0015996	GO:0016310	GO:0009507	GO:0005739	GO:0016301
Locus_1025_Transcript_1/1_Confidence_1.000_Length_1834	GO:0051788	GO:0009853	GO:0006094	GO:0006346	GO:0006833	GO:0009793	GO:0051049	GO:0006816	GO:0009651	GO:0080129	GO:0048767	GO:0006972	GO:0006730	GO:0006511	GO:0007030	GO:0016441	GO:0006096	GO:0046686	GO:0019344	GO:0009266
Locus_10260_Transcript_3/4_Confidence_0.500_Length_1549	GO:0006355	GO:0006334	GO:0000786	GO:0005634	GO:0003677
Locus_10261_Transcript_3/4_Confidence_0.667_Length_882	GO:0006098	GO:0042732	GO:0006000	GO:0006013	GO:0005774	GO:0016023	GO:0005783	GO:0005794	GO:0005886	GO:0009045	GO:0000287
Locus_10262_Transcript_1/3_Confidence_0.714_Length_1920	GO:0009536
Locus_10263_Transcript_4/5_Confidence_0.600_Length_2469	GO:0019684	GO:0009643	GO:0035304	GO:0015713	GO:0035436	GO:0019344	GO:0016021	GO:0031969	GO:0009534	GO:0005739	GO:0015297	GO:0071917	GO:0015120
Locus_10264_Transcript_1/1_Confidence_1.000_Length_1542	GO:0006952	GO:0009414	GO:0042538	GO:0010105	GO:0009737	GO:0045892	GO:0005634	GO:0005667	GO:0003677	GO:0003700
Locus_10265_Transcript_1/1_Confidence_1.000_Length_1500	GO:0010150	GO:0005777
Locus_10266_Transcript_1/1_Confidence_1.000_Length_985
Locus_10268_Transcript_1/1_Confidence_1.000_Length_1553	GO:0010413	GO:0015706	GO:0010106	GO:0006826	GO:0045492	GO:0010167	GO:0016020	GO:0008270
Locus_10269_Transcript_3/4_Confidence_0.556_Length_1968	GO:0009845	GO:0006355	GO:0006333	GO:0009911	GO:0005634	GO:0008270	GO:0003677
Locus_1026_Transcript_1/2_Confidence_0.750_Length_1625	GO:0006979	GO:0009965	GO:0030154	GO:0045893	GO:0016020
Locus_10270_Transcript_4/5_Confidence_0.667_Length_2400	GO:0006200	GO:0019538	GO:0009507	GO:0005886	GO:0005524	GO:0016887
Locus_10272_Transcript_3/5_Confidence_0.636_Length_2437	GO:0009646	GO:0017038	GO:0010090	GO:0010109	GO:0010027	GO:0009658	GO:0006605	GO:0065002	GO:0009941	GO:0009535	GO:0009570	GO:0005886	GO:0005524
Locus_10273_Transcript_3/3_Confidence_0.400_Length_1294
Locus_10274_Transcript_1/2_Confidence_0.750_Length_3210	GO:0005774	GO:0016023	GO:0005829	GO:0005634	GO:0005886	GO:0051087
Locus_10275_Transcript_1/1_Confidence_1.000_Length_1213	GO:0006661	GO:0005783	GO:0005739
Locus_10276_Transcript_1/2_Confidence_0.750_Length_1091	GO:0006412	GO:0042254	GO:0005840	GO:0003735
Locus_10278_Transcript_4/6_Confidence_0.643_Length_3348	GO:0000278	GO:0007030	GO:0048193	GO:0030244	GO:0006396	GO:0005794
Locus_10279_Transcript_1/2_Confidence_0.667_Length_2571	GO:0005634
Locus_1027_Transcript_4/4_Confidence_0.250_Length_1688	GO:0009817	GO:0009651	GO:0005982	GO:0005985	GO:0005773	GO:0005886	GO:0005618	GO:0042973
Locus_10280_Transcript_4/5_Confidence_0.667_Length_2048	GO:0016132	GO:0006085	GO:0016926	GO:0010228	GO:0044262	GO:0050665	GO:0016126	GO:0019643	GO:0005829	GO:0009346	GO:0005886	GO:0042709	GO:0016829	GO:0046872	GO:0003878	GO:0004775	GO:0005524	GO:0048037
Locus_10282_Transcript_3/4_Confidence_0.667_Length_1487	GO:0000160	GO:0010029	GO:0048831	GO:0055114	GO:0016049	GO:0009553	GO:0080036	GO:0000041	GO:0031537	GO:0051301	GO:0015698	GO:0005737	GO:0005634	GO:0009927	GO:0043424	GO:0032440
Locus_10283_Transcript_1/1_Confidence_1.000_Length_1540	GO:0006508	GO:0009651	GO:0009505	GO:0005794	GO:0005886	GO:0005576	GO:0005829	GO:0004190
Locus_10284_Transcript_1/2_Confidence_0.750_Length_1726
Locus_10285_Transcript_1/2_Confidence_0.750_Length_915	GO:0009536	GO:0003725
Locus_10286_Transcript_1/1_Confidence_1.000_Length_1931	GO:0009957	GO:0006355	GO:0010214	GO:0005634	GO:0005667	GO:0043565	GO:0003700
Locus_10288_Transcript_3/5_Confidence_0.636_Length_1740	GO:0045454	GO:0006662	GO:0006118	GO:0031969	GO:0009570	GO:0016671	GO:0009055	GO:0015035
Locus_10289_Transcript_1/2_Confidence_0.667_Length_1537
Locus_1028_Transcript_1/1_Confidence_1.000_Length_1764	GO:0001510	GO:0006412	GO:0042254	GO:0005730	GO:0022627	GO:0005739	GO:0003735
Locus_10290_Transcript_3/3_Confidence_0.600_Length_1161	GO:0042742	GO:0015671	GO:0050832	GO:0031640	GO:0016023	GO:0043245	GO:0045735	GO:0005506	GO:0020037	GO:0019825
Locus_10291_Transcript_2/4_Confidence_0.556_Length_1339	GO:0009788	GO:0009414	GO:0009733	GO:0042127	GO:0018344	GO:0018343	GO:0005965	GO:0005953	GO:0005968	GO:0004662	GO:0004663	GO:0046982
Locus_10292_Transcript_1/1_Confidence_1.000_Length_3043
Locus_10293_Transcript_3/4_Confidence_0.636_Length_2957	GO:0007062	GO:0007131	GO:0042138	GO:0045132	GO:0033044	GO:0005886	GO:0005739	GO:0050662	GO:0003824	GO:0000166
Locus_10294_Transcript_1/2_Confidence_0.667_Length_1523	GO:0006367	GO:0000394	GO:0006446	GO:0005739	GO:0005673	GO:0005840	GO:0003743
Locus_10295_Transcript_1/1_Confidence_1.000_Length_2337	GO:0009294	GO:0016310	GO:0006508	GO:0009536	GO:0016301	GO:0004197
Locus_10296_Transcript_1/1_Confidence_1.000_Length_703	GO:0010351	GO:0006813	GO:0035725	GO:0006885	GO:0015992	GO:0005886	GO:0016021	GO:0015079	GO:0015385
Locus_10297_Transcript_1/2_Confidence_0.667_Length_1243
Locus_10298_Transcript_1/1_Confidence_1.000_Length_502
Locus_10299_Transcript_5/7_Confidence_0.467_Length_3066	GO:0009269	GO:0009409	GO:0016310	GO:0009737	GO:0032259	GO:0009651	GO:0022900	GO:0005768	GO:0005794	GO:0005802	GO:0016301	GO:0016651	GO:0008168
Locus_1029_Transcript_3/4_Confidence_0.500_Length_1751	GO:0022900	GO:0009414	GO:0010264	GO:0016123	GO:0009408	GO:0006970	GO:0009737	GO:0006725	GO:0009688	GO:0010182	GO:0009535	GO:0031969	GO:0052662	GO:0052663	GO:0009540
Locus_102_Transcript_1/2_Confidence_0.667_Length_3162	GO:0045132	GO:0051026	GO:0006302	GO:0006312	GO:0042138	GO:0000956	GO:0007062	GO:0007131	GO:0006487	GO:0009507	GO:0042803
Locus_10300_Transcript_5/5_Confidence_0.600_Length_1858	GO:0055114	GO:0009536	GO:0005886	GO:0016491	GO:0008270
Locus_10301_Transcript_5/6_Confidence_0.600_Length_2136	GO:0045454	GO:0006950
Locus_10302_Transcript_1/1_Confidence_1.000_Length_828	GO:0006412	GO:0042254	GO:0022625	GO:0003735
Locus_10304_Transcript_1/1_Confidence_1.000_Length_951
Locus_10306_Transcript_1/2_Confidence_0.667_Length_725	GO:0055114	GO:0005737	GO:0016620
Locus_10307_Transcript_1/2_Confidence_0.750_Length_1651	GO:0006355	GO:0005634	GO:0005667	GO:0003700	GO:0043565	GO:0046983
Locus_10309_Transcript_1/2_Confidence_0.750_Length_3085	GO:0006855	GO:0008033	GO:0032259	GO:0051252	GO:0005739	GO:0009507	GO:0016020	GO:0030677	GO:0004526	GO:0015238	GO:0008168	GO:0015297
Locus_1030_Transcript_1/2_Confidence_0.750_Length_6546	GO:0009506	GO:0005739	GO:0008270
Locus_10310_Transcript_1/1_Confidence_1.000_Length_1570	GO:0048507	GO:0006355	GO:0048481	GO:0010093	GO:0001708	GO:0048833	GO:0005634	GO:0005667	GO:0003677	GO:0046983	GO:0003700
Locus_10311_Transcript_2/4_Confidence_0.556_Length_2253	GO:0050826	GO:0010444	GO:0046983
Locus_10312_Transcript_1/1_Confidence_1.000_Length_1772	GO:0006810	GO:0009813	GO:0005643	GO:0047213	GO:0050403
Locus_10313_Transcript_1/3_Confidence_0.714_Length_4910	GO:0009697	GO:0045454	GO:0055085	GO:0055114	GO:0006200	GO:0009627	GO:0006118	GO:0000325	GO:0005774	GO:0048046	GO:0043190	GO:0016021	GO:0009506	GO:0005886	GO:0015035	GO:0032440	GO:0009055	GO:0015431	GO:0010290	GO:0005524
Locus_10314_Transcript_1/1_Confidence_1.000_Length_2697	GO:0009507
Locus_10315_Transcript_2/4_Confidence_0.667_Length_1072	GO:0006468	GO:0009651	GO:0006816	GO:0007030	GO:0006119	GO:0005737	GO:0016020	GO:0005634	GO:0004672	GO:0030247	GO:0005524	GO:0000287	GO:0004427
Locus_10316_Transcript_5/7_Confidence_0.400_Length_1290	GO:0009651	GO:0005634	GO:0009507	GO:0005886
Locus_10317_Transcript_2/3_Confidence_0.714_Length_2677	GO:0019369	GO:0007405	GO:0042136	GO:0016042	GO:0046486	GO:0005739	GO:0004806
Locus_10318_Transcript_1/1_Confidence_1.000_Length_520
Locus_10319_Transcript_2/2_Confidence_0.750_Length_1784	GO:0009753	GO:0009751	GO:0009866	GO:0015824	GO:0050832	GO:0009814	GO:0010930	GO:0016042	GO:0005615	GO:0016298	GO:0004064	GO:0004091
Locus_1031_Transcript_1/2_Confidence_0.750_Length_2501	GO:0005739	GO:0009706
Locus_10320_Transcript_2/3_Confidence_0.571_Length_3233	GO:0006606	GO:0006508	GO:0005829	GO:0008234
Locus_10321_Transcript_1/1_Confidence_1.000_Length_1815
Locus_10322_Transcript_3/4_Confidence_0.778_Length_971
Locus_10323_Transcript_1/1_Confidence_1.000_Length_977	GO:0006355	GO:0009705	GO:0009507	GO:0005783	GO:0005634	GO:0005667	GO:0043565	GO:0003700
Locus_10324_Transcript_1/2_Confidence_0.750_Length_1166	GO:0009644	GO:0042542	GO:0009408	GO:0005737
Locus_10325_Transcript_1/1_Confidence_1.000_Length_850
Locus_10326_Transcript_2/3_Confidence_0.400_Length_1911	GO:0009409
Locus_10327_Transcript_3/3_Confidence_0.714_Length_1535
Locus_10328_Transcript_3/3_Confidence_0.600_Length_1462	GO:0016310	GO:0016301
Locus_10329_Transcript_1/1_Confidence_1.000_Length_867	GO:0006457	GO:0009651	GO:0043622	GO:0006096	GO:0006094	GO:0046686	GO:0016023	GO:0016272	GO:0051082
Locus_1032_Transcript_2/4_Confidence_0.700_Length_2692	GO:0016556	GO:0006424	GO:0006536	GO:0005739	GO:0009570	GO:0050567	GO:0005524
Locus_10330_Transcript_2/2_Confidence_0.667_Length_1322	GO:0007165	GO:0030048	GO:0005794	GO:0016023	GO:0005578	GO:0005509
Locus_10331_Transcript_1/1_Confidence_1.000_Length_1070
Locus_10333_Transcript_2/2_Confidence_0.667_Length_1487	GO:0048316	GO:0048481	GO:0009742	GO:0045892	GO:0005829	GO:0005773	GO:0005634	GO:0005667	GO:0003677	GO:0003700
Locus_10334_Transcript_1/1_Confidence_1.000_Length_1005	GO:0006355	GO:0005634	GO:0005667	GO:0003700	GO:0003677
Locus_10336_Transcript_1/1_Confidence_1.000_Length_2751	GO:0006355	GO:0048513	GO:0005634	GO:0005667	GO:0043565	GO:0003700
Locus_10337_Transcript_1/1_Confidence_1.000_Length_1656	GO:0009821	GO:0016114	GO:0042432	GO:0005886	GO:0005774	GO:0005576	GO:0009507	GO:0005783	GO:0005739	GO:0016844
Locus_10338_Transcript_6/8_Confidence_0.650_Length_4008	GO:0006275	GO:0051567	GO:0010389	GO:0006342	GO:0007020	GO:0007018	GO:0005874	GO:0005886	GO:0005871	GO:0045298	GO:0003777	GO:0008017	GO:0005524
Locus_10339_Transcript_1/1_Confidence_1.000_Length_1586	GO:0006457	GO:0009644	GO:0007623	GO:0042542	GO:0009408	GO:0009651	GO:0005737	GO:0005634	GO:0030544
Locus_1033_Transcript_2/3_Confidence_0.667_Length_1721	GO:0009737	GO:0009742	GO:0005739	GO:0009570	GO:0005886	GO:0005524	GO:0019904	GO:0051117
Locus_10340_Transcript_1/1_Confidence_1.000_Length_2068	GO:0006508	GO:0008234
Locus_10341_Transcript_1/1_Confidence_1.000_Length_2200	GO:0005886
Locus_10342_Transcript_1/1_Confidence_1.000_Length_1451	GO:0006278	GO:0009536	GO:0003964	GO:0003677	GO:0003723
Locus_10343_Transcript_1/1_Confidence_1.000_Length_546	GO:0055085	GO:0055114	GO:0006200	GO:0016021	GO:0005886	GO:0042626	GO:0005524	GO:0032440
Locus_10344_Transcript_1/3_Confidence_0.429_Length_1054	GO:0005634
Locus_10345_Transcript_1/2_Confidence_0.750_Length_2496	GO:0007264	GO:0032940	GO:0006891	GO:0015031	GO:0005829	GO:0000139	GO:0009506	GO:0005768	GO:0005774	GO:0005802	GO:0005886	GO:0016787	GO:0005525
Locus_10346_Transcript_1/1_Confidence_1.000_Length_917	GO:0046520	GO:0006465	GO:0016126	GO:0005787	GO:0016021	GO:0008233
Locus_10348_Transcript_1/1_Confidence_1.000_Length_677	GO:0006511	GO:0006623	GO:0044090	GO:0070536	GO:0006897	GO:0071108	GO:0090316	GO:0016021	GO:0005634
Locus_10349_Transcript_1/1_Confidence_1.000_Length_877	GO:0080163	GO:0010029	GO:0006569	GO:0019761	GO:0009684	GO:0009738	GO:0005634	GO:0004872	GO:0042803	GO:0010427
Locus_1034_Transcript_8/9_Confidence_0.652_Length_3886	GO:0046686	GO:0006508	GO:0005773	GO:0009507	GO:0004252	GO:0070009
Locus_10350_Transcript_1/1_Confidence_1.000_Length_875	GO:0006457	GO:0000413	GO:0009543	GO:0016020	GO:0005528	GO:0003755
Locus_10351_Transcript_1/1_Confidence_1.000_Length_2188	GO:0006468	GO:0007169	GO:0030968	GO:0009069	GO:0016021	GO:0016023	GO:0009507	GO:0005634	GO:0005886	GO:0004674	GO:0005524
Locus_10352_Transcript_2/4_Confidence_0.750_Length_4557	GO:0055114	GO:0015074	GO:0003676	GO:0016491	GO:0008270
Locus_10353_Transcript_6/7_Confidence_0.579_Length_1619	GO:0006629	GO:0005576	GO:0009506	GO:0009505	GO:0004091
Locus_10354_Transcript_1/4_Confidence_0.667_Length_2051	GO:0006096	GO:0016310	GO:0051156	GO:0005982	GO:0005985	GO:0006012	GO:0006094	GO:0019872	GO:0006000	GO:0006013	GO:0009570	GO:0005524	GO:0004340	GO:0008865
Locus_10355_Transcript_3/4_Confidence_0.583_Length_4622	GO:0000085	GO:0006312	GO:0009220	GO:0010388	GO:0009640	GO:0009560	GO:0030150	GO:0000398	GO:0009536	GO:0005744	GO:0031072	GO:0051082
Locus_10356_Transcript_1/2_Confidence_0.800_Length_877
Locus_10357_Transcript_1/1_Confidence_1.000_Length_1009
Locus_10358_Transcript_3/3_Confidence_0.600_Length_1882	GO:0006417	GO:0006354	GO:0042254	GO:0005739	GO:0015934	GO:0019843	GO:0003735	GO:0000049
Locus_10359_Transcript_1/5_Confidence_0.636_Length_2052	GO:0006457	GO:0055122	GO:0010228	GO:0009536	GO:0031072
Locus_10360_Transcript_1/1_Confidence_1.000_Length_1453	GO:0033473	GO:0048367	GO:0005737	GO:0080030
Locus_10361_Transcript_2/4_Confidence_0.625_Length_1117	GO:0006355	GO:0048573	GO:0005829	GO:0009536	GO:0005634	GO:0005667	GO:0003677	GO:0046983	GO:0003700
Locus_10362_Transcript_1/1_Confidence_1.000_Length_1366
Locus_10363_Transcript_4/5_Confidence_0.692_Length_2848	GO:0006633	GO:0002213	GO:0001676	GO:0006486	GO:0042967	GO:0009536	GO:0016407
Locus_10364_Transcript_1/1_Confidence_1.000_Length_1231	GO:0051788	GO:0006635	GO:0043161	GO:0006833	GO:0010363	GO:0006355	GO:0009651	GO:0009407	GO:0080129	GO:0006972	GO:0007030	GO:0010043	GO:0006096	GO:0046686	GO:0009266	GO:0005774	GO:0005839	GO:0005829	GO:0005886	GO:0005634
Locus_10365_Transcript_1/2_Confidence_0.833_Length_734	GO:0006952	GO:0043531
Locus_10366_Transcript_2/3_Confidence_0.692_Length_2020
Locus_10367_Transcript_3/7_Confidence_0.684_Length_2428	GO:0006355	GO:0005975	GO:0009408	GO:0009793	GO:0005739	GO:0009941	GO:0019031	GO:0005634	GO:0005667	GO:0004553	GO:0043565	GO:0003700
Locus_10368_Transcript_1/1_Confidence_1.000_Length_1722	GO:0005509
Locus_10369_Transcript_1/1_Confidence_1.000_Length_973
Locus_1036_Transcript_2/3_Confidence_0.667_Length_1676	GO:0048364	GO:0006094	GO:0006974	GO:0009220	GO:0001510	GO:0009664	GO:0009651	GO:0016310	GO:0048367	GO:0006096	GO:0009845	GO:0006417	GO:0046686	GO:0015768	GO:0042956	GO:0010476	GO:0071215	GO:0042254	GO:0042545	GO:0009069
Locus_10370_Transcript_2/4_Confidence_0.700_Length_2659	GO:0009862	GO:0006278	GO:0005739	GO:0080008	GO:0005634	GO:0003723	GO:0003964	GO:0005515	GO:0000166
Locus_10371_Transcript_1/1_Confidence_1.000_Length_1351	GO:0006354	GO:0006412	GO:0042254	GO:0015934	GO:0005739	GO:0003735
Locus_10372_Transcript_5/6_Confidence_0.533_Length_1708	GO:0000278	GO:0016579	GO:0009410	GO:0016571	GO:0000302	GO:0010388	GO:0009640	GO:0009560	GO:0034227	GO:0016567	GO:0080157	GO:0002098	GO:0045893	GO:0043687	GO:0005829	GO:0016740	GO:0000049	GO:0005524
Locus_10373_Transcript_7/7_Confidence_0.647_Length_5926	GO:0043090	GO:0009610	GO:0006470	GO:0006888	GO:0005634	GO:0009536	GO:0008287	GO:0008420
Locus_10374_Transcript_2/3_Confidence_0.400_Length_2764	GO:0031048	GO:0009816	GO:0045132	GO:0031935	GO:0016310	GO:0009855	GO:0010051	GO:0007165	GO:0009887	GO:0009626	GO:0048439	GO:0006200	GO:0007062	GO:0009941	GO:0005768	GO:0009506	GO:0009365	GO:0004673	GO:0016887	GO:0005524
Locus_10375_Transcript_2/3_Confidence_0.571_Length_947
Locus_10376_Transcript_1/1_Confidence_1.000_Length_3514	GO:0010363	GO:0009651	GO:0009624	GO:0006612	GO:0042742	GO:0043069	GO:0006754	GO:0006882	GO:0055081	GO:0009963	GO:0070588	GO:0009705	GO:0016021	GO:0009507	GO:0005794	GO:0005886	GO:0016529	GO:0046872	GO:0005388	GO:0005516
Locus_10377_Transcript_1/2_Confidence_0.750_Length_1167	GO:0006260	GO:0005634
Locus_10378_Transcript_6/7_Confidence_0.533_Length_1980	GO:0034219	GO:0006468	GO:0015706	GO:0015711	GO:0009069	GO:0006817	GO:0016021	GO:0031969	GO:0004674	GO:0005315	GO:0008514	GO:0005524	GO:0005351
Locus_10379_Transcript_1/2_Confidence_0.750_Length_2130
Locus_1037_Transcript_9/16_Confidence_0.232_Length_2024	GO:0006655	GO:0019288	GO:0015995	GO:0016117	GO:0006636	GO:0019252	GO:0030497	GO:0001676	GO:0009941	GO:0004467	GO:0008922
Locus_10380_Transcript_6/6_Confidence_0.615_Length_1499	GO:0009744	GO:0010224	GO:0009718	GO:0006355	GO:0005634	GO:0005667	GO:0003677	GO:0046983	GO:0003700
Locus_10381_Transcript_1/1_Confidence_1.000_Length_528	GO:0032259	GO:0006570	GO:0016206	GO:0046983
Locus_10382_Transcript_3/4_Confidence_0.700_Length_823	GO:0050898	GO:0009570	GO:0005829	GO:0000257	GO:0008270
Locus_10383_Transcript_4/5_Confidence_0.300_Length_1661	GO:0000038	GO:0042335	GO:0055114	GO:0009409	GO:0006760	GO:0006633	GO:0042967	GO:0009507	GO:0005835	GO:0004316	GO:0000166
Locus_10384_Transcript_2/6_Confidence_0.625_Length_1322	GO:0019761	GO:0006777	GO:0005739	GO:0016740
Locus_10385_Transcript_1/1_Confidence_1.000_Length_2498	GO:0016023
Locus_10386_Transcript_1/1_Confidence_1.000_Length_2056	GO:0006468	GO:0010942	GO:0007169	GO:0031349	GO:0060862	GO:0009069	GO:0016023	GO:0005886	GO:0004713	GO:0005524	GO:0004683
Locus_10387_Transcript_1/1_Confidence_1.000_Length_658
Locus_10388_Transcript_1/2_Confidence_0.667_Length_737	GO:0048510	GO:0006355	GO:0009640	GO:0009742	GO:0009826	GO:0010086	GO:0005739	GO:0009536	GO:0005773	GO:0005634	GO:0005667	GO:0003677	GO:0046983	GO:0003700
Locus_10389_Transcript_1/2_Confidence_0.667_Length_2575
Locus_1038_Transcript_1/1_Confidence_1.000_Length_1415	GO:0006508	GO:0010114	GO:0009651	GO:0055114	GO:0005773	GO:0009507	GO:0048046	GO:0032440	GO:0008234
Locus_10390_Transcript_1/1_Confidence_1.000_Length_2993	GO:0009793	GO:0005739	GO:0008270
Locus_10391_Transcript_1/1_Confidence_1.000_Length_817	GO:0006829	GO:0016114	GO:0005737	GO:0005576	GO:0016020	GO:0005634	GO:0008270
Locus_10392_Transcript_1/1_Confidence_1.000_Length_1681
Locus_10393_Transcript_1/1_Confidence_1.000_Length_1082	GO:0006598	GO:0009805	GO:0009611	GO:0032259	GO:0009963	GO:0042398	GO:0009809	GO:0046686	GO:0019344	GO:0009811	GO:0005829	GO:0046872	GO:0042409
Locus_10394_Transcript_2/8_Confidence_0.708_Length_5645	GO:0006952	GO:0043531
Locus_10395_Transcript_1/2_Confidence_0.750_Length_1375	GO:0005739
Locus_10397_Transcript_1/2_Confidence_0.667_Length_2354	GO:0016558	GO:0009926	GO:0006891	GO:0006869	GO:0010351	GO:0006487	GO:0005829	GO:0005886	GO:0046872	GO:0004177	GO:0010013
Locus_10398_Transcript_1/1_Confidence_1.000_Length_1263	GO:0006399	GO:0045036	GO:0009793	GO:0016226	GO:0009658	GO:0045893	GO:0009073	GO:0006364	GO:0010027	GO:0009941	GO:0009570
Locus_10399_Transcript_4/6_Confidence_0.667_Length_1845	GO:0005992	GO:0005982	GO:0005985	GO:0005737	GO:0005634	GO:0004805
Locus_1039_Transcript_1/1_Confidence_1.000_Length_2618
Locus_103_Transcript_5/6_Confidence_0.643_Length_6878	GO:0043247	GO:0010332	GO:0007131	GO:0007155	GO:0045010	GO:0045132	GO:0055047	GO:0042138	GO:0009846	GO:0010090	GO:0009556	GO:0006075	GO:0048765	GO:0032204	GO:0080092	GO:0009887	GO:0010014	GO:0007129	GO:0007062	GO:0006606
Locus_10400_Transcript_2/4_Confidence_0.556_Length_1033	GO:0016558	GO:0006508	GO:0006499	GO:0006635	GO:0004190
Locus_10401_Transcript_2/4_Confidence_0.667_Length_1676	GO:0032259	GO:0010189	GO:0050342
Locus_10402_Transcript_1/1_Confidence_1.000_Length_981	GO:0010233	GO:0055078	GO:0010015	GO:0009908	GO:0030001	GO:0009507	GO:0005634	GO:0046872
Locus_10403_Transcript_1/3_Confidence_0.714_Length_827	GO:0015074	GO:0055114	GO:0006570	GO:0006118	GO:0050592	GO:0033772	GO:0003676	GO:0009055	GO:0005506	GO:0020037	GO:0047085	GO:0008270
Locus_10404_Transcript_4/4_Confidence_0.625_Length_4057	GO:0034968	GO:0009294	GO:0006355	GO:0006554	GO:0009506	GO:0005634	GO:0008270	GO:0018024	GO:0003677
Locus_10406_Transcript_1/1_Confidence_1.000_Length_1088	GO:0015074	GO:0003676	GO:0008270
Locus_10407_Transcript_1/1_Confidence_1.000_Length_2652	GO:0009753	GO:0055114	GO:0048364	GO:0009611	GO:0009737	GO:0009816	GO:0031408	GO:0005737	GO:0016165	GO:0005506
Locus_10408_Transcript_1/1_Confidence_1.000_Length_1725	GO:0006355	GO:0048573	GO:0046685	GO:0009536	GO:0005667	GO:0003677	GO:0046983	GO:0003700
Locus_10409_Transcript_1/3_Confidence_0.714_Length_3241	GO:0006950	GO:0005829	GO:0005773
Locus_1040_Transcript_1/2_Confidence_0.800_Length_3812	GO:0043044	GO:0009630	GO:0000226	GO:0006346	GO:0016246	GO:0006261	GO:0045492	GO:0000911	GO:0051567	GO:0033044	GO:0008284	GO:0006306	GO:0007126	GO:0010228	GO:0010413	GO:0009553	GO:0016572	GO:0016049	GO:0005829	GO:0005634
Locus_10410_Transcript_1/2_Confidence_0.750_Length_1678	GO:0055114	GO:0006118	GO:0005739	GO:0000166	GO:0008270	GO:0003960
Locus_10411_Transcript_5/6_Confidence_0.600_Length_2193	GO:0006468	GO:0000398	GO:0048544	GO:0009069	GO:0005739	GO:0005634	GO:0004674	GO:0005524	GO:0017069
Locus_10412_Transcript_1/1_Confidence_1.000_Length_1921	GO:0055114	GO:0006118	GO:0020037	GO:0033772	GO:0005506	GO:0016702	GO:0009055
Locus_10413_Transcript_1/1_Confidence_1.000_Length_581	GO:0035196	GO:0000398	GO:0031425	GO:0031426	GO:0043687	GO:0030422	GO:0045893	GO:0009507	GO:0003723	GO:0042802	GO:0003677
Locus_10414_Transcript_1/1_Confidence_1.000_Length_3138	GO:0006468	GO:0051301	GO:0009069	GO:0005886	GO:0008353	GO:0005524
Locus_10415_Transcript_3/4_Confidence_0.667_Length_1390	GO:0055114	GO:0006281	GO:0060151	GO:0051301	GO:0007067	GO:0051646	GO:0051645	GO:0030048	GO:0005815	GO:0005737	GO:0005886	GO:0003676	GO:0005509	GO:0008026	GO:0005524	GO:0032440
Locus_10416_Transcript_5/5_Confidence_0.600_Length_1435	GO:0008152	GO:0016020	GO:0005794	GO:0016740
Locus_10417_Transcript_1/1_Confidence_1.000_Length_1368	GO:0010497	GO:0006468	GO:0046739	GO:0009069	GO:0009506	GO:0009505	GO:0004674	GO:0005524
Locus_10418_Transcript_3/6_Confidence_0.538_Length_2269	GO:0046658	GO:0009506	GO:0005739
Locus_10419_Transcript_1/2_Confidence_0.750_Length_1887	GO:0001510	GO:0006164	GO:0009220	GO:0006543	GO:0016036	GO:0070409	GO:0006206	GO:0006536	GO:0005951	GO:0009570	GO:0004088
Locus_1041_Transcript_1/2_Confidence_0.700_Length_3472	GO:0006412	GO:0042254	GO:0005773	GO:0009506	GO:0005886	GO:0005618	GO:0022627	GO:0009507	GO:0003735	GO:0003723
Locus_10420_Transcript_1/1_Confidence_1.000_Length_526
Locus_10421_Transcript_2/3_Confidence_0.667_Length_2925	GO:0010059	GO:0000902	GO:0010063	GO:0010071	GO:0007169	GO:0006468	GO:0048481	GO:0009069	GO:0016023	GO:0016021	GO:0009506	GO:0005886	GO:0004674	GO:0004714	GO:0005524
Locus_10422_Transcript_4/5_Confidence_0.714_Length_2370	GO:0042823	GO:0055114	GO:0008615	GO:0004733	GO:0010181
Locus_10423_Transcript_3/3_Confidence_0.714_Length_3272	GO:0007030	GO:0006816	GO:0016036	GO:0055085	GO:0006817	GO:0009651	GO:0000325	GO:0005794	GO:0005774	GO:0016021
Locus_10424_Transcript_1/1_Confidence_1.000_Length_878	GO:0005739
Locus_10425_Transcript_1/1_Confidence_1.000_Length_1410	GO:0016310	GO:0005737	GO:0016773	GO:0016301	GO:0005524
Locus_10426_Transcript_1/1_Confidence_1.000_Length_1219	GO:0001666	GO:0006633	GO:0055114	GO:0009862	GO:0010089	GO:0007020	GO:0010310	GO:0044036	GO:0009570	GO:0016020	GO:0046914	GO:0045300
Locus_10427_Transcript_1/2_Confidence_0.750_Length_1437	GO:0000741	GO:0051567	GO:0006412	GO:0001510	GO:0009567	GO:0006342	GO:0009560	GO:0009555	GO:0016572	GO:0006606	GO:0042254	GO:0005840	GO:0005739	GO:0005667	GO:0043565	GO:0003735	GO:0003700	GO:0019843
Locus_10428_Transcript_3/3_Confidence_0.750_Length_1200	GO:0006097	GO:0006739	GO:0009651	GO:0042742	GO:0006102	GO:0010043	GO:0046686	GO:0006749	GO:0019643	GO:0005777	GO:0005886	GO:0048046	GO:0051287	GO:0005507	GO:0004450	GO:0000287
Locus_10429_Transcript_1/2_Confidence_0.667_Length_2077	GO:0009744	GO:0009750	GO:0006661	GO:0003333	GO:0015837	GO:0016021	GO:0005774	GO:0016023	GO:0005886	GO:0005275	GO:0015171
Locus_1042_Transcript_3/4_Confidence_0.667_Length_3366	GO:0010075	GO:0006084	GO:0007020	GO:0005773	GO:0005886	GO:0005829	GO:0005516
Locus_10430_Transcript_1/1_Confidence_1.000_Length_784	GO:0005576
Locus_10431_Transcript_2/3_Confidence_0.714_Length_1654	GO:0006094	GO:0006457	GO:0009651	GO:0019288	GO:0006096	GO:0009658	GO:0046686	GO:0009409	GO:0019344	GO:0048481	GO:0009941	GO:0048046	GO:0009570	GO:0009535	GO:0005739	GO:0005507	GO:0005516	GO:0005524
Locus_10432_Transcript_1/2_Confidence_0.750_Length_2025	GO:0005975	GO:0000719	GO:0009411	GO:0006040	GO:0009506	GO:0005829	GO:0005739	GO:0004610	GO:0000287
Locus_10433_Transcript_4/4_Confidence_0.571_Length_1406	GO:0016132	GO:0006907	GO:0009958	GO:0000910	GO:0006084	GO:0007020	GO:0016126	GO:0006446	GO:0005739	GO:0005852	GO:0016020	GO:0005783	GO:0005840	GO:0003743	GO:0047793	GO:0031369
Locus_10434_Transcript_2/3_Confidence_0.667_Length_1118
Locus_10436_Transcript_4/6_Confidence_0.381_Length_1636	GO:0055114	GO:0051252	GO:0016102	GO:0003676	GO:0005506	GO:0004523	GO:0016707
Locus_10437_Transcript_2/2_Confidence_0.667_Length_3075	GO:0005576	GO:0009506
Locus_10438_Transcript_1/1_Confidence_1.000_Length_1547	GO:0005886	GO:0000502	GO:0005634	GO:0005829	GO:0051536	GO:0005524	GO:0042803
Locus_10439_Transcript_3/3_Confidence_0.714_Length_2368	GO:0006974	GO:0007050	GO:0046983
Locus_1043_Transcript_1/3_Confidence_0.667_Length_2035	GO:0005886
Locus_10440_Transcript_2/2_Confidence_0.667_Length_1128	GO:0006446	GO:0005829	GO:0005840	GO:0003743
Locus_10441_Transcript_1/1_Confidence_1.000_Length_592
Locus_10442_Transcript_1/2_Confidence_0.800_Length_638	GO:0005747
Locus_10443_Transcript_1/1_Confidence_1.000_Length_1156	GO:0055114	GO:0009813	GO:0010284	GO:0010283	GO:0047526
Locus_10444_Transcript_3/6_Confidence_0.667_Length_1894	GO:0006355	GO:0042545	GO:0043086	GO:0045490	GO:0006449	GO:0005982	GO:0005985	GO:0005618	GO:0005840	GO:0018444	GO:0045330	GO:0016149	GO:0030599	GO:0003677	GO:0004857
Locus_10445_Transcript_4/5_Confidence_0.636_Length_1770	GO:0006598	GO:0009805	GO:0055114	GO:0009611	GO:0032259	GO:0042398	GO:0005777	GO:0005634	GO:0046592	GO:0008131	GO:0008168
Locus_10446_Transcript_4/4_Confidence_0.647_Length_644
Locus_10447_Transcript_1/1_Confidence_1.000_Length_719
Locus_10448_Transcript_1/1_Confidence_1.000_Length_1294	GO:0000398	GO:0009640	GO:0006626	GO:0010388	GO:0006821	GO:0000085	GO:0006884	GO:0005634	GO:0005216
Locus_1044_Transcript_4/5_Confidence_0.692_Length_1439	GO:0001666	GO:0009862	GO:0015671	GO:0010310	GO:0005829	GO:0005618	GO:0009506	GO:0005886	GO:0019825	GO:0020037	GO:0005506
Locus_10450_Transcript_4/5_Confidence_0.500_Length_3165	GO:0006278	GO:0003964	GO:0003723
Locus_10451_Transcript_1/2_Confidence_0.750_Length_1818	GO:0009737	GO:0030003	GO:0070838
Locus_10453_Transcript_1/1_Confidence_1.000_Length_989	GO:0005886
Locus_10454_Transcript_2/2_Confidence_0.667_Length_1335	GO:0010118	GO:0009414	GO:0006355	GO:0042128	GO:0010167	GO:0005634	GO:0005667	GO:0003677	GO:0003700
Locus_10455_Transcript_3/3_Confidence_0.400_Length_836
Locus_10456_Transcript_1/1_Confidence_1.000_Length_1439
Locus_10458_Transcript_1/2_Confidence_0.800_Length_2068	GO:0015691	GO:0009611	GO:0006855	GO:0051238	GO:0005886	GO:0005774	GO:0015238	GO:0015297
Locus_10459_Transcript_1/3_Confidence_0.667_Length_2964	GO:0055114	GO:0000186	GO:0006118	GO:0007178	GO:0009069	GO:0016705	GO:0009055	GO:0005524	GO:0004709	GO:0020037	GO:0005506
Locus_1045_Transcript_3/7_Confidence_0.562_Length_2992	GO:0015991	GO:0015986	GO:0046686	GO:0006200	GO:0006979	GO:0009941	GO:0005730	GO:0005747	GO:0005754	GO:0005886	GO:0008270	GO:0046933	GO:0050897	GO:0005507	GO:0008266	GO:0005524
Locus_10460_Transcript_2/3_Confidence_0.714_Length_1527	GO:0009695	GO:0031347	GO:0009611	GO:0009867	GO:0005634	GO:0042802
Locus_10461_Transcript_2/4_Confidence_0.625_Length_1294	GO:0006672	GO:0005794	GO:0016021	GO:0005783	GO:0016811
Locus_10462_Transcript_3/3_Confidence_0.667_Length_1941	GO:0030488	GO:0002098	GO:0009507	GO:0008175
Locus_10463_Transcript_1/1_Confidence_1.000_Length_2545	GO:0009793	GO:0016023	GO:0005739
Locus_10464_Transcript_3/4_Confidence_0.300_Length_918
Locus_10465_Transcript_1/2_Confidence_0.667_Length_3137
Locus_10467_Transcript_3/3_Confidence_0.667_Length_959	GO:0005634
Locus_10468_Transcript_3/4_Confidence_0.667_Length_2118	GO:0050898	GO:0009570	GO:0005829	GO:0000257	GO:0008270
Locus_10469_Transcript_1/2_Confidence_0.750_Length_2662	GO:0009615	GO:0000186	GO:0009311	GO:0050832	GO:0009751	GO:0009826	GO:0048527	GO:0016998	GO:0009992	GO:0007178	GO:0009069	GO:0016023	GO:0009505	GO:0005773	GO:0016021	GO:0005886	GO:0030247	GO:0005509	GO:0004709	GO:0005524
Locus_1046_Transcript_1/2_Confidence_0.750_Length_1450	GO:0006979	GO:0006355	GO:2000024	GO:0031538	GO:0008284	GO:0033588
Locus_10470_Transcript_2/5_Confidence_0.600_Length_2591	GO:0032259	GO:0019953	GO:0009860	GO:0000139	GO:0008168
Locus_10472_Transcript_1/1_Confidence_1.000_Length_1878	GO:0071472	GO:0042631	GO:0005634	GO:0005829
Locus_10473_Transcript_1/1_Confidence_1.000_Length_982	GO:0005982	GO:0005985	GO:0004338	GO:0030674	GO:0051015
Locus_10475_Transcript_1/1_Confidence_1.000_Length_809
Locus_10476_Transcript_3/5_Confidence_0.692_Length_1505	GO:0009408	GO:0051693	GO:0071203	GO:0008290	GO:0003779
Locus_10477_Transcript_4/5_Confidence_0.643_Length_3107	GO:0005737	GO:0008536
Locus_10478_Transcript_1/2_Confidence_0.833_Length_5088	GO:0016926	GO:0006457	GO:0010090	GO:0071555	GO:0010228	GO:0007155	GO:0048765	GO:0045010	GO:0050665	GO:0006950	GO:0005634	GO:0031072
Locus_10479_Transcript_2/3_Confidence_0.714_Length_2124
Locus_1047_Transcript_2/5_Confidence_0.300_Length_2036	GO:0006094	GO:0009611	GO:0009744	GO:0009805	GO:0006355	GO:0009410	GO:0009651	GO:0080149	GO:0006096	GO:0046686	GO:0055114	GO:0009963	GO:0030968	GO:0009941	GO:0005829	GO:0005886	GO:0005634	GO:0005667	GO:0016491	GO:0046982
Locus_10480_Transcript_2/3_Confidence_0.667_Length_2129	GO:0035556	GO:0006355	GO:0002679	GO:0009723	GO:0005730	GO:0005667	GO:0003677	GO:0003700
Locus_10481_Transcript_3/7_Confidence_0.625_Length_2536	GO:0006508	GO:0016020	GO:0005739	GO:0009507	GO:0070008	GO:0004252
Locus_10482_Transcript_1/2_Confidence_0.750_Length_3400	GO:0023014	GO:0006952	GO:0000160	GO:0016020	GO:0009365	GO:0000155	GO:0043531
Locus_10483_Transcript_2/3_Confidence_0.750_Length_2363
Locus_10485_Transcript_1/3_Confidence_0.714_Length_1659	GO:0019013	GO:0030529	GO:0003723	GO:0000166
Locus_10486_Transcript_2/3_Confidence_0.714_Length_1435	GO:0006468	GO:0010075	GO:0009664	GO:0009832	GO:0000165	GO:0007178	GO:0009069	GO:0005634	GO:0004707	GO:0005524	GO:0005515
Locus_10487_Transcript_1/1_Confidence_1.000_Length_2271	GO:0001522	GO:0006730	GO:0008033	GO:0009536	GO:0009982	GO:0003723
Locus_10488_Transcript_1/1_Confidence_1.000_Length_3404
Locus_10489_Transcript_1/1_Confidence_1.000_Length_695
Locus_1048_Transcript_1/2_Confidence_0.750_Length_931	GO:0005634
Locus_10490_Transcript_6/6_Confidence_0.643_Length_2011	GO:0000278	GO:0030307	GO:0007131	GO:0007155	GO:0045010	GO:0045132	GO:0033044	GO:0009410	GO:0042138	GO:0048449	GO:0003002	GO:0010090	GO:0008284	GO:0042023	GO:0048765	GO:0045893	GO:0043687	GO:0007062	GO:0006325	GO:0071555
Locus_10491_Transcript_2/3_Confidence_0.714_Length_1162	GO:0009813	GO:0009744	GO:0006007	GO:0080167	GO:0010224	GO:0006200	GO:0015716	GO:0015748	GO:0005886	GO:0015416	GO:0005524
Locus_10492_Transcript_1/1_Confidence_1.000_Length_1785	GO:0042732	GO:0009312	GO:0005795	GO:0016021	GO:0005739	GO:0003827	GO:0008455
Locus_10494_Transcript_1/2_Confidence_0.600_Length_1015	GO:0009717	GO:0004091	GO:0033987
Locus_10495_Transcript_1/1_Confidence_1.000_Length_1549	GO:0009773	GO:0019288	GO:0045036	GO:0019013	GO:0005840	GO:0009941	GO:0009535	GO:0009570	GO:0003723	GO:0000166
Locus_10496_Transcript_4/7_Confidence_0.667_Length_3325	GO:0006313	GO:0005975	GO:0006278	GO:0055085	GO:0006200	GO:0016023	GO:0016021	GO:0008270	GO:0003964	GO:0004803	GO:0004553	GO:0003677	GO:0005215	GO:0003723	GO:0016887	GO:0005524
Locus_10497_Transcript_1/4_Confidence_0.500_Length_3360	GO:0019252	GO:0043085	GO:0000023	GO:0005992	GO:0005985	GO:0003825	GO:0004805
Locus_10498_Transcript_1/1_Confidence_1.000_Length_759	GO:0006412	GO:0042254	GO:0005730	GO:0022626	GO:0005618	GO:0009507	GO:0016020	GO:0003735
Locus_10499_Transcript_7/8_Confidence_0.571_Length_3354	GO:0006333	GO:0000956	GO:0030001	GO:0006487	GO:0009506	GO:0009536	GO:0003723	GO:0046872	GO:0003677
Locus_1049_Transcript_3/6_Confidence_0.688_Length_2313	GO:0031225	GO:0016023	GO:0009506	GO:0005886	GO:0016787	GO:0001872
Locus_104_Transcript_8/10_Confidence_0.517_Length_2395	GO:0003676	GO:0000166
Locus_10500_Transcript_1/1_Confidence_1.000_Length_1213
Locus_10501_Transcript_12/13_Confidence_0.444_Length_4079	GO:0009165	GO:0052546	GO:0006886	GO:0015074	GO:0052541	GO:0009793	GO:0005829	GO:0005618	GO:0030089	GO:0005634	GO:0008536	GO:0016829	GO:0008270	GO:0003676
Locus_10502_Transcript_1/1_Confidence_1.000_Length_1203	GO:0009414	GO:0009409	GO:0009639	GO:0009408	GO:0009651	GO:0009986	GO:0005773	GO:0009507	GO:0005509	GO:0005544
Locus_10503_Transcript_5/6_Confidence_0.571_Length_2635	GO:0000278	GO:0006470	GO:0006396	GO:0042742	GO:0009934	GO:0016310	GO:0007165	GO:0008287	GO:0005576	GO:0005886	GO:0046872	GO:0004722	GO:0016301	GO:0019901
Locus_10504_Transcript_1/3_Confidence_0.667_Length_1690	GO:0006355	GO:0005634	GO:0005667	GO:0003700	GO:0003677
Locus_10505_Transcript_7/8_Confidence_0.545_Length_2572	GO:0006511	GO:0016579	GO:0005829	GO:0004221
Locus_10506_Transcript_4/5_Confidence_0.583_Length_1477	GO:0055114	GO:0016021	GO:0009941	GO:0016491
Locus_10507_Transcript_8/9_Confidence_0.273_Length_4288
Locus_10508_Transcript_1/2_Confidence_0.750_Length_3842	GO:0016926	GO:0050665	GO:0010228	GO:0009506	GO:0005634	GO:0003723	GO:0008270	GO:0000166
Locus_10509_Transcript_1/1_Confidence_1.000_Length_1796	GO:0071805	GO:0009705	GO:0008076	GO:0005509	GO:0015271
Locus_1050_Transcript_1/2_Confidence_0.750_Length_1753	GO:0009658	GO:0040007	GO:0009451	GO:0005739
Locus_10511_Transcript_1/1_Confidence_1.000_Length_788	GO:0007126	GO:0006302	GO:0010212	GO:0000502	GO:0005634	GO:0005739	GO:0005515
Locus_10512_Transcript_3/5_Confidence_0.692_Length_2996	GO:0031348	GO:0006777	GO:0009688	GO:0009867	GO:0009862	GO:0009414	GO:0010363	GO:0009873	GO:0009734	GO:0010118	GO:0006612	GO:0050832	GO:0042742	GO:0000956	GO:0043069	GO:0042538	GO:0010182	GO:0000303	GO:0000165	GO:0009409
Locus_10513_Transcript_1/1_Confidence_1.000_Length_2764	GO:0006468	GO:0016567	GO:0009690	GO:0009069	GO:0005576	GO:0005886	GO:0008270	GO:0004674	GO:0004842	GO:0005524
Locus_10514_Transcript_1/1_Confidence_1.000_Length_3582	GO:0009560	GO:0051276	GO:0043687	GO:0009733	GO:0008284	GO:0045893	GO:0005634	GO:0005667	GO:0008270	GO:0043565	GO:0005515	GO:0003700
Locus_10515_Transcript_1/1_Confidence_1.000_Length_634
Locus_10516_Transcript_2/2_Confidence_0.667_Length_1186	GO:0006699	GO:0008209	GO:0008210	GO:0009941	GO:0016021	GO:0003865
Locus_10517_Transcript_4/5_Confidence_0.636_Length_3772	GO:0016779
Locus_10519_Transcript_1/6_Confidence_0.538_Length_4338	GO:0009686	GO:0009965	GO:0030048	GO:0043085	GO:0006098	GO:0006200	GO:0006364	GO:0042742	GO:0010027	GO:0019252	GO:0009555	GO:0000023	GO:0009740	GO:0006979	GO:0009789	GO:0030154	GO:0043068	GO:0006109	GO:0045893	GO:0043086
Locus_1051_Transcript_6/9_Confidence_0.636_Length_2602	GO:0006529	GO:0006541	GO:0006522	GO:0006531	GO:0016023	GO:0005739	GO:0004066
Locus_10520_Transcript_1/1_Confidence_1.000_Length_1620
Locus_10521_Transcript_3/3_Confidence_0.667_Length_2129	GO:0010413	GO:0016926	GO:0009911	GO:0006508	GO:0010074	GO:0045492	GO:0006406	GO:0005634	GO:0016929
Locus_10523_Transcript_3/3_Confidence_0.667_Length_2460	GO:0010197	GO:0008152	GO:0005634	GO:0016787	GO:0008270
Locus_10524_Transcript_1/3_Confidence_0.667_Length_724	GO:0006855	GO:0042335	GO:0006200	GO:0006952	GO:0015846	GO:0015716	GO:0015748	GO:0016021	GO:0005886	GO:0015417	GO:0015416	GO:0005524
Locus_10525_Transcript_1/1_Confidence_1.000_Length_1735	GO:0009920	GO:0019898	GO:0005794	GO:0003729	GO:0008270	GO:0000166
Locus_10526_Transcript_1/1_Confidence_1.000_Length_1530	GO:0009536
Locus_10527_Transcript_1/8_Confidence_0.667_Length_3723	GO:0005819	GO:0009524	GO:0005634	GO:0045298	GO:0051011
Locus_10528_Transcript_2/3_Confidence_0.800_Length_2164	GO:0009626	GO:0009617	GO:0009809	GO:0055114	GO:0009805	GO:0009811	GO:0006558	GO:0006570	GO:0018879	GO:0019384	GO:0042184	GO:0042203	GO:0045551	GO:0018456	GO:0008270	GO:0046029
Locus_10529_Transcript_4/5_Confidence_0.692_Length_2854	GO:0032259	GO:0042991	GO:0008033	GO:0009451	GO:0005634	GO:0005739	GO:0003723	GO:0016428
Locus_1052_Transcript_1/3_Confidence_0.667_Length_873	GO:0006098	GO:0043085	GO:0007275	GO:0019252	GO:0030003	GO:0005983	GO:0009629	GO:0000023	GO:0009624	GO:0019288	GO:0007154	GO:0070838	GO:0019761	GO:0015768	GO:0009706	GO:0005363
Locus_10530_Transcript_1/1_Confidence_1.000_Length_820	GO:0042538	GO:0009414	GO:0005975	GO:0046482	GO:0006090	GO:0005737	GO:0004462
Locus_10531_Transcript_8/10_Confidence_0.571_Length_2626	GO:0008152	GO:0009536	GO:0030170	GO:0003824
Locus_10532_Transcript_1/1_Confidence_1.000_Length_944	GO:0016998
Locus_10533_Transcript_1/1_Confidence_1.000_Length_1142	GO:0016926	GO:0006355	GO:0048573	GO:0009860	GO:0009555	GO:0050665	GO:0009827	GO:0005667	GO:0008270	GO:0003677	GO:0003700
Locus_10534_Transcript_5/6_Confidence_0.455_Length_1393	GO:0006508	GO:0005829	GO:0008234
Locus_10536_Transcript_5/6_Confidence_0.714_Length_5356	GO:0006508	GO:0015074	GO:0003676	GO:0008234
Locus_10537_Transcript_1/1_Confidence_1.000_Length_1846	GO:0010162	GO:0009944	GO:0009845	GO:0010075	GO:0010014	GO:0009909	GO:0009640	GO:0010228	GO:0016567	GO:0019915	GO:0050826	GO:0009855	GO:0010182	GO:0009793	GO:0005829	GO:0009506	GO:0009536	GO:0005783	GO:0005634	GO:0005886
Locus_10538_Transcript_3/3_Confidence_0.714_Length_3899	GO:0008152	GO:0006812	GO:0015917	GO:0016021	GO:0009506	GO:0005768	GO:0016023	GO:0005802	GO:0005794	GO:0005634	GO:0015662	GO:0019829	GO:0005524	GO:0000287	GO:0004012
Locus_10539_Transcript_1/1_Confidence_1.000_Length_1592	GO:0006629	GO:0009744	GO:0009725	GO:0007165	GO:0042967	GO:0016021	GO:0005739	GO:0004872	GO:0008374
Locus_1053_Transcript_1/1_Confidence_1.000_Length_2107	GO:0031348	GO:0006499	GO:0009611	GO:0009867	GO:0009862	GO:0009414	GO:0010363	GO:0002679	GO:0010200	GO:0006612	GO:0050832	GO:0043069	GO:0042538	GO:0000165	GO:0009409	GO:0009738	GO:0030968	GO:0046854	GO:0009507	GO:0005777
Locus_10541_Transcript_1/2_Confidence_0.667_Length_1592	GO:0006355	GO:0040029	GO:0009734	GO:0006338	GO:0000228	GO:0000785	GO:0046983	GO:0003682
Locus_10542_Transcript_1/1_Confidence_1.000_Length_662	GO:0019344	GO:0048046
Locus_10543_Transcript_1/1_Confidence_1.000_Length_1589	GO:0010150	GO:0006952	GO:0009813	GO:0005634	GO:0080062	GO:0047213	GO:0047807
Locus_10544_Transcript_6/7_Confidence_0.214_Length_3281
Locus_10545_Transcript_3/10_Confidence_0.350_Length_3039	GO:0010103	GO:0016036	GO:0010311	GO:0009734	GO:0006511	GO:0010152	GO:0016567	GO:0002237	GO:0042752	GO:0048443	GO:0019005	GO:0005634	GO:0005515	GO:0004842	GO:0000822	GO:0010011
Locus_10546_Transcript_1/1_Confidence_1.000_Length_2094	GO:0000085	GO:0006499	GO:0006094	GO:0001510	GO:0009651	GO:0042742	GO:0010388	GO:0009640	GO:0006096	GO:0016567	GO:0046686	GO:0006626	GO:0080008	GO:0009507	GO:0005618	GO:0005730	GO:0000166	GO:0004842
Locus_10547_Transcript_1/2_Confidence_0.833_Length_2529	GO:0007275	GO:0009069	GO:0016310	GO:0005834	GO:0016459	GO:0016905	GO:0000166
Locus_10548_Transcript_7/7_Confidence_0.467_Length_1939	GO:0009965	GO:0030154	GO:0045893	GO:0009536
Locus_10549_Transcript_5/6_Confidence_0.643_Length_4236	GO:0006312	GO:0006955	GO:0006184	GO:0009560	GO:0042991	GO:0009507	GO:0005730	GO:0005525	GO:0003924
Locus_1054_Transcript_1/1_Confidence_1.000_Length_716
Locus_10550_Transcript_4/4_Confidence_0.667_Length_1085
Locus_10551_Transcript_1/1_Confidence_1.000_Length_612	GO:0009536
Locus_10552_Transcript_1/1_Confidence_1.000_Length_3232	GO:0009626	GO:0006355	GO:0005886	GO:0005667	GO:0043531	GO:0043565	GO:0003700
Locus_10553_Transcript_4/8_Confidence_0.600_Length_3256	GO:0031047	GO:0006275	GO:0051567	GO:0006268	GO:0000712	GO:0048453	GO:0006265	GO:0006342	GO:0006306	GO:0007067	GO:0051726	GO:0048451	GO:0006270	GO:0006281	GO:0016605	GO:0005694	GO:0003917	GO:0008270	GO:0003677
Locus_10554_Transcript_1/1_Confidence_1.000_Length_2108	GO:0006508	GO:0055114	GO:0009535	GO:0005739	GO:0004252	GO:0032440
Locus_10555_Transcript_1/1_Confidence_1.000_Length_1802	GO:0055114	GO:0006118	GO:0020037	GO:0016705	GO:0005506	GO:0009055
Locus_10556_Transcript_1/1_Confidence_1.000_Length_3971	GO:0006346	GO:0007267	GO:0010050	GO:0019344	GO:0035196	GO:0010267	GO:0009616	GO:0005886	GO:0005634
Locus_10557_Transcript_1/1_Confidence_1.000_Length_1720	GO:0006278	GO:0006281	GO:0051252	GO:0005739	GO:0004523	GO:0003964	GO:0003677	GO:0003723
Locus_10558_Transcript_3/4_Confidence_0.667_Length_2399	GO:0006468	GO:0006281	GO:0010100	GO:0007165	GO:0048608	GO:0080008	GO:0005834	GO:0004672	GO:0004871	GO:0005524
Locus_10559_Transcript_7/13_Confidence_0.290_Length_3919	GO:0006094	GO:0042744	GO:0019447	GO:0009693	GO:0009651	GO:0019288	GO:0006096	GO:0032880	GO:0019761	GO:0046686	GO:0009507	GO:0005829	GO:0005739	GO:0050897	GO:0008660	GO:0019148
Locus_1055_Transcript_1/1_Confidence_1.000_Length_1332	GO:0042327	GO:0005886	GO:0005774	GO:0005829	GO:0019209
Locus_10560_Transcript_1/3_Confidence_0.667_Length_1124	GO:0006950	GO:0002238	GO:0005773	GO:0005794	GO:0005886
Locus_10561_Transcript_1/1_Confidence_1.000_Length_2486	GO:0008270
Locus_10562_Transcript_1/2_Confidence_0.750_Length_1447	GO:0006261	GO:0005635	GO:0009507
Locus_10563_Transcript_5/6_Confidence_0.308_Length_1503	GO:0016075	GO:0006278	GO:0010507	GO:0007568	GO:0010168	GO:0005576	GO:0005773	GO:0005783	GO:0003723	GO:0003964	GO:0033897
Locus_10564_Transcript_3/4_Confidence_0.625_Length_1822	GO:0055114	GO:0042816	GO:0050236
Locus_10565_Transcript_4/6_Confidence_0.643_Length_3475	GO:0071805	GO:0000325	GO:0005886	GO:0005774	GO:0009507	GO:0015079
Locus_10566_Transcript_1/1_Confidence_1.000_Length_579	GO:0016023	GO:0005739
Locus_10567_Transcript_2/2_Confidence_0.750_Length_3553	GO:0000278	GO:0031048	GO:0010165	GO:0006275	GO:0006261	GO:0045132	GO:0033044	GO:0000724	GO:0006306	GO:0016444	GO:0051726	GO:0009555	GO:0045893	GO:0043687	GO:0007062	GO:0016568	GO:0030915	GO:0005524
Locus_10568_Transcript_1/1_Confidence_1.000_Length_1584	GO:0009867	GO:0006355	GO:0015996	GO:0010150	GO:0006661	GO:0006979	GO:0005886	GO:0005634	GO:0005667	GO:0008270	GO:0003677	GO:0003700
Locus_10569_Transcript_1/1_Confidence_1.000_Length_949	GO:0005634	GO:0003677
Locus_1056_Transcript_1/2_Confidence_0.750_Length_2778	GO:0000278	GO:0006499	GO:0009880	GO:0009867	GO:0048825	GO:0051301	GO:0010564	GO:0006511	GO:0043090	GO:0006396	GO:0010265	GO:0006486	GO:0045595	GO:0006888	GO:0010087	GO:0007062	GO:0042752	GO:0009733	GO:0010072	GO:0010162
Locus_10570_Transcript_1/1_Confidence_1.000_Length_1114	GO:0006351	GO:0006950	GO:0006144	GO:0006206	GO:0009507	GO:0005730	GO:0003899	GO:0003677	GO:0005524
Locus_10573_Transcript_1/1_Confidence_1.000_Length_1009
Locus_10575_Transcript_2/4_Confidence_0.700_Length_1705	GO:0006468	GO:0048767	GO:0009069	GO:0016023	GO:0009507	GO:0005886	GO:0004674	GO:0005524
Locus_10576_Transcript_1/6_Confidence_0.636_Length_3067	GO:0009069	GO:0008295	GO:0009616	GO:0010050	GO:0032259	GO:0042545	GO:0000096	GO:0008652	GO:0009821	GO:0006525	GO:0006560	GO:0019482	GO:0005829	GO:0005634	GO:0005886	GO:0030750	GO:0005515	GO:0004766
Locus_10577_Transcript_2/9_Confidence_0.619_Length_4262	GO:0055114	GO:0051567	GO:0007623	GO:0006771	GO:0019497	GO:0005737	GO:0005886	GO:0046914	GO:0016491	GO:0003993	GO:0005524
Locus_10578_Transcript_4/4_Confidence_0.625_Length_2060	GO:0005634
Locus_10579_Transcript_1/2_Confidence_0.750_Length_1651	GO:0006355	GO:0009627	GO:0009410	GO:0009863	GO:0005737	GO:0005667	GO:0043565	GO:0003700
Locus_1057_Transcript_3/4_Confidence_0.714_Length_2656	GO:0006094	GO:0006979	GO:0046686	GO:0006096	GO:0006801	GO:0055114	GO:0005829	GO:0046872	GO:0004784
Locus_10580_Transcript_5/6_Confidence_0.688_Length_3819	GO:0055114	GO:0007169	GO:0000186	GO:0007178	GO:0009069	GO:0005886	GO:0005524	GO:0004713	GO:0004709	GO:0032440
Locus_10582_Transcript_1/1_Confidence_1.000_Length_2435	GO:0016036	GO:0019375	GO:0000186	GO:0010260	GO:0042631	GO:0048573	GO:0046777	GO:0007178	GO:0009069	GO:0005737	GO:0005634	GO:0043424	GO:0004709	GO:0005524
Locus_10583_Transcript_1/1_Confidence_1.000_Length_3917	GO:0048481	GO:0009860	GO:0006351	GO:0009793	GO:0006144	GO:0006206	GO:0005739	GO:0042651	GO:0005730	GO:0003899	GO:0003677
Locus_10584_Transcript_1/2_Confidence_0.750_Length_1860	GO:0006606	GO:0006333	GO:0003677
Locus_10585_Transcript_1/1_Confidence_1.000_Length_948	GO:0009536	GO:0008270
Locus_10586_Transcript_1/1_Confidence_1.000_Length_884	GO:0005739
Locus_10587_Transcript_1/1_Confidence_1.000_Length_999
Locus_10588_Transcript_1/1_Confidence_1.000_Length_2100	GO:0006355	GO:0009640	GO:0010200	GO:0007165	GO:0005829	GO:0005667	GO:0004871	GO:0003700
Locus_10589_Transcript_2/3_Confidence_0.714_Length_1405	GO:0006730	GO:0006807	GO:0016023	GO:0009570	GO:0004089	GO:0008270
Locus_1058_Transcript_3/5_Confidence_0.583_Length_4116	GO:0009414	GO:0010286	GO:0006355	GO:0009737	GO:0009555	GO:0005634	GO:0005667	GO:0046872	GO:0003677	GO:0005515	GO:0003700
Locus_10590_Transcript_1/3_Confidence_0.833_Length_837	GO:0006355	GO:0010118	GO:0050832	GO:0042742	GO:0000956	GO:0010150	GO:0009409	GO:0019722	GO:0000398	GO:0035061	GO:0016607	GO:0005773	GO:0005730	GO:0005829	GO:0009506	GO:0005886	GO:0005739	GO:0016301	GO:0000166	GO:0003723
Locus_10591_Transcript_4/5_Confidence_0.636_Length_2329	GO:0009536	GO:0005509
Locus_10592_Transcript_5/10_Confidence_0.462_Length_928
Locus_10593_Transcript_1/1_Confidence_1.000_Length_875	GO:0005975	GO:0006090	GO:0004462	GO:0016740
Locus_10594_Transcript_3/4_Confidence_0.500_Length_1810	GO:0015074	GO:0003676	GO:0008270
Locus_10595_Transcript_1/1_Confidence_1.000_Length_902	GO:0009734	GO:0005739	GO:0005516
Locus_10596_Transcript_1/3_Confidence_0.400_Length_987	GO:0031348	GO:0009867	GO:0035304	GO:0009862	GO:0010363	GO:0009718	GO:0010310	GO:0010099	GO:0006355	GO:0009617	GO:0006612	GO:0015995	GO:0000165	GO:0009658	GO:0009641	GO:0016607	GO:0005667	GO:0005515	GO:0008270	GO:0003700
Locus_10597_Transcript_3/4_Confidence_0.727_Length_2378
Locus_10598_Transcript_1/1_Confidence_1.000_Length_519	GO:0010103	GO:0016045	GO:0045490	GO:0010468	GO:0042742	GO:0046777	GO:0007169	GO:0002764	GO:0010359	GO:0016567	GO:0010204	GO:0009626	GO:0009741	GO:0002237	GO:0010102	GO:0009733	GO:0048443	GO:0032940	GO:0009069	GO:0016023
Locus_10599_Transcript_3/3_Confidence_0.600_Length_1958	GO:0006310	GO:0006281	GO:0009432	GO:0006816	GO:0005739	GO:0016529	GO:0005388	GO:0003684	GO:0005524	GO:0003697	GO:0008094
Locus_1059_Transcript_7/9_Confidence_0.652_Length_2710	GO:0007283	GO:0000786	GO:0005634	GO:0003677
Locus_105_Transcript_1/2_Confidence_0.667_Length_2114	GO:0035265	GO:2000025	GO:0051604	GO:0006355	GO:0008283	GO:0009294	GO:0010928	GO:0002098	GO:0009236	GO:0010084	GO:0016573	GO:0042967	GO:0005719	GO:0005829	GO:0033588	GO:0000123	GO:0004402	GO:0051536	GO:0046872	GO:0016829
Locus_10602_Transcript_1/1_Confidence_1.000_Length_1873
Locus_10603_Transcript_2/3_Confidence_0.400_Length_2773
Locus_10604_Transcript_2/3_Confidence_0.667_Length_1362	GO:0045226	GO:0055114	GO:0009225	GO:0019872	GO:0030639	GO:0016853	GO:0000166	GO:0008831
Locus_10605_Transcript_3/5_Confidence_0.545_Length_2187	GO:0009788	GO:0006355	GO:0005634	GO:0005667	GO:0003677	GO:0003700
Locus_10606_Transcript_2/3_Confidence_0.286_Length_1742
Locus_10607_Transcript_4/5_Confidence_0.636_Length_2173	GO:0009294	GO:0016310	GO:0006508	GO:0009536	GO:0016301	GO:0004197
Locus_10608_Transcript_4/5_Confidence_0.500_Length_2466
Locus_1060_Transcript_1/1_Confidence_1.000_Length_741	GO:0006511	GO:0051788	GO:0080129	GO:0009853	GO:0005747
Locus_10610_Transcript_2/2_Confidence_0.667_Length_1594	GO:0006367	GO:0009611	GO:0009805	GO:0009867	GO:0009414	GO:0010363	GO:0006612	GO:0043069	GO:0042538	GO:0009738	GO:0009863	GO:0030968	GO:0009723	GO:0009733	GO:0035556	GO:0005674	GO:0009507	GO:0003824	GO:0005524
Locus_10611_Transcript_3/3_Confidence_0.714_Length_3667	GO:0001666	GO:0019375	GO:0019252	GO:0009664	GO:0000272	GO:0005985	GO:0006120	GO:0006744	GO:0006814	GO:0015992	GO:0009507	GO:0048038	GO:0009011	GO:0008137	GO:0051539
Locus_10612_Transcript_3/3_Confidence_0.714_Length_1246	GO:0006508	GO:0005634	GO:0009536	GO:0005886	GO:0008234
Locus_10613_Transcript_3/4_Confidence_0.667_Length_4527	GO:0048868	GO:0048610	GO:0009553	GO:0000122	GO:0016567	GO:0009555	GO:0009507	GO:0005634	GO:0008270	GO:0016874
Locus_10614_Transcript_1/1_Confidence_1.000_Length_1328	GO:0046482	GO:0055114	GO:0009805	GO:0009809	GO:0009811	GO:0009813	GO:0005794	GO:0009506	GO:0005886	GO:0005829	GO:0045551	GO:0052747	GO:0045552	GO:0004022	GO:0050662	GO:0000166
Locus_10615_Transcript_1/2_Confidence_1.000_Length_2771	GO:0001510	GO:0006412	GO:0009220	GO:0042254	GO:0005730	GO:0022627	GO:0005774	GO:0009507	GO:0005794	GO:0005886	GO:0019843	GO:0003735	GO:0005515
Locus_10616_Transcript_1/1_Confidence_1.000_Length_677	GO:0055046	GO:0006189	GO:0006144	GO:0005739	GO:0009570	GO:0005524	GO:0016740	GO:0004642
Locus_10617_Transcript_3/4_Confidence_0.429_Length_1935	GO:0009845	GO:0045893	GO:0005634	GO:0005667	GO:0008270	GO:0043565	GO:0003700
Locus_10618_Transcript_1/1_Confidence_1.000_Length_947
Locus_10619_Transcript_1/3_Confidence_0.714_Length_1901	GO:0006007	GO:0005829	GO:0009536
Locus_1061_Transcript_1/1_Confidence_1.000_Length_1619
Locus_10620_Transcript_3/4_Confidence_0.471_Length_1568
Locus_10621_Transcript_1/2_Confidence_0.800_Length_3025
Locus_10622_Transcript_1/1_Confidence_1.000_Length_1486	GO:0009697	GO:0009853	GO:0010363	GO:0019761	GO:0010200	GO:0043085	GO:0031348	GO:0050832	GO:0006098	GO:0009867	GO:0006364	GO:0009595	GO:0042742	GO:0006612	GO:0010310	GO:0009657	GO:0009862	GO:0035304	GO:0009409	GO:0000165
Locus_10623_Transcript_1/1_Confidence_1.000_Length_1975
Locus_10625_Transcript_1/1_Confidence_1.000_Length_587
Locus_10626_Transcript_1/1_Confidence_1.000_Length_2003	GO:0010508	GO:0006144	GO:0006206	GO:0006351	GO:0005730	GO:0003899
Locus_10627_Transcript_1/1_Confidence_1.000_Length_1547	GO:0006399	GO:0045036	GO:0009793	GO:0006397	GO:0016310	GO:0016226	GO:0010228	GO:0009658	GO:0045893	GO:0009073	GO:0006364	GO:0006221	GO:0048481	GO:0010027	GO:0009507	GO:0005634	GO:0000166	GO:0033862	GO:0003723
Locus_1062_Transcript_1/2_Confidence_0.800_Length_1900	GO:0005634	GO:0009507
Locus_10630_Transcript_1/2_Confidence_0.750_Length_4878	GO:0055085	GO:0055114	GO:0006200	GO:0000325	GO:0005774	GO:0016021	GO:0005886	GO:0032440	GO:0042626	GO:0005524
Locus_10631_Transcript_1/1_Confidence_1.000_Length_1512	GO:0010020	GO:0000918	GO:0006200	GO:0009941	GO:0009570	GO:0030899	GO:0042803	GO:0005524
Locus_10632_Transcript_1/1_Confidence_1.000_Length_2297	GO:0048573	GO:0007067	GO:0003677	GO:0008270
Locus_10633_Transcript_2/3_Confidence_0.818_Length_2589	GO:0007264	GO:0006184	GO:0006897	GO:0006400	GO:0005737	GO:0046872	GO:0003924	GO:0005525
Locus_10635_Transcript_3/5_Confidence_0.636_Length_2331	GO:0009624	GO:0006855	GO:0005886	GO:0005774	GO:0015238	GO:0015297
Locus_10636_Transcript_1/1_Confidence_1.000_Length_1068
Locus_10638_Transcript_3/4_Confidence_0.250_Length_1905
Locus_10639_Transcript_4/4_Confidence_0.700_Length_3365	GO:0016788
Locus_1063_Transcript_2/3_Confidence_0.500_Length_2952	GO:0001510	GO:0006412	GO:0034968	GO:0009909	GO:0042254	GO:0005618	GO:0022627	GO:0009507	GO:0016020	GO:0019843	GO:0003735
Locus_10641_Transcript_1/2_Confidence_0.750_Length_5855	GO:0007275	GO:0016567	GO:0006511	GO:0007155	GO:0005737	GO:0005634	GO:0015629	GO:0004842	GO:0008270	GO:0005198
Locus_10642_Transcript_1/3_Confidence_0.400_Length_2788	GO:0006810	GO:0006355	GO:0009410	GO:0009737	GO:0030968	GO:0005829	GO:0016020	GO:0005634	GO:0005667	GO:0043565	GO:0046983	GO:0003700	GO:0005215
Locus_10643_Transcript_5/6_Confidence_0.688_Length_3353	GO:0006468	GO:0006511	GO:0048767	GO:0016579	GO:0009793	GO:0005829	GO:0004221	GO:0008242	GO:0008270	GO:0004672	GO:0005524	GO:0004843
Locus_10644_Transcript_1/1_Confidence_1.000_Length_1430
Locus_10645_Transcript_3/4_Confidence_0.500_Length_2275	GO:0006499	GO:0005789	GO:0005886	GO:0016021	GO:0000326	GO:0005634	GO:0005829	GO:0005198
Locus_10646_Transcript_2/2_Confidence_0.667_Length_2236	GO:0000085	GO:0007010	GO:0006094	GO:0006457	GO:0009220	GO:0001510	GO:0010498	GO:0010388	GO:0009640	GO:0009909	GO:0034968	GO:0005829	GO:0051082	GO:0005524
Locus_10647_Transcript_1/1_Confidence_1.000_Length_674
Locus_10648_Transcript_3/3_Confidence_0.600_Length_1628	GO:0034976	GO:0030433	GO:0006457	GO:0009651	GO:0030244	GO:0009408	GO:0048193	GO:0009644	GO:0042542	GO:0016023	GO:0005783
Locus_10649_Transcript_1/1_Confidence_1.000_Length_1757	GO:0006007	GO:0010193	GO:0030244	GO:0003333	GO:0015837	GO:0016021	GO:0005886	GO:0005275	GO:0015171
Locus_1064_Transcript_9/10_Confidence_0.593_Length_3219	GO:0007165	GO:0005886	GO:0035091
Locus_10650_Transcript_1/1_Confidence_1.000_Length_2773	GO:0006486	GO:0032580	GO:0016021	GO:0009507	GO:0005739	GO:0008417
Locus_10651_Transcript_1/1_Confidence_1.000_Length_2862	GO:0009630	GO:0009960	GO:0009880	GO:0009639	GO:0010431	GO:0045492	GO:0007155	GO:0000911	GO:0045010	GO:0009911	GO:0006511	GO:0010090	GO:0008284	GO:0016567	GO:0048765	GO:0010228	GO:0045595	GO:0010413	GO:0007062	GO:0010072
Locus_10652_Transcript_2/3_Confidence_0.714_Length_1804	GO:0055114	GO:0043090	GO:0006888	GO:0030176	GO:0005739	GO:0005774	GO:0005886	GO:0000166	GO:0032440
Locus_10654_Transcript_2/3_Confidence_0.667_Length_2474	GO:0009851	GO:0009695	GO:0006633	GO:0042967	GO:0009805	GO:0009809	GO:0009811	GO:0005777	GO:0005739	GO:0005836	GO:0004321	GO:0003676	GO:0016207	GO:0000166
Locus_10655_Transcript_1/1_Confidence_1.000_Length_2575	GO:0006865	GO:0007034	GO:0009624	GO:0006200	GO:0015716	GO:0015748	GO:0016021	GO:0005775	GO:0005886	GO:0015416	GO:0005524
Locus_10656_Transcript_3/3_Confidence_0.714_Length_1122	GO:0006979
Locus_10657_Transcript_2/2_Confidence_0.750_Length_1893	GO:0006646	GO:0016023	GO:0031307	GO:0005634	GO:0004306
Locus_10658_Transcript_1/2_Confidence_0.750_Length_1888
Locus_10659_Transcript_1/1_Confidence_1.000_Length_1010	GO:0006468	GO:0008033	GO:0005737	GO:0004672
Locus_1065_Transcript_1/1_Confidence_1.000_Length_5965	GO:0006468	GO:0055114	GO:0006897	GO:0006886	GO:0005829	GO:0030132	GO:0030130	GO:0009506	GO:0005774	GO:0009507	GO:0004672	GO:0016706	GO:0005524	GO:0005198
Locus_10660_Transcript_1/1_Confidence_1.000_Length_1483	GO:0006355	GO:0005667	GO:0003700	GO:0003676	GO:0008270
Locus_10661_Transcript_4/8_Confidence_0.483_Length_1444	GO:0006546	GO:0016226	GO:0006563	GO:0006566	GO:0009507	GO:0004047	GO:0008483
Locus_10662_Transcript_4/5_Confidence_0.636_Length_2068	GO:0046685	GO:0000041	GO:0009736	GO:0005634
Locus_10663_Transcript_3/3_Confidence_0.667_Length_2569	GO:0016020	GO:0005783
Locus_10664_Transcript_1/1_Confidence_1.000_Length_1134	GO:0006450	GO:0006418	GO:0004812	GO:0002161
Locus_10665_Transcript_2/4_Confidence_0.444_Length_1172
Locus_10666_Transcript_1/1_Confidence_1.000_Length_1299	GO:0009611	GO:0009693	GO:0002679	GO:0009612	GO:0009873	GO:0010200	GO:0042742	GO:0000165	GO:0009814	GO:0010228	GO:0002213	GO:0009738	GO:0009451	GO:0000289	GO:0051252	GO:0005634	GO:0004535	GO:0003676
Locus_10667_Transcript_1/2_Confidence_0.750_Length_3240	GO:0009244	GO:0030968	GO:0005794	GO:0005783	GO:0005886	GO:0016772
Locus_10668_Transcript_1/2_Confidence_0.750_Length_1473	GO:0055114	GO:0009733	GO:0006970	GO:0045892	GO:0046686	GO:0006118	GO:0005829	GO:0009506	GO:0005774	GO:0016023	GO:0005576	GO:0005886	GO:0050625	GO:0010181
Locus_10669_Transcript_1/2_Confidence_0.667_Length_1415	GO:0009220	GO:0001510
Locus_1066_Transcript_1/2_Confidence_0.750_Length_2807	GO:0000085	GO:0007010	GO:0006094	GO:0006457	GO:0009220	GO:0001510	GO:0010498	GO:0010388	GO:0009640	GO:0009909	GO:0034968	GO:0016020	GO:0005829	GO:0009506	GO:0051082	GO:0005524
Locus_10670_Transcript_1/2_Confidence_0.750_Length_2188	GO:0033468	GO:0009103	GO:0009555	GO:0019243	GO:0009860	GO:0031307	GO:0008690
Locus_10672_Transcript_1/3_Confidence_0.667_Length_3566	GO:0019288	GO:0032259	GO:0016310	GO:0042546	GO:0005768	GO:0009505	GO:0005774	GO:0005802	GO:0005794	GO:0005886	GO:0016301	GO:0008168
Locus_10673_Transcript_1/3_Confidence_0.667_Length_2032	GO:0000394	GO:0010264	GO:0016570	GO:0006352	GO:0010050	GO:0048573	GO:0009086	GO:0009616	GO:0005634	GO:0008270	GO:0003677
Locus_10674_Transcript_1/1_Confidence_1.000_Length_849	GO:0005777	GO:0047617
Locus_10675_Transcript_1/1_Confidence_1.000_Length_1387	GO:0006457	GO:0016925	GO:0009408	GO:0002238	GO:0005829	GO:0005634	GO:0005886	GO:0031072	GO:0046872	GO:0005524	GO:0051082
Locus_10676_Transcript_1/1_Confidence_1.000_Length_975	GO:0006355	GO:0005739	GO:0005667	GO:0003700	GO:0003677	GO:0046983
Locus_10677_Transcript_5/6_Confidence_0.643_Length_4242	GO:0016874
Locus_1067_Transcript_2/5_Confidence_0.364_Length_1648
Locus_10680_Transcript_1/1_Confidence_1.000_Length_2617	GO:0006508	GO:0043086	GO:0055114	GO:0016023	GO:0048046	GO:0042802	GO:0004252	GO:0032440
Locus_10681_Transcript_6/6_Confidence_0.500_Length_5251	GO:0043631	GO:0000911	GO:0000226	GO:0004652
Locus_10682_Transcript_2/2_Confidence_0.667_Length_3048	GO:0009626	GO:0005886	GO:0043531	GO:0005524	GO:0017111
Locus_10683_Transcript_1/3_Confidence_0.667_Length_2113	GO:0006623	GO:0016197	GO:0016192	GO:0007165	GO:0016042	GO:0005634	GO:0035091	GO:0046872	GO:0016298
Locus_10684_Transcript_2/3_Confidence_0.714_Length_2512	GO:0009416	GO:0010027	GO:0006508	GO:0009658	GO:0009959	GO:0010207	GO:0009723	GO:0043157	GO:0048564	GO:0060359	GO:0009507	GO:0016020	GO:0004222
Locus_10685_Transcript_1/1_Confidence_1.000_Length_2239	GO:0016126	GO:0044036	GO:0009664	GO:0010075	GO:0007389	GO:2000605	GO:0007169	GO:0010015	GO:0007020	GO:0006084	GO:0008361	GO:0006468	GO:0009926	GO:0055114	GO:0016132	GO:0042545	GO:0010089	GO:0009069	GO:0016023	GO:0009505
Locus_10686_Transcript_1/4_Confidence_0.500_Length_707	GO:0006457	GO:0006661	GO:0007165	GO:0009416	GO:0009507	GO:0046872	GO:0004871
Locus_10687_Transcript_2/2_Confidence_0.667_Length_1172	GO:0006412	GO:0042254	GO:0005840	GO:0009507	GO:0003735
Locus_10688_Transcript_1/1_Confidence_1.000_Length_1996	GO:0016117	GO:0055114	GO:0009507	GO:0016491	GO:0016853
Locus_10689_Transcript_3/4_Confidence_0.375_Length_935	GO:0016020
Locus_1068_Transcript_1/2_Confidence_0.800_Length_1851	GO:0006412	GO:0071493	GO:0032502	GO:0042254	GO:0005982	GO:0005985	GO:0005730	GO:0009941	GO:0005576	GO:0005773	GO:0022625	GO:0005886	GO:0003735	GO:0004650
Locus_10690_Transcript_1/5_Confidence_0.667_Length_3603	GO:0006855	GO:0006200	GO:0015716	GO:0015748	GO:0005886	GO:0015416	GO:0005524
Locus_10691_Transcript_4/6_Confidence_0.643_Length_1467	GO:0006278	GO:0031307	GO:0003964	GO:0003723
Locus_10692_Transcript_1/2_Confidence_0.667_Length_2349	GO:0006468	GO:0009069	GO:0005634	GO:0004713	GO:0004712	GO:0005524	GO:0004674
Locus_10693_Transcript_1/1_Confidence_1.000_Length_1634	GO:0006606	GO:0009220	GO:0006406	GO:0005730	GO:0009536	GO:0005643
Locus_10695_Transcript_2/3_Confidence_0.714_Length_2014	GO:0006139	GO:0016051	GO:0005768	GO:0005794	GO:0016023	GO:0016020	GO:0005802	GO:0003676	GO:0008408	GO:0008466
Locus_10696_Transcript_1/1_Confidence_1.000_Length_719
Locus_10697_Transcript_6/8_Confidence_0.650_Length_3736	GO:0010413	GO:0009834	GO:0009737	GO:0045492	GO:0050832	GO:0042967	GO:0005739	GO:0016021	GO:0016023	GO:0005783	GO:0005794	GO:0016413
Locus_10698_Transcript_1/4_Confidence_0.625_Length_1937	GO:0006470	GO:0006446	GO:0005634	GO:0005840	GO:0004721	GO:0016746	GO:0016779	GO:0003743
Locus_10699_Transcript_1/1_Confidence_1.000_Length_1448	GO:0006783	GO:0009220	GO:0009116	GO:0016310	GO:0006098	GO:0006144	GO:0005829	GO:0009506	GO:0009536	GO:0005886	GO:0000287	GO:0016301	GO:0004749
Locus_1069_Transcript_8/9_Confidence_0.333_Length_3111	GO:0006810	GO:0016926	GO:0010228	GO:0006418	GO:0050665	GO:0005622	GO:0005524	GO:0004812	GO:0005215
Locus_106_Transcript_1/2_Confidence_0.750_Length_2719	GO:0019013	GO:0030529	GO:0003723	GO:0000166
Locus_10700_Transcript_1/1_Confidence_1.000_Length_1080	GO:0009853	GO:0006511	GO:0080129	GO:0051788	GO:0005634	GO:0005829	GO:0003677
Locus_10701_Transcript_1/3_Confidence_0.667_Length_3378	GO:0032851	GO:0005829	GO:0009507	GO:0005097
Locus_10703_Transcript_1/1_Confidence_1.000_Length_1160	GO:0005829	GO:0005634	GO:0005509
Locus_10704_Transcript_1/1_Confidence_1.000_Length_557
Locus_10705_Transcript_1/1_Confidence_1.000_Length_562
Locus_10706_Transcript_2/3_Confidence_0.500_Length_562
Locus_10707_Transcript_3/3_Confidence_0.600_Length_1775	GO:0009414	GO:0016558	GO:0000045	GO:0044265	GO:0006635	GO:0010150	GO:0048102	GO:0005829	GO:0009536	GO:0032266	GO:0080025
Locus_10708_Transcript_1/1_Confidence_1.000_Length_1873	GO:0032851	GO:0005739	GO:0005097
Locus_10709_Transcript_1/5_Confidence_0.500_Length_1516	GO:0016132	GO:0019932	GO:0006084	GO:0060964	GO:0009639	GO:0016126	GO:0016021	GO:0005789	GO:0005886	GO:0047750	GO:0000247
Locus_1070_Transcript_1/2_Confidence_0.800_Length_1784
Locus_10710_Transcript_1/1_Confidence_1.000_Length_4345
Locus_10711_Transcript_4/5_Confidence_0.571_Length_5704	GO:0055114	GO:0015074	GO:0003676	GO:0016491	GO:0008270
Locus_10712_Transcript_2/2_Confidence_0.667_Length_1049	GO:0031225	GO:0005886
Locus_10713_Transcript_3/3_Confidence_0.714_Length_2024
Locus_10714_Transcript_2/2_Confidence_0.750_Length_1896	GO:0045036	GO:0019750	GO:0006184	GO:0006606	GO:0006626	GO:0019031	GO:0009707	GO:0005525	GO:0015450	GO:0042803	GO:0003924
Locus_10715_Transcript_4/5_Confidence_0.400_Length_5311	GO:0031348	GO:0010119	GO:0006891	GO:0006869	GO:0010351	GO:0016558	GO:0009651	GO:0052544	GO:0048825	GO:0009753	GO:0050832	GO:0042742	GO:0001736	GO:0010182	GO:0048765	GO:0010150	GO:0009926	GO:0008219	GO:0009408	GO:0002237
Locus_10716_Transcript_1/4_Confidence_0.625_Length_2378	GO:0006423	GO:0043067	GO:0042407	GO:0010197	GO:0009658	GO:0046686	GO:0048481	GO:0006534	GO:0005829	GO:0009570	GO:0005739	GO:0004817	GO:0005524
Locus_10717_Transcript_1/1_Confidence_1.000_Length_1853
Locus_10718_Transcript_2/3_Confidence_0.667_Length_2967	GO:0006098	GO:0016558	GO:0006635	GO:0006550	GO:0006552	GO:0006574	GO:0019521	GO:0016020	GO:0005794	GO:0005634	GO:0008442	GO:0051287	GO:0008270	GO:0004616
Locus_10719_Transcript_1/3_Confidence_0.667_Length_1940	GO:0005737
Locus_1071_Transcript_1/1_Confidence_1.000_Length_805	GO:0005576	GO:0009536	GO:0051082	GO:0031072
Locus_10720_Transcript_4/5_Confidence_0.636_Length_2921	GO:0007030	GO:0006891	GO:0006816	GO:0009651	GO:0005794	GO:0016023	GO:0016020
Locus_10721_Transcript_1/1_Confidence_1.000_Length_553
Locus_10722_Transcript_1/2_Confidence_0.750_Length_3422	GO:0006278	GO:0048015	GO:0046854	GO:0006351	GO:0006144	GO:0006206	GO:0005730	GO:0003899	GO:0003723	GO:0003964	GO:0016773	GO:0003677	GO:0005524	GO:0016301	GO:0005525
Locus_10723_Transcript_1/1_Confidence_1.000_Length_1138	GO:0005634
Locus_10724_Transcript_1/1_Confidence_1.000_Length_683	GO:0006334	GO:0007020	GO:0008283	GO:0000786	GO:0005730	GO:0009506	GO:0009534	GO:0009570	GO:0003677	GO:0046982
Locus_10725_Transcript_5/5_Confidence_0.733_Length_1079
Locus_10727_Transcript_2/2_Confidence_1.000_Length_1692	GO:0006457	GO:0045454	GO:0010286	GO:0051259	GO:0005737	GO:0016671	GO:0030544
Locus_10728_Transcript_1/1_Confidence_1.000_Length_1766	GO:0006355	GO:0009410	GO:0030968	GO:0009507	GO:0005634	GO:0005667	GO:0043565	GO:0046983	GO:0003700
Locus_10729_Transcript_3/4_Confidence_0.625_Length_1117	GO:0019243	GO:0009941	GO:0009570	GO:0009535
Locus_1072_Transcript_1/5_Confidence_0.700_Length_1824	GO:0001666	GO:0006364	GO:0006397	GO:0006446	GO:0035145	GO:0005730	GO:0016607	GO:0016020	GO:0005840	GO:0003743	GO:0008026	GO:0005524
Locus_10730_Transcript_9/10_Confidence_0.600_Length_4638	GO:0009086	GO:0010075	GO:0071805	GO:0000394	GO:0016021	GO:0005886	GO:0015079
Locus_10731_Transcript_3/4_Confidence_0.625_Length_2763	GO:0000023	GO:0019252	GO:0043085	GO:0009507	GO:0016020	GO:0005524
Locus_10732_Transcript_1/1_Confidence_1.000_Length_2827	GO:0031348	GO:0006499	GO:0009611	GO:0009867	GO:0009862	GO:0009414	GO:0010363	GO:0002679	GO:0010200	GO:0006612	GO:0050832	GO:0043069	GO:0042538	GO:0000165	GO:0009409	GO:0009738	GO:0030968	GO:0046854	GO:0009507	GO:0005777
Locus_10733_Transcript_5/7_Confidence_0.647_Length_2313	GO:0006468	GO:0048364	GO:0009850	GO:0009741	GO:0009826	GO:0009069	GO:0005634	GO:0004674	GO:0005524
Locus_10734_Transcript_2/3_Confidence_0.667_Length_1896	GO:0042744	GO:0055114	GO:0005634	GO:0050660	GO:0050661	GO:0004499
Locus_10736_Transcript_1/2_Confidence_0.769_Length_865
Locus_10737_Transcript_7/8_Confidence_0.600_Length_2140	GO:0006468	GO:0010190	GO:0010207	GO:0009069	GO:0016023	GO:0009507	GO:0004674	GO:0030247	GO:0005524
Locus_10738_Transcript_1/2_Confidence_0.750_Length_2846	GO:0016132	GO:0006084	GO:0016126	GO:0005773	GO:0016021
Locus_10739_Transcript_6/9_Confidence_0.406_Length_1980	GO:0005975	GO:0005576	GO:0016023	GO:0008422	GO:0043169
Locus_1073_Transcript_8/10_Confidence_0.630_Length_5305	GO:0055114	GO:0005829	GO:0016491	GO:0003677
Locus_10740_Transcript_6/7_Confidence_0.562_Length_3823	GO:0009624	GO:0006855	GO:0005773	GO:0005886	GO:0015238	GO:0015297
Locus_10741_Transcript_2/5_Confidence_0.700_Length_1768	GO:0055114	GO:0042742	GO:0000041	GO:0009854	GO:0010204	GO:0050665	GO:0005777	GO:0009570	GO:0005773	GO:0022626	GO:0016020	GO:0005634	GO:0048046	GO:0009339	GO:0052853	GO:0008891	GO:0052854	GO:0052852	GO:0010181
Locus_10742_Transcript_1/2_Confidence_0.667_Length_816	GO:0008270	GO:0003676
Locus_10743_Transcript_3/3_Confidence_0.667_Length_1962	GO:0009089	GO:0016310	GO:0006544	GO:0006563	GO:0006566	GO:0009570	GO:0004072	GO:0016597
Locus_10745_Transcript_3/4_Confidence_0.625_Length_1731	GO:0006790	GO:0009150	GO:0005777	GO:0005634	GO:0047627
Locus_10746_Transcript_1/1_Confidence_1.000_Length_770
Locus_10747_Transcript_1/2_Confidence_0.667_Length_2787	GO:0000278	GO:0006499	GO:0009880	GO:0009867	GO:0048825	GO:0051301	GO:0010564	GO:0006511	GO:0043090	GO:0006396	GO:0010265	GO:0006486	GO:0045595	GO:0006888	GO:0010087	GO:0007062	GO:0042752	GO:0009733	GO:0010072	GO:0010162
Locus_10748_Transcript_1/2_Confidence_0.750_Length_2791	GO:0031204	GO:0006499	GO:0006487	GO:0005797	GO:0005739	GO:0000139	GO:0050513
Locus_10749_Transcript_1/1_Confidence_1.000_Length_2129	GO:0008283	GO:0000910	GO:0000226	GO:0010089	GO:0005634	GO:0045298	GO:0008017	GO:0003677
Locus_1074_Transcript_4/5_Confidence_0.583_Length_1962	GO:0010162	GO:0016049	GO:0000902	GO:0006508	GO:0006635	GO:0048193	GO:0050790	GO:0005829	GO:0005773	GO:0004197
Locus_10750_Transcript_1/1_Confidence_1.000_Length_1902	GO:0006508	GO:0005789	GO:0005773	GO:0005777	GO:0016023	GO:0005576	GO:0005829	GO:0004185
Locus_10753_Transcript_3/4_Confidence_0.727_Length_3261	GO:0009867	GO:0010363	GO:0010200	GO:0009651	GO:0006612	GO:0045727	GO:0006468	GO:0009409	GO:0009738	GO:0009408	GO:0009863	GO:0030968	GO:0009723	GO:0035556	GO:0009069	GO:0005840	GO:0005634	GO:0004713	GO:0005524	GO:0004697
Locus_10754_Transcript_1/1_Confidence_1.000_Length_1033	GO:0009611	GO:0009693	GO:0002679	GO:0009612	GO:0009873	GO:0010200	GO:0042742	GO:0000165	GO:0009814	GO:0010228	GO:0002213	GO:0009738	GO:0009451	GO:0000289	GO:0051252	GO:0005634	GO:0004535	GO:0003676
Locus_10755_Transcript_4/5_Confidence_0.636_Length_4667	GO:0009749	GO:0009744	GO:0009750	GO:0043090	GO:0006888	GO:0008152	GO:0006812	GO:0030048	GO:0015917	GO:0016021	GO:0009941	GO:0005886	GO:0008270	GO:0015662	GO:0019829	GO:0005524	GO:0000287	GO:0004012
Locus_10756_Transcript_2/6_Confidence_0.615_Length_1425	GO:0006412	GO:0019288	GO:0010027	GO:0006555	GO:0046487	GO:0005739	GO:0009507	GO:0042586	GO:0008463	GO:0003677	GO:0005524	GO:0004386	GO:0005506
Locus_10757_Transcript_1/1_Confidence_1.000_Length_1341	GO:0000911	GO:0000226	GO:0009630	GO:0009506	GO:0003723
Locus_10758_Transcript_1/1_Confidence_1.000_Length_2102	GO:0008272	GO:0055085	GO:0016021	GO:0009507	GO:0008271
Locus_10759_Transcript_1/1_Confidence_1.000_Length_2059	GO:0010155	GO:0009793	GO:0019252	GO:0015979	GO:0000023	GO:0010468	GO:0016556	GO:0016226	GO:0046777	GO:0009637	GO:0009658	GO:0019761	GO:0009073	GO:0000373	GO:0009536	GO:0005739	GO:0008270	GO:0046983	GO:0003723
Locus_1075_Transcript_1/1_Confidence_1.000_Length_1259	GO:0009772	GO:0009635	GO:0006118	GO:0009523	GO:0042170	GO:0016021	GO:0009535	GO:0016491	GO:0045156	GO:0005506
Locus_10760_Transcript_1/1_Confidence_1.000_Length_1548	GO:0008270
Locus_10761_Transcript_2/4_Confidence_0.556_Length_2595	GO:0005739	GO:0005634	GO:0005886
Locus_10762_Transcript_1/1_Confidence_1.000_Length_3961	GO:0006281	GO:0006355	GO:0006260	GO:0010228	GO:0009630	GO:0008284	GO:0007346	GO:0005829	GO:0005730	GO:0005719	GO:0035101
Locus_10763_Transcript_1/1_Confidence_1.000_Length_1240	GO:0005739
Locus_10764_Transcript_1/2_Confidence_0.750_Length_2792	GO:0006073	GO:0048046	GO:0005618	GO:0004553	GO:0016762
Locus_10765_Transcript_1/1_Confidence_1.000_Length_1719	GO:0016226	GO:0006508	GO:0006915	GO:0006914	GO:0015031	GO:0005982	GO:0005985	GO:0005737	GO:0005576	GO:0043169	GO:0051536	GO:0042973	GO:0008234
Locus_10766_Transcript_2/2_Confidence_0.800_Length_1269	GO:0006661	GO:0005634	GO:0008270
Locus_10767_Transcript_5/6_Confidence_0.600_Length_3017	GO:0009627	GO:0005975	GO:0034976	GO:0009505	GO:0009506	GO:0016020	GO:0008422
Locus_10768_Transcript_2/3_Confidence_0.667_Length_1999	GO:0015693	GO:0055085	GO:0016021	GO:0005634	GO:0015095
Locus_10769_Transcript_2/2_Confidence_0.667_Length_4295	GO:0006468	GO:0007169	GO:0042545	GO:0009664	GO:0007020	GO:0009069	GO:0006470	GO:0005829	GO:0016021	GO:0005886	GO:0004674	GO:0004713	GO:0005524	GO:0004721
Locus_1076_Transcript_8/8_Confidence_0.500_Length_3702	GO:0016926	GO:0055114	GO:0009744	GO:0009750	GO:0019477	GO:0010228	GO:0050665	GO:0009085	GO:0005829	GO:0005739	GO:0004755	GO:0047130	GO:0000166
Locus_10770_Transcript_1/3_Confidence_0.667_Length_861	GO:0035672	GO:0006200	GO:0006855	GO:0009941	GO:0016021	GO:0005886	GO:0008559	GO:0015421	GO:0005524
Locus_10771_Transcript_1/1_Confidence_1.000_Length_985	GO:0006278	GO:0032259	GO:0004519	GO:0003964	GO:0003677	GO:0003723	GO:0008168	GO:0000166
Locus_10772_Transcript_2/4_Confidence_0.625_Length_1943	GO:0010103	GO:0005634	GO:0005516
Locus_10773_Transcript_1/2_Confidence_0.667_Length_1658	GO:0006457	GO:0009644	GO:0034976	GO:0042542	GO:0009408	GO:0005737	GO:0031072	GO:0051082
Locus_10774_Transcript_1/1_Confidence_1.000_Length_773	GO:0006952	GO:0006468	GO:0006470	GO:0009069	GO:0016023	GO:0043531	GO:0004721	GO:0005524	GO:0004674
Locus_10775_Transcript_1/2_Confidence_1.000_Length_1619	GO:0042254	GO:0006412	GO:0005840	GO:0009507	GO:0003735
Locus_10776_Transcript_1/2_Confidence_0.857_Length_695
Locus_10777_Transcript_4/4_Confidence_0.625_Length_1751	GO:0006468	GO:0009069	GO:0005886	GO:0004713	GO:0005524	GO:0004674
Locus_10778_Transcript_5/6_Confidence_0.571_Length_2057	GO:0046520	GO:0016558	GO:0006635	GO:0008643	GO:0016126	GO:0016021
Locus_10779_Transcript_1/2_Confidence_0.750_Length_1382	GO:0006424	GO:0009658	GO:0048481	GO:0007005	GO:0015994	GO:0005739	GO:0009570	GO:0009332	GO:0005524	GO:0000049	GO:0004818
Locus_1077_Transcript_2/3_Confidence_0.667_Length_3872	GO:0009555	GO:0071805	GO:0005737	GO:0005886	GO:0015079
Locus_10780_Transcript_1/1_Confidence_1.000_Length_1204
Locus_10781_Transcript_6/7_Confidence_0.684_Length_1785	GO:0009536	GO:0031072
Locus_10782_Transcript_3/5_Confidence_0.462_Length_2216	GO:0016132	GO:0006633	GO:0055114	GO:0006084	GO:0019745	GO:0016126	GO:0016021	GO:0005789	GO:0000248	GO:0050046	GO:0005506
Locus_10783_Transcript_3/4_Confidence_0.545_Length_2285	GO:0035335	GO:0006570	GO:0004725	GO:0046872	GO:0008138
Locus_10784_Transcript_1/1_Confidence_1.000_Length_626
Locus_10785_Transcript_1/1_Confidence_1.000_Length_3412	GO:0006457	GO:0042542	GO:0016485	GO:0009644	GO:0009658	GO:0009408	GO:0006200	GO:0009941	GO:0009570	GO:0005739	GO:0016887	GO:0005524
Locus_10786_Transcript_3/4_Confidence_0.625_Length_2279	GO:0005986	GO:0016926	GO:0016311	GO:0010228	GO:0046686	GO:0050665	GO:0005982	GO:0005829	GO:0009506	GO:0005774	GO:0005634	GO:0005886	GO:0050307	GO:0000287
Locus_10787_Transcript_1/2_Confidence_0.750_Length_3641	GO:0005739	GO:0003677
Locus_10788_Transcript_1/2_Confidence_0.857_Length_2749	GO:0006633	GO:0009611	GO:0009409	GO:0010345	GO:0006970	GO:0009416	GO:0042967	GO:0009923	GO:0009922
Locus_10789_Transcript_1/1_Confidence_1.000_Length_749
Locus_1078_Transcript_1/1_Confidence_1.000_Length_681	GO:0009734	GO:0016126	GO:0005634	GO:0009536	GO:0005739	GO:0005516
Locus_10790_Transcript_1/1_Confidence_1.000_Length_1372	GO:0019243	GO:0016226	GO:0005739	GO:0051536	GO:0005198
Locus_10791_Transcript_4/5_Confidence_0.235_Length_2491	GO:0006412	GO:0006629	GO:0007049	GO:0008360	GO:0051301	GO:0009252	GO:0006486	GO:0015031	GO:0042254	GO:0005840	GO:0016021	GO:0005886	GO:0009941	GO:0015450	GO:0008963	GO:0003735	GO:0051992
Locus_10792_Transcript_3/6_Confidence_0.688_Length_2236	GO:0015996	GO:0009686	GO:0009740	GO:0006744	GO:0005777	GO:0005739	GO:0008756	GO:0016208
Locus_10793_Transcript_3/3_Confidence_0.667_Length_2307	GO:0006470	GO:0005886	GO:0005739	GO:0008287	GO:0046872	GO:0004722
Locus_10794_Transcript_2/4_Confidence_0.727_Length_4146	GO:0055114	GO:0019464	GO:0046686	GO:0006563	GO:0006566	GO:0006118	GO:0005960	GO:0005739	GO:0009941	GO:0048046	GO:0004375	GO:0016829	GO:0016705	GO:0009055	GO:0004497	GO:0005524	GO:0032440	GO:0020037	GO:0030170	GO:0005506
Locus_10795_Transcript_2/3_Confidence_0.667_Length_1337	GO:0001666	GO:0009862	GO:0009744	GO:0009750	GO:0010310	GO:0005829	GO:0009506	GO:0005634	GO:0005886	GO:0005515
Locus_10796_Transcript_1/2_Confidence_0.750_Length_1239
Locus_10798_Transcript_1/1_Confidence_1.000_Length_680	GO:0051567	GO:0006412	GO:0042787	GO:0052546	GO:0006342	GO:0009165	GO:0052541	GO:0042254	GO:0005773	GO:0005618	GO:0005794	GO:0009506	GO:0005886	GO:0005634	GO:0022627	GO:0046872	GO:0003735
Locus_10799_Transcript_1/3_Confidence_0.714_Length_7966	GO:0010090	GO:0071555	GO:0007155	GO:0048765	GO:0045010	GO:0009506	GO:0005773	GO:0005794	GO:0005886	GO:0005543
Locus_1079_Transcript_10/11_Confidence_0.656_Length_5627	GO:0007267	GO:0016569	GO:0010050	GO:0009855	GO:0006342	GO:0010216	GO:0010014	GO:0035196	GO:0010267	GO:0045893	GO:0043687	GO:0090305	GO:0000398	GO:0010073	GO:0009616	GO:0005634	GO:0004525	GO:0005515	GO:0008026	GO:0046872
Locus_107_Transcript_1/1_Confidence_1.000_Length_1109
Locus_10800_Transcript_1/1_Confidence_1.000_Length_1848	GO:0006355	GO:0010031	GO:0009959	GO:0009590	GO:2000904	GO:0005634	GO:0005667	GO:0008270	GO:0044212	GO:0043621	GO:0003700	GO:0046982
Locus_10801_Transcript_2/9_Confidence_0.667_Length_1614	GO:0055114	GO:0019310	GO:0019853	GO:0006949	GO:0005737	GO:0050113	GO:0005506
Locus_10802_Transcript_1/2_Confidence_0.750_Length_940	GO:0031047	GO:0006275	GO:0000911	GO:0051567	GO:0000724	GO:0010389	GO:0008283	GO:0006306	GO:0016444	GO:0009555	GO:0009909	GO:0006270	GO:0009536	GO:0005634	GO:0005515	GO:0003676
Locus_10803_Transcript_1/1_Confidence_1.000_Length_1364	GO:0006891	GO:0005802	GO:0016021	GO:0005794	GO:0005768
Locus_10804_Transcript_6/6_Confidence_0.611_Length_2053
Locus_10806_Transcript_9/10_Confidence_0.368_Length_8443	GO:0055114	GO:0006278	GO:0006355	GO:0006508	GO:0005667	GO:0003723	GO:0003712	GO:0008270	GO:0003964	GO:0016491	GO:0004190
Locus_10807_Transcript_3/4_Confidence_0.700_Length_3499	GO:0005634	GO:0016020
Locus_10808_Transcript_1/1_Confidence_1.000_Length_906	GO:0055114	GO:0006281	GO:0006278	GO:0005992	GO:0006118	GO:0005622	GO:0003723	GO:0004519	GO:0003964	GO:0016705	GO:0009055	GO:0003677	GO:0020037	GO:0005506
Locus_10809_Transcript_1/1_Confidence_1.000_Length_964
Locus_1080_Transcript_4/4_Confidence_0.500_Length_2154	GO:0055114	GO:0006118	GO:0020037	GO:0005506	GO:0009055	GO:0070330
Locus_10810_Transcript_2/6_Confidence_0.500_Length_936	GO:0016132	GO:0006598	GO:0009805	GO:0009611	GO:0006084	GO:0032259	GO:0042398	GO:0019745	GO:0009793	GO:0016126	GO:0005829	GO:0009506	GO:0005773	GO:0005783	GO:0003838
Locus_10811_Transcript_1/2_Confidence_0.750_Length_1512	GO:0006470	GO:0006771	GO:0019497	GO:0016023	GO:0008287	GO:0004722	GO:0003993
Locus_10812_Transcript_3/3_Confidence_0.600_Length_3429	GO:0016926	GO:0007165	GO:0050665	GO:0010228	GO:0005737	GO:0005834	GO:0004871
Locus_10814_Transcript_1/1_Confidence_1.000_Length_811
Locus_10815_Transcript_4/4_Confidence_0.571_Length_1782	GO:0009827	GO:0009793	GO:0006511	GO:0032312	GO:0009555	GO:0009737	GO:0009860	GO:0016579	GO:0005829	GO:0005634	GO:0008270	GO:0003677	GO:0004221	GO:0008060
Locus_10816_Transcript_1/2_Confidence_0.750_Length_2216	GO:0000162	GO:0006107	GO:0006522	GO:0006525	GO:0006531	GO:0006534	GO:0006536	GO:0006560	GO:0006571	GO:0009094	GO:0009821	GO:0015976	GO:0005829	GO:0030170	GO:0004069	GO:0080130
Locus_10817_Transcript_5/7_Confidence_0.684_Length_2744
Locus_10818_Transcript_1/2_Confidence_0.750_Length_1904	GO:0050826	GO:0034970	GO:0016458	GO:0009793	GO:0006406	GO:0009220	GO:0048449	GO:0009640	GO:0019915	GO:0010182	GO:0009933	GO:0016567	GO:0034971	GO:0009845	GO:0010074	GO:0010228	GO:0034972	GO:0009909	GO:0019919	GO:0034968
Locus_10819_Transcript_2/2_Confidence_0.667_Length_641
Locus_1081_Transcript_3/4_Confidence_0.667_Length_2109	GO:0009414	GO:0005975	GO:0006979	GO:0090332	GO:0006970	GO:0050832	GO:0005634	GO:0004649
Locus_10820_Transcript_7/8_Confidence_0.600_Length_2394	GO:0019375	GO:0009231	GO:0016310	GO:0045892	GO:0016036	GO:0046487	GO:0003919	GO:0008967	GO:0008531
Locus_10821_Transcript_1/1_Confidence_1.000_Length_1498	GO:0019252	GO:0019288	GO:0000023	GO:0009507	GO:0005634
Locus_10822_Transcript_1/1_Confidence_1.000_Length_1734	GO:0055114	GO:0006118	GO:0016102	GO:0005576	GO:0020037	GO:0005506	GO:0009055	GO:0019825	GO:0050598
Locus_10823_Transcript_1/1_Confidence_1.000_Length_1596	GO:0046482	GO:0009751	GO:0009524	GO:0080018	GO:0010294	GO:0080002
Locus_10824_Transcript_2/3_Confidence_0.714_Length_797	GO:0006886	GO:0042147
Locus_10825_Transcript_1/1_Confidence_1.000_Length_688
Locus_10826_Transcript_1/2_Confidence_0.750_Length_934	GO:0008270
Locus_10827_Transcript_4/5_Confidence_0.615_Length_2204
Locus_10828_Transcript_1/1_Confidence_1.000_Length_964	GO:0030042	GO:0005737	GO:0015629	GO:0003779
Locus_10829_Transcript_3/7_Confidence_0.667_Length_1737	GO:0009414	GO:0006457	GO:0051865	GO:0016272	GO:0005634	GO:0004842	GO:0051082	GO:0008270
Locus_1082_Transcript_1/1_Confidence_1.000_Length_5922	GO:0006278	GO:0006184	GO:0005739	GO:0003723	GO:0003964	GO:0003924	GO:0005525
Locus_10830_Transcript_3/6_Confidence_0.500_Length_2402	GO:0016926	GO:0009414	GO:0006367	GO:0006355	GO:0000723	GO:0042538	GO:0010228	GO:0010260	GO:0050665	GO:0000781	GO:0005634	GO:0017025	GO:0003691
Locus_10831_Transcript_1/1_Confidence_1.000_Length_920	GO:0006334	GO:0005618	GO:0000786	GO:0005730	GO:0003677	GO:0046982
Locus_10832_Transcript_1/1_Confidence_1.000_Length_1478	GO:0048316	GO:0055114	GO:0016049	GO:0045454	GO:0042964	GO:0009846	GO:0046686	GO:0019430	GO:0006118	GO:0006206	GO:0005829	GO:0009941	GO:0005759	GO:0050660	GO:0004791
Locus_10833_Transcript_1/2_Confidence_0.750_Length_4812	GO:0006952	GO:0006470	GO:0004721	GO:0043531	GO:0005524
Locus_10834_Transcript_3/4_Confidence_0.667_Length_1708	GO:0005634
Locus_10835_Transcript_4/4_Confidence_0.500_Length_1222	GO:0051555	GO:0055114	GO:0016102	GO:0005506	GO:0045431	GO:0016707
Locus_10836_Transcript_2/2_Confidence_0.800_Length_1304	GO:0009640	GO:0010388	GO:0016567	GO:0000085	GO:0016579	GO:0045893	GO:0016571	GO:0005739	GO:0005507
Locus_10837_Transcript_1/4_Confidence_0.700_Length_1888	GO:0006777	GO:0009507	GO:0019008	GO:0005739	GO:0046872	GO:0051539	GO:0003824
Locus_10838_Transcript_3/4_Confidence_0.556_Length_2248	GO:0009651	GO:0006816	GO:0007030	GO:0006334	GO:0000786	GO:0005730	GO:0003677	GO:0046982
Locus_10839_Transcript_1/1_Confidence_1.000_Length_1808	GO:0007010	GO:0006094	GO:0032508	GO:0006261	GO:0006406	GO:0051604	GO:0010498	GO:0009560	GO:0010074	GO:0009909	GO:0000398	GO:0006606	GO:0009507	GO:0005730	GO:0005657	GO:0043141	GO:0005524
Locus_1083_Transcript_1/2_Confidence_0.750_Length_1260	GO:0006952	GO:0007165	GO:0005576	GO:0005622	GO:0005179
Locus_10840_Transcript_2/2_Confidence_0.750_Length_2075	GO:0048653	GO:0050826	GO:0009793	GO:0006355	GO:0042742	GO:0009640	GO:0019915	GO:0010182	GO:0009933	GO:0010359	GO:0016567	GO:0009647	GO:0009845	GO:0010150	GO:0010228	GO:0000041	GO:0009909	GO:0016132	GO:0006325	GO:0048440
Locus_10841_Transcript_1/1_Confidence_1.000_Length_6340	GO:0035196	GO:0009616	GO:0010050	GO:0010267	GO:0005634
Locus_10842_Transcript_4/4_Confidence_0.571_Length_2360	GO:0010162	GO:0009845	GO:0048364	GO:0006355	GO:0009737	GO:0048366	GO:0061062	GO:0009793	GO:0009536	GO:0005634	GO:0005524	GO:0016818
Locus_10844_Transcript_1/2_Confidence_0.750_Length_4672	GO:0046373	GO:0009117	GO:0046556
Locus_10845_Transcript_4/4_Confidence_0.667_Length_4424	GO:0010541	GO:0010540	GO:0010315	GO:0006200	GO:0006855	GO:0009941	GO:0016021	GO:0005886	GO:0010329	GO:0008559	GO:0005524
Locus_10846_Transcript_1/1_Confidence_1.000_Length_544	GO:0055114	GO:0006525	GO:0006560	GO:0018401	GO:0031418	GO:0005506	GO:0004656
Locus_10847_Transcript_1/1_Confidence_1.000_Length_2123	GO:0006457	GO:0009536
Locus_10848_Transcript_8/11_Confidence_0.613_Length_1726	GO:0046777	GO:0006355	GO:0045727	GO:0006397	GO:0009069	GO:0004674	GO:0004712	GO:0004713	GO:0005524
Locus_10849_Transcript_3/4_Confidence_0.750_Length_1424
Locus_1084_Transcript_3/3_Confidence_0.600_Length_2294	GO:0006355	GO:0005634	GO:0005667	GO:0003700	GO:0043565
Locus_10850_Transcript_1/1_Confidence_1.000_Length_1233	GO:0006771	GO:0019497	GO:0016023	GO:0005773	GO:0005739	GO:0009507	GO:0005886	GO:0003993
Locus_10851_Transcript_1/4_Confidence_0.600_Length_1356	GO:0000911	GO:0010048	GO:0000413	GO:0006457	GO:0009880	GO:0009735	GO:0000226	GO:0030154	GO:0030010	GO:0048527	GO:0042761	GO:0009826	GO:0005829	GO:0016020	GO:0005783	GO:0003755	GO:0005528
Locus_10852_Transcript_2/3_Confidence_0.714_Length_2397	GO:0009231	GO:0005634	GO:0008531	GO:0016787
Locus_10853_Transcript_6/11_Confidence_0.545_Length_2640	GO:0009651	GO:0000023	GO:0019252	GO:0006096	GO:0006094	GO:0046686	GO:0019761	GO:0009097	GO:0009098	GO:0009099	GO:0019643	GO:0046487	GO:0009570	GO:0009316	GO:0003861	GO:0051539	GO:0003994	GO:0050486
Locus_10854_Transcript_2/3_Confidence_0.400_Length_1630	GO:0045893	GO:0005634	GO:0005667	GO:0008270	GO:0044212	GO:0043565	GO:0003700
Locus_10855_Transcript_4/9_Confidence_0.542_Length_5331	GO:0006468	GO:0000956	GO:0006486	GO:0009069	GO:0009536	GO:0005634	GO:0004674	GO:0004712	GO:0005524
Locus_10856_Transcript_1/1_Confidence_1.000_Length_1000	GO:0055114	GO:0016020	GO:0005739	GO:0009507	GO:0016491	GO:0016209
Locus_10857_Transcript_1/1_Confidence_1.000_Length_1306	GO:0015824	GO:0005829
Locus_10858_Transcript_3/3_Confidence_0.714_Length_2290	GO:0034968	GO:0016458	GO:0009909	GO:0006554	GO:0000785	GO:0005634	GO:0008270	GO:0018024
Locus_10859_Transcript_6/7_Confidence_0.158_Length_1302
Locus_1085_Transcript_2/2_Confidence_0.667_Length_2280	GO:0019684	GO:0009072	GO:0000096	GO:0009631	GO:0016117	GO:0000038	GO:0006636	GO:0009793	GO:0030243	GO:0044272	GO:0006766	GO:0006546	GO:0019748	GO:0009106	GO:0015995	GO:0009108	GO:0019288	GO:0019216	GO:0008652	GO:0009695
Locus_10860_Transcript_1/2_Confidence_0.750_Length_2994	GO:0005634
Locus_10861_Transcript_4/5_Confidence_0.692_Length_2676	GO:0071472	GO:0009611	GO:0034051	GO:0035335	GO:0000188	GO:0070417	GO:0034605	GO:0006661	GO:0010193	GO:0034599	GO:0006570	GO:0009507	GO:0005886	GO:0005634	GO:0008138	GO:0033549	GO:0004725	GO:0005516
Locus_10862_Transcript_1/1_Confidence_1.000_Length_3626	GO:0006511	GO:0016579	GO:0005576	GO:0005634	GO:0004221	GO:0004197	GO:0008270
Locus_10863_Transcript_2/5_Confidence_0.600_Length_1727
Locus_10864_Transcript_3/6_Confidence_0.333_Length_2251	GO:0009507
Locus_10865_Transcript_1/1_Confidence_1.000_Length_800
Locus_10866_Transcript_1/1_Confidence_1.000_Length_2888
Locus_10867_Transcript_1/1_Confidence_1.000_Length_3646
Locus_10868_Transcript_2/3_Confidence_0.429_Length_1199	GO:0005739
Locus_10869_Transcript_2/3_Confidence_0.714_Length_1935	GO:0046739	GO:0010497	GO:0009505	GO:0009506	GO:0005576
Locus_1086_Transcript_3/4_Confidence_0.625_Length_3844	GO:0007010	GO:0051788	GO:0009853	GO:0006094	GO:0006101	GO:0006833	GO:0009873	GO:0006102	GO:0006097	GO:0009651	GO:0015979	GO:0010498	GO:0007033	GO:0015706	GO:0080129	GO:0010039	GO:0006972	GO:0006511	GO:0007030	GO:0006487
Locus_10870_Transcript_1/1_Confidence_1.000_Length_906
Locus_10871_Transcript_1/1_Confidence_1.000_Length_1964	GO:0009414	GO:0005983	GO:0005985	GO:0009507	GO:0005634	GO:0005829	GO:0043169	GO:0016161
Locus_10872_Transcript_6/7_Confidence_0.538_Length_2082	GO:0006468	GO:0006096	GO:0009742	GO:0006094	GO:0006144	GO:0015976	GO:0005982	GO:0005985	GO:0009506	GO:0005576	GO:0005886	GO:0030955	GO:0004672	GO:0005524	GO:0004743	GO:0000287	GO:0004650
Locus_10873_Transcript_2/3_Confidence_0.714_Length_943	GO:0001887	GO:0009086	GO:0006730	GO:0006534	GO:0009570	GO:0030170	GO:0003962
Locus_10874_Transcript_2/2_Confidence_0.667_Length_1622	GO:0009414	GO:0009409	GO:0009737	GO:0009651	GO:0031965	GO:0016023	GO:0005886	GO:0016874	GO:0008270
Locus_10875_Transcript_4/4_Confidence_0.700_Length_2313	GO:0006606	GO:0008033	GO:0032259	GO:0006406	GO:0009451	GO:0003723	GO:0004809
Locus_10876_Transcript_2/3_Confidence_0.600_Length_2851	GO:0000160	GO:0035556	GO:0080022	GO:0006355	GO:0048367	GO:0031537	GO:0016310	GO:0010380	GO:0009736	GO:0005667	GO:0000785	GO:0000156	GO:0003677	GO:0003700	GO:0016301	GO:0003682
Locus_10877_Transcript_1/2_Confidence_0.800_Length_1354	GO:0006465	GO:0009506	GO:0016023	GO:0005618	GO:0016021	GO:0009507	GO:0005787	GO:0008233
Locus_10878_Transcript_1/2_Confidence_0.750_Length_3684	GO:0090305	GO:0010048	GO:0006364	GO:0006355	GO:0006353	GO:0010587	GO:0006397	GO:0005634	GO:0008270	GO:0003676	GO:0004534
Locus_10879_Transcript_1/2_Confidence_0.750_Length_2181
Locus_1087_Transcript_6/7_Confidence_0.650_Length_4030	GO:0042742	GO:0050826	GO:0010150	GO:0045893	GO:0050832	GO:0005634	GO:0005516	GO:0003677
Locus_10880_Transcript_1/1_Confidence_1.000_Length_2071	GO:0010363	GO:0060151	GO:0009960	GO:0009963	GO:0006612	GO:0080113	GO:0051646	GO:0051645	GO:0030048	GO:0043078	GO:0009536
Locus_10881_Transcript_1/2_Confidence_0.667_Length_1106	GO:0051788	GO:0009853	GO:0006094	GO:0043161	GO:0006833	GO:0009816	GO:0009651	GO:0080129	GO:0006972	GO:0007030	GO:0009700	GO:0006096	GO:0046686	GO:0009266	GO:0005774	GO:0022626	GO:0009524	GO:0009507	GO:0019773	GO:0005819
Locus_10882_Transcript_1/2_Confidence_0.750_Length_2938	GO:0016023	GO:0005886
Locus_10883_Transcript_1/1_Confidence_1.000_Length_1632	GO:0005634
Locus_10885_Transcript_1/1_Confidence_1.000_Length_1114	GO:0071249	GO:0015706	GO:0055085	GO:0005886	GO:0016021	GO:0015112
Locus_10886_Transcript_6/7_Confidence_0.562_Length_3229	GO:0046777	GO:0009069	GO:0006470	GO:0005886	GO:0008287	GO:0004683	GO:0004723	GO:0005509	GO:0005524	GO:0005516
Locus_10887_Transcript_1/5_Confidence_0.579_Length_1023	GO:0006412	GO:0042254	GO:0015934	GO:0005739	GO:0003735
Locus_10888_Transcript_1/1_Confidence_1.000_Length_2499	GO:0005634
Locus_10889_Transcript_2/2_Confidence_0.800_Length_1841	GO:0009630	GO:0006446	GO:0005634	GO:0005840	GO:0003743
Locus_1088_Transcript_1/1_Confidence_1.000_Length_3833	GO:0009867	GO:0010072	GO:0010051	GO:0009733	GO:0009630	GO:0045892	GO:0005829	GO:0005634	GO:0042803
Locus_10891_Transcript_3/4_Confidence_0.667_Length_3007
Locus_10892_Transcript_5/6_Confidence_0.667_Length_4129
Locus_10893_Transcript_4/6_Confidence_0.625_Length_1964	GO:0009753	GO:0009620	GO:0009611	GO:0009695	GO:0010200	GO:0016310	GO:0006657	GO:0006544	GO:0006563	GO:0006566	GO:0005737	GO:0004103	GO:0004305
Locus_10894_Transcript_1/1_Confidence_1.000_Length_1561	GO:0055114	GO:0006118	GO:0006570	GO:0016021	GO:0020037	GO:0005506	GO:0009055	GO:0047085	GO:0050592
Locus_10895_Transcript_4/6_Confidence_0.722_Length_4176	GO:0003676	GO:0000166
Locus_10896_Transcript_2/2_Confidence_0.667_Length_1339	GO:0006412	GO:0042254	GO:0005840	GO:0003735	GO:0000166
Locus_10897_Transcript_3/5_Confidence_0.545_Length_1061	GO:0016132	GO:0006084	GO:0007020	GO:0016126	GO:0016021	GO:0016023	GO:0005794	GO:0008270	GO:0003676
Locus_10898_Transcript_3/4_Confidence_0.700_Length_3338	GO:0055114	GO:0006118	GO:0020037	GO:0033773	GO:0005506	GO:0009055	GO:0008270
Locus_10899_Transcript_2/5_Confidence_0.636_Length_2395	GO:0009825	GO:0010075	GO:0051607	GO:0043481	GO:0048767	GO:0010817	GO:0006468	GO:0000271	GO:0009736	GO:0055114	GO:0009932	GO:0071555	GO:0009069	GO:0016023	GO:0016021	GO:0005886	GO:0032440	GO:0004674	GO:0005524
Locus_1089_Transcript_2/4_Confidence_0.667_Length_3016	GO:0009825	GO:0010075	GO:0007389	GO:0016310	GO:0043481	GO:0048767	GO:0008356	GO:0008361	GO:0000271	GO:0080092	GO:0009926	GO:0071555	GO:0043087	GO:0009536	GO:0005634	GO:0016324	GO:0016301	GO:0005089
Locus_108_Transcript_4/4_Confidence_0.700_Length_1757
Locus_10900_Transcript_2/3_Confidence_0.667_Length_1801	GO:0005634	GO:0009507	GO:0005886	GO:0003677
Locus_10901_Transcript_2/3_Confidence_0.750_Length_895	GO:0006661	GO:0055114	GO:0005773	GO:0005576	GO:0016491	GO:0003723	GO:0010181
Locus_10902_Transcript_1/1_Confidence_1.000_Length_1200	GO:0005634
Locus_10903_Transcript_1/1_Confidence_1.000_Length_3486	GO:0005986	GO:0019375	GO:0080165	GO:0001666	GO:0005982	GO:0005737	GO:0005618	GO:0016020	GO:0016157
Locus_10904_Transcript_1/1_Confidence_1.000_Length_1214	GO:0006771	GO:0019497	GO:0005739	GO:0009507	GO:0003993
Locus_10905_Transcript_4/6_Confidence_0.250_Length_1539	GO:0015031	GO:0009527	GO:0005744	GO:0016021	GO:0009941	GO:0015450
Locus_10906_Transcript_1/1_Confidence_1.000_Length_918	GO:0006412	GO:0035196	GO:0010267	GO:0042254	GO:0051607	GO:0005840	GO:0005739	GO:0009507	GO:0003735
Locus_10907_Transcript_3/4_Confidence_0.625_Length_1856	GO:0006007	GO:0006470	GO:0006499	GO:0009903	GO:0034613	GO:2000012	GO:0005829	GO:0005634	GO:0005886	GO:0008287	GO:0046872	GO:0004722
Locus_10908_Transcript_4/6_Confidence_0.526_Length_1215	GO:0016020	GO:0005739	GO:0008270
Locus_10909_Transcript_1/2_Confidence_0.750_Length_1886	GO:0009750	GO:0008152	GO:0009744	GO:0005634	GO:0016597
Locus_1090_Transcript_1/1_Confidence_1.000_Length_1477	GO:0048364	GO:0006355	GO:0008361	GO:0031347	GO:0005634	GO:0005667	GO:0003700
Locus_10910_Transcript_4/8_Confidence_0.550_Length_2722	GO:0016311	GO:0006771	GO:0019497	GO:0016023	GO:0005886	GO:0005774	GO:0005576	GO:0005783	GO:0003993	GO:0052826
Locus_10911_Transcript_1/1_Confidence_1.000_Length_776	GO:0016226	GO:0006364	GO:0010027	GO:0010228	GO:0009658	GO:0048481	GO:0006430	GO:0009793	GO:0009085	GO:0005739	GO:0009507	GO:0003676	GO:0004824	GO:0005524
Locus_10912_Transcript_3/5_Confidence_0.615_Length_1785	GO:0006468	GO:0009827	GO:0007165	GO:0009069	GO:0005829	GO:0009524	GO:0005634	GO:0005886	GO:0005524	GO:0004713	GO:0004697
Locus_10913_Transcript_2/3_Confidence_0.333_Length_1105
Locus_10914_Transcript_1/2_Confidence_0.750_Length_4515	GO:0006629	GO:0046777	GO:0009069	GO:0005886	GO:0005829	GO:0004712	GO:0005524	GO:0004674
Locus_10915_Transcript_1/2_Confidence_0.750_Length_984	GO:0050832	GO:0031640	GO:0005576
Locus_10916_Transcript_2/3_Confidence_0.714_Length_2846	GO:0009888	GO:0033044	GO:0009887	GO:0010638	GO:0019745	GO:0016126	GO:0009506	GO:0012505	GO:0005783	GO:0005886
Locus_10917_Transcript_1/1_Confidence_1.000_Length_755
Locus_10918_Transcript_1/1_Confidence_1.000_Length_2918	GO:0000956	GO:0009410	GO:0006486	GO:0045893	GO:0005829	GO:0005634	GO:0005667	GO:0004553	GO:0003700
Locus_10919_Transcript_1/1_Confidence_1.000_Length_743	GO:0016567	GO:0004842	GO:0008270
Locus_1091_Transcript_3/8_Confidence_0.267_Length_2892	GO:0007010	GO:0006094	GO:0009825	GO:0009651	GO:0010498	GO:0043481	GO:0006184	GO:0048767	GO:0010817	GO:0051258	GO:0000271	GO:0009409	GO:0009932	GO:0007018	GO:0071555	GO:0009536	GO:0005773	GO:0005874	GO:0005886	GO:0005525
Locus_10920_Transcript_1/5_Confidence_0.692_Length_1521	GO:0005634
Locus_10921_Transcript_1/3_Confidence_0.750_Length_1750	GO:0055114	GO:0016023	GO:0031418	GO:0005506	GO:0016706
Locus_10922_Transcript_3/3_Confidence_0.600_Length_2523	GO:0001666	GO:0009862	GO:0009626	GO:0000304	GO:0010310	GO:0010618	GO:0016042	GO:0046486	GO:0004806
Locus_10923_Transcript_3/5_Confidence_0.545_Length_712
Locus_10924_Transcript_1/2_Confidence_0.750_Length_3900	GO:0000160	GO:0035556	GO:0010431	GO:0009414	GO:0006355	GO:0010375	GO:0023014	GO:0006970	GO:0016021	GO:0009365	GO:0000156	GO:0009927	GO:0008270	GO:0003676	GO:0005034	GO:0005524	GO:0000155
Locus_10925_Transcript_2/2_Confidence_0.667_Length_1950	GO:0006855	GO:0009812	GO:0009860	GO:0009555	GO:0030048	GO:0009901	GO:0005774	GO:0005886	GO:0015238	GO:0015297
Locus_10926_Transcript_1/1_Confidence_1.000_Length_1015	GO:0009744	GO:0042732	GO:0009225	GO:0009749	GO:0009750	GO:0005982	GO:0005985	GO:0005886	GO:0005829	GO:0048040	GO:0050662	GO:0000166
Locus_10927_Transcript_1/2_Confidence_0.667_Length_1866	GO:0006355	GO:0005634	GO:0005667	GO:0003700	GO:0043565
Locus_10928_Transcript_1/1_Confidence_1.000_Length_1082	GO:0005634	GO:0005737
Locus_10929_Transcript_1/2_Confidence_0.750_Length_679
Locus_1092_Transcript_3/3_Confidence_0.667_Length_3852	GO:0006979	GO:0009651	GO:0006816	GO:0007030	GO:0006888	GO:0006886	GO:0005829	GO:0009536	GO:0030127	GO:0008270	GO:0005215
Locus_10930_Transcript_4/6_Confidence_0.625_Length_2019	GO:0055114	GO:0009744	GO:0009750	GO:0006552	GO:0006118	GO:0006550	GO:0006574	GO:0005759	GO:0005524	GO:0008470	GO:0050660
Locus_10931_Transcript_1/1_Confidence_1.000_Length_1603	GO:0042432	GO:0042967	GO:0009821	GO:0047162	GO:0047180
Locus_10932_Transcript_6/7_Confidence_0.500_Length_2240	GO:0000085	GO:0006635	GO:0009220	GO:0010388	GO:0009640	GO:0009909	GO:0034968	GO:0006550	GO:0006552	GO:0006574	GO:0019482	GO:0006554	GO:0006568	GO:0006633	GO:0018874	GO:0046251	GO:0005739	GO:0003860	GO:0004300	GO:0016853
Locus_10933_Transcript_2/3_Confidence_0.600_Length_3828	GO:0005774	GO:0005634	GO:0005516	GO:0016798
Locus_10934_Transcript_8/9_Confidence_0.400_Length_1748	GO:0046417	GO:0000162	GO:0006571	GO:0009094	GO:0005829	GO:0004106
Locus_10935_Transcript_1/1_Confidence_1.000_Length_1368	GO:0009854	GO:0055114	GO:0046487	GO:0006090	GO:0006544	GO:0006563	GO:0006566	GO:0005829	GO:0051287	GO:0047964	GO:0030267	GO:0016618
Locus_10936_Transcript_2/3_Confidence_0.714_Length_1176
Locus_10937_Transcript_3/4_Confidence_0.727_Length_1367	GO:0006636	GO:0055114	GO:0080167	GO:0005783	GO:0016720	GO:0042389	GO:0016717
Locus_10938_Transcript_3/6_Confidence_0.333_Length_1230	GO:0040007	GO:0010189	GO:0080020	GO:0009651	GO:0019915	GO:0006629	GO:0032259	GO:0019344	GO:0010236	GO:0015940	GO:0009941	GO:0005829	GO:0005634	GO:0004595	GO:0004140	GO:0051741	GO:0005524
Locus_10939_Transcript_6/7_Confidence_0.588_Length_2799	GO:0034219	GO:0005886	GO:0016021	GO:0005351
Locus_1093_Transcript_1/1_Confidence_1.000_Length_1407	GO:0055114	GO:0006118	GO:0005777	GO:0005829	GO:0003960	GO:0008270	GO:0000166
Locus_10940_Transcript_2/3_Confidence_0.750_Length_2072	GO:0055114	GO:0016102	GO:0006118	GO:0016021	GO:0020037	GO:0050597	GO:0005506	GO:0009055
Locus_10941_Transcript_1/2_Confidence_0.750_Length_665
Locus_10942_Transcript_1/2_Confidence_0.667_Length_2044	GO:0006468	GO:0009827	GO:0007165	GO:0009069	GO:0005829	GO:0009524	GO:0005634	GO:0005886	GO:0005524	GO:0004713	GO:0004697
Locus_10943_Transcript_1/1_Confidence_1.000_Length_2061	GO:0009735	GO:0048367	GO:0042538	GO:0030245	GO:0043622	GO:0009826	GO:0009624	GO:0005982	GO:0005985	GO:0009504	GO:0016021	GO:0005769	GO:0005794	GO:0005886	GO:0016740	GO:0008810
Locus_10944_Transcript_1/1_Confidence_1.000_Length_697
Locus_10945_Transcript_5/7_Confidence_0.500_Length_3067	GO:0010119	GO:0080141	GO:0009651	GO:0007033	GO:0007030	GO:0034765	GO:0009556	GO:0009845	GO:0019722	GO:0009626	GO:0070588	GO:0052543	GO:0032940	GO:0000325	GO:0005774	GO:0016023	GO:0005794	GO:0005739	GO:0005891	GO:0005245
Locus_10946_Transcript_1/1_Confidence_1.000_Length_1439	GO:0009507
Locus_10947_Transcript_1/1_Confidence_1.000_Length_581
Locus_10948_Transcript_1/1_Confidence_1.000_Length_1506	GO:0010182	GO:0009793	GO:0006406	GO:0000911	GO:0009965	GO:0050826	GO:0006306	GO:0016567	GO:0006396	GO:0010074	GO:0048449	GO:0007129	GO:0009845	GO:0031507	GO:0006349	GO:0010214	GO:0009555	GO:0010389	GO:0010162	GO:0019915
Locus_10949_Transcript_6/6_Confidence_0.583_Length_3449	GO:0009793	GO:0010228	GO:0009506	GO:0016020	GO:0005634	GO:0005829
Locus_1094_Transcript_1/2_Confidence_0.667_Length_2339	GO:0009157	GO:0016310	GO:0006144	GO:0006206	GO:0005634	GO:0016773	GO:0004137	GO:0005524
Locus_10950_Transcript_1/1_Confidence_1.000_Length_3074
Locus_10951_Transcript_1/1_Confidence_1.000_Length_1382	GO:0031347	GO:0009627	GO:0009507
Locus_10952_Transcript_1/1_Confidence_1.000_Length_3696	GO:0016117	GO:0055114	GO:0009507	GO:0016491	GO:0016853
Locus_10953_Transcript_1/1_Confidence_1.000_Length_2639	GO:0016132	GO:0006457	GO:0006084	GO:0009408	GO:0052546	GO:0009644	GO:0042542	GO:0052541	GO:0016126	GO:0006118	GO:0046658	GO:0005773	GO:0005507	GO:0009055
Locus_10954_Transcript_4/5_Confidence_0.438_Length_1291	GO:0005774	GO:0009506	GO:0009507	GO:0005886	GO:0043424
Locus_10955_Transcript_1/1_Confidence_1.000_Length_1448	GO:0008152	GO:0004091
Locus_10956_Transcript_4/5_Confidence_0.692_Length_3263	GO:0016042	GO:0046486	GO:0005886	GO:0004806	GO:0004091
Locus_10957_Transcript_2/3_Confidence_0.667_Length_1507	GO:0009536	GO:0005886
Locus_10958_Transcript_2/2_Confidence_1.000_Length_3847	GO:0006355	GO:0006486	GO:0005737	GO:0005634	GO:0005667	GO:0008270	GO:0003677	GO:0003700
Locus_1095_Transcript_3/3_Confidence_0.667_Length_1212
Locus_10960_Transcript_1/2_Confidence_0.667_Length_738
Locus_10961_Transcript_3/4_Confidence_0.600_Length_1932	GO:0009753	GO:0009739	GO:0009845	GO:0009651	GO:0006355	GO:0009751	GO:0009909	GO:0010600	GO:0048574	GO:0009737	GO:0009723	GO:0009734	GO:0005667	GO:0000785	GO:0003677	GO:0003700	GO:0003682
Locus_10962_Transcript_7/8_Confidence_0.611_Length_2329	GO:0009958	GO:0006457	GO:0009737	GO:0016020	GO:0008092	GO:0031072	GO:0051082	GO:0003824
Locus_10963_Transcript_1/2_Confidence_0.750_Length_2138	GO:0006397	GO:0010093	GO:0005634	GO:0003723
Locus_10965_Transcript_2/3_Confidence_0.571_Length_876
Locus_10966_Transcript_1/1_Confidence_1.000_Length_2286	GO:0080167	GO:0010015	GO:0005576	GO:0009506	GO:0009505
Locus_10967_Transcript_1/4_Confidence_0.625_Length_2427	GO:0006370	GO:0015824	GO:0080009	GO:0005845	GO:0005634	GO:0003723	GO:0004482
Locus_10968_Transcript_1/1_Confidence_1.000_Length_933	GO:0009693	GO:0006661	GO:0009507
Locus_10969_Transcript_7/9_Confidence_0.636_Length_2665	GO:0006629	GO:0006468	GO:0042967	GO:0009069	GO:0005773	GO:0005634	GO:0005783	GO:0004607	GO:0005524	GO:0046027	GO:0004674
Locus_1096_Transcript_7/7_Confidence_0.667_Length_2055
Locus_10970_Transcript_6/7_Confidence_0.556_Length_1842	GO:0005634	GO:0005829	GO:0005739
Locus_10971_Transcript_2/2_Confidence_0.667_Length_1208	GO:0016567	GO:0009630	GO:0009501	GO:0005634	GO:0004842	GO:0008270
Locus_10972_Transcript_2/5_Confidence_0.364_Length_1382	GO:0006457	GO:0010286	GO:0006661	GO:0016021	GO:0005783	GO:0005739
Locus_10973_Transcript_1/2_Confidence_0.750_Length_1313	GO:0051788	GO:0009853	GO:0006094	GO:0006833	GO:0009793	GO:0009651	GO:0080129	GO:0042742	GO:0019430	GO:0006972	GO:0006511	GO:0007030	GO:0010043	GO:0006096	GO:0046686	GO:0009060	GO:0009266	GO:0005759	GO:0004784	GO:0005507
Locus_10974_Transcript_6/7_Confidence_0.600_Length_3982	GO:0009507	GO:0005886	GO:0016772
Locus_10975_Transcript_2/3_Confidence_0.667_Length_1423	GO:0045132	GO:0033044	GO:0048573	GO:0042138	GO:0007062	GO:0007131	GO:0009536	GO:0005634	GO:0008270	GO:0003677
Locus_10976_Transcript_2/3_Confidence_0.833_Length_1725	GO:0016049	GO:0006623	GO:0009651	GO:0000902	GO:0006816	GO:0007030	GO:0007033	GO:0048193	GO:0005774	GO:0005783	GO:0005794	GO:0005886
Locus_10977_Transcript_2/4_Confidence_0.571_Length_1415	GO:0016050	GO:0010027	GO:0009508	GO:0009570	GO:0009706	GO:0009535
Locus_10979_Transcript_5/6_Confidence_0.667_Length_3634	GO:0000186	GO:0007178	GO:0009069	GO:0005634	GO:0005886	GO:0005524	GO:0004713	GO:0004709
Locus_1097_Transcript_1/1_Confidence_1.000_Length_1864	GO:0009965	GO:0060968	GO:0009853	GO:0051510	GO:0009407	GO:0007292	GO:0048232	GO:0048829	GO:0006096	GO:0090351	GO:0009651	GO:0006200	GO:0080129	GO:0035266	GO:0009408	GO:0042023	GO:0043161	GO:0051788	GO:0009933	GO:0046686
Locus_10980_Transcript_1/1_Confidence_1.000_Length_603
Locus_10981_Transcript_3/6_Confidence_0.643_Length_1176	GO:0005634	GO:0008270
Locus_10982_Transcript_1/2_Confidence_0.667_Length_808	GO:0005777	GO:0047617
Locus_10983_Transcript_4/5_Confidence_0.636_Length_2121	GO:0090143	GO:0009220	GO:0010020	GO:0009793	GO:0009941	GO:0042651
Locus_10984_Transcript_3/5_Confidence_0.667_Length_1726	GO:0010498	GO:0019307	GO:0009651	GO:0019932	GO:0007010	GO:0009266	GO:0006972	GO:0006833	GO:0007030	GO:0006096	GO:0006094	GO:0019853	GO:0009298	GO:0046686	GO:0006000	GO:0005829	GO:0004615
Locus_10985_Transcript_1/1_Confidence_1.000_Length_1369	GO:0009750	GO:0009744
Locus_10986_Transcript_1/3_Confidence_0.400_Length_1332	GO:0055114	GO:0006633	GO:0042967	GO:0005835	GO:0004316	GO:0000166
Locus_10987_Transcript_1/5_Confidence_0.667_Length_3622	GO:0006493	GO:0005634	GO:0042802	GO:0016262
Locus_10988_Transcript_3/5_Confidence_0.636_Length_1768	GO:0006486	GO:0032851	GO:0009507	GO:0000785	GO:0008270	GO:0003677	GO:0003682	GO:0005097
Locus_10989_Transcript_3/3_Confidence_0.667_Length_1953	GO:0006979	GO:0009560	GO:0006468	GO:0009165	GO:0009069	GO:0009506	GO:0005634	GO:0004674	GO:0004712	GO:0004713	GO:0005524
Locus_1098_Transcript_1/2_Confidence_0.750_Length_2642	GO:0001510	GO:0006468	GO:0051604	GO:0009069	GO:0005730	GO:0003723	GO:0004674	GO:0008026	GO:0005524	GO:0017151
Locus_10992_Transcript_4/5_Confidence_0.667_Length_4464	GO:0005975	GO:0009507	GO:0032450	GO:0030246
Locus_10993_Transcript_1/1_Confidence_1.000_Length_1545	GO:0006396	GO:0019684	GO:0042991	GO:0015995	GO:0051252	GO:0005829	GO:0005739	GO:0010007	GO:0009706	GO:0003723	GO:0016851	GO:0000175
Locus_10994_Transcript_1/2_Confidence_0.667_Length_742
Locus_10995_Transcript_1/1_Confidence_1.000_Length_791	GO:0006952	GO:0005576	GO:0016023
Locus_10996_Transcript_1/1_Confidence_1.000_Length_1648	GO:0030003	GO:0015979	GO:0070838	GO:0019344	GO:0009522	GO:0016021	GO:0009535	GO:0016168
Locus_10997_Transcript_1/1_Confidence_1.000_Length_587	GO:0070838	GO:0006952	GO:0009607	GO:0030003	GO:0009507	GO:0005634
Locus_10998_Transcript_2/2_Confidence_0.667_Length_3695	GO:0005992	GO:0006007	GO:0005982	GO:0005985	GO:0005829	GO:0003825	GO:0004805
Locus_10999_Transcript_1/6_Confidence_0.500_Length_1861	GO:0035556	GO:0006810	GO:0009723	GO:0009738	GO:0005794	GO:0005215
Locus_1099_Transcript_3/3_Confidence_0.750_Length_1354
Locus_109_Transcript_6/6_Confidence_0.615_Length_2827	GO:0000085	GO:0006406	GO:0016579	GO:0016571	GO:0010388	GO:0009640	GO:0009560	GO:0016567	GO:0010074	GO:0045893	GO:0009909	GO:0006606	GO:0009536	GO:0048046
Locus_10_Transcript_1/1_Confidence_1.000_Length_756	GO:0006461	GO:0016020	GO:0008270
Locus_11000_Transcript_8/10_Confidence_0.189_Length_985
Locus_11001_Transcript_1/1_Confidence_1.000_Length_1655	GO:0005739
Locus_11002_Transcript_1/1_Confidence_1.000_Length_661	GO:0006355	GO:0005634	GO:0003677
Locus_11003_Transcript_1/2_Confidence_0.750_Length_1757	GO:0055114	GO:0016117	GO:0009266	GO:0009658	GO:0007585	GO:0045892	GO:0009644	GO:0006118	GO:0016021	GO:0009536	GO:0016023	GO:0009579	GO:0070469	GO:0005740	GO:0009916	GO:0046872
Locus_11004_Transcript_2/3_Confidence_0.600_Length_2231	GO:0019375	GO:0045892	GO:0080040	GO:0006817	GO:0005634
Locus_11005_Transcript_3/4_Confidence_0.625_Length_2793	GO:0006486	GO:0007020	GO:0030206	GO:0005768	GO:0005794	GO:0016021	GO:0009507	GO:0005802	GO:0005739	GO:0047220	GO:0030246
Locus_11006_Transcript_4/5_Confidence_0.583_Length_3826
Locus_11007_Transcript_1/1_Confidence_1.000_Length_2305
Locus_11008_Transcript_3/3_Confidence_0.600_Length_2327	GO:0031348	GO:0010075	GO:0003333	GO:0030968	GO:0016021	GO:0005886	GO:0015171
Locus_11009_Transcript_1/1_Confidence_1.000_Length_831
Locus_1100_Transcript_4/6_Confidence_0.562_Length_5914	GO:0009888	GO:0006468	GO:0033044	GO:0000398	GO:0010584	GO:0009887	GO:0000956	GO:0010638	GO:0009069	GO:0005829	GO:0008353	GO:0005524	GO:0004693
Locus_11010_Transcript_1/1_Confidence_1.000_Length_3014	GO:0016567	GO:0005634	GO:0005871	GO:0000151	GO:0019894	GO:0004842
Locus_11011_Transcript_1/2_Confidence_0.750_Length_990	GO:0000394	GO:0051788	GO:0009853	GO:0006366	GO:0010050	GO:0080129	GO:0009086	GO:0006511	GO:0009616	GO:0006144	GO:0006206	GO:0000419	GO:0000418	GO:0005665	GO:0005739	GO:0005730	GO:0003899	GO:0046983	GO:0003677
Locus_11012_Transcript_1/1_Confidence_1.000_Length_596
Locus_11013_Transcript_1/1_Confidence_1.000_Length_1121
Locus_11014_Transcript_4/5_Confidence_0.615_Length_1803
Locus_11015_Transcript_1/1_Confidence_1.000_Length_960	GO:0005634	GO:0005886
Locus_11016_Transcript_3/4_Confidence_0.700_Length_586	GO:0016126	GO:0043085	GO:0019252	GO:0000023	GO:0006184	GO:0007020	GO:0006084	GO:0051258	GO:0016132	GO:0005737	GO:0005874	GO:0005525	GO:0030276	GO:0003924	GO:0005200
Locus_11017_Transcript_7/11_Confidence_0.621_Length_5633	GO:0016023	GO:0009507
Locus_11018_Transcript_5/5_Confidence_0.692_Length_2709	GO:0005739	GO:0042170
Locus_11019_Transcript_1/2_Confidence_0.750_Length_2973
Locus_1101_Transcript_1/2_Confidence_0.750_Length_3818	GO:0016926
Locus_11020_Transcript_1/1_Confidence_1.000_Length_1011
Locus_11021_Transcript_5/6_Confidence_0.600_Length_1621
Locus_11022_Transcript_6/7_Confidence_0.667_Length_2425	GO:0006071	GO:0046686	GO:0016036	GO:0030643	GO:0006817	GO:0009395	GO:0046486	GO:0009536	GO:0016023	GO:0008889
Locus_11023_Transcript_1/2_Confidence_0.750_Length_1106	GO:0019761	GO:0006777	GO:0005739	GO:0016740
Locus_11024_Transcript_5/9_Confidence_0.545_Length_1779	GO:0042744	GO:0016226	GO:0009570	GO:0051536	GO:0005198
Locus_11025_Transcript_3/4_Confidence_0.700_Length_1960	GO:0006278	GO:0006364	GO:0009553	GO:0009220	GO:0009555	GO:0003723	GO:0003964
Locus_11026_Transcript_5/6_Confidence_0.667_Length_1669	GO:0009062	GO:0006556	GO:0006351	GO:0006144	GO:0006206	GO:0006555	GO:0005730	GO:0003899	GO:0004478	GO:0005524
Locus_11027_Transcript_1/2_Confidence_0.667_Length_916
Locus_11028_Transcript_3/6_Confidence_0.667_Length_6811	GO:0031936	GO:0009793	GO:0006306	GO:0006284	GO:0006349	GO:0080111	GO:0043078	GO:0051539	GO:0003677	GO:0004519	GO:0019104	GO:0003906
Locus_11029_Transcript_1/1_Confidence_1.000_Length_1795
Locus_1102_Transcript_1/3_Confidence_0.667_Length_1652
Locus_11030_Transcript_2/2_Confidence_0.750_Length_929	GO:0006357	GO:0016592	GO:0001104
Locus_11031_Transcript_7/9_Confidence_0.448_Length_4207	GO:0006814	GO:0010352	GO:0010163	GO:0055078	GO:0009651	GO:0042542	GO:0016021	GO:0009941	GO:0005886	GO:0010348
Locus_11032_Transcript_1/1_Confidence_1.000_Length_1659	GO:0009524	GO:0005635	GO:0005819	GO:0005783	GO:0009536	GO:0005515
Locus_11034_Transcript_1/1_Confidence_1.000_Length_1926	GO:0051707	GO:0006355	GO:0032940	GO:0051555	GO:0016023	GO:0005667	GO:0010294	GO:0080044	GO:0043565	GO:0047213	GO:0080043	GO:0003700	GO:0047893
Locus_11035_Transcript_2/5_Confidence_0.636_Length_2048	GO:0019344	GO:0006508	GO:0005773	GO:0009507	GO:0005829	GO:0004177
Locus_11036_Transcript_1/1_Confidence_1.000_Length_2256	GO:0006950	GO:0055114	GO:0032440	GO:0005524
Locus_11037_Transcript_3/4_Confidence_0.700_Length_3734	GO:0009867	GO:0010072	GO:0010051	GO:0009733	GO:0008152	GO:0005829	GO:0005634	GO:0042803	GO:0003824
Locus_11038_Transcript_9/12_Confidence_0.628_Length_2663	GO:0048767	GO:0010449	GO:0006730	GO:0046901	GO:0006536	GO:0046656	GO:0005829	GO:0005739	GO:0009570	GO:0004326	GO:0005524
Locus_11039_Transcript_1/2_Confidence_0.667_Length_618	GO:0006412	GO:0009620	GO:0042254	GO:0009506	GO:0005886	GO:0022625	GO:0003735
Locus_1103_Transcript_5/6_Confidence_0.615_Length_3044	GO:0046777	GO:0009933	GO:0042538	GO:0009069	GO:0005829	GO:0005634	GO:0004674	GO:0005524	GO:0004713	GO:0050321
Locus_11040_Transcript_1/1_Confidence_1.000_Length_1423	GO:0009611	GO:0009750	GO:0009744	GO:0005634	GO:0030246
Locus_11041_Transcript_1/3_Confidence_0.667_Length_1894	GO:0016132	GO:0006633	GO:0055114	GO:0009651	GO:0006084	GO:0006816	GO:0007030	GO:0016126	GO:0042967	GO:0009941	GO:0009579	GO:0009570	GO:0005835	GO:0005507	GO:0004318	GO:0000166	GO:0016631
Locus_11043_Transcript_1/1_Confidence_1.000_Length_1004	GO:0006623	GO:0016192	GO:0006412	GO:0042254	GO:0005840	GO:0003735	GO:0005515
Locus_11044_Transcript_1/2_Confidence_0.750_Length_1324	GO:0031047	GO:0010078	GO:0016569	GO:0009855	GO:0006342	GO:0010051	GO:0009965	GO:0010014	GO:0010479	GO:0045893	GO:0048439	GO:0005634	GO:0005739	GO:0005667	GO:0003677	GO:0003700	GO:0042803
Locus_11045_Transcript_1/1_Confidence_1.000_Length_2780	GO:0048359	GO:0015996	GO:0006508	GO:0080001	GO:0043086	GO:0009505	GO:0005774	GO:0005886	GO:0048046	GO:0042802	GO:0004252
Locus_11046_Transcript_1/2_Confidence_0.750_Length_1382	GO:0046686	GO:0006468	GO:0006119	GO:0016020	GO:0005829	GO:0030247	GO:0004672	GO:0005524	GO:0000287	GO:0004427
Locus_11048_Transcript_1/1_Confidence_1.000_Length_635
Locus_11049_Transcript_2/3_Confidence_0.667_Length_648	GO:0010413	GO:0046855	GO:0045492	GO:0032957	GO:0009506	GO:0005634	GO:0004439
Locus_1104_Transcript_5/6_Confidence_0.667_Length_2518	GO:0010155	GO:0009853	GO:0006098	GO:0010218	GO:0009744	GO:0043085	GO:0009793	GO:0019252	GO:0010114	GO:0000023	GO:0048573	GO:0016226	GO:0019288	GO:0009637	GO:0005978	GO:0009644	GO:0019761	GO:0048481	GO:0010027	GO:0005985
Locus_11051_Transcript_2/3_Confidence_0.714_Length_1619	GO:0009116	GO:0006223	GO:0016036	GO:0032502	GO:0005829	GO:0009570	GO:0004845
Locus_11052_Transcript_2/6_Confidence_0.643_Length_1041	GO:0015991	GO:0006119	GO:0015986	GO:0005774	GO:0033180	GO:0005794	GO:0005886	GO:0045259	GO:0046961	GO:0046933
Locus_11053_Transcript_4/4_Confidence_0.667_Length_1855	GO:0009651	GO:0006606	GO:0051604	GO:0006816	GO:0009506	GO:0022626	GO:0005794	GO:0005634	GO:0016529	GO:0005388
Locus_11054_Transcript_2/4_Confidence_0.444_Length_1215	GO:0010287	GO:0005198
Locus_11055_Transcript_2/2_Confidence_0.667_Length_2740	GO:0031348	GO:0009867	GO:0009862	GO:0009414	GO:0010363	GO:0009873	GO:0006355	GO:0006612	GO:0050832	GO:0043069	GO:0042762	GO:0042538	GO:0000303	GO:0000165	GO:0009409	GO:0009738	GO:0009743	GO:0030968	GO:0009733	GO:0071281
Locus_11056_Transcript_1/5_Confidence_0.692_Length_2919	GO:0009536
Locus_11057_Transcript_3/3_Confidence_0.600_Length_1906	GO:0006508	GO:0016023	GO:0008270	GO:0008233
Locus_11058_Transcript_9/10_Confidence_0.500_Length_2912
Locus_11059_Transcript_1/2_Confidence_0.667_Length_1149	GO:0010103	GO:0016117	GO:0006457	GO:0006636	GO:0015995	GO:0019288	GO:0000413	GO:0010598	GO:0009543	GO:0009535	GO:0031679	GO:0003755
Locus_1105_Transcript_5/7_Confidence_0.600_Length_1801	GO:0006446	GO:0005886	GO:0005840	GO:0003743
Locus_11060_Transcript_4/4_Confidence_0.667_Length_2495	GO:0009693	GO:0042218	GO:0000162	GO:0006571	GO:0009094	GO:0009821	GO:0006107	GO:0006522	GO:0006525	GO:0006531	GO:0006534	GO:0006536	GO:0006560	GO:0015976	GO:0008793	GO:0030170	GO:0004069	GO:0016847
Locus_11061_Transcript_8/10_Confidence_0.571_Length_3218	GO:0006098	GO:0043085	GO:0019252	GO:0009664	GO:0000023	GO:0042742	GO:0019288	GO:0019761	GO:0009409	GO:0000272	GO:0009590	GO:0005985	GO:0006012	GO:0006094	GO:0006096	GO:0019872	GO:0009941	GO:0048046	GO:0010319	GO:0009570
Locus_11062_Transcript_3/5_Confidence_0.667_Length_3006	GO:0009860	GO:0009555	GO:0052325	GO:0005982	GO:0005985	GO:0009117	GO:0090406	GO:0005794	GO:0047262
Locus_11063_Transcript_1/5_Confidence_0.714_Length_2032	GO:0016132	GO:0006355	GO:0005634	GO:0005667	GO:0003677	GO:0046983	GO:0003700
Locus_11065_Transcript_6/7_Confidence_0.471_Length_1616	GO:0009059	GO:0015940	GO:0008897	GO:0000287
Locus_11066_Transcript_1/1_Confidence_1.000_Length_3640	GO:0009904	GO:0009827	GO:0009903	GO:0009860	GO:0005886	GO:0005829	GO:0005515
Locus_11067_Transcript_1/1_Confidence_1.000_Length_2213	GO:0045962	GO:0006417	GO:0009965	GO:0030154	GO:0009657	GO:0045893	GO:0005634	GO:0005667	GO:0003700
Locus_11068_Transcript_1/2_Confidence_0.750_Length_4356	GO:0080008	GO:0042393	GO:0000166
Locus_11069_Transcript_3/3_Confidence_0.600_Length_1502	GO:0047672
Locus_1106_Transcript_1/2_Confidence_0.750_Length_1823	GO:0016126	GO:0009825	GO:0010311	GO:0009734	GO:0010075	GO:0048829	GO:0009624	GO:0060919	GO:0043481	GO:0048767	GO:0006084	GO:0000271	GO:0003333	GO:0010583	GO:0009926	GO:0009932	GO:0010588	GO:0016132	GO:0071555	GO:0016021
Locus_11070_Transcript_4/7_Confidence_0.588_Length_3365	GO:0006313	GO:0016023	GO:0003677	GO:0008270	GO:0004803
Locus_11071_Transcript_1/1_Confidence_1.000_Length_605
Locus_11072_Transcript_1/1_Confidence_1.000_Length_2494	GO:0055085	GO:0030001	GO:0016023	GO:0016020	GO:0046873
Locus_11073_Transcript_1/1_Confidence_1.000_Length_2065	GO:0006499	GO:0005886	GO:0009536
Locus_11074_Transcript_2/2_Confidence_0.667_Length_2503	GO:0006468	GO:0009069	GO:0005524	GO:0004674
Locus_11075_Transcript_2/2_Confidence_0.857_Length_1975	GO:0046872	GO:0003677
Locus_11076_Transcript_2/3_Confidence_0.714_Length_1809	GO:0009661	GO:0016120	GO:0009536	GO:0005739	GO:0031072	GO:0051082
Locus_11077_Transcript_4/4_Confidence_0.625_Length_2174	GO:0009788	GO:0008360	GO:0009414	GO:0048509	GO:0018344	GO:0018343	GO:0006694	GO:0016114	GO:0005965	GO:0005953	GO:0004662	GO:0004660	GO:0004311	GO:0046982
Locus_11078_Transcript_2/3_Confidence_0.750_Length_1590	GO:0006499	GO:0006508	GO:0009507	GO:0005829	GO:0008236
Locus_11079_Transcript_1/1_Confidence_1.000_Length_787	GO:0005975	GO:0046658	GO:0016023	GO:0016901	GO:0048038
Locus_1107_Transcript_9/10_Confidence_0.520_Length_5397	GO:0019252	GO:0043085	GO:0009736	GO:0000023	GO:0005634
Locus_11080_Transcript_1/2_Confidence_0.667_Length_3181	GO:0006355	GO:0005634	GO:0005667	GO:0003700
Locus_11081_Transcript_6/7_Confidence_0.438_Length_2813	GO:0055085	GO:0006814	GO:0009651	GO:0048366	GO:0010351	GO:0006885	GO:0015992	GO:0016021	GO:0005773	GO:0005886	GO:0015385
Locus_11082_Transcript_1/1_Confidence_1.000_Length_3441	GO:0005634	GO:0005829
Locus_11083_Transcript_1/1_Confidence_1.000_Length_558
Locus_11084_Transcript_1/1_Confidence_1.000_Length_1156	GO:0006810	GO:0000813	GO:0005802	GO:0005794	GO:0005634	GO:0005515	GO:0005215
Locus_11085_Transcript_1/2_Confidence_0.750_Length_2950	GO:0034197	GO:0009407	GO:0048317	GO:0010867	GO:0010583	GO:0006200	GO:0015682	GO:0009536	GO:0005783	GO:0005886	GO:0015408	GO:0005524
Locus_11086_Transcript_2/2_Confidence_0.500_Length_1480	GO:0000001	GO:0006468	GO:0006633	GO:0007010	GO:0017196	GO:0006508	GO:0002213	GO:0001676	GO:0009069	GO:0042967	GO:0031416	GO:0004674	GO:0005524	GO:0004190	GO:0004596
Locus_11087_Transcript_1/1_Confidence_1.000_Length_1609	GO:0051788	GO:0043161	GO:0051301	GO:0006200	GO:0043248	GO:0005618	GO:0005730	GO:0005829	GO:0008540	GO:0005886	GO:0008568	GO:0008233	GO:0005524
Locus_11088_Transcript_4/4_Confidence_0.625_Length_3323
Locus_11089_Transcript_4/5_Confidence_0.636_Length_4307	GO:0016192	GO:0006886	GO:0005794	GO:0005829	GO:0030131	GO:0030276	GO:0008565
Locus_1108_Transcript_10/12_Confidence_0.460_Length_3667	GO:0006438	GO:0006450	GO:0009793	GO:0009097	GO:0009098	GO:0009099	GO:0005829	GO:0005739	GO:0009507	GO:0004832	GO:0002161	GO:0005524
Locus_11091_Transcript_7/8_Confidence_0.450_Length_1583	GO:0010498	GO:0006424	GO:0009165	GO:0007010	GO:0006094	GO:0006425	GO:0015994	GO:0005829	GO:0009536	GO:0009332	GO:0004819	GO:0005524	GO:0004818
Locus_11093_Transcript_1/1_Confidence_1.000_Length_1352	GO:0042545	GO:0006412	GO:0042254	GO:0005982	GO:0005985	GO:0005840	GO:0009505	GO:0016023	GO:0005576	GO:0009507	GO:0003735	GO:0030599	GO:0045330
Locus_11094_Transcript_1/1_Confidence_1.000_Length_1140
Locus_11095_Transcript_1/2_Confidence_0.750_Length_3830	GO:0006099	GO:0006094	GO:0019643	GO:0005829	GO:0048046	GO:0032440	GO:0008964
Locus_11096_Transcript_2/5_Confidence_0.700_Length_3270	GO:0009750	GO:0009651	GO:0006833	GO:0030003	GO:0070838	GO:0009853	GO:0006522	GO:0006531	GO:0006544	GO:0006563	GO:0006566	GO:0005777	GO:0009570	GO:0005886	GO:0048046	GO:0008453	GO:0050281	GO:0004760	GO:0030170
Locus_11097_Transcript_2/3_Confidence_0.714_Length_4296	GO:0016567	GO:0005886	GO:0005774	GO:0005634	GO:0004842	GO:0008270
Locus_11098_Transcript_1/1_Confidence_1.000_Length_1214	GO:0006970	GO:0009737	GO:0009986	GO:0009506	GO:0003676	GO:0005509	GO:0008270	GO:0005544
Locus_11099_Transcript_1/1_Confidence_1.000_Length_1276	GO:0009507	GO:0005739	GO:0050897
Locus_1109_Transcript_1/2_Confidence_0.667_Length_2681	GO:0009560	GO:0006281	GO:0006355	GO:0030029	GO:0031011	GO:0005654	GO:0005737	GO:0005856	GO:0005200
Locus_110_Transcript_5/6_Confidence_0.500_Length_1628	GO:0005739
Locus_11100_Transcript_1/2_Confidence_0.800_Length_1889	GO:0019432	GO:0042967	GO:0009507	GO:0004144
Locus_11101_Transcript_3/3_Confidence_0.667_Length_2475	GO:0043247	GO:0010332	GO:0007131	GO:0045492	GO:0046939	GO:0015074	GO:0045132	GO:0042138	GO:0032204	GO:0010413	GO:0007062	GO:0006144	GO:0046034	GO:0005634	GO:0008270	GO:0003723	GO:0004004	GO:0005524	GO:0004017
Locus_11102_Transcript_4/5_Confidence_0.667_Length_2665	GO:0006782	GO:0015995	GO:0006780	GO:0009507	GO:0004852
Locus_11103_Transcript_1/1_Confidence_1.000_Length_3519	GO:0009630	GO:0033169	GO:0009826	GO:0048579	GO:0035067	GO:0019344	GO:0048577	GO:0048366	GO:0045893	GO:0009741	GO:0043687	GO:0005667	GO:0008270	GO:0003676	GO:0003700
Locus_11104_Transcript_1/1_Confidence_1.000_Length_1802
Locus_11105_Transcript_1/1_Confidence_1.000_Length_1716	GO:0008283	GO:0005737	GO:0003727	GO:0000166
Locus_11106_Transcript_4/4_Confidence_0.571_Length_1640	GO:0009617	GO:0006897	GO:0005525
Locus_11107_Transcript_1/1_Confidence_1.000_Length_2704	GO:0006355	GO:0016023	GO:0005667	GO:0000785	GO:0003700	GO:0003677	GO:0003682
Locus_11108_Transcript_1/2_Confidence_0.750_Length_2337	GO:0010289	GO:0005982	GO:0005985	GO:0009117	GO:0005739	GO:0005768	GO:0016023	GO:0005802	GO:0005794	GO:0047262
Locus_11109_Transcript_1/1_Confidence_1.000_Length_1608	GO:0006886	GO:0016023	GO:0016021	GO:0009507	GO:0005783
Locus_1110_Transcript_1/1_Confidence_1.000_Length_1788	GO:0048766	GO:0009958	GO:0009734	GO:0080167	GO:0048825	GO:0043481	GO:0048767	GO:0009640	GO:0008361	GO:0006468	GO:0009637	GO:0009926	GO:0048443	GO:0009069	GO:0009536	GO:0009986	GO:0042802	GO:0005524	GO:0004697
Locus_11110_Transcript_1/1_Confidence_1.000_Length_760
Locus_11111_Transcript_2/2_Confidence_0.667_Length_1491	GO:0009693	GO:0080141	GO:0010286	GO:0016567	GO:0009555	GO:0015824	GO:0009901	GO:0008270	GO:0004842
Locus_11112_Transcript_4/5_Confidence_0.583_Length_3073	GO:0009958	GO:0007165	GO:0009908	GO:0009416	GO:0005886	GO:0004871
Locus_11113_Transcript_1/2_Confidence_0.750_Length_887
Locus_11114_Transcript_3/3_Confidence_0.600_Length_3148	GO:0005634	GO:0008270
Locus_11115_Transcript_3/4_Confidence_0.667_Length_2117	GO:0016192	GO:0005634	GO:0016773	GO:0005515
Locus_11116_Transcript_1/2_Confidence_0.500_Length_830
Locus_11117_Transcript_2/2_Confidence_0.800_Length_1852	GO:0005739	GO:0046872
Locus_11118_Transcript_1/2_Confidence_0.667_Length_1558	GO:0009089	GO:0006744	GO:0009570	GO:0008837
Locus_11119_Transcript_4/4_Confidence_0.700_Length_4499	GO:0006278	GO:0009639	GO:0005634	GO:0003964	GO:0003723	GO:0008270
Locus_1111_Transcript_5/6_Confidence_0.643_Length_1744	GO:0048767	GO:0006470	GO:0008287	GO:0046872	GO:0004722
Locus_11120_Transcript_1/1_Confidence_1.000_Length_1837	GO:0006312	GO:0006457	GO:0001510	GO:0009560	GO:0034976	GO:0000412	GO:0006334	GO:0042991	GO:0016020	GO:0016023	GO:0005730	GO:0005829	GO:0009543	GO:0005528	GO:0042393	GO:0003755
Locus_11121_Transcript_1/1_Confidence_1.000_Length_780	GO:0006446	GO:0005634	GO:0005829	GO:0005840	GO:0003743
Locus_11122_Transcript_3/4_Confidence_0.700_Length_2480	GO:0005634
Locus_11123_Transcript_3/6_Confidence_0.615_Length_2834	GO:0006351	GO:0006144	GO:0006206	GO:0005886	GO:0005730	GO:0003899	GO:0000166
Locus_11124_Transcript_1/1_Confidence_1.000_Length_1367
Locus_11125_Transcript_1/1_Confidence_1.000_Length_1872	GO:0006278	GO:0051252	GO:0004523	GO:0004527	GO:0003964	GO:0003723	GO:0008270
Locus_11126_Transcript_3/5_Confidence_0.667_Length_2414	GO:0001666	GO:0009061	GO:0009862	GO:0010089	GO:0010310	GO:0044036	GO:0019530	GO:0005634	GO:0047800
Locus_11127_Transcript_1/2_Confidence_0.750_Length_1677	GO:0048280	GO:0000956	GO:0006486	GO:0009791	GO:0007033	GO:0032527	GO:0009639	GO:0005829	GO:0005739	GO:0000139	GO:0005795	GO:0008565
Locus_11128_Transcript_1/4_Confidence_0.667_Length_1407	GO:0006499	GO:0005829	GO:0016021	GO:0000326	GO:0005789	GO:0005634	GO:0005886	GO:0003723	GO:0008026	GO:0005524	GO:0005198
Locus_11129_Transcript_1/1_Confidence_1.000_Length_575	GO:0000166	GO:0003723
Locus_1112_Transcript_3/5_Confidence_0.692_Length_3615	GO:0006396	GO:0003723
Locus_11131_Transcript_1/1_Confidence_1.000_Length_831
Locus_11132_Transcript_1/1_Confidence_1.000_Length_861
Locus_11133_Transcript_1/1_Confidence_1.000_Length_550
Locus_11134_Transcript_2/7_Confidence_0.579_Length_1316	GO:0000394	GO:0009414	GO:0009651	GO:0009086	GO:0006511	GO:0016567	GO:0006301	GO:0009789	GO:0005634	GO:0008270	GO:0004842
Locus_11135_Transcript_2/2_Confidence_0.500_Length_858
Locus_11136_Transcript_3/3_Confidence_0.714_Length_12438	GO:0023014	GO:0000160	GO:0009069	GO:0016020	GO:0009365	GO:0000155	GO:0005524	GO:0004674
Locus_11137_Transcript_2/3_Confidence_0.714_Length_989	GO:0007205	GO:0009409	GO:0006671	GO:0016310	GO:0006769	GO:0046497	GO:0009395	GO:0046486	GO:0009536	GO:0005739	GO:0003951	GO:0017050	GO:0004143
Locus_11138_Transcript_1/2_Confidence_0.667_Length_918	GO:0006511	GO:0016579	GO:0005634	GO:0005829	GO:0005739	GO:0008233	GO:0004221	GO:0043130
Locus_11139_Transcript_2/3_Confidence_0.667_Length_2857	GO:0005576	GO:0005739	GO:0009530	GO:0005886
Locus_1113_Transcript_1/2_Confidence_0.750_Length_3515	GO:0006468	GO:0017038	GO:0006605	GO:0009790	GO:0009941	GO:0005886	GO:0008270	GO:0004672	GO:0005524
Locus_11140_Transcript_1/2_Confidence_0.750_Length_4179	GO:0009626	GO:0030001	GO:0005737	GO:0016020	GO:0046872	GO:0043531	GO:0005524
Locus_11141_Transcript_1/1_Confidence_1.000_Length_1904	GO:0005802	GO:0016021	GO:0005794	GO:0005768	GO:0005886	GO:0004190
Locus_11142_Transcript_1/1_Confidence_1.000_Length_847	GO:0000394	GO:0006366	GO:0006144	GO:0006206	GO:0005665	GO:0005730	GO:0003899	GO:0000166
Locus_11143_Transcript_1/1_Confidence_1.000_Length_1795	GO:0005634
Locus_11144_Transcript_1/1_Confidence_1.000_Length_3375	GO:0009630	GO:0006874	GO:0009416	GO:0035235	GO:0070588	GO:0045087	GO:0071230	GO:0007216	GO:0007268	GO:0009536	GO:0030288	GO:0016023	GO:0016021	GO:0005576	GO:0009506	GO:0005886	GO:0005262	GO:0005217	GO:0004965	GO:0004970
Locus_11145_Transcript_1/1_Confidence_1.000_Length_935	GO:0055114	GO:0006118	GO:0016023	GO:0005507	GO:0009055
Locus_11146_Transcript_3/3_Confidence_0.750_Length_1023
Locus_11147_Transcript_2/4_Confidence_0.444_Length_1948	GO:0070370	GO:0048316	GO:0005794	GO:0005634	GO:0005829	GO:0031072
Locus_11148_Transcript_3/3_Confidence_0.600_Length_2015	GO:0006468	GO:0006511	GO:0080022	GO:0042752	GO:0009651	GO:0009737	GO:0048527	GO:0009069	GO:0005829	GO:0016020	GO:0005634	GO:0004674	GO:0005524	GO:0070300
Locus_11149_Transcript_4/4_Confidence_0.727_Length_1724	GO:0080172	GO:0009651	GO:0006200	GO:0080051	GO:0009506	GO:0016020	GO:0042626	GO:0005524
Locus_1114_Transcript_1/1_Confidence_1.000_Length_2286	GO:0042026	GO:0009408	GO:0046686	GO:0005774	GO:0005759	GO:0009507	GO:0022626	GO:0005886	GO:0005507	GO:0005524
Locus_11150_Transcript_2/3_Confidence_0.714_Length_3166	GO:0008152	GO:0005783	GO:0009507	GO:0030170	GO:0003824
Locus_11151_Transcript_1/1_Confidence_1.000_Length_837
Locus_11152_Transcript_3/3_Confidence_0.600_Length_2517	GO:0016570	GO:0016310	GO:0006434	GO:0048449	GO:0006222	GO:0009737	GO:0009909	GO:0006544	GO:0006563	GO:0006566	GO:0006206	GO:0005829	GO:0004828	GO:0004849	GO:0016773	GO:0005524
Locus_11153_Transcript_1/1_Confidence_1.000_Length_1052
Locus_11154_Transcript_1/1_Confidence_1.000_Length_874
Locus_11155_Transcript_1/4_Confidence_0.700_Length_1984	GO:0042761	GO:0009451	GO:0006687	GO:0042967	GO:0051252	GO:0009507	GO:0005634	GO:0005739	GO:0003723	GO:0050291	GO:0004540
Locus_11156_Transcript_3/5_Confidence_0.692_Length_2353	GO:0006306	GO:0006260	GO:0051567	GO:0008283	GO:0005634
Locus_11157_Transcript_1/1_Confidence_1.000_Length_2639	GO:0016925	GO:0009793	GO:0005829	GO:0009506	GO:0005634	GO:0019948	GO:0005524	GO:0005515
Locus_11158_Transcript_1/2_Confidence_0.750_Length_1784
Locus_11159_Transcript_2/3_Confidence_0.714_Length_2517	GO:0042344	GO:0015691	GO:0009697	GO:0010686	GO:0010363	GO:0019761	GO:0010200	GO:0009684	GO:0030003	GO:0031348	GO:0046856	GO:0071366	GO:0016126	GO:0009867	GO:0019684	GO:0009595	GO:0009737	GO:0006612	GO:0006569	GO:0006855
Locus_1115_Transcript_1/2_Confidence_0.750_Length_5828	GO:0000278	GO:0048589	GO:0007131	GO:0051127	GO:0033044	GO:0016337	GO:0048449	GO:0003002	GO:0009965	GO:0048765	GO:0045595	GO:0010014	GO:0016049	GO:0006325	GO:0071555	GO:0010091	GO:0031209	GO:0005856	GO:0010287	GO:0005886
Locus_11160_Transcript_1/2_Confidence_0.750_Length_1867	GO:0032259	GO:0009701	GO:0009813	GO:0030746	GO:0046983	GO:0030761	GO:0050630
Locus_11161_Transcript_1/2_Confidence_0.667_Length_623	GO:0005634	GO:0009536
Locus_11162_Transcript_1/1_Confidence_1.000_Length_4212
Locus_11163_Transcript_3/3_Confidence_0.600_Length_3748	GO:0042545	GO:0043086	GO:0045490	GO:0006449	GO:0005982	GO:0005985	GO:0005618	GO:0005840	GO:0018444	GO:0045330	GO:0016149	GO:0030599	GO:0004857
Locus_11164_Transcript_1/1_Confidence_1.000_Length_2613	GO:0008270
Locus_11165_Transcript_7/10_Confidence_0.318_Length_2257	GO:0010150	GO:0034434	GO:0016127	GO:0042967	GO:0016023	GO:0005634	GO:0009536	GO:0004607	GO:0080095	GO:0080096
Locus_11166_Transcript_2/2_Confidence_0.667_Length_1083	GO:0006412	GO:0006783	GO:0042254	GO:0005840	GO:0005739	GO:0009507	GO:0008270	GO:0050897	GO:0003735	GO:0008097
Locus_11167_Transcript_5/10_Confidence_0.545_Length_2634	GO:0051013	GO:0080008	GO:0008352	GO:0045298	GO:0008017
Locus_11168_Transcript_1/2_Confidence_0.750_Length_813	GO:0005634
Locus_11169_Transcript_1/2_Confidence_0.750_Length_3185	GO:0007030	GO:0007165	GO:0006470	GO:0007033	GO:0000159	GO:0005829	GO:0008601	GO:0000166
Locus_1116_Transcript_6/8_Confidence_0.621_Length_3723	GO:0055114	GO:0006118	GO:0042432	GO:0020037	GO:0016705	GO:0004497	GO:0005506	GO:0009055	GO:0050616
Locus_11170_Transcript_3/4_Confidence_0.556_Length_1597	GO:0006629	GO:0009744	GO:0010224	GO:0000413	GO:0009813	GO:0006457	GO:0009627	GO:0000023	GO:0019252	GO:0031347	GO:0005739	GO:0016021	GO:0009506	GO:0005774	GO:0016023	GO:0009507	GO:0005794	GO:0005783	GO:0005886	GO:0016627
Locus_11172_Transcript_1/2_Confidence_0.750_Length_3200	GO:0005739	GO:0005773
Locus_11173_Transcript_1/1_Confidence_1.000_Length_1131	GO:0006412	GO:0042254	GO:0005730	GO:0005886	GO:0022625	GO:0009507	GO:0003735
Locus_11174_Transcript_1/2_Confidence_0.750_Length_1202
Locus_11175_Transcript_1/3_Confidence_0.750_Length_3156	GO:0016192	GO:0016021	GO:0009507	GO:0005886
Locus_11176_Transcript_2/2_Confidence_0.667_Length_1603	GO:0006952	GO:0009693	GO:0008219	GO:0048255	GO:0010150	GO:0009738	GO:0019013	GO:0005829	GO:0030529	GO:0005634	GO:0017091	GO:0005515	GO:0000166
Locus_11177_Transcript_1/3_Confidence_0.667_Length_2046	GO:0006635	GO:0045492	GO:0016558	GO:0010413	GO:0046686	GO:0006508	GO:0005774	GO:0005829	GO:0009570	GO:0005886	GO:0005739	GO:0008270	GO:0008237	GO:0004177
Locus_11178_Transcript_6/7_Confidence_0.625_Length_1721	GO:0019509	GO:0055114	GO:0018344	GO:0005829	GO:0005634	GO:0005968	GO:0010309	GO:0004663
Locus_11179_Transcript_4/5_Confidence_0.583_Length_2095
Locus_1117_Transcript_1/1_Confidence_1.000_Length_1530	GO:0001510	GO:0009560	GO:0000741	GO:0006364	GO:0009909	GO:0009220	GO:0005829
Locus_11180_Transcript_1/2_Confidence_0.750_Length_3251	GO:0006412	GO:0019288	GO:0019344	GO:0042254	GO:0009941	GO:0009570	GO:0016020	GO:0022625	GO:0019843	GO:0003735
Locus_11181_Transcript_1/2_Confidence_0.750_Length_2760	GO:0009409	GO:0009737	GO:0010205	GO:0031977	GO:0009535	GO:0010287	GO:0005634	GO:0010319	GO:0005515	GO:0032440	GO:0005198
Locus_11182_Transcript_1/3_Confidence_0.667_Length_2002	GO:0000911	GO:0016458	GO:0009909	GO:0006260	GO:0051567	GO:0000226	GO:0007067	GO:0008283	GO:0006306	GO:0005874	GO:0005819	GO:0005634
Locus_11183_Transcript_1/1_Confidence_1.000_Length_776	GO:0000186	GO:0007178	GO:0009069	GO:0016021	GO:0005509	GO:0030247	GO:0005524	GO:0004709
Locus_11184_Transcript_2/2_Confidence_0.667_Length_2602	GO:0006486	GO:0007020	GO:0030206	GO:0005768	GO:0005794	GO:0016021	GO:0009507	GO:0005802	GO:0005739	GO:0047220	GO:0030246
Locus_11186_Transcript_1/1_Confidence_1.000_Length_905
Locus_11187_Transcript_3/5_Confidence_0.667_Length_1935	GO:0019684	GO:0009697	GO:0009664	GO:0006694	GO:0042742	GO:0015995	GO:0019288	GO:0005982	GO:0006468	GO:0009814	GO:0009409	GO:0009737	GO:0000272	GO:0055114	GO:0006364	GO:0008207	GO:0008209	GO:0008210	GO:0009069	GO:0005774
Locus_11188_Transcript_1/1_Confidence_1.000_Length_1607	GO:0009753	GO:0009739	GO:0009414	GO:0009651	GO:0006355	GO:0009751	GO:0009733	GO:0010200	GO:0009737	GO:0048527	GO:0009723	GO:0046686	GO:0005634	GO:0005667	GO:0000785	GO:0003677	GO:0003700	GO:0003682
Locus_11189_Transcript_1/2_Confidence_0.667_Length_2097	GO:0005982	GO:0005985	GO:0006012	GO:0006027	GO:0006687	GO:0046486	GO:0009505	GO:0016023	GO:0009507	GO:0048046	GO:0009341	GO:0080079	GO:0046872	GO:0033907	GO:0042973	GO:0004565	GO:0080083
Locus_1118_Transcript_1/1_Confidence_1.000_Length_539
Locus_11190_Transcript_1/2_Confidence_0.750_Length_2506	GO:0010363	GO:0009867	GO:0032880	GO:0006612	GO:0009863	GO:0005982	GO:0005985	GO:0009506	GO:0009505	GO:0046658	GO:0005783	GO:0005634	GO:0043169	GO:0042973
Locus_11191_Transcript_1/2_Confidence_0.667_Length_1430
Locus_11192_Transcript_1/1_Confidence_1.000_Length_1531	GO:0016126	GO:0009825	GO:0006007	GO:0019288	GO:0010051	GO:0006084	GO:0032259	GO:0032876	GO:0016132	GO:0005794	GO:0005783	GO:0003838	GO:0030797
Locus_11193_Transcript_1/1_Confidence_1.000_Length_2857	GO:0005739	GO:0005773
Locus_11194_Transcript_2/2_Confidence_0.667_Length_1036	GO:0032509	GO:0000578	GO:0009793	GO:0016192	GO:0040007	GO:0015031
Locus_11195_Transcript_1/2_Confidence_0.750_Length_3158	GO:0016787
Locus_11196_Transcript_1/2_Confidence_0.750_Length_2660	GO:0010103	GO:0006399	GO:0071369	GO:0006655	GO:0009793	GO:0071446	GO:0071395	GO:0016226	GO:0019288	GO:0009658	GO:0009817	GO:0006364	GO:0006968	GO:0009507	GO:0005634	GO:0003723	GO:0004004	GO:0005524
Locus_11197_Transcript_1/2_Confidence_0.750_Length_1914	GO:0031348	GO:0009850	GO:0045087	GO:0016567	GO:0006499	GO:0080148	GO:0009863	GO:0009690	GO:0009697	GO:0005634	GO:0005886	GO:0008270	GO:0004842
Locus_11198_Transcript_1/1_Confidence_1.000_Length_1126	GO:0005886	GO:0016021
Locus_11199_Transcript_1/1_Confidence_1.000_Length_1461	GO:0009693	GO:0016567	GO:0005737	GO:0000151	GO:0004842
Locus_1119_Transcript_1/1_Confidence_1.000_Length_2956
Locus_111_Transcript_1/2_Confidence_0.750_Length_1306	GO:0048440	GO:0042742	GO:0010359	GO:0000041	GO:0048653	GO:0050832	GO:0005654	GO:0003677
Locus_11200_Transcript_3/3_Confidence_0.600_Length_2224	GO:0055114	GO:0009435	GO:0006355	GO:0006118	GO:0006522	GO:0006531	GO:0006769	GO:0046497	GO:0005739	GO:0009507	GO:0005634	GO:0044318	GO:0009055	GO:0008734
Locus_11201_Transcript_1/1_Confidence_1.000_Length_1097
Locus_11202_Transcript_1/1_Confidence_1.000_Length_966	GO:0009060	GO:0006123	GO:0015992	GO:0005751	GO:0009535	GO:0004129	GO:0008270	GO:0050897
Locus_11203_Transcript_1/1_Confidence_1.000_Length_1261	GO:0006662	GO:0055114	GO:0045454	GO:0010190	GO:0019761	GO:0006118	GO:0031977	GO:0009535	GO:0009570	GO:0009055	GO:0016671	GO:0015035
Locus_11204_Transcript_1/2_Confidence_0.667_Length_1960	GO:0009750	GO:0031348	GO:0009749	GO:0009595	GO:0009744	GO:0006995	GO:0009867	GO:0009697	GO:0006862	GO:0009862	GO:0015695	GO:0010363	GO:0010310	GO:0010200	GO:0015802	GO:0009624	GO:0043900	GO:0006612	GO:0050832	GO:0042742
Locus_11205_Transcript_1/4_Confidence_0.556_Length_3009	GO:0006511	GO:0016579	GO:0005634	GO:0009536	GO:0005739	GO:0004843	GO:0004221	GO:0008270
Locus_11206_Transcript_1/9_Confidence_0.524_Length_1779
Locus_11207_Transcript_2/4_Confidence_0.667_Length_2733	GO:0035434	GO:0071577	GO:0055114	GO:0034755	GO:0010106	GO:0006833	GO:0010043	GO:0009624	GO:0016021	GO:0005774	GO:0005886	GO:0005385	GO:0005381	GO:0032440	GO:0005375
Locus_11208_Transcript_1/1_Confidence_1.000_Length_1019	GO:0009793	GO:0016925	GO:0016567	GO:0009737	GO:0005634	GO:0019789	GO:0004842
Locus_11209_Transcript_1/3_Confidence_0.667_Length_812	GO:0009693	GO:0009793	GO:0005634
Locus_1120_Transcript_3/4_Confidence_0.700_Length_5427	GO:0045595	GO:0016049	GO:0010090	GO:0071555	GO:0010014	GO:0048589	GO:0007155	GO:0048765	GO:0045010	GO:0009506	GO:0009536	GO:0005886
Locus_11210_Transcript_1/1_Confidence_1.000_Length_1735
Locus_11211_Transcript_1/1_Confidence_1.000_Length_1847
Locus_11212_Transcript_1/2_Confidence_0.750_Length_2884	GO:0009753	GO:0055114	GO:0048364	GO:0009611	GO:0009737	GO:0009816	GO:0031408	GO:0005737	GO:0016165	GO:0005506
Locus_11213_Transcript_3/3_Confidence_0.500_Length_1741	GO:0048868	GO:0016132	GO:0006598	GO:0009805	GO:0006633	GO:0009611	GO:0006084	GO:0042398	GO:0016126	GO:0006094	GO:0006096	GO:0009097	GO:0009098	GO:0009099	GO:0006098	GO:0015976	GO:0009941	GO:0009570	GO:0010240	GO:0004739
Locus_11214_Transcript_1/1_Confidence_1.000_Length_2314	GO:0000085	GO:0006312	GO:0050826	GO:0007267	GO:0000741	GO:0009793	GO:0016579	GO:0016571	GO:0006863	GO:0010388	GO:0009640	GO:0009560	GO:0019915	GO:0010182	GO:0009933	GO:0016567	GO:0009845	GO:0001709	GO:0010228	GO:0045893
Locus_11215_Transcript_1/2_Confidence_0.750_Length_1303
Locus_11216_Transcript_1/1_Confidence_1.000_Length_3597
Locus_11217_Transcript_1/1_Confidence_1.000_Length_1827	GO:0006470	GO:0008287	GO:0005739	GO:0046872	GO:0004722
Locus_11218_Transcript_1/2_Confidence_0.833_Length_4012	GO:0045492	GO:0010413	GO:0009630	GO:0005634	GO:0009536	GO:0005667	GO:0000785	GO:0003700	GO:0003677	GO:0003682	GO:0005515
Locus_11219_Transcript_2/3_Confidence_0.667_Length_1970	GO:0019243	GO:0006744	GO:0009790	GO:0005739	GO:0016021	GO:0005886	GO:0047293
Locus_1121_Transcript_1/2_Confidence_0.750_Length_1375	GO:0005634	GO:0005886
Locus_11220_Transcript_4/4_Confidence_0.692_Length_651
Locus_11221_Transcript_1/1_Confidence_1.000_Length_1486	GO:0048868	GO:0006662	GO:0034976	GO:0006457	GO:0009651	GO:0045454	GO:0009553	GO:0009627	GO:0006096	GO:0006094	GO:0046686	GO:0009567	GO:0009793	GO:0006118	GO:0009505	GO:0005774	GO:0005788	GO:0005886	GO:0003756	GO:0009055
Locus_11222_Transcript_3/3_Confidence_0.667_Length_1546	GO:0019252	GO:0043085	GO:0000023	GO:0005886
Locus_11223_Transcript_1/2_Confidence_0.667_Length_2251	GO:0032855	GO:0009536	GO:0030675
Locus_11224_Transcript_1/1_Confidence_1.000_Length_1744	GO:0006355	GO:0006486	GO:0019722	GO:0009612	GO:0005739	GO:0005667	GO:0043565	GO:0046983	GO:0003700
Locus_11225_Transcript_1/1_Confidence_1.000_Length_3457
Locus_11226_Transcript_1/1_Confidence_1.000_Length_2070	GO:0048653	GO:0045492	GO:0009825	GO:0009664	GO:0010075	GO:0007389	GO:0043481	GO:0048767	GO:0005982	GO:0009835	GO:0008361	GO:0010413	GO:0009926	GO:0009832	GO:0000272	GO:0009932	GO:0005985	GO:0048046	GO:0005618	GO:0004650
Locus_11227_Transcript_6/7_Confidence_0.632_Length_2364	GO:0019375	GO:0045892	GO:0016036	GO:0009507
Locus_1122_Transcript_3/4_Confidence_0.667_Length_2464	GO:0006979	GO:0055114	GO:0006804	GO:0006012	GO:0006027	GO:0006687	GO:0046486	GO:0009505	GO:0016023	GO:0005886	GO:0005774	GO:0005829	GO:0048046	GO:0009341	GO:0043169	GO:0030246	GO:0020037	GO:0004601	GO:0004565
Locus_11230_Transcript_1/1_Confidence_1.000_Length_1008
Locus_11231_Transcript_1/1_Confidence_1.000_Length_3547	GO:0005739	GO:0009507
Locus_11232_Transcript_2/4_Confidence_0.571_Length_866	GO:0006564	GO:0010363	GO:0006612	GO:0042742	GO:0006569	GO:0009684	GO:0055114	GO:0009963	GO:0009561	GO:0006544	GO:0006566	GO:0016020	GO:0005829	GO:0009570	GO:0005634	GO:0005739	GO:0051287	GO:0016597	GO:0004617	GO:0005524
Locus_11233_Transcript_1/1_Confidence_1.000_Length_1871	GO:0006952	GO:0006468	GO:0015074	GO:0043531	GO:0003676	GO:0004672	GO:0005524	GO:0008270
Locus_11234_Transcript_1/1_Confidence_1.000_Length_1520
Locus_11235_Transcript_1/1_Confidence_1.000_Length_777	GO:0016572	GO:0000911	GO:0000226	GO:0006118	GO:0046658	GO:0009506	GO:0005507	GO:0009055	GO:0003723
Locus_11236_Transcript_1/1_Confidence_1.000_Length_1382	GO:0010161	GO:0006470	GO:0009693	GO:0009627	GO:0002237	GO:0031347	GO:0009506	GO:0005634	GO:0005886	GO:0008287	GO:0046872	GO:0004722
Locus_11237_Transcript_1/1_Confidence_1.000_Length_2483
Locus_11238_Transcript_7/7_Confidence_0.500_Length_1126
Locus_11239_Transcript_5/5_Confidence_0.556_Length_2431	GO:0006346	GO:0031048	GO:0051567	GO:0006869	GO:0009753	GO:0009560	GO:0006306	GO:0009416	GO:0009723	GO:0005829	GO:0005634	GO:0005515	GO:0000062
Locus_1123_Transcript_1/1_Confidence_1.000_Length_1500	GO:0006950
Locus_11240_Transcript_1/1_Confidence_1.000_Length_4474	GO:0010075	GO:0007020	GO:0005815	GO:0000922	GO:0045298	GO:0046983	GO:0015631
Locus_11241_Transcript_3/4_Confidence_0.667_Length_4614	GO:0006278	GO:0033567	GO:0009793	GO:0006308	GO:0005634	GO:0005657	GO:0003723	GO:0043142	GO:0004003	GO:0003964	GO:0017108	GO:0003677	GO:0005524
Locus_11242_Transcript_2/8_Confidence_0.500_Length_4200	GO:0006278	GO:0005739	GO:0003964	GO:0003723
Locus_11243_Transcript_3/3_Confidence_0.667_Length_1870	GO:0048573	GO:0006412	GO:0042254	GO:0005840	GO:0005634	GO:0030674	GO:0003735
Locus_11244_Transcript_2/3_Confidence_0.600_Length_2369	GO:0042350	GO:0055114	GO:0006005	GO:0006857	GO:0046487	GO:0006000	GO:0006013	GO:0031012	GO:0005576	GO:0005737	GO:0050162	GO:0050577	GO:0000166	GO:0050662
Locus_11245_Transcript_1/1_Confidence_1.000_Length_2294	GO:0048868	GO:0008152	GO:0009561	GO:0005794	GO:0016023	GO:0016020	GO:0005739	GO:0016740
Locus_11246_Transcript_1/1_Confidence_1.000_Length_1639	GO:0009693	GO:0006200	GO:0016023	GO:0005524	GO:0016887
Locus_11247_Transcript_2/3_Confidence_0.714_Length_2174	GO:0000266	GO:0005741	GO:0005634
Locus_11248_Transcript_1/1_Confidence_1.000_Length_968
Locus_11249_Transcript_1/2_Confidence_0.667_Length_1062
Locus_1124_Transcript_1/3_Confidence_0.667_Length_3764	GO:0045931	GO:0048364	GO:0009294	GO:0000956	GO:0016573	GO:0042967	GO:0009536	GO:0000123	GO:0003677	GO:0004402
Locus_11250_Transcript_7/8_Confidence_0.500_Length_3224	GO:0019745	GO:0016310	GO:0016126	GO:0004631	GO:0005524
Locus_11251_Transcript_1/1_Confidence_1.000_Length_2579	GO:0048440	GO:0043481	GO:0010048	GO:0016023	GO:0005634
Locus_11252_Transcript_2/3_Confidence_0.750_Length_1928	GO:0009902	GO:0006364	GO:0010027	GO:0006399	GO:0045037	GO:0016021	GO:0031897	GO:0009535	GO:0005515
Locus_11254_Transcript_1/2_Confidence_0.800_Length_1792	GO:0009789	GO:0016049	GO:0042325	GO:0009926	GO:0000902	GO:0010119	GO:0006499	GO:0048193	GO:0009723	GO:0046686	GO:0005829	GO:0005618	GO:0000159	GO:0005886	GO:0008601
Locus_11255_Transcript_1/1_Confidence_1.000_Length_899
Locus_11256_Transcript_1/2_Confidence_0.667_Length_2810	GO:0006278	GO:0009639	GO:0005634	GO:0003964	GO:0003723	GO:0008270
Locus_11257_Transcript_2/6_Confidence_0.615_Length_2005	GO:0015884	GO:0051958	GO:0015885	GO:0009941	GO:0016020	GO:0015350	GO:0015231
Locus_11258_Transcript_2/5_Confidence_0.615_Length_3377	GO:0000160	GO:0035556	GO:0005982	GO:0042752	GO:0009640	GO:0048574	GO:0051170	GO:0016310	GO:0045892	GO:0000156	GO:0003677	GO:0016301
Locus_1125_Transcript_1/2_Confidence_0.750_Length_1551	GO:0009753	GO:0042546	GO:0005576	GO:0009506	GO:0005886	GO:0005618	GO:0005199
Locus_11260_Transcript_1/3_Confidence_0.500_Length_1869	GO:0009651	GO:0006098	GO:0006900	GO:0006886	GO:0005829	GO:0005730	GO:0005643	GO:0005834	GO:0000166
Locus_11261_Transcript_1/1_Confidence_1.000_Length_847	GO:0048767	GO:0016023	GO:0005774	GO:0005576	GO:0009507
Locus_11262_Transcript_1/1_Confidence_1.000_Length_1003
Locus_11265_Transcript_1/2_Confidence_0.667_Length_2705	GO:0000902	GO:0007010	GO:0005829	GO:0005634	GO:0003779
Locus_11266_Transcript_1/1_Confidence_1.000_Length_783	GO:0010541	GO:0009733	GO:0009741	GO:0009736	GO:0010540	GO:0009506	GO:0005634
Locus_11267_Transcript_1/1_Confidence_1.000_Length_1598	GO:0006810	GO:0008152	GO:0005643	GO:0050403
Locus_11268_Transcript_3/3_Confidence_0.600_Length_1584	GO:0006412	GO:0006184	GO:0042254	GO:0005739	GO:0015934	GO:0009507	GO:0046872	GO:0019843	GO:0003735	GO:0003924	GO:0005525
Locus_1126_Transcript_3/6_Confidence_0.643_Length_2331	GO:0003333	GO:0019013	GO:0030529	GO:0016020	GO:0015171	GO:0003723	GO:0000166
Locus_11270_Transcript_1/1_Confidence_1.000_Length_1975	GO:0009416	GO:0006355	GO:0007165	GO:0005634	GO:0008270	GO:0004871	GO:0003677
Locus_11271_Transcript_1/1_Confidence_1.000_Length_677
Locus_11272_Transcript_5/6_Confidence_0.600_Length_2280
Locus_11273_Transcript_1/1_Confidence_1.000_Length_1830	GO:0046482	GO:0009751	GO:0030259	GO:0009524	GO:0080018	GO:0010294	GO:0080002
Locus_11274_Transcript_1/1_Confidence_1.000_Length_2146	GO:0016117	GO:0009813	GO:0047213
Locus_11275_Transcript_3/3_Confidence_0.571_Length_1091	GO:0000956	GO:0048564	GO:0009793	GO:0030095	GO:0019898	GO:0009570	GO:0009654	GO:0009543	GO:0008270	GO:0003676	GO:0005509
Locus_11276_Transcript_1/1_Confidence_1.000_Length_1906	GO:0055114	GO:0006118	GO:0020037	GO:0033772	GO:0005506	GO:0009055
Locus_11277_Transcript_1/1_Confidence_1.000_Length_1870	GO:0006810	GO:0008152	GO:0005643	GO:0050403
Locus_11279_Transcript_1/2_Confidence_0.750_Length_2656	GO:0006904
Locus_1127_Transcript_3/3_Confidence_0.667_Length_2012	GO:0006200	GO:0009846	GO:0005768	GO:0005802	GO:0005794	GO:0005516	GO:0017110	GO:0016887
Locus_11280_Transcript_3/4_Confidence_0.636_Length_2512
Locus_11281_Transcript_1/2_Confidence_0.750_Length_2501	GO:0006606	GO:0009553	GO:0000469	GO:0009555	GO:0051252	GO:0005737	GO:0004521
Locus_11282_Transcript_4/5_Confidence_0.583_Length_2498	GO:0009058	GO:0009941	GO:0016779
Locus_11283_Transcript_2/2_Confidence_0.667_Length_1993	GO:0015798	GO:0015797	GO:0015795	GO:0015753	GO:0015757	GO:0055085	GO:0015752	GO:0015758	GO:0015793	GO:0055114	GO:0005886	GO:0016021	GO:0005355	GO:0015148	GO:0015575	GO:0005354	GO:0015168	GO:0032440	GO:0005365	GO:0015576
Locus_11284_Transcript_1/1_Confidence_1.000_Length_1160
Locus_11285_Transcript_1/1_Confidence_1.000_Length_1106	GO:0005737
Locus_11286_Transcript_3/11_Confidence_0.559_Length_2260	GO:0000085	GO:0000741	GO:0006406	GO:0016579	GO:0001510	GO:0051604	GO:0016571	GO:0030422	GO:0010388	GO:0009640	GO:0009560	GO:0016567	GO:0010074	GO:0035196	GO:0045893	GO:0009909	GO:0000398	GO:0006606	GO:0006626	GO:0005634
Locus_11287_Transcript_1/1_Confidence_1.000_Length_1583
Locus_11288_Transcript_4/5_Confidence_0.615_Length_2855	GO:0019761	GO:0006777	GO:0005739	GO:0016740
Locus_11289_Transcript_3/4_Confidence_0.500_Length_4215	GO:0007018	GO:0005886	GO:0005871	GO:0005874	GO:0045298	GO:0008017	GO:0005524	GO:0003777
Locus_1128_Transcript_1/6_Confidence_0.643_Length_2820	GO:0009636	GO:0006289	GO:0010224	GO:0005737	GO:0000439	GO:0005657	GO:0004003	GO:0003677	GO:0005524
Locus_11290_Transcript_4/6_Confidence_0.688_Length_3201	GO:0051567	GO:0006346	GO:0031048	GO:0009793	GO:0005829	GO:0005739	GO:0005886	GO:0016787
Locus_11291_Transcript_1/2_Confidence_0.750_Length_2280	GO:0009560	GO:0005886	GO:0005634
Locus_11292_Transcript_1/1_Confidence_1.000_Length_731
Locus_11293_Transcript_1/1_Confidence_1.000_Length_771	GO:0006278	GO:0055085	GO:0015074	GO:0016021	GO:0005634	GO:0003964	GO:0022857	GO:0003723
Locus_11294_Transcript_1/1_Confidence_1.000_Length_1241
Locus_11295_Transcript_3/3_Confidence_0.600_Length_958	GO:0055114	GO:0006979	GO:0005739	GO:0009507	GO:0032542	GO:0003677
Locus_11296_Transcript_1/3_Confidence_0.800_Length_1031	GO:0006623	GO:0006123	GO:0015992	GO:0006118	GO:0005746	GO:0005774	GO:0005886	GO:0045277	GO:0004129	GO:0009055
Locus_11297_Transcript_8/10_Confidence_0.647_Length_3104	GO:0008284	GO:0009793	GO:0005737
Locus_11298_Transcript_1/1_Confidence_1.000_Length_1113
Locus_11299_Transcript_1/1_Confidence_1.000_Length_1643
Locus_1129_Transcript_1/1_Confidence_1.000_Length_1189
Locus_112_Transcript_1/1_Confidence_1.000_Length_1491	GO:0006633	GO:0055114	GO:0042967	GO:0009941	GO:0009570	GO:0005835	GO:0051287	GO:0005507	GO:0004316
Locus_11300_Transcript_1/7_Confidence_0.375_Length_1479	GO:0005634	GO:0005886
Locus_11301_Transcript_1/1_Confidence_1.000_Length_1140	GO:0008270
Locus_11302_Transcript_1/1_Confidence_1.000_Length_2812	GO:0009626	GO:0005886	GO:0043531	GO:0005524	GO:0017111
Locus_11303_Transcript_2/5_Confidence_0.583_Length_3271	GO:0009535
Locus_11304_Transcript_1/2_Confidence_0.800_Length_1251	GO:0009736	GO:0005739
Locus_11305_Transcript_1/1_Confidence_1.000_Length_1152
Locus_11306_Transcript_1/2_Confidence_0.750_Length_1615	GO:0000162	GO:0009739	GO:0009873	GO:0009651	GO:0009753	GO:0042742	GO:0009751	GO:0034976	GO:0006569	GO:0046686	GO:0009684	GO:0009733	GO:0009627	GO:0006571	GO:0009094	GO:0009941	GO:0031965	GO:0009570	GO:0005886	GO:0000781
Locus_11307_Transcript_1/2_Confidence_0.750_Length_639	GO:0009750	GO:0006833	GO:0045492	GO:0080170	GO:0006816	GO:0010106	GO:0009651	GO:0009624	GO:0006826	GO:0048767	GO:0006972	GO:0007030	GO:0006096	GO:0010413	GO:0046686	GO:0009409	GO:0019344	GO:0009737	GO:0009269	GO:0005773
Locus_11308_Transcript_1/2_Confidence_0.750_Length_2364	GO:0006629	GO:0016021	GO:0005737	GO:0016627
Locus_11309_Transcript_1/1_Confidence_1.000_Length_1717	GO:0005525
Locus_1130_Transcript_1/1_Confidence_1.000_Length_551	GO:0055114	GO:0006869	GO:0045893	GO:0008270	GO:0008289	GO:0016491
Locus_11310_Transcript_3/5_Confidence_0.765_Length_3363
Locus_11311_Transcript_1/2_Confidence_0.667_Length_1822
Locus_11312_Transcript_1/1_Confidence_1.000_Length_1717
Locus_11313_Transcript_1/1_Confidence_1.000_Length_1031	GO:0031348	GO:0009867	GO:0009697	GO:0006833	GO:0009862	GO:0010363	GO:0010310	GO:0016045	GO:0010200	GO:0009651	GO:0015706	GO:0006612	GO:0043900	GO:0050832	GO:0042742	GO:0006972	GO:0007030	GO:0006096	GO:0000165	GO:0010167
Locus_11314_Transcript_1/1_Confidence_1.000_Length_916	GO:0005634
Locus_11315_Transcript_1/1_Confidence_1.000_Length_1807	GO:0005829	GO:0005634	GO:0008327
Locus_11316_Transcript_1/1_Confidence_1.000_Length_1598	GO:0010363	GO:0009753	GO:0009739	GO:0009651	GO:0006355	GO:0009751	GO:0009963	GO:0009733	GO:0006612	GO:0009737	GO:0009723	GO:0046686	GO:0080167	GO:0005667	GO:0000785	GO:0008270	GO:0003677	GO:0003700	GO:0003682
Locus_11317_Transcript_1/1_Confidence_1.000_Length_1828	GO:0055085	GO:0006355	GO:0048573	GO:0040029	GO:0030001	GO:0006338	GO:0009536	GO:0016514	GO:0016020	GO:0000785	GO:0008270	GO:0003677	GO:0046873	GO:0003682
Locus_11318_Transcript_3/5_Confidence_0.636_Length_1144	GO:0048193	GO:0000902	GO:0016049	GO:0009536
Locus_11319_Transcript_4/5_Confidence_0.600_Length_3438	GO:0006457	GO:0048573	GO:0006950	GO:0016023	GO:0009507	GO:0005783	GO:0031072
Locus_1131_Transcript_1/1_Confidence_1.000_Length_857	GO:0006412	GO:0042254	GO:0005730	GO:0022625	GO:0016020	GO:0003735
Locus_11320_Transcript_1/1_Confidence_1.000_Length_2211	GO:0016117	GO:0016120	GO:0055114	GO:0009509	GO:0052727	GO:0052728	GO:0045436	GO:0016705
Locus_11321_Transcript_1/1_Confidence_1.000_Length_1310	GO:0031348	GO:0009813	GO:0009595	GO:0009867	GO:0009697	GO:0009862	GO:0010363	GO:0010310	GO:0010200	GO:0006612	GO:0043900	GO:0050832	GO:0042742	GO:0000165	GO:0034976	GO:0001666	GO:0055114	GO:0005737	GO:0045486
Locus_11322_Transcript_1/1_Confidence_1.000_Length_547	GO:0006457	GO:0006950	GO:0005739	GO:0005524
Locus_11323_Transcript_1/2_Confidence_0.800_Length_2257	GO:0005634	GO:0003677
Locus_11324_Transcript_2/3_Confidence_0.778_Length_2057	GO:0043087
Locus_11325_Transcript_1/1_Confidence_1.000_Length_1221	GO:0051252	GO:0003676	GO:0004523
Locus_11326_Transcript_1/1_Confidence_1.000_Length_1164	GO:0006412	GO:0006511	GO:0006626	GO:0042254	GO:0000178	GO:0005840	GO:0005634	GO:0003723	GO:0003735	GO:0004527
Locus_11327_Transcript_7/8_Confidence_0.556_Length_1555	GO:0006508	GO:0042967	GO:0047202	GO:0004185
Locus_11328_Transcript_1/5_Confidence_0.615_Length_1282	GO:0032508	GO:0006281	GO:0000723	GO:0005739	GO:0005657	GO:0003678
Locus_11329_Transcript_1/1_Confidence_1.000_Length_1666	GO:0009611	GO:0009739	GO:0042542	GO:0010227	GO:0010200	GO:0006355	GO:0009651	GO:0048573	GO:0009753	GO:0009751	GO:0009555	GO:0009553	GO:0009409	GO:0009954	GO:0048439	GO:0009733	GO:0016573	GO:0042967	GO:0005774	GO:0005576
Locus_1132_Transcript_3/5_Confidence_0.636_Length_1410	GO:0006468	GO:0046686	GO:0006119	GO:0005829	GO:0016020	GO:0005634	GO:0004672	GO:0030247	GO:0005524	GO:0000287	GO:0004427
Locus_11330_Transcript_1/2_Confidence_0.750_Length_530	GO:0015992	GO:0006754	GO:0006200	GO:0006119	GO:0016021	GO:0005886	GO:0008553	GO:0046872	GO:0005524
Locus_11331_Transcript_2/5_Confidence_0.562_Length_3232	GO:0006278	GO:0005634	GO:0003964	GO:0003677	GO:0003723
Locus_11332_Transcript_1/1_Confidence_1.000_Length_1706	GO:0006281	GO:0006355	GO:0008284	GO:0016573	GO:0042967	GO:0005739	GO:0000123	GO:0008270	GO:0003676	GO:0004402
Locus_11333_Transcript_8/9_Confidence_0.455_Length_3903	GO:0006275	GO:0051567	GO:0008283	GO:0006306	GO:0051726	GO:0006270	GO:0009102	GO:0005739	GO:0004141	GO:0030170	GO:0000287	GO:0004015	GO:0005524
Locus_11334_Transcript_1/3_Confidence_0.800_Length_1780	GO:0055114	GO:0042967	GO:0046486	GO:0006118	GO:0042432	GO:0004144	GO:0020037	GO:0016705	GO:0004497	GO:0005506	GO:0009055	GO:0050616
Locus_11335_Transcript_2/4_Confidence_0.700_Length_997	GO:0007033
Locus_11336_Transcript_2/3_Confidence_0.714_Length_3532	GO:0016558	GO:0048573	GO:0000956	GO:0016567	GO:0006635	GO:0005622	GO:0008270	GO:0003676	GO:0004842
Locus_11337_Transcript_1/1_Confidence_1.000_Length_769	GO:0006355	GO:0005634	GO:0000775	GO:0000785	GO:0003677	GO:0003682
Locus_11338_Transcript_3/4_Confidence_0.500_Length_1968	GO:0006396	GO:0006144	GO:0009536	GO:0003723	GO:0004000
Locus_11339_Transcript_2/3_Confidence_0.667_Length_2321	GO:0005516
Locus_1133_Transcript_1/8_Confidence_0.577_Length_1631	GO:0006952	GO:0009405	GO:0045735
Locus_11340_Transcript_3/5_Confidence_0.500_Length_838
Locus_11341_Transcript_3/3_Confidence_0.667_Length_2088	GO:0016020	GO:0008270
Locus_11342_Transcript_1/1_Confidence_1.000_Length_4465	GO:0006952	GO:0006200	GO:0015886	GO:0015846	GO:0016021	GO:0005886	GO:0015439	GO:0015416	GO:0005524	GO:0015417
Locus_11343_Transcript_1/2_Confidence_0.750_Length_1319	GO:0016020
Locus_11344_Transcript_1/1_Confidence_1.000_Length_1604
Locus_11345_Transcript_1/1_Confidence_1.000_Length_1747	GO:0009753	GO:0009611	GO:0006979	GO:0055114	GO:0006040	GO:0009821	GO:0009505	GO:0005773	GO:0005886	GO:0048046	GO:0005739	GO:0050660	GO:0008762	GO:0050468
Locus_11346_Transcript_1/1_Confidence_1.000_Length_793	GO:0001510	GO:0009640	GO:0006626	GO:0010388	GO:0019013	GO:0005829	GO:0005730	GO:0005732	GO:0005774	GO:0005886
Locus_11347_Transcript_1/2_Confidence_0.750_Length_812	GO:0005739	GO:0003677
Locus_11348_Transcript_1/2_Confidence_0.750_Length_2033	GO:0006468	GO:0009069	GO:0005524	GO:0004674
Locus_11349_Transcript_1/2_Confidence_0.667_Length_1382	GO:0010264	GO:0009507	GO:0016020
Locus_1134_Transcript_9/12_Confidence_0.614_Length_6194	GO:0010075	GO:0009664	GO:0005982	GO:0000272	GO:0005886	GO:0005634
Locus_11350_Transcript_1/1_Confidence_1.000_Length_512
Locus_11351_Transcript_1/1_Confidence_1.000_Length_1354	GO:0006468	GO:0009069	GO:0009507	GO:0005524	GO:0004674
Locus_11352_Transcript_4/4_Confidence_0.556_Length_2276	GO:0009753	GO:0006278	GO:0006855	GO:0042787	GO:0009755	GO:0010150	GO:0042542	GO:0005737	GO:0016020	GO:0005634	GO:0003723	GO:0015238	GO:0003964	GO:0004842	GO:0005515	GO:0015297
Locus_11353_Transcript_1/1_Confidence_1.000_Length_2464	GO:0006464	GO:0051301	GO:0010200	GO:0010091	GO:0015031	GO:0005770	GO:0005769	GO:0000813	GO:0005634	GO:0043130	GO:0016881
Locus_11354_Transcript_1/2_Confidence_0.667_Length_1139	GO:0009739	GO:0005739
Locus_11355_Transcript_3/4_Confidence_0.556_Length_2100
Locus_11356_Transcript_4/7_Confidence_0.625_Length_1692	GO:0055114	GO:0034976	GO:0006457	GO:0006984	GO:0009536	GO:0005789	GO:0005794	GO:0005634	GO:0003756	GO:0016671	GO:0050660
Locus_11357_Transcript_1/1_Confidence_1.000_Length_2449
Locus_11358_Transcript_1/1_Confidence_1.000_Length_1395	GO:0008152	GO:0009506	GO:0005773	GO:0052692
Locus_11359_Transcript_1/2_Confidence_0.750_Length_2909	GO:0006278	GO:0016070	GO:0016023	GO:0003964	GO:0003677	GO:0003723
Locus_1135_Transcript_2/2_Confidence_0.667_Length_1511
Locus_11360_Transcript_2/3_Confidence_0.400_Length_962	GO:0006412	GO:0042254	GO:0005840	GO:0005739	GO:0003735
Locus_11361_Transcript_3/4_Confidence_0.667_Length_1778	GO:0016020	GO:0009941
Locus_11362_Transcript_3/3_Confidence_0.600_Length_789	GO:0048193	GO:0010167	GO:0005634	GO:0005886
Locus_11363_Transcript_2/10_Confidence_0.600_Length_3492	GO:0001510	GO:0000462	GO:0042991	GO:0009165	GO:0006414	GO:0005618	GO:0005730	GO:0009506	GO:0022627	GO:0009507	GO:0005794	GO:0005886	GO:0003735
Locus_11364_Transcript_6/7_Confidence_0.667_Length_3777	GO:0048364	GO:0008219	GO:0009651	GO:0009743	GO:0009733	GO:0009737	GO:0000303	GO:0009863	GO:0016973	GO:0009873	GO:0005634
Locus_11366_Transcript_2/2_Confidence_0.667_Length_852	GO:0005634
Locus_11368_Transcript_1/2_Confidence_0.750_Length_2036	GO:0008270
Locus_11369_Transcript_1/1_Confidence_1.000_Length_581	GO:0006278	GO:0015074	GO:0051252	GO:0005739	GO:0004523	GO:0003964	GO:0003723
Locus_1136_Transcript_3/6_Confidence_0.615_Length_7000	GO:0009630	GO:0000226	GO:0007131	GO:0051567	GO:0006342	GO:0006886	GO:0010564	GO:0016572	GO:0007129	GO:0009920	GO:0009524	GO:0005874	GO:0005819	GO:0009506	GO:0009574	GO:0030981	GO:0045298	GO:0008017
Locus_11370_Transcript_1/2_Confidence_0.750_Length_1704	GO:0007126	GO:0006282	GO:0005739
Locus_11372_Transcript_5/5_Confidence_0.600_Length_3833	GO:0005739
Locus_11373_Transcript_1/2_Confidence_0.800_Length_2119	GO:0010075	GO:0005982	GO:0005985	GO:0009117	GO:0009505	GO:0009506	GO:0005886	GO:0005774	GO:0009507	GO:0048046	GO:0009044	GO:0008422
Locus_11374_Transcript_1/3_Confidence_0.400_Length_1140
Locus_11375_Transcript_2/3_Confidence_0.600_Length_4842	GO:0006952	GO:0043531
Locus_11376_Transcript_4/4_Confidence_0.700_Length_848
Locus_11377_Transcript_6/7_Confidence_0.600_Length_2383
Locus_11378_Transcript_1/1_Confidence_1.000_Length_981	GO:0016556	GO:0009535	GO:0005739
Locus_11379_Transcript_1/3_Confidence_0.667_Length_627	GO:0010411	GO:0080022	GO:0009739	GO:0009409	GO:0009741	GO:0009408	GO:0042545	GO:0009733	GO:0007568	GO:0048765	GO:0009832	GO:0009612	GO:0009505	GO:0016023	GO:0005794	GO:0005886	GO:0048046	GO:0016762	GO:0080039	GO:0033946
Locus_1137_Transcript_6/10_Confidence_0.150_Length_3124	GO:0009664	GO:0042546	GO:0016021	GO:0005618	GO:0005199
Locus_11380_Transcript_2/2_Confidence_0.667_Length_2686	GO:0006346	GO:0031048	GO:0016246	GO:0090241	GO:0006344	GO:0008283	GO:0009294	GO:0016572	GO:0044030	GO:0006349	GO:0006200	GO:0032197	GO:0051574	GO:0000786	GO:0005657	GO:0016740	GO:0003677	GO:0004003	GO:0005524
Locus_11381_Transcript_1/1_Confidence_1.000_Length_706
Locus_11382_Transcript_1/1_Confidence_1.000_Length_989	GO:0034976	GO:0030244	GO:0006886	GO:0005982	GO:0005985	GO:0006011	GO:0016021	GO:0030134	GO:0005789	GO:0005794	GO:0008320	GO:0016760
Locus_11383_Transcript_2/2_Confidence_0.750_Length_3744	GO:0006952	GO:0006470	GO:0043531	GO:0004721	GO:0005524	GO:0017111
Locus_11384_Transcript_1/1_Confidence_1.000_Length_832	GO:0001510	GO:0005730	GO:0005732	GO:0019013	GO:0016604	GO:0005829
Locus_11385_Transcript_3/4_Confidence_0.625_Length_2001	GO:0003333	GO:0015824	GO:0005886	GO:0016021	GO:0015171
Locus_11386_Transcript_3/3_Confidence_0.667_Length_1349	GO:0035335	GO:0000188	GO:0006661	GO:0009733	GO:0009737	GO:0006570	GO:0005739	GO:0005634	GO:0004725	GO:0008138	GO:0033549
Locus_11387_Transcript_1/1_Confidence_1.000_Length_1151	GO:0048638	GO:0016049	GO:0071365	GO:0046622	GO:0009742	GO:0008284	GO:0005739	GO:0009536	GO:0005783
Locus_11388_Transcript_2/3_Confidence_0.500_Length_1225	GO:0051788	GO:0043161	GO:0006891	GO:0006820	GO:0071722	GO:0045048	GO:0006200	GO:0043248	GO:0016020	GO:0009507	GO:0005783	GO:0005515	GO:0046872	GO:0016887	GO:0005524
Locus_11389_Transcript_3/3_Confidence_0.600_Length_1544	GO:0010394	GO:0045488	GO:0000139	GO:0005768	GO:0005886	GO:0005774	GO:0005802	GO:0009535
Locus_1138_Transcript_2/4_Confidence_0.444_Length_1451	GO:0005634	GO:0009507
Locus_11390_Transcript_1/1_Confidence_1.000_Length_1054	GO:0031225
Locus_11391_Transcript_1/2_Confidence_0.667_Length_641
Locus_11392_Transcript_1/1_Confidence_1.000_Length_1054	GO:0016192	GO:0005802	GO:0005829	GO:0005783	GO:0005794	GO:0005768	GO:0009507	GO:0005515
Locus_11393_Transcript_1/1_Confidence_1.000_Length_2627	GO:0009624	GO:0006857	GO:0034755	GO:0010043	GO:0010039	GO:0048316	GO:0005886	GO:0016021	GO:0015198	GO:0005381	GO:0051980
Locus_11394_Transcript_2/2_Confidence_0.500_Length_1694	GO:0016020
Locus_11395_Transcript_1/1_Confidence_1.000_Length_720
Locus_11396_Transcript_2/3_Confidence_0.400_Length_964	GO:0032786	GO:0000394	GO:0006366	GO:0006448	GO:0005634	GO:0005840	GO:0003746	GO:0008270
Locus_11399_Transcript_1/8_Confidence_0.600_Length_1214	GO:0043043	GO:0006448	GO:0009507	GO:0005739	GO:0005840	GO:0003746
Locus_1139_Transcript_4/5_Confidence_0.636_Length_1841	GO:0006301	GO:0006655	GO:0019432	GO:0006651	GO:0042967	GO:0005783	GO:0005886	GO:0004366
Locus_113_Transcript_1/2_Confidence_1.000_Length_1440
Locus_11401_Transcript_1/1_Confidence_1.000_Length_1053
Locus_11402_Transcript_2/4_Confidence_0.667_Length_2627	GO:0016458	GO:0000012	GO:0006310	GO:0051103	GO:0048449	GO:0006302	GO:0006289	GO:0006273	GO:0009909	GO:0034968	GO:0009536	GO:0005694	GO:0005634	GO:0005739	GO:0003677	GO:0003910	GO:0005524
Locus_11403_Transcript_1/2_Confidence_0.750_Length_1458	GO:0015706	GO:0010214	GO:0010167	GO:0046482	GO:0010030	GO:0033611	GO:0046686	GO:0050832	GO:0046487	GO:0006744	GO:0009506	GO:0009570	GO:0048046	GO:0050203	GO:0008756	GO:0016208
Locus_11404_Transcript_2/4_Confidence_0.700_Length_3321	GO:0005634	GO:0009536
Locus_11405_Transcript_9/10_Confidence_0.490_Length_2592	GO:0009793
Locus_11406_Transcript_3/4_Confidence_0.500_Length_1593	GO:0055114	GO:0046029	GO:0008270
Locus_11407_Transcript_1/2_Confidence_0.750_Length_708	GO:0015693	GO:0016020	GO:0015095
Locus_11408_Transcript_1/1_Confidence_1.000_Length_3126	GO:0043247	GO:0006312	GO:0050826	GO:0010332	GO:0007131	GO:0009793	GO:0009220	GO:0045132	GO:0000724	GO:0007141	GO:0042138	GO:0009640	GO:0009560	GO:0019915	GO:0051026	GO:0010182	GO:0009933	GO:0016444	GO:0016567	GO:0009845
Locus_11409_Transcript_3/3_Confidence_0.571_Length_1345	GO:0071369	GO:0071281	GO:0071732	GO:0055114	GO:0009813	GO:0005737	GO:0005506	GO:0050589
Locus_1140_Transcript_5/6_Confidence_0.600_Length_1950	GO:0009955	GO:0006094	GO:0009220	GO:0006913	GO:0006412	GO:0001510	GO:0009651	GO:0008283	GO:0010015	GO:0009965	GO:0006096	GO:0046686	GO:0042254	GO:0005773	GO:0009507	GO:0005794	GO:0022625	GO:0005730	GO:0005886	GO:0008097
Locus_11410_Transcript_1/1_Confidence_1.000_Length_1007	GO:0030245	GO:0055114	GO:0005982	GO:0005985	GO:0006118	GO:0005886	GO:0031225	GO:0016162	GO:0005507	GO:0030247	GO:0009055
Locus_11412_Transcript_1/1_Confidence_1.000_Length_768	GO:0009753	GO:0009693	GO:0009414	GO:0006457	GO:0009611	GO:0042538	GO:0009733	GO:0010200	GO:0051336	GO:0010583	GO:0009738	GO:0009723	GO:0080167	GO:0009612	GO:0005829	GO:0009506	GO:0005576	GO:0005634	GO:0005886	GO:0005507
Locus_11413_Transcript_1/1_Confidence_1.000_Length_1958	GO:0009536	GO:0016020
Locus_11414_Transcript_1/2_Confidence_0.750_Length_2827	GO:0031347	GO:0009860	GO:0005886	GO:0016787
Locus_11415_Transcript_2/2_Confidence_0.750_Length_1514	GO:0005982	GO:0005985	GO:0005576	GO:0005773	GO:0005739	GO:0004650
Locus_11416_Transcript_1/2_Confidence_0.875_Length_878	GO:0009651	GO:0055114	GO:0046487	GO:0006801	GO:0005576	GO:0005618	GO:0031012	GO:0050162	GO:0004784	GO:0045735	GO:0030145
Locus_11417_Transcript_1/1_Confidence_1.000_Length_780
Locus_11419_Transcript_1/1_Confidence_1.000_Length_1237	GO:0005759	GO:0005507
Locus_1141_Transcript_1/1_Confidence_1.000_Length_1132	GO:0031047	GO:0006275	GO:0000911	GO:0016569	GO:0010389	GO:0000956	GO:0051225	GO:0010440	GO:0006342	GO:0007050	GO:0042023	GO:0045736	GO:0000280	GO:0005737	GO:0005634	GO:0016301	GO:0030332	GO:0004861
Locus_11420_Transcript_1/3_Confidence_0.667_Length_1110
Locus_11422_Transcript_1/7_Confidence_0.533_Length_3605	GO:0000278	GO:0006396	GO:0000042	GO:0030244	GO:0009630	GO:0005802
Locus_11423_Transcript_1/2_Confidence_0.800_Length_5267	GO:0000278	GO:0043247	GO:0031048	GO:0010332	GO:0007131	GO:0045492	GO:0032504	GO:0045132	GO:0042138	GO:0008284	GO:0006396	GO:0032204	GO:0010413	GO:0007129	GO:0045893	GO:0007062	GO:0031011	GO:0003677
Locus_11424_Transcript_1/2_Confidence_0.750_Length_3066	GO:0009744	GO:0009750	GO:0000023	GO:0019252	GO:0005992	GO:0043085	GO:0005985	GO:0005829	GO:0005739	GO:0005634	GO:0003825	GO:0004805
Locus_11425_Transcript_2/3_Confidence_0.625_Length_2499	GO:0009452	GO:0001510	GO:0008168
Locus_11426_Transcript_6/8_Confidence_0.556_Length_2161	GO:0046520	GO:0016126	GO:0016021
Locus_11427_Transcript_1/1_Confidence_1.000_Length_804
Locus_11429_Transcript_3/3_Confidence_0.600_Length_1855	GO:0006355	GO:0080147	GO:0005634	GO:0005667	GO:0003677	GO:0046983	GO:0003700
Locus_1142_Transcript_3/4_Confidence_0.625_Length_1261	GO:0010020	GO:0051302	GO:0017009	GO:0000302	GO:0009707
Locus_11430_Transcript_1/1_Confidence_1.000_Length_742
Locus_11431_Transcript_1/1_Confidence_1.000_Length_1604	GO:0009231	GO:0008531	GO:0016787
Locus_11432_Transcript_3/3_Confidence_0.600_Length_1302	GO:0009737	GO:0005739	GO:0009536	GO:0005886	GO:0005516
Locus_11433_Transcript_2/3_Confidence_0.667_Length_864	GO:0042967	GO:0008080
Locus_11434_Transcript_1/1_Confidence_1.000_Length_861	GO:0005777	GO:0047617
Locus_11435_Transcript_1/2_Confidence_0.800_Length_1099	GO:0055114	GO:0050660	GO:0030554	GO:0016614
Locus_11436_Transcript_1/1_Confidence_1.000_Length_3681	GO:0005739	GO:0009507
Locus_11437_Transcript_1/1_Confidence_1.000_Length_1100	GO:0009414	GO:0009651	GO:0034605	GO:0045893	GO:0005634	GO:0005667	GO:0003677	GO:0003700
Locus_11439_Transcript_1/1_Confidence_1.000_Length_1153	GO:0009853	GO:0006241	GO:0006165	GO:0006183	GO:0006228	GO:0019932	GO:0006979	GO:0006144	GO:0006206	GO:0005743	GO:0005794	GO:0005829	GO:0009543	GO:0005634	GO:0008270	GO:0004550	GO:0050897	GO:0005524
Locus_1143_Transcript_8/9_Confidence_0.455_Length_1963	GO:0006073	GO:0005794	GO:0005618	GO:0048046	GO:0004553	GO:0016762
Locus_11441_Transcript_5/6_Confidence_0.579_Length_1390	GO:0001676	GO:0030497	GO:0009941	GO:0008922	GO:0004467
Locus_11442_Transcript_1/1_Confidence_1.000_Length_1243	GO:0055114	GO:0006699	GO:0008207	GO:0055041	GO:0047044
Locus_11443_Transcript_1/2_Confidence_0.750_Length_1305	GO:0006598	GO:0009805	GO:0009753	GO:0010224	GO:0009611	GO:0006857	GO:0009751	GO:0042398	GO:2000762	GO:0045892	GO:0005634	GO:0005667	GO:0000785	GO:0003677	GO:0003700	GO:0003682
Locus_11444_Transcript_2/3_Confidence_0.714_Length_1899	GO:0009627	GO:0034976	GO:0009817	GO:0009723	GO:0006118	GO:0005829	GO:0015035
Locus_11445_Transcript_1/1_Confidence_1.000_Length_1802	GO:0010588	GO:0010087	GO:0010305	GO:0048366	GO:0016023
Locus_11446_Transcript_1/1_Confidence_1.000_Length_669	GO:0009965	GO:0003677
Locus_11448_Transcript_10/12_Confidence_0.174_Length_3867	GO:0055085	GO:0006813	GO:0008076	GO:0005249
Locus_11449_Transcript_6/7_Confidence_0.389_Length_2152	GO:0050826	GO:0034970	GO:0016458	GO:0009793	GO:0006406	GO:0009220	GO:0048449	GO:0009640	GO:0019915	GO:0010182	GO:0009933	GO:0016567	GO:0034971	GO:0009845	GO:0010074	GO:0010228	GO:0034972	GO:0009909	GO:0019919	GO:0034968
Locus_1144_Transcript_2/2_Confidence_0.667_Length_1171	GO:0000413	GO:0006457	GO:0006355	GO:0015996	GO:0005667	GO:0000785	GO:0003677	GO:0003755	GO:0003700	GO:0003682
Locus_11451_Transcript_3/4_Confidence_0.556_Length_1914	GO:0006085	GO:0015937	GO:0016310	GO:0006487	GO:0015940	GO:0005829	GO:0005524	GO:0004594
Locus_11452_Transcript_3/3_Confidence_0.714_Length_1043	GO:0005739
Locus_11453_Transcript_1/1_Confidence_1.000_Length_884
Locus_11454_Transcript_3/5_Confidence_0.636_Length_1627	GO:0006364	GO:0032259	GO:0015031	GO:0005730	GO:0008168
Locus_11455_Transcript_3/7_Confidence_0.667_Length_2767	GO:0009620	GO:0080086	GO:0040007	GO:0009693	GO:0009873	GO:0010200	GO:0009753	GO:0009555	GO:0009695	GO:0009901	GO:0052542	GO:0034440	GO:0031408	GO:0009570	GO:0009534	GO:0005506	GO:0016165
Locus_11456_Transcript_1/1_Confidence_1.000_Length_548
Locus_11457_Transcript_1/1_Confidence_1.000_Length_723
Locus_11458_Transcript_1/2_Confidence_0.667_Length_3110	GO:0043044	GO:0005634	GO:0000785	GO:0004386	GO:0003677	GO:0005524	GO:0016740	GO:0031491
Locus_11459_Transcript_1/3_Confidence_0.714_Length_2418	GO:0010363	GO:0009625	GO:0009862	GO:0031348	GO:0009963	GO:0006612	GO:0016021	GO:0005886	GO:0004497
Locus_1145_Transcript_1/1_Confidence_1.000_Length_1262
Locus_11460_Transcript_2/3_Confidence_0.714_Length_722	GO:0006412	GO:0042254	GO:0005840	GO:0003735
Locus_11461_Transcript_1/2_Confidence_0.800_Length_1859	GO:0031348	GO:0009867	GO:0009697	GO:0035304	GO:0009862	GO:0010363	GO:0006412	GO:0010310	GO:0001510	GO:0006355	GO:0006612	GO:0050832	GO:0042742	GO:0000165	GO:0001666	GO:0006364	GO:0022625	GO:0005730	GO:0003735	GO:0003824
Locus_11462_Transcript_1/2_Confidence_0.750_Length_1165	GO:0045492	GO:0009693	GO:0016926	GO:0006468	GO:0050665	GO:0010228	GO:0010413	GO:2000652	GO:0045893	GO:0005634	GO:0005667	GO:0004672	GO:0003677	GO:0003700	GO:0005524
Locus_11463_Transcript_1/1_Confidence_1.000_Length_629	GO:0000145	GO:0005829	GO:0005886
Locus_11464_Transcript_1/2_Confidence_0.667_Length_2589	GO:0005739
Locus_11465_Transcript_1/2_Confidence_0.750_Length_2098
Locus_11466_Transcript_1/1_Confidence_1.000_Length_1730	GO:0010207	GO:0009658	GO:0006508	GO:0005886	GO:0016021	GO:0009706	GO:0004222
Locus_11467_Transcript_3/3_Confidence_0.750_Length_1528	GO:0009646	GO:0055114	GO:0019243	GO:0006552	GO:0009228	GO:0006118	GO:0005740	GO:0004174	GO:0051536	GO:0009055
Locus_11468_Transcript_1/4_Confidence_0.625_Length_1668	GO:0000278	GO:0006396	GO:0009507	GO:0005739
Locus_11469_Transcript_1/3_Confidence_0.600_Length_1365	GO:0006810	GO:0000813	GO:0005802	GO:0005794	GO:0005634	GO:0005515	GO:0005215
Locus_1146_Transcript_2/8_Confidence_0.600_Length_1226
Locus_11470_Transcript_1/1_Confidence_1.000_Length_1778	GO:0006355	GO:0009408	GO:0000956	GO:0005634	GO:0005667	GO:0043565	GO:0003700
Locus_11471_Transcript_2/3_Confidence_0.714_Length_3441	GO:0010390	GO:0009965	GO:0008033	GO:0010228	GO:0033523	GO:0045893	GO:0007346	GO:0043687	GO:0010162	GO:0005737	GO:0005634	GO:0008270	GO:0016874	GO:0042803	GO:0016783
Locus_11472_Transcript_3/3_Confidence_0.667_Length_2138	GO:0009926	GO:0055085	GO:0015992	GO:0016021	GO:0009672
Locus_11473_Transcript_2/3_Confidence_0.750_Length_2313	GO:0010286	GO:0009740	GO:0009873	GO:0009835	GO:0008219	GO:0045893	GO:0006952	GO:0010162	GO:0005737	GO:0005886	GO:0005634	GO:0005667	GO:0003677	GO:0003700
Locus_11474_Transcript_2/2_Confidence_0.667_Length_1550	GO:0005737
Locus_11475_Transcript_1/1_Confidence_1.000_Length_3121
Locus_11476_Transcript_3/6_Confidence_0.400_Length_922	GO:0006164	GO:0005634	GO:0009536	GO:0005739
Locus_11477_Transcript_1/1_Confidence_1.000_Length_1455	GO:0005739
Locus_11478_Transcript_3/6_Confidence_0.467_Length_2088
Locus_11479_Transcript_2/2_Confidence_0.667_Length_1314	GO:0043161	GO:0042742	GO:0051788	GO:0080129	GO:0010043	GO:0006446	GO:0019773	GO:0009507	GO:0022626	GO:0005634	GO:0003743	GO:0004298
Locus_1147_Transcript_14/21_Confidence_0.156_Length_2027	GO:0009269	GO:0009409	GO:0009737	GO:0032259	GO:0009651	GO:0005768	GO:0005794	GO:0005802	GO:0008168
Locus_11480_Transcript_3/5_Confidence_0.600_Length_2603	GO:0006355	GO:0009409	GO:0043090	GO:0010200	GO:0006888	GO:0050832	GO:0005634	GO:0005667	GO:0008270	GO:0003676	GO:0003700
Locus_11483_Transcript_4/4_Confidence_0.667_Length_3132	GO:0009662	GO:0048598	GO:0009658	GO:0048481	GO:0010207	GO:0045037	GO:0031359	GO:0005774	GO:0010006	GO:0005886	GO:0015450
Locus_11484_Transcript_1/1_Confidence_1.000_Length_1123
Locus_11485_Transcript_1/2_Confidence_0.750_Length_2201
Locus_11486_Transcript_2/2_Confidence_0.667_Length_1404	GO:0042254	GO:0005840	GO:0005634	GO:0008270
Locus_11487_Transcript_5/5_Confidence_0.600_Length_1172	GO:0005886	GO:0009706
Locus_11488_Transcript_3/6_Confidence_0.682_Length_4138	GO:0009506	GO:0009536	GO:0005886
Locus_11489_Transcript_4/5_Confidence_0.692_Length_3312	GO:0090305	GO:0051252	GO:0003676	GO:0004523
Locus_1148_Transcript_1/1_Confidence_1.000_Length_2538	GO:0009611	GO:0009620	GO:0009867	GO:0010363	GO:0009718	GO:0010200	GO:0006612	GO:0043069	GO:0043619	GO:0051090	GO:2000068	GO:0009695	GO:0009738	GO:0055114	GO:0009963	GO:0045893	GO:0009863	GO:0009269	GO:0005634	GO:0005667
Locus_11490_Transcript_3/4_Confidence_0.700_Length_1889	GO:0006355	GO:0032876	GO:0009410	GO:0008284	GO:0005667	GO:0005634	GO:0003677	GO:0005515	GO:0003700
Locus_11491_Transcript_2/3_Confidence_0.667_Length_3050	GO:0046777	GO:0006284	GO:0009637	GO:0010155	GO:0006306	GO:0008725
Locus_11492_Transcript_1/3_Confidence_0.714_Length_1140	GO:0009697	GO:0009738	GO:2000038	GO:0010229	GO:0010363	GO:0010200	GO:0010227	GO:0031348	GO:0050832	GO:0043069	GO:0009867	GO:0009595	GO:0042742	GO:0030968	GO:0006612	GO:0010310	GO:2000037	GO:0015824	GO:0009862	GO:0035304
Locus_11493_Transcript_1/2_Confidence_0.750_Length_1224	GO:0016192	GO:0006301	GO:0009753	GO:0034219	GO:0015770	GO:0009620	GO:0009695	GO:0010200	GO:0006812	GO:0090406	GO:0005794	GO:0005887	GO:0003676	GO:0008506	GO:0000166
Locus_11494_Transcript_4/4_Confidence_0.500_Length_2037	GO:0046855	GO:0052542	GO:0009753	GO:0055114	GO:0009845	GO:0009414	GO:0009611	GO:0042538	GO:0009733	GO:0046856	GO:0046854	GO:0009738	GO:0009723	GO:0032957	GO:0005737	GO:0004445	GO:0032440
Locus_11495_Transcript_3/4_Confidence_0.667_Length_1454	GO:0000085	GO:0009414	GO:0009944	GO:0009220	GO:0001510	GO:0016575	GO:0009651	GO:0010388	GO:0045892	GO:0009640	GO:0009294	GO:0000478	GO:0006164	GO:0009737	GO:0005730	GO:0000118	GO:0004525	GO:0004407	GO:0008270	GO:0004386
Locus_11496_Transcript_2/3_Confidence_0.714_Length_1890
Locus_11497_Transcript_3/3_Confidence_0.500_Length_2091
Locus_11498_Transcript_2/4_Confidence_0.700_Length_3448	GO:0016310	GO:0009536	GO:0016301
Locus_11499_Transcript_1/2_Confidence_0.750_Length_1088	GO:0006355	GO:0009873	GO:0005634	GO:0005667	GO:0003677	GO:0003700
Locus_1149_Transcript_6/8_Confidence_0.571_Length_2390	GO:0055114	GO:0042816	GO:0050236
Locus_114_Transcript_2/5_Confidence_0.500_Length_1714	GO:0001510	GO:0005730	GO:0009536
Locus_11500_Transcript_4/5_Confidence_0.692_Length_1665	GO:0005829	GO:0030276
Locus_11501_Transcript_1/4_Confidence_0.625_Length_1639	GO:0006355	GO:0010228	GO:2000025	GO:0048653	GO:0005634	GO:0005667	GO:0003677	GO:0003700
Locus_11502_Transcript_3/5_Confidence_0.667_Length_934	GO:0016020
Locus_11503_Transcript_3/3_Confidence_0.600_Length_1498	GO:0005739	GO:0046872
Locus_11504_Transcript_2/3_Confidence_0.400_Length_1863	GO:0070838	GO:0030003	GO:0016021	GO:0009507
Locus_11505_Transcript_2/5_Confidence_0.650_Length_2786	GO:0019605	GO:0006083	GO:0006097	GO:0006094	GO:0006096	GO:0019643	GO:0006744	GO:0005777	GO:0005739	GO:0016208	GO:0047760	GO:0003987	GO:0008756
Locus_11506_Transcript_1/2_Confidence_0.750_Length_1922	GO:0006355	GO:0005975	GO:0008380	GO:0009737	GO:0005739	GO:0005634	GO:0004553
Locus_11507_Transcript_1/2_Confidence_0.750_Length_1745	GO:2000014	GO:0010048	GO:0006355	GO:0006349	GO:0016571	GO:0043078	GO:0080008	GO:0005834	GO:0005667	GO:0003700	GO:0000166
Locus_11508_Transcript_1/1_Confidence_1.000_Length_5785	GO:0006952	GO:0043531
Locus_11509_Transcript_6/8_Confidence_0.722_Length_3493	GO:0009630	GO:0048767	GO:0010540	GO:0010315	GO:0006200	GO:0009735	GO:0006865	GO:0015734	GO:0006855	GO:0015886	GO:0016021	GO:0005886	GO:0015411	GO:0008559	GO:0015439	GO:0005524
Locus_1150_Transcript_3/4_Confidence_0.778_Length_2881	GO:0009086	GO:0035999	GO:0055114	GO:0005829	GO:0004489
Locus_11510_Transcript_1/1_Confidence_1.000_Length_2149	GO:0006468	GO:0055114	GO:0007169	GO:0009069	GO:0016021	GO:0016023	GO:0005886	GO:0004674	GO:0005524	GO:0032440
Locus_11511_Transcript_2/3_Confidence_0.600_Length_1252	GO:0006468	GO:0006626	GO:0051604	GO:0006351	GO:0006144	GO:0006206	GO:0000418	GO:0005665	GO:0016023	GO:0009507	GO:0005886	GO:0005730	GO:0003899	GO:0004672	GO:0003677	GO:0005524
Locus_11512_Transcript_4/5_Confidence_0.600_Length_2220	GO:0055114	GO:0009744	GO:0009750	GO:0006552	GO:0006118	GO:0006550	GO:0006574	GO:0005759	GO:0005524	GO:0008470	GO:0050660
Locus_11513_Transcript_6/7_Confidence_0.562_Length_2334	GO:0016117	GO:0006694	GO:0016102	GO:0009507	GO:0016767
Locus_11514_Transcript_5/5_Confidence_0.636_Length_2114	GO:0006468	GO:0042549	GO:0009069	GO:0009579	GO:0005524	GO:0004674
Locus_11515_Transcript_3/4_Confidence_0.583_Length_623	GO:0031408	GO:0055114	GO:0005739	GO:0016629	GO:0010181
Locus_11516_Transcript_1/1_Confidence_1.000_Length_2931	GO:0046777	GO:0048544	GO:0009069	GO:0005739	GO:0005886	GO:0004674	GO:0031625	GO:0005524	GO:0004715	GO:0030246
Locus_11517_Transcript_2/11_Confidence_0.522_Length_3029	GO:0048573	GO:0006265	GO:0006268	GO:0009536	GO:0005694	GO:0003917	GO:0003677
Locus_11518_Transcript_1/2_Confidence_0.500_Length_1094	GO:0016023	GO:0005773	GO:0005618
Locus_11519_Transcript_1/1_Confidence_1.000_Length_672	GO:0016310	GO:0009817	GO:0006094	GO:0046686	GO:0016036	GO:0006099	GO:0015976	GO:0005829	GO:0005730	GO:0016020	GO:0004612	GO:0005524	GO:0016301
Locus_1151_Transcript_7/12_Confidence_0.535_Length_4334	GO:0006200	GO:0005657	GO:0004003	GO:0003677	GO:0005524	GO:0008568
Locus_11520_Transcript_6/7_Confidence_0.556_Length_1823	GO:0006508	GO:0005886	GO:0031969	GO:0016021	GO:0004252
Locus_11521_Transcript_5/6_Confidence_0.571_Length_3955	GO:0006508	GO:0006499	GO:0009966	GO:0016485	GO:0009853	GO:0005739	GO:0016021	GO:0009506	GO:0005774	GO:0005783	GO:0005794	GO:0005886	GO:0008233
Locus_11522_Transcript_3/3_Confidence_0.600_Length_1124
Locus_11523_Transcript_2/3_Confidence_0.714_Length_943	GO:0043447	GO:0010025	GO:0000038	GO:0006633	GO:0055114	GO:0048235	GO:0006723	GO:0016021	GO:0005886	GO:0016491	GO:0000166	GO:0005506
Locus_11524_Transcript_2/2_Confidence_0.800_Length_1041
Locus_11525_Transcript_1/4_Confidence_0.667_Length_1295	GO:0006446	GO:0005840	GO:0003743
Locus_11526_Transcript_4/6_Confidence_0.688_Length_3627	GO:0008152	GO:0016020	GO:0005794	GO:0050508
Locus_11527_Transcript_5/10_Confidence_0.520_Length_2502	GO:0006623	GO:0007030	GO:0048193	GO:0006904	GO:0009306	GO:0007033	GO:0009705	GO:0005829	GO:0008565
Locus_11528_Transcript_1/1_Confidence_1.000_Length_1414	GO:0043461	GO:0005739
Locus_11529_Transcript_2/2_Confidence_0.667_Length_1875	GO:0031348	GO:0009595	GO:0009867	GO:0009697	GO:0035304	GO:0009862	GO:0010363	GO:0009816	GO:0010310	GO:0002679	GO:0010200	GO:0006355	GO:0043900	GO:0006612	GO:0050832	GO:0043069	GO:0010618	GO:0000165	GO:0001666	GO:0010150
Locus_1152_Transcript_3/3_Confidence_0.750_Length_3235	GO:0006623	GO:0006896	GO:0006487	GO:0009536	GO:0016023	GO:0017119	GO:0005802	GO:0005783	GO:0005634	GO:0005887	GO:0005509	GO:0009940
Locus_11530_Transcript_1/1_Confidence_1.000_Length_3848
Locus_11531_Transcript_3/3_Confidence_0.600_Length_2850	GO:0006468	GO:0019243	GO:0006508	GO:0046686	GO:0005829	GO:0005739	GO:0009570	GO:0048046	GO:0004672	GO:0046872	GO:0004222	GO:0005524
Locus_11532_Transcript_1/2_Confidence_0.667_Length_1588
Locus_11533_Transcript_2/2_Confidence_0.667_Length_1267	GO:0005576	GO:0005739
Locus_11535_Transcript_1/1_Confidence_1.000_Length_2233	GO:0000085	GO:0009853	GO:0009793	GO:0009220	GO:0010388	GO:0009640	GO:0006626	GO:0005744
Locus_11536_Transcript_2/3_Confidence_0.714_Length_3242	GO:0016020	GO:0005794	GO:0008270	GO:0016740
Locus_11537_Transcript_1/2_Confidence_0.667_Length_2033	GO:0006468	GO:0009069	GO:0009507	GO:0005524	GO:0004674
Locus_11538_Transcript_1/1_Confidence_1.000_Length_845	GO:0003676	GO:0000166
Locus_11539_Transcript_7/8_Confidence_0.545_Length_2185	GO:0055114	GO:0016491	GO:0010181
Locus_1153_Transcript_6/6_Confidence_0.583_Length_2662	GO:0008284	GO:0016021
Locus_11540_Transcript_1/2_Confidence_0.750_Length_2874	GO:0009845	GO:0045893	GO:0005634	GO:0005667	GO:0008270	GO:0043565	GO:0003700
Locus_11541_Transcript_3/4_Confidence_0.700_Length_3587	GO:0008380	GO:0016592	GO:0005886	GO:0005829	GO:0009536	GO:0070063
Locus_11542_Transcript_1/2_Confidence_0.667_Length_747
Locus_11543_Transcript_3/3_Confidence_0.600_Length_1200	GO:0007010	GO:0051788	GO:0009853	GO:0006094	GO:0006833	GO:0006623	GO:0009651	GO:0010498	GO:0000902	GO:0007033	GO:0080129	GO:0006863	GO:0006972	GO:0006511	GO:0007030	GO:0006096	GO:0006888	GO:0046686	GO:0009266	GO:0016049
Locus_11544_Transcript_1/1_Confidence_1.000_Length_1779	GO:0007049	GO:0008360	GO:0051301	GO:0019277	GO:0009252	GO:0005737	GO:0008760
Locus_11545_Transcript_2/3_Confidence_0.714_Length_3297	GO:0006468	GO:0034976	GO:0002679	GO:0010200	GO:0010583	GO:0009407	GO:0006984	GO:0009069	GO:0016023	GO:0005576	GO:0005886	GO:0004674	GO:0030247	GO:0005524	GO:0046983	GO:0004715
Locus_11546_Transcript_2/3_Confidence_0.714_Length_1877	GO:0005634
Locus_11547_Transcript_1/1_Confidence_1.000_Length_1937
Locus_11548_Transcript_1/1_Confidence_1.000_Length_861	GO:0009693	GO:0048573	GO:0051604	GO:0007067	GO:0006886	GO:0016021	GO:0005744	GO:0005741	GO:0009941	GO:0015450
Locus_11549_Transcript_2/2_Confidence_0.667_Length_5578	GO:0016116	GO:0048653	GO:0010363	GO:0009910	GO:0006461	GO:0006355	GO:0031062	GO:0009555	GO:0010223	GO:0009553	GO:0051568	GO:0010452	GO:0048481	GO:0040029	GO:0005694	GO:0005634	GO:0005739	GO:0046975	GO:0008270	GO:0003677
Locus_1154_Transcript_1/1_Confidence_1.000_Length_3662	GO:0006952	GO:0006200	GO:0007018	GO:0009607	GO:0005874	GO:0005871	GO:0005737	GO:0045298	GO:0003777	GO:0008017	GO:0005524	GO:0016887
Locus_11551_Transcript_4/5_Confidence_0.357_Length_4337	GO:0045892	GO:0009738	GO:0009407	GO:0010363	GO:0031348	GO:0050832	GO:0043069	GO:0016036	GO:0042631	GO:0009867	GO:0048527	GO:0030968	GO:0080129	GO:0006612	GO:0009733	GO:0007568	GO:0009862	GO:0043161	GO:0051788	GO:0009395
Locus_11552_Transcript_1/2_Confidence_0.833_Length_870
Locus_11553_Transcript_5/6_Confidence_0.607_Length_991
Locus_11554_Transcript_5/6_Confidence_0.583_Length_2719	GO:0006637	GO:0005777	GO:0016290
Locus_11555_Transcript_7/8_Confidence_0.579_Length_1366	GO:0033306	GO:0019432	GO:0042967	GO:0010287	GO:0004144
Locus_11556_Transcript_1/1_Confidence_1.000_Length_3752
Locus_11557_Transcript_5/6_Confidence_0.333_Length_2103	GO:0005975	GO:0005739	GO:0004553	GO:0003723
Locus_11558_Transcript_1/2_Confidence_0.750_Length_1453	GO:0045454	GO:0019344	GO:0009740
Locus_11559_Transcript_3/3_Confidence_0.600_Length_1423	GO:0034976	GO:0006457	GO:0009880	GO:0009965	GO:0009408	GO:0009555	GO:0048833	GO:0010450	GO:0048448	GO:0009644	GO:0042542	GO:0005829
Locus_1155_Transcript_2/11_Confidence_0.667_Length_7622	GO:0006450	GO:0006470	GO:0008287	GO:0046872	GO:0004519	GO:0002161	GO:0004722	GO:0008266
Locus_11560_Transcript_3/3_Confidence_0.714_Length_3028	GO:0048544	GO:0006468	GO:0009069	GO:0005524	GO:0004674
Locus_11561_Transcript_1/1_Confidence_1.000_Length_3033	GO:0046777	GO:0048767	GO:0042742	GO:0032880	GO:0000902	GO:0016567	GO:0006499	GO:0048193	GO:0006487	GO:0005829	GO:0005871	GO:0000151	GO:0019894	GO:0004842	GO:0070696
Locus_11562_Transcript_2/2_Confidence_0.667_Length_1236	GO:0009753	GO:0010387	GO:0009640	GO:0006626	GO:0010388	GO:0000085	GO:0008180	GO:0004222	GO:0005515
Locus_11563_Transcript_2/5_Confidence_0.667_Length_1519	GO:0006499	GO:0051788	GO:0009853	GO:0080129	GO:0006511	GO:0042425	GO:0010183	GO:0009555	GO:0032259	GO:0019722	GO:0048528	GO:0006656	GO:0010064	GO:0009860	GO:0042967	GO:0009536	GO:0005840	GO:0005829	GO:0000234	GO:0004379
Locus_11564_Transcript_2/3_Confidence_0.714_Length_3791	GO:0006457	GO:0030968	GO:0048193	GO:0048527	GO:0005794	GO:0031072	GO:0051082
Locus_11565_Transcript_1/3_Confidence_0.600_Length_1994	GO:0009750	GO:0006833	GO:0010215	GO:0030243	GO:0009944	GO:0016570	GO:0009825	GO:0006816	GO:0009651	GO:0043481	GO:0009855	GO:0048767	GO:0048449	GO:0006972	GO:0007030	GO:0010051	GO:0005982	GO:0008361	GO:0006096	GO:0000271
Locus_11566_Transcript_3/3_Confidence_0.600_Length_2241	GO:0006470	GO:0008287	GO:0005739	GO:0046872	GO:0004722
Locus_11567_Transcript_2/3_Confidence_0.667_Length_643
Locus_11568_Transcript_2/2_Confidence_0.667_Length_1270	GO:0042542	GO:0006241	GO:0009585	GO:0009734	GO:0009411	GO:0019288	GO:0006165	GO:0006183	GO:0006228	GO:0006144	GO:0006206	GO:0009941	GO:0009570	GO:0009579	GO:0005634	GO:0004550	GO:0046872	GO:0005524
Locus_1156_Transcript_2/3_Confidence_0.714_Length_1955	GO:0031348	GO:0009620	GO:0009867	GO:0009697	GO:0009862	GO:0010363	GO:0010310	GO:0002679	GO:0009612	GO:0009873	GO:0016045	GO:0006355	GO:0006612	GO:0043069	GO:0050691	GO:0000165	GO:0009695	GO:0009738	GO:0009646	GO:0002237
Locus_11570_Transcript_2/3_Confidence_0.714_Length_2099	GO:0016829
Locus_11571_Transcript_3/3_Confidence_0.667_Length_4371	GO:0005634	GO:0005739
Locus_11572_Transcript_1/1_Confidence_1.000_Length_2197	GO:0006555	GO:0031348	GO:0010090	GO:0090342	GO:0007165	GO:0000159	GO:0008601	GO:0008266
Locus_11573_Transcript_1/1_Confidence_1.000_Length_1318	GO:0009791	GO:0005975	GO:0003824
Locus_11574_Transcript_2/3_Confidence_0.833_Length_2439	GO:0006355	GO:0005634	GO:0005667	GO:0003700	GO:0000976
Locus_11575_Transcript_1/2_Confidence_0.667_Length_1297	GO:0016023	GO:0005783	GO:0005739
Locus_11576_Transcript_3/4_Confidence_0.727_Length_2160	GO:0001510	GO:0009560	GO:0000741	GO:0000398	GO:0009640	GO:0006626	GO:0006312	GO:0010388	GO:0051604	GO:0000085	GO:0005730
Locus_11577_Transcript_1/1_Confidence_1.000_Length_1694	GO:0055085	GO:0035556	GO:0009693	GO:0009414	GO:0009611	GO:0002679	GO:0006508	GO:0009737	GO:0051865	GO:0030001	GO:0009612	GO:0009873	GO:0005739	GO:0016020	GO:0005634	GO:0008270	GO:0046873	GO:0004842	GO:0004190
Locus_11578_Transcript_7/9_Confidence_0.591_Length_3515	GO:0046777	GO:0009069	GO:0005886	GO:0005739	GO:0004713	GO:0005524	GO:0004674
Locus_11579_Transcript_2/2_Confidence_0.667_Length_1990	GO:0015996	GO:0006457	GO:0005634	GO:0009536	GO:0031072
Locus_1157_Transcript_3/6_Confidence_0.250_Length_4883	GO:0046686	GO:0009737	GO:0005886
Locus_11581_Transcript_1/1_Confidence_1.000_Length_1238	GO:0009693	GO:0005634	GO:0005886
Locus_11583_Transcript_8/9_Confidence_0.636_Length_2880	GO:0048510	GO:0010358	GO:0048653	GO:0045893	GO:0005739	GO:0009941	GO:0005634	GO:0005667	GO:0046872	GO:0003677	GO:0003700
Locus_11584_Transcript_1/1_Confidence_1.000_Length_1500	GO:0090305	GO:0007165	GO:0005829	GO:0005777	GO:0005730	GO:0000159	GO:0009507	GO:0008601	GO:0003677	GO:0004518
Locus_11585_Transcript_1/1_Confidence_1.000_Length_1348	GO:0006355	GO:0005634	GO:0005667	GO:0003700	GO:0003677	GO:0008270
Locus_11586_Transcript_7/11_Confidence_0.535_Length_2881	GO:0006094	GO:0042744	GO:0019447	GO:0009693	GO:0009651	GO:0019288	GO:0006096	GO:0032880	GO:0019761	GO:0046686	GO:0009507	GO:0005829	GO:0005739	GO:0050897	GO:0008660	GO:0019148
Locus_11587_Transcript_2/3_Confidence_0.667_Length_2762	GO:0010540	GO:0045176	GO:0009416	GO:0009911	GO:0010229	GO:0007165	GO:0048825	GO:0005770	GO:0005886	GO:0004871
Locus_11588_Transcript_2/3_Confidence_0.571_Length_1742	GO:0005829	GO:0005634	GO:0008327
Locus_11589_Transcript_4/6_Confidence_0.600_Length_800
Locus_1158_Transcript_1/2_Confidence_0.750_Length_1755	GO:0006486	GO:0030206	GO:0005794	GO:0016021	GO:0005739	GO:0047220
Locus_11590_Transcript_1/2_Confidence_0.750_Length_2407	GO:0042761	GO:0006687	GO:0042967	GO:0009507	GO:0005739	GO:0003723	GO:0050291
Locus_11591_Transcript_7/8_Confidence_0.423_Length_3315
Locus_11592_Transcript_4/5_Confidence_0.636_Length_1843	GO:0006144	GO:0006635	GO:0009877	GO:0019628	GO:0005777	GO:0005739	GO:0004846
Locus_11593_Transcript_1/1_Confidence_1.000_Length_2751	GO:0005886
Locus_11594_Transcript_6/7_Confidence_0.529_Length_3460	GO:0006468	GO:0005886	GO:0004715	GO:0005524
Locus_11595_Transcript_1/1_Confidence_1.000_Length_3746	GO:0048519	GO:0031110	GO:0009855	GO:0046777	GO:0010051	GO:0009887	GO:0048768	GO:0048439	GO:0007018	GO:0007178	GO:0009069	GO:0009536	GO:0005773	GO:0005874	GO:0009506	GO:0009574	GO:0005886	GO:0005871	GO:0045298	GO:0004675
Locus_11596_Transcript_1/1_Confidence_1.000_Length_789
Locus_11597_Transcript_9/10_Confidence_0.562_Length_2972	GO:0010044	GO:0006200	GO:0006855	GO:0006857	GO:0000325	GO:0005774	GO:0043190	GO:0016021	GO:0005886	GO:0008559	GO:0015421	GO:0005524
Locus_11598_Transcript_1/2_Confidence_0.667_Length_1999	GO:0005886	GO:0003677
Locus_11599_Transcript_1/2_Confidence_0.667_Length_2132	GO:0009744	GO:0009749	GO:0009750	GO:0005794	GO:0016023	GO:0005886	GO:0005774	GO:0005576	GO:0005783	GO:0009535
Locus_1159_Transcript_1/1_Confidence_1.000_Length_813	GO:0006623	GO:0009611	GO:0009695	GO:0005829	GO:0005774	GO:0016023	GO:0009535	GO:0005576	GO:0005886
Locus_115_Transcript_1/2_Confidence_0.750_Length_1694	GO:0001510	GO:0006412	GO:0042254	GO:0005730	GO:0009506	GO:0022627	GO:0005774	GO:0009507	GO:0005794	GO:0005886	GO:0003735
Locus_11600_Transcript_1/1_Confidence_1.000_Length_946	GO:0007623	GO:0006355	GO:0005634	GO:0005667	GO:0003700
Locus_11601_Transcript_3/5_Confidence_0.600_Length_1221	GO:0006012	GO:0042732	GO:0006094	GO:0006096	GO:0005829	GO:0048046	GO:0030246	GO:0004034
Locus_11602_Transcript_1/1_Confidence_1.000_Length_1368
Locus_11603_Transcript_2/3_Confidence_0.600_Length_3194	GO:0055085	GO:0006821	GO:0005794	GO:0016021	GO:0009507	GO:0030554	GO:0005247
Locus_11604_Transcript_1/4_Confidence_0.500_Length_1755	GO:0009407	GO:0016567	GO:0004842
Locus_11605_Transcript_1/1_Confidence_1.000_Length_508
Locus_11606_Transcript_1/1_Confidence_1.000_Length_2146	GO:0016132	GO:0006633	GO:0016049	GO:0009651	GO:0030243	GO:0009416	GO:0009409	GO:0006084	GO:0006816	GO:0007030	GO:0009832	GO:0016126	GO:0016020	GO:0016747
Locus_11607_Transcript_1/2_Confidence_0.600_Length_1019
Locus_11608_Transcript_1/2_Confidence_0.667_Length_2073	GO:0016021	GO:0005634	GO:0003676
Locus_11609_Transcript_1/1_Confidence_1.000_Length_994
Locus_1160_Transcript_6/7_Confidence_0.625_Length_5952	GO:0006379	GO:0006378	GO:0009909	GO:0048449	GO:0016570	GO:0005829	GO:0005634	GO:0003723
Locus_11610_Transcript_3/3_Confidence_0.714_Length_2269	GO:0005975	GO:0005774	GO:0005886	GO:0030246	GO:0016829
Locus_11611_Transcript_1/1_Confidence_1.000_Length_2117	GO:0001510	GO:0006396	GO:0009507	GO:0003723	GO:0008173
Locus_11612_Transcript_1/1_Confidence_1.000_Length_578
Locus_11613_Transcript_5/5_Confidence_0.692_Length_3277
Locus_11614_Transcript_1/2_Confidence_0.750_Length_2184	GO:0010440	GO:0006355	GO:0006352	GO:0006446	GO:0009527	GO:0005634	GO:0005840	GO:0003743	GO:0017025	GO:0008270	GO:0000182
Locus_11615_Transcript_1/2_Confidence_0.750_Length_2085	GO:0005634	GO:0005829	GO:0005515
Locus_11616_Transcript_1/2_Confidence_0.750_Length_709
Locus_11617_Transcript_2/3_Confidence_0.714_Length_4758	GO:0055114	GO:0009750	GO:0009414	GO:0009408	GO:0010115	GO:0051504	GO:0006561	GO:0010182	GO:0006633	GO:0042967	GO:0009536	GO:0005835	GO:0004316	GO:0000166	GO:0010301
Locus_11618_Transcript_1/1_Confidence_1.000_Length_551
Locus_11619_Transcript_1/1_Confidence_1.000_Length_866
Locus_1161_Transcript_2/4_Confidence_0.429_Length_1560
Locus_11620_Transcript_3/5_Confidence_0.692_Length_2400	GO:0009058	GO:0005634	GO:0003676	GO:0003824
Locus_11621_Transcript_1/2_Confidence_0.750_Length_1021
Locus_11622_Transcript_1/1_Confidence_1.000_Length_815
Locus_11623_Transcript_1/1_Confidence_1.000_Length_1118	GO:0055114	GO:0006118	GO:0020037	GO:0005506	GO:0009055	GO:0070330
Locus_11624_Transcript_1/2_Confidence_0.800_Length_1778
Locus_11625_Transcript_1/1_Confidence_1.000_Length_1438	GO:0000085	GO:0006406	GO:0001510	GO:0010388	GO:0009640	GO:0000478	GO:0009909	GO:0006606	GO:0006626	GO:0005730
Locus_11627_Transcript_2/5_Confidence_0.733_Length_805	GO:0016192	GO:0010498	GO:0007010	GO:0006661	GO:0006094	GO:0006886	GO:0009069	GO:0016310	GO:0030126	GO:0005829	GO:0005886	GO:0016459	GO:0016905	GO:0005198
Locus_11628_Transcript_4/4_Confidence_0.625_Length_4258	GO:0006470	GO:0009069	GO:0045859	GO:0008287	GO:0005952	GO:0005886	GO:0004692	GO:0046872	GO:0005524	GO:0004722	GO:0008603
Locus_11629_Transcript_1/2_Confidence_0.500_Length_525
Locus_1162_Transcript_6/8_Confidence_0.278_Length_1249	GO:0015720	GO:0006635	GO:0042906	GO:0016558	GO:0048573	GO:0015857	GO:0015931	GO:0006812	GO:0016023	GO:0009507	GO:0005886	GO:0005739	GO:0008270	GO:0042907	GO:0003676	GO:0005274	GO:0015505
Locus_11630_Transcript_2/2_Confidence_0.667_Length_1945	GO:0005886	GO:0003677
Locus_11631_Transcript_3/5_Confidence_0.667_Length_3695	GO:0016226	GO:0009793	GO:0010027	GO:0048481	GO:0010228	GO:0009507
Locus_11632_Transcript_1/2_Confidence_0.833_Length_4565	GO:0005739	GO:0005634	GO:0005886
Locus_11634_Transcript_3/3_Confidence_0.600_Length_983	GO:0016310	GO:0016559	GO:0000266	GO:0005777	GO:0009507	GO:0005739	GO:0016301	GO:0005515
Locus_11636_Transcript_1/2_Confidence_0.667_Length_627
Locus_11637_Transcript_1/1_Confidence_1.000_Length_1057	GO:0010413	GO:0010054	GO:0009808	GO:0045492	GO:0005576	GO:0005794	GO:0030775
Locus_11638_Transcript_3/5_Confidence_0.636_Length_2926	GO:0010267	GO:0009506	GO:0080008	GO:0016020	GO:0000166
Locus_1163_Transcript_1/1_Confidence_1.000_Length_2753	GO:0016556	GO:0006355	GO:0005634	GO:0005667	GO:0000785	GO:0003700	GO:0003677	GO:0003682
Locus_11640_Transcript_2/3_Confidence_0.500_Length_745
Locus_11641_Transcript_1/1_Confidence_1.000_Length_1432	GO:0045893	GO:0005634	GO:0005667	GO:0008270	GO:0043565	GO:0003700
Locus_11642_Transcript_1/2_Confidence_0.750_Length_672	GO:0046777	GO:0006355	GO:0045727	GO:0006397	GO:0009069	GO:0004674	GO:0004712	GO:0004713	GO:0005524
Locus_11644_Transcript_2/3_Confidence_0.714_Length_2293	GO:0010264	GO:0042742	GO:0006021	GO:0009408	GO:0009791	GO:0009644	GO:0050832	GO:0042542	GO:0051607	GO:0006659	GO:0019872	GO:0005737	GO:0004512
Locus_11645_Transcript_1/2_Confidence_0.667_Length_1239	GO:0006950	GO:0002238	GO:0005773	GO:0005634	GO:0005886
Locus_11646_Transcript_3/3_Confidence_0.667_Length_942	GO:0055114	GO:0006118	GO:0005758	GO:0070469	GO:0005886	GO:0005507	GO:0009055	GO:0005506	GO:0020037
Locus_11647_Transcript_1/2_Confidence_0.800_Length_1460	GO:0005634
Locus_11648_Transcript_1/1_Confidence_1.000_Length_812
Locus_1164_Transcript_1/2_Confidence_1.000_Length_2843	GO:0042254	GO:0006412	GO:0022625	GO:0016020	GO:0003735
Locus_11650_Transcript_1/1_Confidence_1.000_Length_1784	GO:0055114	GO:0006118	GO:0005783	GO:0020037	GO:0016705	GO:0004497	GO:0005506	GO:0009055
Locus_11651_Transcript_5/6_Confidence_0.429_Length_1603	GO:0016310	GO:0015940	GO:0005737	GO:0004594
Locus_11652_Transcript_5/6_Confidence_0.583_Length_2839	GO:0055114	GO:0005777	GO:0000166	GO:0004022
Locus_11653_Transcript_1/1_Confidence_1.000_Length_808	GO:0006457	GO:0009408	GO:0046872	GO:0031072	GO:0005524	GO:0051082
Locus_11654_Transcript_1/2_Confidence_0.750_Length_1608	GO:0046482	GO:0006508	GO:0009850	GO:0006558	GO:0016023	GO:0005783	GO:0047980	GO:0010211	GO:0010210	GO:0008237
Locus_11655_Transcript_1/1_Confidence_1.000_Length_1438	GO:0045492	GO:0009944	GO:0032259	GO:0010413	GO:0010252	GO:0051749	GO:0042802	GO:0030795	GO:0000287
Locus_11656_Transcript_9/11_Confidence_0.595_Length_2377	GO:0008152	GO:0005802	GO:0016020	GO:0005794	GO:0005768	GO:0003824
Locus_11657_Transcript_1/1_Confidence_1.000_Length_1044	GO:0008643	GO:0005887	GO:0016023	GO:0003676	GO:0051119	GO:0008270
Locus_11658_Transcript_1/1_Confidence_1.000_Length_1707	GO:0006979	GO:0006357	GO:0010928	GO:0035265	GO:2000024	GO:0031538	GO:0071329	GO:0009737	GO:0043609	GO:0008284	GO:0033588	GO:0005515
Locus_11659_Transcript_3/3_Confidence_0.600_Length_718
Locus_1165_Transcript_5/6_Confidence_0.643_Length_4526	GO:0043161	GO:0007276	GO:0051510	GO:0051302	GO:0043248	GO:0051788	GO:0032875
Locus_11660_Transcript_1/2_Confidence_0.667_Length_2380	GO:0006470	GO:0080147	GO:0006486	GO:0052325	GO:0005768	GO:0005802	GO:0005783	GO:0005794	GO:0005634	GO:0008287	GO:0052636	GO:0004722
Locus_11661_Transcript_2/3_Confidence_0.714_Length_2781	GO:0007049
Locus_11663_Transcript_1/2_Confidence_0.750_Length_1290
Locus_11664_Transcript_1/2_Confidence_0.667_Length_1435	GO:0008152	GO:0004091
Locus_11665_Transcript_1/2_Confidence_0.667_Length_2080	GO:0016023	GO:0005886	GO:0008270
Locus_11666_Transcript_2/3_Confidence_0.667_Length_1225
Locus_11667_Transcript_1/1_Confidence_1.000_Length_2737	GO:0019538	GO:0005739
Locus_11668_Transcript_1/1_Confidence_1.000_Length_2389	GO:0009813	GO:0047213	GO:0080044	GO:0080045	GO:0080043
Locus_11669_Transcript_2/3_Confidence_0.714_Length_3315	GO:0080008	GO:0000166
Locus_1166_Transcript_1/2_Confidence_0.750_Length_2311	GO:0008360	GO:2000039	GO:0007155	GO:0010482	GO:0051567	GO:0048444	GO:0045010	GO:0031129	GO:0051225	GO:0006342	GO:0009965	GO:0016572	GO:0055114	GO:0042814	GO:0048530	GO:0010091	GO:0006544	GO:0006563	GO:0006566	GO:0046487
Locus_11670_Transcript_1/1_Confidence_1.000_Length_1349	GO:0006412	GO:0009560	GO:0048522	GO:0009410	GO:0080156	GO:0042254	GO:0005840	GO:0005739	GO:0003735
Locus_11671_Transcript_1/1_Confidence_1.000_Length_1239	GO:0006118	GO:0006120	GO:0006744	GO:0006814	GO:0015992	GO:0005747	GO:0046872	GO:0009055	GO:0008137	GO:0051539
Locus_11672_Transcript_1/2_Confidence_0.750_Length_3270	GO:0009718	GO:0010287	GO:0051213
Locus_11673_Transcript_2/6_Confidence_0.643_Length_4044	GO:0017038	GO:0006605	GO:0065002	GO:0009790	GO:0009941	GO:0042651	GO:0005886	GO:0016772	GO:0008270	GO:0005524
Locus_11674_Transcript_1/1_Confidence_1.000_Length_2071	GO:0009507	GO:0005886
Locus_11675_Transcript_2/4_Confidence_0.636_Length_1219	GO:0009069	GO:0016310	GO:0005634	GO:0005524	GO:0004674
Locus_11676_Transcript_1/6_Confidence_0.625_Length_1875	GO:0006346	GO:0031048	GO:0042127	GO:0006275	GO:0000911	GO:0051567	GO:0045010	GO:0010389	GO:0051225	GO:0006306	GO:0007067	GO:0042023	GO:0016572	GO:0009909	GO:0006270	GO:0009941	GO:0005874	GO:0005819	GO:0005634	GO:0005739
Locus_11677_Transcript_5/6_Confidence_0.667_Length_2546	GO:0042547	GO:0048767	GO:0000271	GO:0009932	GO:0043481	GO:0010817	GO:0009814	GO:0046658	GO:0030570
Locus_11678_Transcript_1/1_Confidence_1.000_Length_1171	GO:0051707	GO:0006355	GO:0032940	GO:0051555	GO:0016023	GO:0005667	GO:0010294	GO:0080044	GO:0043565	GO:0047213	GO:0080043	GO:0003700	GO:0047893
Locus_11679_Transcript_1/1_Confidence_1.000_Length_698	GO:0009507
Locus_1167_Transcript_5/10_Confidence_0.600_Length_2492	GO:0009813	GO:0047213	GO:0050502	GO:0050403
Locus_11680_Transcript_6/6_Confidence_0.643_Length_2384	GO:0008152	GO:0004091
Locus_11681_Transcript_1/1_Confidence_1.000_Length_2325
Locus_11682_Transcript_1/2_Confidence_0.667_Length_1453	GO:0010413	GO:0016556	GO:0009965	GO:0016567	GO:0030154	GO:0045492	GO:0009644	GO:0010182	GO:0042542	GO:0016023	GO:0016020	GO:0008270	GO:0004842
Locus_11683_Transcript_5/5_Confidence_0.667_Length_3916	GO:0006457	GO:0006950	GO:0051082	GO:0031072
Locus_11684_Transcript_1/1_Confidence_1.000_Length_2293	GO:0005773	GO:0005634	GO:0000785	GO:0003677	GO:0003682
Locus_11685_Transcript_3/4_Confidence_0.500_Length_1929	GO:0006148	GO:0006218	GO:0006144	GO:0006206	GO:0005829	GO:0035251	GO:0047622	GO:0072585	GO:0047724	GO:0045437
Locus_11686_Transcript_3/4_Confidence_0.556_Length_1660	GO:0006508	GO:0008233
Locus_11687_Transcript_1/1_Confidence_1.000_Length_1363	GO:0009698	GO:0009718	GO:0033810
Locus_11688_Transcript_1/1_Confidence_1.000_Length_996	GO:0006833	GO:0008643	GO:0009750	GO:0009651	GO:0005887	GO:0051119
Locus_11689_Transcript_1/1_Confidence_1.000_Length_678	GO:0051788	GO:0009853	GO:0080129	GO:0006511	GO:0015986	GO:0046686	GO:0019932	GO:0006626	GO:0009536	GO:0000276	GO:0015078
Locus_1168_Transcript_1/1_Confidence_1.000_Length_1728	GO:0006662	GO:0009086	GO:0006457	GO:0030244	GO:0045454	GO:0048193	GO:0000394	GO:0006118	GO:0016021	GO:0009506	GO:0009505	GO:0005774	GO:0016023	GO:0009507	GO:0005783	GO:0005886	GO:0003756	GO:0009055	GO:0015035
Locus_11690_Transcript_2/3_Confidence_0.667_Length_1814	GO:0005739
Locus_11691_Transcript_1/1_Confidence_1.000_Length_4947	GO:0015074	GO:0006310	GO:0022900	GO:0006118	GO:0006804	GO:0006979	GO:0009536	GO:0005739	GO:0003677	GO:0009055	GO:0004601	GO:0008270
Locus_11692_Transcript_5/6_Confidence_0.615_Length_2451	GO:0008284	GO:0006657	GO:0004105
Locus_11693_Transcript_1/1_Confidence_1.000_Length_1824	GO:0016099	GO:0055114	GO:0006118	GO:0005789	GO:0016021	GO:0009055	GO:0005506	GO:0020037	GO:0070330	GO:0050593
Locus_11694_Transcript_1/1_Confidence_1.000_Length_1403
Locus_11696_Transcript_3/6_Confidence_0.417_Length_2430	GO:0009611	GO:0006508	GO:0010112	GO:0009850	GO:0006558	GO:0005794	GO:0005886	GO:0009507	GO:0005783	GO:0010179	GO:0047980	GO:0008237
Locus_11697_Transcript_1/1_Confidence_1.000_Length_1373	GO:0046688	GO:0046274	GO:0055114	GO:0006118	GO:0019852	GO:0016023	GO:0048046	GO:0005507	GO:0052716	GO:0008447
Locus_11698_Transcript_4/6_Confidence_0.333_Length_1829
Locus_11699_Transcript_3/3_Confidence_0.600_Length_1720	GO:0016567	GO:0004842	GO:0003677	GO:0008270
Locus_1169_Transcript_5/7_Confidence_0.667_Length_4045	GO:0010267	GO:0006346	GO:0009965	GO:0048439	GO:0010589	GO:0048765	GO:0051301	GO:0006306	GO:0009926	GO:0010072	GO:0010050	GO:0009880	GO:0009616	GO:0010090	GO:0048864	GO:0009733	GO:0035196	GO:0010218	GO:0010431	GO:0010305
Locus_116_Transcript_2/4_Confidence_0.700_Length_2381	GO:0006777	GO:0009507	GO:0016020	GO:0005739	GO:0003824
Locus_11700_Transcript_1/1_Confidence_1.000_Length_1829
Locus_11701_Transcript_1/2_Confidence_0.750_Length_4171	GO:0006891	GO:0006890	GO:0005794	GO:0016021	GO:0005801	GO:0005783	GO:0005739
Locus_11702_Transcript_1/3_Confidence_0.667_Length_2856	GO:0006629	GO:0006468	GO:0042967	GO:0009069	GO:0005773	GO:0005634	GO:0005783	GO:0004607	GO:0005524	GO:0046027	GO:0004674
Locus_11704_Transcript_1/2_Confidence_0.667_Length_1525	GO:0055114	GO:0009821	GO:0031418	GO:0005506	GO:0047998
Locus_11706_Transcript_1/1_Confidence_1.000_Length_1832	GO:0000085	GO:0009880	GO:0050826	GO:0007131	GO:0016579	GO:0006461	GO:0010638	GO:0033044	GO:0016571	GO:0009651	GO:0048825	GO:0051301	GO:0010388	GO:0009640	GO:0006972	GO:0010564	GO:0019915	GO:0010182	GO:0010090	GO:0016567
Locus_11707_Transcript_1/1_Confidence_1.000_Length_1129	GO:0006979	GO:0045492	GO:0010413	GO:0055114	GO:0006804	GO:0009505	GO:0046872	GO:0020037	GO:0004601
Locus_11708_Transcript_3/5_Confidence_0.733_Length_1427
Locus_11709_Transcript_4/8_Confidence_0.500_Length_2229	GO:0009536
Locus_1170_Transcript_6/6_Confidence_0.583_Length_4627	GO:0006606	GO:0006406	GO:0055085	GO:0016021	GO:0046872
Locus_11710_Transcript_1/1_Confidence_1.000_Length_1122	GO:0016567	GO:0005634	GO:0004842	GO:0008270
Locus_11711_Transcript_1/2_Confidence_0.750_Length_1082
Locus_11712_Transcript_1/1_Confidence_1.000_Length_522
Locus_11713_Transcript_6/9_Confidence_0.455_Length_2791	GO:0007205	GO:0016310	GO:0009723	GO:0006769	GO:0046497	GO:0009395	GO:0046486	GO:0009507	GO:0003951	GO:0004143
Locus_11714_Transcript_6/10_Confidence_0.545_Length_1373	GO:0019354	GO:0006979	GO:0009236	GO:0009507	GO:0046872	GO:0051266	GO:0016852
Locus_11715_Transcript_8/8_Confidence_0.556_Length_2416	GO:0006355	GO:0005634	GO:0005667	GO:0003700	GO:0003677
Locus_11716_Transcript_1/1_Confidence_1.000_Length_660	GO:0016192	GO:0006334	GO:0000786	GO:0016021	GO:0009536	GO:0005634	GO:0003677	GO:0046982
Locus_11717_Transcript_6/6_Confidence_0.706_Length_1090	GO:0006351	GO:0006144	GO:0006206	GO:0005730	GO:0003899	GO:0003677
Locus_11718_Transcript_5/6_Confidence_0.500_Length_2874	GO:0005739	GO:0009507
Locus_11719_Transcript_1/1_Confidence_1.000_Length_1783	GO:0006788	GO:0015994	GO:0005794	GO:0008146	GO:0004392
Locus_1171_Transcript_1/1_Confidence_1.000_Length_2276	GO:0009793	GO:0006869	GO:0006661	GO:0005576	GO:0016020	GO:0008289
Locus_11721_Transcript_1/2_Confidence_0.800_Length_3014	GO:0010363	GO:0015074	GO:0006612	GO:0009963	GO:0007018	GO:0009536	GO:0005874	GO:0005871	GO:0005739	GO:0045298	GO:0008270	GO:0003777	GO:0003676	GO:0008017	GO:0005524
Locus_11722_Transcript_1/1_Confidence_1.000_Length_1800
Locus_11723_Transcript_1/2_Confidence_0.750_Length_1049
Locus_11724_Transcript_1/1_Confidence_1.000_Length_1566	GO:0005634
Locus_11725_Transcript_1/1_Confidence_1.000_Length_2206	GO:0006835	GO:0003333	GO:0006812	GO:0016021	GO:0009536	GO:0017153	GO:0015171
Locus_11726_Transcript_1/1_Confidence_1.000_Length_1232	GO:0009414	GO:0009697	GO:0043269	GO:0009738	GO:0043090	GO:0010363	GO:0010200	GO:0051245	GO:0010148	GO:0050832	GO:0043069	GO:0072661	GO:0010119	GO:0015802	GO:0009867	GO:0009595	GO:0042742	GO:0030968	GO:0072660	GO:0009733
Locus_11727_Transcript_1/1_Confidence_1.000_Length_1931	GO:0006355	GO:0005634	GO:0005667	GO:0003700	GO:0003677
Locus_11728_Transcript_1/5_Confidence_0.636_Length_1011
Locus_11729_Transcript_3/3_Confidence_0.667_Length_2083	GO:0008380	GO:0042732
Locus_1172_Transcript_4/6_Confidence_0.455_Length_1838	GO:0009225	GO:0019853	GO:0005829	GO:0047918	GO:0051287
Locus_11730_Transcript_1/3_Confidence_0.333_Length_654
Locus_11731_Transcript_1/2_Confidence_0.750_Length_2320	GO:0048573	GO:0008652	GO:0000956	GO:0006221	GO:0016310	GO:0009536	GO:0000785	GO:0003677	GO:0033862	GO:0003682
Locus_11732_Transcript_7/8_Confidence_0.538_Length_1137	GO:0032259	GO:0009812	GO:0030761	GO:0008171	GO:0046983
Locus_11733_Transcript_1/1_Confidence_1.000_Length_805	GO:0005576	GO:0016023
Locus_11734_Transcript_1/1_Confidence_1.000_Length_3324	GO:0009086	GO:0000394	GO:0007020	GO:0009506	GO:0005768	GO:0005802	GO:0005794	GO:0005886	GO:0008270	GO:0005509
Locus_11735_Transcript_2/3_Confidence_0.714_Length_1211	GO:0045132	GO:0033044	GO:0048573	GO:0006508	GO:0042138	GO:0007062	GO:0043086	GO:0007131	GO:0005634	GO:0008270	GO:0042802	GO:0004252
Locus_11736_Transcript_1/1_Confidence_1.000_Length_1207	GO:0006655	GO:0010103	GO:0016226	GO:0019288	GO:0045036	GO:0009073	GO:0009507
Locus_11737_Transcript_1/1_Confidence_1.000_Length_599
Locus_11738_Transcript_1/2_Confidence_0.750_Length_2332	GO:0009755	GO:0048825	GO:0010182	GO:0006487	GO:0000166
Locus_11739_Transcript_3/3_Confidence_0.778_Length_3242	GO:0007155	GO:0044036	GO:0045010	GO:0042546	GO:0016926	GO:0051013	GO:0010090	GO:0050665	GO:0010228	GO:0016573	GO:0042967	GO:0080008	GO:0008352	GO:0000123	GO:0045298	GO:0004402	GO:0000166	GO:0008017
Locus_1173_Transcript_1/1_Confidence_1.000_Length_1961	GO:0006633	GO:0006665	GO:0006007	GO:0055114	GO:0005737	GO:0016021	GO:0016717	GO:0005506	GO:0020037	GO:0052631
Locus_11741_Transcript_1/1_Confidence_1.000_Length_647
Locus_11742_Transcript_1/1_Confidence_1.000_Length_3055	GO:0006260	GO:0005739	GO:0003677	GO:0005524
Locus_11743_Transcript_1/1_Confidence_1.000_Length_3332
Locus_11744_Transcript_2/4_Confidence_0.667_Length_1337	GO:0006412	GO:0042254	GO:0005730	GO:0022626	GO:0005773	GO:0009507	GO:0016020	GO:0003735	GO:0019843	GO:0000049
Locus_11746_Transcript_1/1_Confidence_1.000_Length_3021	GO:0006278	GO:0003964	GO:0003723
Locus_11747_Transcript_1/1_Confidence_1.000_Length_1467	GO:0019761	GO:0009809	GO:0055114	GO:0009805	GO:0009811	GO:0009813	GO:0005886	GO:0005829	GO:0016621	GO:0045552	GO:0050662	GO:0000166
Locus_11748_Transcript_1/1_Confidence_1.000_Length_1350	GO:0031425	GO:0006508	GO:0080156	GO:0010182	GO:0005739	GO:0016021	GO:0009507	GO:0005886	GO:0004185	GO:0003676	GO:0008026	GO:0005524	GO:2001070
Locus_11749_Transcript_2/3_Confidence_0.400_Length_1722	GO:0006979	GO:0046686	GO:0015824	GO:0055114	GO:0005886	GO:0005634	GO:0005829	GO:0032440	GO:0008270	GO:0000166
Locus_1174_Transcript_1/2_Confidence_0.750_Length_2111	GO:0006623	GO:0016192	GO:0005737	GO:0005634	GO:0016874	GO:0008270
Locus_11750_Transcript_1/1_Confidence_1.000_Length_1421	GO:0005739
Locus_11752_Transcript_1/1_Confidence_1.000_Length_1050	GO:0006364	GO:0019288	GO:0010027	GO:0010190	GO:0010207	GO:0009507
Locus_11753_Transcript_1/1_Confidence_1.000_Length_1633
Locus_11754_Transcript_1/2_Confidence_0.750_Length_1534	GO:0042991	GO:0005634	GO:0008270
Locus_11755_Transcript_1/1_Confidence_1.000_Length_757	GO:0070838	GO:0045926	GO:0030003	GO:0007267	GO:0007165	GO:0009741	GO:0006949	GO:0009505	GO:0009506	GO:0048046	GO:0004871
Locus_11756_Transcript_1/2_Confidence_0.750_Length_2839	GO:0010286	GO:0005634
Locus_11757_Transcript_1/1_Confidence_1.000_Length_1261
Locus_11758_Transcript_1/1_Confidence_1.000_Length_1194	GO:0055085	GO:0016021
Locus_1175_Transcript_2/3_Confidence_0.714_Length_2030	GO:0007264	GO:0005634	GO:0005525
Locus_11760_Transcript_2/3_Confidence_0.714_Length_1978	GO:0005634
Locus_11761_Transcript_1/1_Confidence_1.000_Length_3406	GO:0006468	GO:0055114	GO:0048767	GO:0010103	GO:0007169	GO:0048443	GO:0002237	GO:0009069	GO:0016021	GO:0009506	GO:0009505	GO:0005886	GO:0004674	GO:0005524	GO:0032440
Locus_11762_Transcript_1/2_Confidence_0.750_Length_2293	GO:0006468	GO:0009069	GO:0005886	GO:0005524	GO:0004674
Locus_11763_Transcript_2/2_Confidence_0.800_Length_505
Locus_11764_Transcript_1/2_Confidence_0.750_Length_2420	GO:0007264	GO:0009658	GO:0010098	GO:0042793	GO:0009793	GO:0009507	GO:0005525
Locus_11765_Transcript_7/8_Confidence_0.600_Length_2282	GO:0016925	GO:0005634	GO:0019948	GO:0005515
Locus_11766_Transcript_1/1_Confidence_1.000_Length_601
Locus_11767_Transcript_1/1_Confidence_1.000_Length_787	GO:0006952	GO:0016114	GO:0005737	GO:0034003	GO:0000287
Locus_11768_Transcript_1/1_Confidence_1.000_Length_1103
Locus_11769_Transcript_8/9_Confidence_0.571_Length_1471	GO:0009788	GO:0048608	GO:0016567	GO:0010100	GO:0010267	GO:0006281	GO:0080008	GO:0005737	GO:0005634	GO:0005515	GO:0008026	GO:0003676	GO:0005524
Locus_1176_Transcript_5/6_Confidence_0.529_Length_6804	GO:0006278	GO:0003964	GO:0003723	GO:0008270
Locus_11770_Transcript_4/5_Confidence_0.417_Length_787	GO:0016571	GO:0016020
Locus_11771_Transcript_1/2_Confidence_0.667_Length_628	GO:0016567	GO:0004842	GO:0008270
Locus_11772_Transcript_1/1_Confidence_1.000_Length_2514	GO:0005975	GO:0010214	GO:0046685	GO:0009117	GO:0009505	GO:0048046	GO:0046556	GO:0008422
Locus_11773_Transcript_1/1_Confidence_1.000_Length_875	GO:0006952	GO:0043531
Locus_11774_Transcript_1/2_Confidence_0.750_Length_828	GO:0019243	GO:0009941	GO:0009570	GO:0009535
Locus_11775_Transcript_2/4_Confidence_0.429_Length_1744	GO:0016226	GO:0005198	GO:0051536
Locus_11776_Transcript_1/1_Confidence_1.000_Length_2792
Locus_11777_Transcript_3/3_Confidence_0.667_Length_2367
Locus_11778_Transcript_1/1_Confidence_1.000_Length_1888
Locus_1177_Transcript_3/3_Confidence_0.667_Length_2517	GO:0016311	GO:0007165	GO:0006914	GO:0035091	GO:0016791	GO:0008270
Locus_11780_Transcript_1/6_Confidence_0.688_Length_1857	GO:0016132	GO:0006633	GO:0055114	GO:0009651	GO:0006084	GO:0006816	GO:0007030	GO:0016126	GO:0042967	GO:0009941	GO:0009579	GO:0009570	GO:0005835	GO:0005507	GO:0004318	GO:0000166	GO:0016631
Locus_11781_Transcript_1/1_Confidence_1.000_Length_1365	GO:0006412	GO:0009902	GO:0006364	GO:0019288	GO:0015995	GO:0010027	GO:0015979	GO:0015935	GO:0009570	GO:0003723	GO:0003735
Locus_11782_Transcript_2/3_Confidence_0.500_Length_1677	GO:0006012	GO:0006027	GO:0006687	GO:0046486	GO:0009505	GO:0016023	GO:0005886	GO:0005774	GO:0005829	GO:0048046	GO:0009341	GO:0043169	GO:0030246	GO:0004565
Locus_11783_Transcript_5/6_Confidence_0.538_Length_2080	GO:0010103	GO:0009793	GO:0009944	GO:0010093	GO:0006355	GO:0006333	GO:0010159	GO:0016226	GO:0010450	GO:0009933	GO:0009845	GO:0010228	GO:0010158	GO:0009737	GO:0009909	GO:0048481	GO:0010027	GO:0010162	GO:0005667	GO:0003700
Locus_11784_Transcript_1/2_Confidence_0.750_Length_1321	GO:0019761	GO:0046777	GO:0010155	GO:0009507	GO:0016020
Locus_11785_Transcript_2/3_Confidence_0.400_Length_2023	GO:0000278	GO:0048364	GO:0009880	GO:0009749	GO:0050826	GO:0009755	GO:0048825	GO:0050832	GO:0051301	GO:0042742	GO:0045892	GO:0009640	GO:0010564	GO:0009870	GO:0019915	GO:0010182	GO:0006396	GO:0016567	GO:0010204	GO:0009845
Locus_11786_Transcript_6/8_Confidence_0.650_Length_1868
Locus_11787_Transcript_9/10_Confidence_0.375_Length_4473	GO:0006014	GO:0016310	GO:0046686	GO:0019344	GO:0006098	GO:0005982	GO:0005985	GO:0006000	GO:0006013	GO:0009570	GO:0004747	GO:0008865
Locus_11788_Transcript_1/4_Confidence_0.700_Length_2039	GO:0009630	GO:0006355	GO:0000956	GO:0006886	GO:0016192	GO:0030132	GO:0030130	GO:0005634	GO:0005198	GO:0003677
Locus_11789_Transcript_1/2_Confidence_0.667_Length_804	GO:0005739
Locus_1178_Transcript_2/4_Confidence_0.667_Length_2260	GO:0009753	GO:0010193	GO:0042742	GO:0009408	GO:0052544	GO:0019853	GO:0006000	GO:0006013	GO:0010474	GO:0010471	GO:0010475	GO:0080048	GO:0008928	GO:0010473	GO:0010472	GO:0080046
Locus_11790_Transcript_1/1_Confidence_1.000_Length_888
Locus_11791_Transcript_1/1_Confidence_1.000_Length_1902	GO:0006508	GO:0004190
Locus_11793_Transcript_2/2_Confidence_0.667_Length_1440	GO:0006278	GO:0010103	GO:0016226	GO:0006353	GO:0042793	GO:0045893	GO:0009073	GO:0005739	GO:0009507	GO:0003723	GO:0003964
Locus_11794_Transcript_1/1_Confidence_1.000_Length_2035	GO:0016310	GO:0007165	GO:0016023	GO:0005886	GO:0016301
Locus_11795_Transcript_1/1_Confidence_1.000_Length_955
Locus_11796_Transcript_6/6_Confidence_0.588_Length_2069	GO:0048510	GO:0006397	GO:0005634	GO:0005829
Locus_11797_Transcript_1/1_Confidence_1.000_Length_3967	GO:0000059	GO:0006406	GO:0035280	GO:0009165	GO:0005829	GO:0005643	GO:0008565	GO:0008536
Locus_11798_Transcript_1/1_Confidence_1.000_Length_2380	GO:0009507	GO:0016020
Locus_11799_Transcript_1/2_Confidence_0.750_Length_1966	GO:0071483	GO:0007015	GO:0009904	GO:0016310	GO:0006950	GO:0009903	GO:0005737	GO:0016301	GO:0031072
Locus_1179_Transcript_5/5_Confidence_0.556_Length_2283	GO:0006468	GO:0035725	GO:0015746	GO:0006885	GO:0015992	GO:0006813	GO:0016021	GO:0009536	GO:0015385	GO:0004672	GO:0050833	GO:0015137	GO:0005524	GO:0015386
Locus_117_Transcript_2/3_Confidence_0.750_Length_2369	GO:0009407	GO:0010583	GO:0046482	GO:0030001	GO:0005886	GO:0005507
Locus_11800_Transcript_2/4_Confidence_0.700_Length_813
Locus_11802_Transcript_6/7_Confidence_0.588_Length_3899	GO:0015992	GO:0055114	GO:0006119	GO:0005768	GO:0005773	GO:0005794	GO:0016020	GO:0005802	GO:0009678	GO:0004427	GO:0032440
Locus_11803_Transcript_1/1_Confidence_1.000_Length_2651	GO:0009308	GO:0055114	GO:0005777	GO:0008131	GO:0005507	GO:0048038	GO:0016706
Locus_11804_Transcript_1/1_Confidence_1.000_Length_1173	GO:0006094	GO:0010311	GO:0009617	GO:0009651	GO:0008283	GO:0006096	GO:0030154	GO:0046686	GO:0009409	GO:0009738	GO:0009408	GO:0006334	GO:0005829	GO:0005634	GO:0000785	GO:0042393	GO:0003677	GO:0003682
Locus_11805_Transcript_1/1_Confidence_1.000_Length_1225	GO:0009651	GO:0000398	GO:0019013	GO:0005829	GO:0005681	GO:0005730	GO:0005685	GO:0000166	GO:0017069
Locus_11806_Transcript_1/1_Confidence_1.000_Length_1994	GO:0006355	GO:0005634	GO:0005667	GO:0000785	GO:0003700	GO:0003677	GO:0003682
Locus_11807_Transcript_1/1_Confidence_1.000_Length_554
Locus_11808_Transcript_1/1_Confidence_1.000_Length_886
Locus_11809_Transcript_2/3_Confidence_0.333_Length_1389
Locus_1180_Transcript_3/3_Confidence_0.600_Length_1523	GO:0016023	GO:0016021	GO:0009536
Locus_11810_Transcript_2/3_Confidence_0.714_Length_2901	GO:0031348	GO:0010075	GO:0003333	GO:0030968	GO:0016021	GO:0005886	GO:0015171
Locus_11811_Transcript_1/5_Confidence_0.556_Length_2333	GO:0016310	GO:0048573	GO:0006814	GO:0015721	GO:0016020	GO:0008508	GO:0016301
Locus_11812_Transcript_1/2_Confidence_0.750_Length_3585	GO:0000186	GO:0007178	GO:0009069	GO:0016021	GO:0005524	GO:0004709
Locus_11814_Transcript_2/2_Confidence_0.667_Length_1043	GO:0031348	GO:0010076	GO:0009867	GO:0035304	GO:0009862	GO:0010363	GO:0009910	GO:0010310	GO:0009617	GO:0006612	GO:0045892	GO:0009965	GO:0000165	GO:0009556	GO:0009266	GO:0045893	GO:0010582	GO:0052543	GO:0048481	GO:0005634
Locus_11816_Transcript_1/1_Confidence_1.000_Length_1084
Locus_11817_Transcript_2/2_Confidence_0.667_Length_1444	GO:0005576	GO:0016023
Locus_11818_Transcript_1/2_Confidence_0.750_Length_3318	GO:0006508	GO:0009507	GO:0005739	GO:0004222	GO:0008270
Locus_11819_Transcript_1/1_Confidence_1.000_Length_1458	GO:0031348	GO:0009867	GO:0035304	GO:0009862	GO:0043085	GO:0019252	GO:0010363	GO:0010310	GO:0006355	GO:0009617	GO:0000023	GO:0006612	GO:0000165	GO:0010492	GO:0016020	GO:0005634	GO:0008270
Locus_1181_Transcript_8/11_Confidence_0.571_Length_3060	GO:0010025	GO:0006633	GO:0034976	GO:0010103	GO:0009627	GO:0010143	GO:0002213	GO:0001676	GO:0005783	GO:0005634	GO:0005886	GO:0004467	GO:0031957
Locus_11820_Transcript_1/1_Confidence_1.000_Length_1719	GO:0009944	GO:0048440	GO:0010014	GO:0030245	GO:0010051	GO:0010089	GO:0010093	GO:0009855	GO:0044036	GO:0009624	GO:0005982	GO:0005985	GO:0009506	GO:0009505	GO:0016023	GO:0005576	GO:0005794	GO:0005886	GO:0008810
Locus_11821_Transcript_1/1_Confidence_1.000_Length_820
Locus_11822_Transcript_1/1_Confidence_1.000_Length_3410	GO:0031047	GO:0006098	GO:0009306	GO:0009651	GO:0030244	GO:0048193	GO:0009845	GO:0046686	GO:0009686	GO:0090305	GO:0016442	GO:0009507	GO:0005618	GO:0005829	GO:0005635	GO:0009506	GO:0005783	GO:0005886	GO:0003723	GO:0004518
Locus_11823_Transcript_1/1_Confidence_1.000_Length_594	GO:0071482	GO:0009965	GO:0016117	GO:0009658	GO:0010239	GO:0009501	GO:0009513	GO:0009509	GO:0009537	GO:0009507
Locus_11824_Transcript_1/2_Confidence_0.750_Length_1123
Locus_11825_Transcript_3/3_Confidence_0.600_Length_804	GO:0005634	GO:0003676	GO:0008270
Locus_11826_Transcript_2/4_Confidence_0.625_Length_1802	GO:0010118	GO:0006468	GO:0009651	GO:0009737	GO:0019722	GO:0009069	GO:0009536	GO:0005886	GO:0004713	GO:0005524	GO:0004683
Locus_11827_Transcript_1/2_Confidence_0.667_Length_2677
Locus_11828_Transcript_2/3_Confidence_0.667_Length_1912	GO:0009536	GO:0003676	GO:0005524	GO:0017111
Locus_1182_Transcript_9/10_Confidence_0.593_Length_4642	GO:0006278	GO:0016042	GO:0046486	GO:0009507	GO:0003964	GO:0003723	GO:0008270	GO:0004806
Locus_11830_Transcript_1/2_Confidence_0.667_Length_953	GO:0009793	GO:0016925	GO:0009737	GO:0005634	GO:0019789
Locus_11831_Transcript_1/1_Confidence_1.000_Length_669	GO:0008283	GO:0007165	GO:0040007	GO:0005576	GO:0008083
Locus_11832_Transcript_1/1_Confidence_1.000_Length_1702	GO:0005739
Locus_11833_Transcript_4/4_Confidence_0.500_Length_1619	GO:0009739	GO:0045492	GO:0000911	GO:0006355	GO:0009651	GO:0009753	GO:0009751	GO:0010413	GO:0046686	GO:0009737	GO:0006334	GO:0009723	GO:0009733	GO:0000786	GO:0005634	GO:0005667	GO:0000781	GO:0043047	GO:0003700	GO:0003691
Locus_11835_Transcript_1/1_Confidence_1.000_Length_2587	GO:0009640	GO:0010388	GO:0043687	GO:0016567	GO:0000085	GO:0016579	GO:0045893	GO:0016571	GO:0005634	GO:0008270	GO:0003677
Locus_11836_Transcript_1/1_Confidence_1.000_Length_1104
Locus_11837_Transcript_1/2_Confidence_0.750_Length_2434	GO:0009620	GO:0071470	GO:0009651	GO:0043687	GO:0045893	GO:0042542	GO:0005829	GO:0009536	GO:0005634	GO:0005886	GO:0005667	GO:0008081	GO:0003700
Locus_11838_Transcript_3/3_Confidence_0.600_Length_1422	GO:0055085	GO:0006898	GO:0015031	GO:0005769	GO:0005794	GO:0005886	GO:0030658	GO:0016021	GO:0005802	GO:0022857
Locus_1183_Transcript_5/10_Confidence_0.306_Length_2605	GO:0043086	GO:0006508	GO:0009505	GO:0042802	GO:0004252
Locus_11840_Transcript_1/2_Confidence_0.800_Length_1775	GO:0051555	GO:0055114	GO:0005506	GO:0045431
Locus_11841_Transcript_4/5_Confidence_0.500_Length_1989	GO:0019684	GO:0006098	GO:0009631	GO:0009697	GO:0045036	GO:0016553	GO:0019252	GO:0006397	GO:0000023	GO:0042742	GO:0016226	GO:0019288	GO:0043489	GO:0009965	GO:0009814	GO:0030154	GO:0045893	GO:0009073	GO:0010027	GO:0009941
Locus_11842_Transcript_1/1_Confidence_1.000_Length_4049	GO:0009086	GO:0000394	GO:0010048	GO:0016020	GO:0009536
Locus_11843_Transcript_9/10_Confidence_0.552_Length_2936	GO:0003676	GO:0000166
Locus_11844_Transcript_1/1_Confidence_1.000_Length_2599	GO:0031348	GO:0009611	GO:0009867	GO:0009697	GO:0009862	GO:0000186	GO:0010363	GO:0009651	GO:0006612	GO:0050832	GO:0043069	GO:0046777	GO:0009556	GO:0009695	GO:0046686	GO:0009409	GO:0009738	GO:0030968	GO:0052543	GO:0007178
Locus_11845_Transcript_1/1_Confidence_1.000_Length_2364	GO:0006563	GO:0046686	GO:0035999	GO:0032259	GO:0006544	GO:0006118	GO:0030170	GO:0009055	GO:0020037	GO:0008168	GO:0004372
Locus_11846_Transcript_1/1_Confidence_1.000_Length_2802	GO:0006468	GO:0035196	GO:0009616	GO:0010050	GO:0010267	GO:0009069	GO:0005886	GO:0008353	GO:0005524	GO:0005515
Locus_11847_Transcript_1/1_Confidence_1.000_Length_1619	GO:0009759	GO:0000162	GO:0010114	GO:0052544	GO:0009684	GO:0009641	GO:0055114	GO:0009682	GO:0006570	GO:0006118	GO:0005783	GO:0005886	GO:0005739	GO:0050592	GO:0020037	GO:0009055	GO:0005506	GO:0047085
Locus_11848_Transcript_1/1_Confidence_1.000_Length_1729	GO:0006662	GO:0045454	GO:0010109	GO:0051776	GO:0006118	GO:0009534	GO:0009570	GO:0031969	GO:0005634	GO:0003676	GO:0009055	GO:0016671	GO:0005515	GO:0015035
Locus_11849_Transcript_3/3_Confidence_0.600_Length_1122	GO:0006355	GO:0006284	GO:0080008	GO:0005634	GO:0052821	GO:0003677	GO:0052822	GO:0043916	GO:0008725
Locus_1184_Transcript_11/12_Confidence_0.456_Length_3358	GO:0009926	GO:0055085	GO:0015992	GO:0016023	GO:0016021	GO:0009672
Locus_11850_Transcript_2/6_Confidence_0.667_Length_1318	GO:0010103	GO:0031348	GO:0006499	GO:0006457	GO:0009697	GO:0016045	GO:0042742	GO:0002764	GO:0007169	GO:0006468	GO:0010359	GO:0016567	GO:0010204	GO:0009626	GO:0002237	GO:0009863	GO:0048443	GO:0032940	GO:0009627	GO:0009069
Locus_11851_Transcript_1/1_Confidence_1.000_Length_966	GO:0032940	GO:0051707	GO:0051555	GO:0016023	GO:0047213	GO:0047893	GO:0033837	GO:0010294	GO:0080043	GO:0080044
Locus_11852_Transcript_7/8_Confidence_0.222_Length_2994	GO:0005985	GO:0005982	GO:0005773	GO:0017177	GO:0004575
Locus_11853_Transcript_4/4_Confidence_0.429_Length_1360	GO:0009739	GO:0045492	GO:0000911	GO:0006355	GO:0009651	GO:0009753	GO:0009751	GO:0010413	GO:0046686	GO:0009737	GO:0006334	GO:0009723	GO:0009733	GO:0000786	GO:0005634	GO:0005667	GO:0000781	GO:0043047	GO:0003700	GO:0003691
Locus_11854_Transcript_2/3_Confidence_0.714_Length_1090	GO:0006007	GO:0046777	GO:0000302	GO:0009738	GO:0000165	GO:0007178	GO:0009069	GO:0005829	GO:0005739	GO:0005634	GO:0005886	GO:0004707	GO:0005516	GO:0004713	GO:0005524
Locus_11855_Transcript_1/1_Confidence_1.000_Length_757	GO:0010466	GO:0006952	GO:0006508	GO:0016023	GO:0005576	GO:0004869	GO:0008233
Locus_11856_Transcript_3/4_Confidence_0.600_Length_1648	GO:0006672	GO:0016021	GO:0016757
Locus_11857_Transcript_3/4_Confidence_0.700_Length_2164	GO:0006888	GO:0006007	GO:0016023	GO:0016020	GO:0005783	GO:0030246
Locus_11858_Transcript_1/2_Confidence_0.750_Length_3308	GO:0060777	GO:0048438	GO:0010154	GO:0006355	GO:0007389	GO:0006970	GO:0010930	GO:0010583	GO:0006417	GO:0046686	GO:0009741	GO:0048439	GO:0009536	GO:0005634	GO:0005667	GO:0046983	GO:0003700	GO:0003824
Locus_11859_Transcript_4/5_Confidence_0.636_Length_2085	GO:0009788	GO:0009749	GO:0055114	GO:0009744	GO:0034976	GO:0009750	GO:0016487	GO:0009627	GO:0009853	GO:0009813	GO:0005739	GO:0005774	GO:0005783	GO:0005634	GO:0005886	GO:0045552	GO:0000166	GO:0050662	GO:0047886
Locus_1185_Transcript_3/3_Confidence_0.500_Length_1243	GO:0006355	GO:0005634	GO:0005667	GO:0003700	GO:0003677	GO:0046983
Locus_11860_Transcript_1/1_Confidence_1.000_Length_2949	GO:0010103	GO:0048653	GO:0009664	GO:0010075	GO:0007389	GO:0008356	GO:0007169	GO:0010015	GO:0005982	GO:0008361	GO:0006468	GO:0009926	GO:0009832	GO:0000272	GO:0055114	GO:0002237	GO:0009069	GO:0016023	GO:0016021	GO:0005886
Locus_11861_Transcript_1/2_Confidence_0.750_Length_2959	GO:0042538	GO:0009414	GO:0009409	GO:0009737	GO:0051302	GO:0035265	GO:0016023	GO:0005886	GO:0005739
Locus_11862_Transcript_1/2_Confidence_0.750_Length_1917	GO:0005634
Locus_11863_Transcript_1/1_Confidence_1.000_Length_1306	GO:0051555	GO:0055114	GO:0005777	GO:0009507	GO:0045431	GO:0005506
Locus_11864_Transcript_1/1_Confidence_1.000_Length_1955	GO:0009684	GO:0006412	GO:0009220	GO:0006569	GO:0042254	GO:0005840	GO:0005739	GO:0009536	GO:0005768	GO:0005802	GO:0005794	GO:0003723	GO:0003735
Locus_11865_Transcript_1/1_Confidence_1.000_Length_1775	GO:0048437	GO:0010338	GO:0055114	GO:0010075	GO:0046622	GO:0040009	GO:0008284	GO:0006118	GO:0005783	GO:0033772	GO:0009055	GO:0019825	GO:0020037	GO:0005506
Locus_11866_Transcript_1/1_Confidence_1.000_Length_2785	GO:0034968	GO:0040029	GO:0006554	GO:0005694	GO:0005634	GO:0042393	GO:0018024	GO:0008270
Locus_11867_Transcript_1/1_Confidence_1.000_Length_1367	GO:0005634	GO:0005543
Locus_11868_Transcript_5/6_Confidence_0.706_Length_3383	GO:0006855	GO:0006879	GO:0015746	GO:0019761	GO:0005886	GO:0015238	GO:0015137	GO:0015297
Locus_11869_Transcript_2/5_Confidence_0.667_Length_2035	GO:0016132	GO:0006633	GO:0055114	GO:0009651	GO:0006084	GO:0006816	GO:0007030	GO:0016126	GO:0042967	GO:0009941	GO:0009579	GO:0009570	GO:0005835	GO:0005507	GO:0004318	GO:0000166	GO:0016631
Locus_1186_Transcript_1/3_Confidence_0.714_Length_1397	GO:0000302	GO:0010468	GO:0032880	GO:0019288	GO:0009627	GO:0006508	GO:0031347	GO:0006118	GO:0009941	GO:0009570	GO:0005507	GO:0009055	GO:0004252
Locus_11870_Transcript_4/10_Confidence_0.500_Length_1778	GO:0005634	GO:0003677
Locus_11871_Transcript_1/2_Confidence_0.667_Length_1198	GO:0010440	GO:0006355	GO:0000079	GO:0009069	GO:0005739	GO:0016591	GO:0004693	GO:0019901
Locus_11872_Transcript_1/5_Confidence_0.636_Length_1819	GO:0015846	GO:0009941	GO:0042597	GO:0019808	GO:0005215
Locus_11873_Transcript_1/1_Confidence_1.000_Length_2165	GO:0043247	GO:0010332	GO:0032504	GO:0045132	GO:0016226	GO:0010027	GO:0010228	GO:0042138	GO:0048522	GO:0048481	GO:0009410	GO:0007062	GO:0007129	GO:0007131	GO:0032204	GO:0009793	GO:0005739	GO:0009507
Locus_11874_Transcript_8/9_Confidence_0.478_Length_2165
Locus_11875_Transcript_4/6_Confidence_0.286_Length_1682
Locus_11876_Transcript_1/2_Confidence_0.750_Length_4695
Locus_11877_Transcript_2/2_Confidence_0.667_Length_1202
Locus_11878_Transcript_1/1_Confidence_1.000_Length_2606	GO:0006486	GO:0007020	GO:0030206	GO:0005768	GO:0005794	GO:0016021	GO:0009507	GO:0005802	GO:0005739	GO:0047220	GO:0030246
Locus_11879_Transcript_1/1_Confidence_1.000_Length_737
Locus_1187_Transcript_1/1_Confidence_1.000_Length_2787	GO:0048359	GO:0006508	GO:0080001	GO:0043086	GO:0009505	GO:0016023	GO:0048046	GO:0042802	GO:0004252
Locus_11880_Transcript_1/1_Confidence_1.000_Length_503	GO:0022904	GO:0016020
Locus_11881_Transcript_3/5_Confidence_0.636_Length_1568	GO:0002213	GO:0006635	GO:0016298
Locus_11882_Transcript_1/1_Confidence_1.000_Length_1064
Locus_11883_Transcript_1/2_Confidence_0.667_Length_1240
Locus_11884_Transcript_1/1_Confidence_1.000_Length_971
Locus_11886_Transcript_1/1_Confidence_1.000_Length_1573	GO:0000085	GO:0009220	GO:0010388	GO:0009640	GO:0006431	GO:0046686	GO:0009909	GO:0034968	GO:0006555	GO:0005829	GO:0009506	GO:0000049	GO:0004825	GO:0005524
Locus_11887_Transcript_1/1_Confidence_1.000_Length_2740	GO:0006952	GO:0006470	GO:0004721	GO:0043531
Locus_11889_Transcript_3/4_Confidence_0.700_Length_2196	GO:0006623	GO:0006891	GO:0000902	GO:0016049	GO:0005773	GO:0005794	GO:0010008	GO:0005484
Locus_1188_Transcript_1/1_Confidence_1.000_Length_549	GO:0009734	GO:0009536	GO:0005739	GO:0005516
Locus_11890_Transcript_2/3_Confidence_0.714_Length_1876	GO:0009626	GO:0005737	GO:0016020	GO:0043531	GO:0005524
Locus_11891_Transcript_1/2_Confidence_0.750_Length_3433	GO:0009615	GO:0009739	GO:0009944	GO:0009651	GO:0009753	GO:0050832	GO:0042742	GO:0045892	GO:0008356	GO:0009751	GO:0045088	GO:0046686	GO:0010338	GO:0009733	GO:0005730	GO:0000793	GO:0005667	GO:0000785	GO:0003677	GO:0003700
Locus_11892_Transcript_1/5_Confidence_0.636_Length_1559	GO:0001731	GO:0006446	GO:0009846	GO:0009790	GO:0005829	GO:0016282	GO:0000502	GO:0005852	GO:0033290	GO:0016020	GO:0005634	GO:0005840	GO:0003743
Locus_11893_Transcript_1/1_Confidence_1.000_Length_2396	GO:0009627	GO:0005975	GO:0046168	GO:0055114	GO:0046486	GO:0005829	GO:0009331	GO:0051287	GO:0047952	GO:0004367
Locus_11894_Transcript_2/3_Confidence_0.714_Length_2774	GO:0005739
Locus_11895_Transcript_1/2_Confidence_0.750_Length_2127	GO:0042432	GO:0005737	GO:0005886	GO:0050529
Locus_11896_Transcript_1/2_Confidence_0.750_Length_1510	GO:0031348	GO:0009867	GO:0009862	GO:0010363	GO:0010310	GO:0002679	GO:0010200	GO:0006355	GO:0051607	GO:0006612	GO:0050832	GO:0042742	GO:0043069	GO:0000165	GO:0010150	GO:0000160	GO:0009507	GO:0009506	GO:0005886	GO:0000156
Locus_11897_Transcript_2/3_Confidence_0.400_Length_1930	GO:0051276	GO:0005694	GO:0005634	GO:0005829	GO:0005507	GO:0005524
Locus_11899_Transcript_2/3_Confidence_0.714_Length_3346	GO:0005634
Locus_1189_Transcript_1/1_Confidence_1.000_Length_2233	GO:0006355	GO:0019722	GO:0009612	GO:0005634	GO:0005667	GO:0043565	GO:0046983	GO:0003700
Locus_118_Transcript_1/1_Confidence_1.000_Length_1529	GO:0006412	GO:0042254	GO:0022627	GO:0009507	GO:0016020	GO:0003735
Locus_11900_Transcript_3/3_Confidence_0.778_Length_4590	GO:0006952	GO:0005739	GO:0043531
Locus_11901_Transcript_4/4_Confidence_0.571_Length_1742	GO:0035556	GO:0006810	GO:0009723	GO:0009738	GO:0005794	GO:0005215
Locus_11902_Transcript_1/1_Confidence_1.000_Length_1801	GO:0006499	GO:0009651	GO:0000956	GO:0010228	GO:0009737	GO:0045893	GO:0000398	GO:0042752	GO:0010555	GO:0005730	GO:0005681	GO:0005515
Locus_11903_Transcript_3/5_Confidence_0.667_Length_4288	GO:0034219	GO:0015706	GO:0009627	GO:0002237	GO:0031347	GO:0009567	GO:0006487	GO:0016021	GO:0005351
Locus_11904_Transcript_1/1_Confidence_1.000_Length_1029
Locus_11905_Transcript_1/2_Confidence_1.000_Length_1418
Locus_11907_Transcript_1/1_Confidence_1.000_Length_1190	GO:0005634
Locus_11908_Transcript_1/1_Confidence_1.000_Length_1624	GO:0005975	GO:0043169	GO:0008422
Locus_11909_Transcript_5/6_Confidence_0.467_Length_2647	GO:0005975	GO:0006412	GO:0042254	GO:0005840	GO:0005794	GO:0005634	GO:0005739	GO:0004553	GO:0003735
Locus_1190_Transcript_6/7_Confidence_0.200_Length_715
Locus_11910_Transcript_1/2_Confidence_0.750_Length_1862	GO:0006094	GO:0009813	GO:0009744	GO:0006096	GO:0006468	GO:0010224	GO:0007126	GO:0009817	GO:0006200	GO:0005982	GO:0005985	GO:0006098	GO:0009536	GO:0005829	GO:0004347	GO:0008568	GO:0004672	GO:0003697	GO:0005524
Locus_11911_Transcript_3/3_Confidence_0.714_Length_1971	GO:0000085	GO:0031047	GO:0043247	GO:0010332	GO:0006275	GO:0007131	GO:0051567	GO:0016579	GO:0032504	GO:0045132	GO:0000724	GO:0010113	GO:0008283	GO:0042138	GO:0048449	GO:0006342	GO:0010388	GO:0009640	GO:0006306	GO:0016444
Locus_11912_Transcript_2/3_Confidence_0.714_Length_895
Locus_11914_Transcript_1/1_Confidence_1.000_Length_996
Locus_11915_Transcript_1/2_Confidence_0.667_Length_1550	GO:0006355	GO:0005634	GO:0005667	GO:0003700	GO:0043565
Locus_11916_Transcript_1/1_Confidence_1.000_Length_2917	GO:0000160	GO:0035556	GO:0005982	GO:0042752	GO:0009640	GO:0048574	GO:0051170	GO:0016310	GO:0045892	GO:0000156	GO:0003677	GO:0016301
Locus_11917_Transcript_1/1_Confidence_1.000_Length_1119
Locus_11918_Transcript_2/3_Confidence_0.667_Length_3274	GO:0051726	GO:0006364	GO:0042273	GO:0051604	GO:0070545	GO:0030687	GO:0005654	GO:0000166
Locus_11919_Transcript_1/1_Confidence_1.000_Length_1946	GO:0009416	GO:0032940	GO:0010252	GO:0010583	GO:0009826	GO:0009734	GO:0016023	GO:0009507	GO:0010279
Locus_1191_Transcript_4/7_Confidence_0.529_Length_3987	GO:0006278	GO:0032365	GO:0010207	GO:0007154	GO:0009706	GO:0003723	GO:0003964	GO:0035091	GO:0000166	GO:0005319
Locus_11921_Transcript_1/2_Confidence_0.667_Length_1817	GO:0009941
Locus_11922_Transcript_2/3_Confidence_0.714_Length_3862	GO:0005829	GO:0005886	GO:0005509
Locus_11923_Transcript_4/5_Confidence_0.636_Length_2277	GO:0010497	GO:0009793	GO:0009663	GO:0005739	GO:0009536	GO:0003723	GO:0008026	GO:0005524	GO:0003724
Locus_11924_Transcript_1/1_Confidence_1.000_Length_721	GO:0006457	GO:0009744	GO:0006950	GO:0009750	GO:0005634	GO:0009536	GO:0031072	GO:0051082
Locus_11925_Transcript_1/1_Confidence_1.000_Length_1315	GO:0016042	GO:0048046	GO:0016298	GO:0004091
Locus_11926_Transcript_1/3_Confidence_0.571_Length_591	GO:0055114	GO:0009507	GO:0005634	GO:0005739	GO:0016747	GO:0019166	GO:0005507	GO:0005524	GO:0008270
Locus_11927_Transcript_1/1_Confidence_1.000_Length_654	GO:0009825	GO:0048767	GO:0000271	GO:0009932	GO:0071555	GO:0009926	GO:0006869	GO:0008361	GO:0043481	GO:0019344	GO:0007389	GO:0008289
Locus_11928_Transcript_4/4_Confidence_0.600_Length_797
Locus_1192_Transcript_1/2_Confidence_0.750_Length_2524
Locus_11930_Transcript_1/1_Confidence_1.000_Length_1619	GO:0009231	GO:0055114	GO:0009570	GO:0008703	GO:0008835	GO:0008270
Locus_11931_Transcript_1/4_Confidence_0.667_Length_2596	GO:0048364	GO:0009611	GO:0009620	GO:0052546	GO:0051510	GO:0046777	GO:0009845	GO:0019722	GO:0009738	GO:0052541	GO:0009069	GO:0009536	GO:0005886	GO:0004674	GO:0005524
[truncated: 30,995 more rows]

## Sheet: P. exserta GO annotations
Transcript	GO ID#
Locus_10000_Transcript_1/1_Confidence_1.000_Length_2342
Locus_10001_Transcript_1/1_Confidence_1.000_Length_2261	GO:0055114	GO:0006118	GO:0005634	GO:0020037	GO:0016705	GO:0005506	GO:0009055	GO:0008270	GO:0016874
Locus_10002_Transcript_1/2_Confidence_0.750_Length_1873	GO:0006470	GO:0006446	GO:0005634	GO:0005840	GO:0004721	GO:0016746	GO:0016779	GO:0003743
Locus_10003_Transcript_1/2_Confidence_0.667_Length_4325	GO:0009414	GO:0009863	GO:0009697	GO:0009738	GO:0010363	GO:0052542	GO:0009749	GO:0031348	GO:0043069	GO:0009753	GO:0048527	GO:0030968	GO:0006612	GO:0009744	GO:0009733	GO:2000067	GO:0009630	GO:0009723	GO:0007188	GO:0010555
Locus_10005_Transcript_1/1_Confidence_1.000_Length_1257	GO:0010200	GO:0016023	GO:0005634	GO:0008270	GO:0016874
Locus_10006_Transcript_4/6_Confidence_0.417_Length_3255	GO:0006598	GO:0015706	GO:0006857	GO:0009698	GO:0010106	GO:0042398	GO:0006826	GO:0010167	GO:0046686	GO:0009734	GO:0005886	GO:0015112
Locus_10007_Transcript_1/1_Confidence_1.000_Length_1357	GO:0016132	GO:0006810	GO:0009507	GO:0016020	GO:0005215
Locus_10008_Transcript_1/1_Confidence_1.000_Length_2468	GO:0009653	GO:0048589	GO:0010154	GO:0009734	GO:0006355	GO:0048829	GO:0007389	GO:0048442	GO:0051301	GO:0048830	GO:0031540	GO:0009555	GO:0009738	GO:0048366	GO:0009743	GO:0048441	GO:0005634	GO:0005667	GO:0046983	GO:0003677
Locus_10009_Transcript_1/1_Confidence_1.000_Length_1355	GO:0008270	GO:0003676
Locus_1000_Transcript_2/2_Confidence_0.667_Length_5177	GO:0009611	GO:0009414	GO:0010118	GO:0009624	GO:0006855	GO:0034976	GO:0015884	GO:0055114	GO:0006200	GO:0009627	GO:0000325	GO:0005774	GO:0009536	GO:0016021	GO:0005794	GO:0009506	GO:0005886	GO:0032440	GO:0008517	GO:0042626
Locus_10010_Transcript_1/1_Confidence_1.000_Length_2097	GO:0005634	GO:0005829	GO:0005515
Locus_10011_Transcript_1/2_Confidence_0.667_Length_1905	GO:0010584	GO:0009825	GO:0010268	GO:0009911	GO:0043481	GO:0048767	GO:0000271	GO:0010224	GO:0048657	GO:0055114	GO:0009932	GO:0016132	GO:0071555	GO:0006118	GO:0016023	GO:0005739	GO:0020037	GO:0009055	GO:0016705	GO:0004497
Locus_10012_Transcript_1/1_Confidence_1.000_Length_638	GO:0022900	GO:0048193	GO:0009688	GO:0006118	GO:0009536	GO:0016020	GO:0051537	GO:0046872	GO:0009055
Locus_10013_Transcript_1/1_Confidence_1.000_Length_3206	GO:0046373	GO:0009117	GO:0009505	GO:0005773	GO:0016023	GO:0005576	GO:0003676	GO:0046556	GO:0000166
Locus_10014_Transcript_1/1_Confidence_1.000_Length_1150	GO:0016310	GO:0005576	GO:0016301	GO:0030247
Locus_10015_Transcript_1/1_Confidence_1.000_Length_2966	GO:0042335	GO:0009651	GO:0009908	GO:0007623	GO:2000037	GO:0045893	GO:0010310	GO:0009536	GO:0005634	GO:0005667	GO:0008270	GO:0000987	GO:0003700
Locus_10016_Transcript_3/4_Confidence_0.625_Length_3026	GO:0006278	GO:0006396	GO:0019013	GO:0030529	GO:0005634	GO:0005829	GO:0003964	GO:0003723
Locus_10017_Transcript_1/1_Confidence_1.000_Length_841
Locus_10019_Transcript_3/4_Confidence_0.700_Length_2369	GO:0006399	GO:0006098	GO:0010218	GO:0016117	GO:0010114	GO:0006352	GO:0006355	GO:0009902	GO:0019288	GO:0009637	GO:0006364	GO:0010027	GO:0006144	GO:0006206	GO:0009507	GO:0005739	GO:0005730	GO:0005667	GO:0003899	GO:0001053
Locus_1001_Transcript_1/1_Confidence_1.000_Length_1600	GO:0010162	GO:0010029	GO:0006629	GO:0016558	GO:0009409	GO:0006891	GO:0006869	GO:0009737	GO:0006888	GO:0010351	GO:0010288	GO:0010260	GO:0009505	GO:0016023	GO:0009514	GO:0005783	GO:0005886	GO:0000062	GO:0032791	GO:0005515
Locus_10020_Transcript_1/2_Confidence_0.667_Length_1360	GO:0006979	GO:0005739
Locus_10021_Transcript_1/1_Confidence_1.000_Length_2484	GO:0006487	GO:0005516
Locus_10022_Transcript_1/2_Confidence_0.750_Length_1436	GO:0016310	GO:0005737	GO:0005834	GO:0080008	GO:0016301	GO:0000166
Locus_10023_Transcript_1/2_Confidence_0.875_Length_2224	GO:0009611	GO:0006635	GO:0010363	GO:0001676	GO:0009753	GO:0006612	GO:0050832	GO:0043069	GO:0006633	GO:0006468	GO:0009555	GO:0080092	GO:0009695	GO:0002213	GO:0046686	GO:0009863	GO:0006637	GO:0009069	GO:0006118	GO:0009536
Locus_10024_Transcript_2/4_Confidence_0.750_Length_2145	GO:0009750	GO:0009749	GO:0009744	GO:0016126	GO:0009831	GO:0009663	GO:0009826	GO:0006084	GO:0030244	GO:0048193	GO:0009737	GO:0016132	GO:0005802	GO:0005794	GO:0005768	GO:0009543	GO:0005886	GO:0016740
Locus_10025_Transcript_1/1_Confidence_1.000_Length_2196	GO:0009868	GO:0009626	GO:0010090	GO:0048573	GO:0009627	GO:0010150	GO:0009644	GO:0010182	GO:0042542	GO:0009536	GO:0016020	GO:0005634
Locus_10026_Transcript_1/2_Confidence_0.750_Length_1093
Locus_10028_Transcript_1/1_Confidence_1.000_Length_2691
Locus_1002_Transcript_3/3_Confidence_0.667_Length_2232	GO:0010155	GO:0023014	GO:0080005	GO:0046777	GO:0009965	GO:0009637	GO:0030154	GO:0000160	GO:0045893	GO:0016020	GO:0009570	GO:0009365	GO:0000155	GO:0005524
Locus_10031_Transcript_3/8_Confidence_0.600_Length_1586	GO:0006400	GO:0009793	GO:0055114	GO:0008176	GO:0016668
Locus_10032_Transcript_1/1_Confidence_1.000_Length_1052	GO:0006278	GO:0003964	GO:0003723
Locus_10033_Transcript_1/1_Confidence_1.000_Length_3282	GO:0000226	GO:0006346	GO:0031048	GO:0006275	GO:0006261	GO:0000911	GO:0051567	GO:0006310	GO:0010389	GO:0005886	GO:0005634	GO:0005739	GO:0008026	GO:0003676	GO:0005524
Locus_10034_Transcript_1/1_Confidence_1.000_Length_633	GO:0006833	GO:0008643	GO:0009750	GO:0009651	GO:0005887	GO:0051119
Locus_10035_Transcript_1/4_Confidence_0.625_Length_1764	GO:0009507
Locus_10036_Transcript_1/2_Confidence_0.750_Length_2072	GO:0016226	GO:0010109	GO:0009553	GO:0010027	GO:0010228	GO:0009658	GO:0048481	GO:0006433	GO:0009793	GO:0006525	GO:0006560	GO:0005739	GO:0009570	GO:0004827	GO:0005524
Locus_10038_Transcript_1/2_Confidence_0.750_Length_1206
Locus_10039_Transcript_2/4_Confidence_0.667_Length_1241	GO:0006952	GO:0045338	GO:0016114	GO:0051762	GO:0005737	GO:0047461	GO:0034003	GO:0000287
Locus_1003_Transcript_1/1_Confidence_1.000_Length_1304	GO:0051819	GO:0010324	GO:0048364	GO:0010200	GO:0009877	GO:0009873	GO:0005901	GO:0009506	GO:0005768	GO:0005774	GO:0016324
Locus_10040_Transcript_1/1_Confidence_1.000_Length_1532	GO:0003333	GO:0007031	GO:0005779	GO:0005739	GO:0015171
Locus_10041_Transcript_1/1_Confidence_1.000_Length_978	GO:0009691
Locus_10042_Transcript_1/1_Confidence_1.000_Length_1062	GO:0000911	GO:0016192	GO:0016572	GO:0006260	GO:0051567	GO:0000226	GO:0008283	GO:0006306	GO:0015031	GO:0000815
Locus_10043_Transcript_1/2_Confidence_0.750_Length_2563
Locus_10044_Transcript_1/1_Confidence_1.000_Length_674
Locus_10045_Transcript_6/7_Confidence_0.556_Length_1989	GO:0001666	GO:0034976	GO:0006457	GO:0010286	GO:0045893	GO:0009407	GO:0005737	GO:0005634	GO:0005667	GO:0043565	GO:0003700
Locus_10046_Transcript_3/4_Confidence_0.700_Length_3566	GO:0048364	GO:0006891	GO:0006816	GO:0006754	GO:0055071	GO:0006828	GO:0005802	GO:0016021	GO:0005794	GO:0005768	GO:0012505	GO:0016529	GO:0015410	GO:0046872	GO:0005388	GO:0005516	GO:0005524
Locus_10047_Transcript_1/1_Confidence_1.000_Length_2933	GO:0006635	GO:0031537	GO:0010119	GO:0048831	GO:0009873	GO:0006355	GO:0016558	GO:0016310	GO:0006487	GO:0010043	GO:0080022	GO:0010029	GO:0010150	GO:0009736	GO:0010380	GO:0035556	GO:0007623	GO:0005667	GO:0000785	GO:0016301
Locus_10048_Transcript_2/2_Confidence_1.000_Length_1432	GO:0006412	GO:0019288	GO:0042254	GO:0000311	GO:0009941	GO:0009570	GO:0019843	GO:0003735
Locus_10049_Transcript_1/1_Confidence_1.000_Length_1536	GO:0031348	GO:0016036	GO:0006499	GO:0009611	GO:0019375	GO:0009867	GO:0009697	GO:0009862	GO:0010363	GO:0042631	GO:0006612	GO:0050832	GO:0042742	GO:0009625	GO:0043069	GO:0042538	GO:0006468	GO:0000165	GO:0048765	GO:0009409
Locus_1004_Transcript_1/1_Confidence_1.000_Length_2127	GO:0010118	GO:0009414	GO:0006355	GO:0042128	GO:0010167	GO:0005634	GO:0005667	GO:0003677	GO:0003700
Locus_10050_Transcript_1/1_Confidence_1.000_Length_2354	GO:0006511	GO:0009414	GO:0009416	GO:0010016	GO:0009616	GO:0009926	GO:0010050	GO:0016567	GO:0009934	GO:0007568	GO:0019005	GO:0005634	GO:0004842
Locus_10051_Transcript_3/3_Confidence_0.600_Length_1217	GO:0035556	GO:0055114	GO:0005739	GO:0047134	GO:0008270
Locus_10052_Transcript_1/1_Confidence_1.000_Length_1289	GO:0009753	GO:0009651	GO:0009751	GO:0009733	GO:0006334	GO:0009723	GO:0046686	GO:0000786	GO:0005634	GO:0005886	GO:0003677	GO:0003682
Locus_10053_Transcript_1/2_Confidence_0.750_Length_1614	GO:0016874
Locus_10054_Transcript_1/1_Confidence_1.000_Length_638	GO:0055114	GO:0006118	GO:0020037	GO:0016705	GO:0004497	GO:0005506	GO:0009055	GO:0019825
Locus_10055_Transcript_1/1_Confidence_1.000_Length_950
Locus_10056_Transcript_1/1_Confidence_1.000_Length_904	GO:0005886	GO:0016021
Locus_10057_Transcript_1/1_Confidence_1.000_Length_1206	GO:0009626	GO:0009817	GO:0002215	GO:0005982	GO:0005985	GO:0005615	GO:0005618	GO:0005774	GO:0005578	GO:0043169	GO:0042973
Locus_10058_Transcript_2/3_Confidence_0.714_Length_953	GO:0055114	GO:0006522	GO:0006531	GO:0005813	GO:0009570	GO:0005829	GO:0005739	GO:0050152	GO:0016491	GO:0008270
Locus_10059_Transcript_1/1_Confidence_1.000_Length_661	GO:0019932	GO:0006508	GO:0007020	GO:0005773	GO:0005576	GO:0004185
Locus_1005_Transcript_1/1_Confidence_1.000_Length_4418	GO:0006486
Locus_10060_Transcript_1/1_Confidence_1.000_Length_1586	GO:0000162	GO:0009651	GO:0042742	GO:0009560	GO:0009751	GO:0034976	GO:0006569	GO:0009684	GO:0009737	GO:0009451	GO:0009627	GO:0051252	GO:0006571	GO:0009094	GO:0005829	GO:0009570	GO:0009534	GO:0005634	GO:0005739	GO:0004540
Locus_10061_Transcript_2/4_Confidence_0.625_Length_2812	GO:0010413	GO:0006468	GO:0045492	GO:0009832	GO:0009069	GO:0005634	GO:0005524	GO:0004713	GO:0004683
Locus_10062_Transcript_1/1_Confidence_1.000_Length_738	GO:0046373	GO:0009117	GO:0005634	GO:0003677	GO:0046556
Locus_10063_Transcript_2/3_Confidence_0.600_Length_2483	GO:0006857	GO:0008272	GO:0009970	GO:0015706	GO:0055085	GO:0080160	GO:0010167	GO:0000041	GO:0005886	GO:0016021	GO:0008271
Locus_10064_Transcript_5/6_Confidence_0.688_Length_2467	GO:0006744	GO:0006633	GO:0042967	GO:0009570	GO:0005739	GO:0005835	GO:0004314
Locus_10065_Transcript_1/1_Confidence_1.000_Length_2847	GO:0071805	GO:0005886	GO:0015079
Locus_10066_Transcript_1/1_Confidence_1.000_Length_1370	GO:0042372	GO:0005777	GO:0047617
Locus_10067_Transcript_2/3_Confidence_0.400_Length_1437	GO:0006508	GO:0005794	GO:0009506	GO:0005886	GO:0016021	GO:0004252
Locus_10068_Transcript_1/1_Confidence_1.000_Length_1916	GO:0000085	GO:0007010	GO:0006094	GO:0032508	GO:0000741	GO:0001510	GO:0051604	GO:0010498	GO:0010388	GO:0009640	GO:0009560	GO:0048507	GO:2000072	GO:0006396	GO:0009909	GO:0034968	GO:0006606	GO:0009507	GO:0005730	GO:0005829
Locus_10069_Transcript_1/4_Confidence_0.500_Length_1410	GO:0010267	GO:0006346	GO:0009965	GO:0048439	GO:0010051	GO:0048765	GO:0016049	GO:0010050	GO:0033044	GO:0009616	GO:0048449	GO:0010090	GO:0010014	GO:0009733	GO:0010089	GO:0035196	GO:0048868	GO:0032312	GO:0045595	GO:0006897
Locus_1006_Transcript_1/2_Confidence_0.750_Length_3743	GO:0006098	GO:0006890	GO:0009965	GO:0016117	GO:0006891	GO:0010027	GO:0030154	GO:0045185	GO:0005739	GO:0016021	GO:0009941	GO:0009570	GO:0005783	GO:0005794	GO:0005886	GO:0048046
Locus_10070_Transcript_1/2_Confidence_0.750_Length_868	GO:0005634
Locus_10071_Transcript_3/3_Confidence_0.750_Length_1821
Locus_10072_Transcript_2/4_Confidence_0.667_Length_1036	GO:0009507
Locus_10073_Transcript_1/1_Confidence_1.000_Length_997	GO:0006857	GO:0019243	GO:0015967	GO:0006144	GO:0006206	GO:0009507	GO:0004081	GO:0046872	GO:0008893	GO:0034432
Locus_10074_Transcript_1/1_Confidence_1.000_Length_1723	GO:0000278	GO:0001510	GO:0006364	GO:0009536	GO:0051536	GO:0008173
Locus_10075_Transcript_1/1_Confidence_1.000_Length_2466	GO:0010103	GO:0031425	GO:0045036	GO:0009793	GO:0045727	GO:0016226	GO:0009658	GO:0009073	GO:0009570
Locus_10076_Transcript_3/3_Confidence_0.600_Length_2796	GO:0045132	GO:0006302	GO:0006312	GO:0042138	GO:0007062	GO:0007129	GO:0007131	GO:0005982	GO:0005985	GO:0005739	GO:0009507	GO:0008270	GO:0005509	GO:0033910	GO:0004556
Locus_10077_Transcript_1/2_Confidence_0.750_Length_2162	GO:0016973	GO:0005634	GO:0009536
Locus_10078_Transcript_1/1_Confidence_1.000_Length_722
Locus_10079_Transcript_1/1_Confidence_1.000_Length_1044	GO:0000278	GO:0009955	GO:0010048	GO:0006396	GO:0009965	GO:0043687	GO:0000956	GO:0048481	GO:0009410	GO:0045893	GO:0008283	GO:0005634	GO:0005667	GO:0005515	GO:0003713
Locus_1007_Transcript_1/2_Confidence_0.750_Length_1698	GO:0005634	GO:0008270
Locus_10080_Transcript_2/2_Confidence_0.667_Length_1188	GO:0009753	GO:0009651	GO:0009751	GO:0009733	GO:0006334	GO:0009723	GO:0046686	GO:0000786	GO:0009536	GO:0005634	GO:0005886	GO:0003677	GO:0003682
Locus_10081_Transcript_3/3_Confidence_0.600_Length_1525	GO:0005829	GO:0030276
Locus_10082_Transcript_1/4_Confidence_0.625_Length_1568	GO:0008152	GO:0005777	GO:0005886	GO:0046872	GO:0016798
Locus_10083_Transcript_1/1_Confidence_1.000_Length_983	GO:0006351	GO:0006144	GO:0006206	GO:0005886	GO:0005730	GO:0003899	GO:0000166
Locus_10084_Transcript_1/1_Confidence_1.000_Length_3090	GO:0005622	GO:0008026	GO:0003676	GO:0005524
Locus_10085_Transcript_1/1_Confidence_1.000_Length_2135	GO:0006275	GO:0051567	GO:0010389	GO:0006342	GO:0006084	GO:0009658	GO:0016572	GO:0009909	GO:0006270	GO:0048229	GO:0009069	GO:0009507	GO:0005634	GO:0019901	GO:0004693	GO:0070182
Locus_10086_Transcript_1/1_Confidence_1.000_Length_2046
Locus_10087_Transcript_3/3_Confidence_0.500_Length_2144	GO:0010498	GO:0007010	GO:0006094	GO:0009097	GO:0009098	GO:0009099	GO:0015940	GO:0005829	GO:0009507	GO:0005948	GO:0003984	GO:0016597
Locus_10088_Transcript_2/5_Confidence_0.636_Length_1301	GO:0009086	GO:0006367	GO:0000394	GO:0006446	GO:0005634	GO:0005840	GO:0003743	GO:0003677	GO:0046982
Locus_10089_Transcript_1/3_Confidence_0.667_Length_1840	GO:0034605	GO:0006397	GO:0010494	GO:0005634	GO:0000166	GO:0008143
Locus_1008_Transcript_2/3_Confidence_0.600_Length_2332	GO:0009646	GO:0010363	GO:0052542	GO:0009409	GO:0009611	GO:0010200	GO:0006612	GO:0043069	GO:0030968	GO:0016310	GO:0009612	GO:0005829	GO:0009506	GO:0016301
Locus_10090_Transcript_1/1_Confidence_1.000_Length_2249	GO:0006099	GO:0010162	GO:0006097	GO:0009514	GO:0004451
Locus_10091_Transcript_1/1_Confidence_1.000_Length_681	GO:0009651	GO:0055114	GO:0046487	GO:0005576	GO:0005618	GO:0031012	GO:0050162	GO:0003676	GO:0045735	GO:0030145	GO:0008270
Locus_10092_Transcript_1/1_Confidence_1.000_Length_2033	GO:0007264	GO:0005634	GO:0005525
Locus_10093_Transcript_1/1_Confidence_1.000_Length_1094
Locus_10094_Transcript_1/1_Confidence_1.000_Length_1835	GO:0010417	GO:0009834	GO:0016021	GO:0000139	GO:0005768	GO:0016023	GO:0005802	GO:0080116
Locus_10095_Transcript_1/2_Confidence_0.667_Length_2934	GO:0006468	GO:0010075	GO:0000165	GO:0007178	GO:0009069	GO:0005773	GO:0005886	GO:0004707	GO:0005524
Locus_10096_Transcript_1/1_Confidence_1.000_Length_4221	GO:0035556	GO:0006457	GO:0006486	GO:0009644	GO:0042542	GO:0009395	GO:0046339	GO:0005737	GO:0031072	GO:0004435	GO:0051082
Locus_10097_Transcript_1/1_Confidence_1.000_Length_1621	GO:0005576	GO:0016757
Locus_10098_Transcript_1/2_Confidence_0.667_Length_923
Locus_10099_Transcript_3/4_Confidence_0.700_Length_3077	GO:0000373	GO:0000372	GO:0048316	GO:0009507	GO:0003723
Locus_1009_Transcript_1/1_Confidence_1.000_Length_3671	GO:0009536	GO:0005783
Locus_100_Transcript_1/2_Confidence_0.667_Length_1797	GO:0005634	GO:0003676	GO:0000166
Locus_10100_Transcript_1/4_Confidence_0.571_Length_2642	GO:0009626	GO:0030001	GO:0005737	GO:0016020	GO:0046872	GO:0043531	GO:0005524
Locus_10101_Transcript_2/3_Confidence_0.600_Length_3623
Locus_10102_Transcript_1/2_Confidence_0.750_Length_1802	GO:0015846	GO:0009941	GO:0042597	GO:0019808	GO:0005215
Locus_10103_Transcript_3/3_Confidence_0.667_Length_2132	GO:0035304	GO:0010207	GO:0009902	GO:0009965	GO:0006417	GO:0030154	GO:0045893	GO:0042793	GO:0006364	GO:0010027	GO:0005774	GO:0009941	GO:0005886	GO:0005634	GO:0003727
Locus_10104_Transcript_1/2_Confidence_0.667_Length_860	GO:0032456	GO:0007264	GO:0015031	GO:0031901	GO:0032588	GO:0005886	GO:0019900	GO:0016787	GO:0005525
Locus_10105_Transcript_1/1_Confidence_1.000_Length_980
Locus_10106_Transcript_2/5_Confidence_0.583_Length_2057	GO:0006979	GO:0055114	GO:0006396	GO:0006804	GO:0019013	GO:0030529	GO:0005634	GO:0046872	GO:0003723	GO:0020037	GO:0004601	GO:0000166
Locus_10107_Transcript_1/3_Confidence_0.714_Length_1468	GO:0001510	GO:0006412	GO:0009220	GO:0042254	GO:0005730	GO:0022627	GO:0005774	GO:0009507	GO:0005794	GO:0005886	GO:0019843	GO:0003735	GO:0005515
Locus_10108_Transcript_1/1_Confidence_1.000_Length_2812
Locus_1010_Transcript_1/1_Confidence_1.000_Length_5810	GO:0006468	GO:0055114	GO:0006897	GO:0006886	GO:0005829	GO:0030132	GO:0030130	GO:0009506	GO:0005774	GO:0009507	GO:0004672	GO:0016706	GO:0005524	GO:0005198
Locus_10110_Transcript_1/2_Confidence_0.750_Length_993	GO:0009536
Locus_10111_Transcript_1/1_Confidence_1.000_Length_2200	GO:0009793
Locus_10113_Transcript_2/4_Confidence_0.667_Length_2909	GO:0009662	GO:0016117	GO:0055114	GO:0006118	GO:0031969	GO:0046608	GO:0051786	GO:0009055
Locus_10114_Transcript_1/1_Confidence_1.000_Length_1186	GO:0035335	GO:0006570	GO:0009570	GO:0004725
Locus_10115_Transcript_1/1_Confidence_1.000_Length_2095	GO:0032259	GO:0005802	GO:0016023	GO:0005794	GO:0005768	GO:0005886	GO:0008168
Locus_10116_Transcript_1/1_Confidence_1.000_Length_1280	GO:0080167	GO:0005634	GO:0005515
Locus_10117_Transcript_1/1_Confidence_1.000_Length_1550	GO:0006808	GO:0055114	GO:0005739	GO:0050660	GO:0017150
Locus_10118_Transcript_1/2_Confidence_0.667_Length_712	GO:0006278	GO:0016021	GO:0003964	GO:0003723
Locus_10119_Transcript_1/1_Confidence_1.000_Length_1197	GO:0009414	GO:0006355	GO:0009737	GO:0009873	GO:0005634	GO:0005667	GO:0003677	GO:0003700
Locus_1011_Transcript_1/1_Confidence_1.000_Length_796	GO:0010363	GO:0015802	GO:0016558	GO:0006606	GO:0015696	GO:0043090	GO:0006891	GO:0006869	GO:0006862	GO:0006612	GO:0043069	GO:0006888	GO:0010351	GO:0043269	GO:0005829	GO:0005635	GO:0005886	GO:0008565	GO:0008536
Locus_10120_Transcript_1/1_Confidence_1.000_Length_852	GO:0055114	GO:0000302	GO:0016226	GO:0006879	GO:0010027	GO:0010228	GO:0048481	GO:0009737	GO:0006826	GO:0048366	GO:0015979	GO:0009793	GO:0015994	GO:0005739	GO:0009941	GO:0009570	GO:0008199	GO:0004322
Locus_10121_Transcript_1/1_Confidence_1.000_Length_2527	GO:0009620	GO:0071470	GO:0009651	GO:0043687	GO:0045893	GO:0042542	GO:0005829	GO:0009536	GO:0005634	GO:0005886	GO:0005667	GO:0008081	GO:0003700
Locus_10122_Transcript_1/1_Confidence_1.000_Length_1077	GO:0042335	GO:0006473	GO:0006355	GO:0043481	GO:0010091	GO:0048765	GO:0005634	GO:0005667	GO:0003700	GO:0000976
Locus_10123_Transcript_2/4_Confidence_0.667_Length_2198	GO:0045492	GO:0010413
Locus_10124_Transcript_2/3_Confidence_0.714_Length_2339	GO:0016310	GO:0009507	GO:0016301	GO:0030247
Locus_10125_Transcript_1/1_Confidence_1.000_Length_600	GO:0006855	GO:0016020	GO:0015297	GO:0015238
Locus_10126_Transcript_1/1_Confidence_1.000_Length_782	GO:0006661	GO:0006265	GO:0003917	GO:0003677	GO:0005524	GO:0008270
Locus_10127_Transcript_1/1_Confidence_1.000_Length_1353	GO:0009108	GO:0009695	GO:0009697	GO:0019253	GO:0010363	GO:0010200	GO:0009684	GO:0019344	GO:0031348	GO:0050832	GO:0009867	GO:0019684	GO:0019288	GO:0009595	GO:0042742	GO:0006612	GO:0006569	GO:0006636	GO:0010310	GO:0009862
Locus_10128_Transcript_5/6_Confidence_0.571_Length_3307	GO:0005634
Locus_10129_Transcript_1/2_Confidence_0.800_Length_1849	GO:0005739
Locus_1012_Transcript_5/6_Confidence_0.571_Length_3714	GO:0031425	GO:0016036	GO:0016120	GO:0016123	GO:0006259	GO:0015995	GO:0006402	GO:0010323	GO:0006144	GO:0006206	GO:0051252	GO:0009570	GO:0008094	GO:0004654	GO:0003677	GO:0000287	GO:0003723	GO:0005524	GO:0000175
Locus_10130_Transcript_1/1_Confidence_1.000_Length_718	GO:0009853	GO:0005634
Locus_10131_Transcript_1/1_Confidence_1.000_Length_529	GO:0016020	GO:0008270
Locus_10132_Transcript_3/3_Confidence_0.600_Length_1379	GO:0006007	GO:0046417	GO:0000162	GO:0009607	GO:0006571	GO:0009094	GO:0006804	GO:0006979	GO:0019852	GO:0005829	GO:0009536	GO:0004106	GO:0016688
Locus_10133_Transcript_1/1_Confidence_1.000_Length_736	GO:0016310	GO:0055114	GO:0016023	GO:0016301	GO:0032440
Locus_10134_Transcript_1/2_Confidence_0.750_Length_1044	GO:0046855	GO:0032957	GO:0016021	GO:0005783	GO:0004439
Locus_10136_Transcript_1/1_Confidence_1.000_Length_1078	GO:0002103	GO:0009657	GO:0015992	GO:0005739	GO:0016471	GO:0009507	GO:0005886	GO:0016820
Locus_10137_Transcript_1/1_Confidence_1.000_Length_1006	GO:0019408	GO:0016024	GO:0016021	GO:0005783	GO:0004605
Locus_10138_Transcript_3/4_Confidence_0.400_Length_3674	GO:0044242	GO:0055114	GO:0048767	GO:0009416	GO:0009610	GO:0042128	GO:0006809	GO:0006118	GO:0005829	GO:0005739	GO:0005773	GO:0005886	GO:0009325	GO:0009703	GO:0009055	GO:0043546	GO:0050660	GO:0020037	GO:0005506	GO:0030151
Locus_1013_Transcript_1/2_Confidence_0.750_Length_1404	GO:0006661	GO:0016070	GO:0005622	GO:0045735	GO:0003824	GO:0005516
Locus_10140_Transcript_1/1_Confidence_1.000_Length_5483	GO:0045595	GO:0016049	GO:0010090	GO:0071555	GO:0010014	GO:0048589	GO:0007155	GO:0048765	GO:0045010	GO:0009506	GO:0009536	GO:0005886
Locus_10144_Transcript_1/3_Confidence_0.500_Length_2829	GO:0005886
Locus_10145_Transcript_1/1_Confidence_1.000_Length_2921	GO:0048768	GO:0006355	GO:0051301	GO:0010492	GO:0007020	GO:0005667	GO:0003700
Locus_10146_Transcript_2/3_Confidence_0.714_Length_1216	GO:0008152	GO:0005739	GO:0016597	GO:0046983
Locus_10147_Transcript_2/2_Confidence_0.667_Length_1337	GO:0006468	GO:0009965	GO:0030154	GO:0045893	GO:0005886	GO:0004672	GO:0005524
Locus_10148_Transcript_1/1_Confidence_1.000_Length_586	GO:0006278	GO:0003964	GO:0003723
Locus_10149_Transcript_1/1_Confidence_1.000_Length_1165	GO:0007275	GO:0016567	GO:0006511	GO:0005634	GO:0005515	GO:0004842	GO:0008270
Locus_1014_Transcript_1/1_Confidence_1.000_Length_731
Locus_10150_Transcript_1/1_Confidence_1.000_Length_1352	GO:0006468	GO:0009966	GO:0048544	GO:0006950	GO:0009069	GO:0005739	GO:0004674	GO:0005524	GO:0004713
Locus_10151_Transcript_3/3_Confidence_0.667_Length_3038	GO:0005978	GO:0019252	GO:0005985	GO:0009501	GO:0009507	GO:0004553	GO:0043169	GO:0003844
Locus_10152_Transcript_1/1_Confidence_1.000_Length_1260	GO:0007252	GO:0009069	GO:0005739	GO:0008385	GO:0008384	GO:0005524	GO:0004715	GO:0016757
Locus_10153_Transcript_2/4_Confidence_0.667_Length_3014	GO:0006261	GO:0006355	GO:0005634	GO:0003677	GO:0008270
Locus_10154_Transcript_1/1_Confidence_1.000_Length_709
Locus_10155_Transcript_1/1_Confidence_1.000_Length_2101	GO:0010413	GO:0000186	GO:0045492	GO:0009832	GO:0007178	GO:0009069	GO:0004712	GO:0005524	GO:0004709	GO:0004715
Locus_10156_Transcript_1/2_Confidence_0.750_Length_1413	GO:0006623	GO:0016192	GO:0000815	GO:0005634
Locus_10157_Transcript_1/1_Confidence_1.000_Length_1496	GO:0046777	GO:0009902	GO:0009821	GO:0009965	GO:0010155	GO:0030154	GO:0045893	GO:0016114	GO:0042432	GO:0005576	GO:0009507	GO:0005783	GO:0016844
Locus_10158_Transcript_1/5_Confidence_0.600_Length_1543	GO:0071722	GO:0006200	GO:0006812	GO:0015700	GO:0016020	GO:0009570	GO:0005739	GO:0015446	GO:0005524
Locus_10159_Transcript_1/1_Confidence_1.000_Length_2307	GO:0030243	GO:0009825	GO:0043481	GO:0048767	GO:0010817	GO:0000271	GO:0055114	GO:0009165	GO:0009932	GO:0071555	GO:0006118	GO:0019852	GO:0005774	GO:0048046	GO:0046658	GO:0009505	GO:0005829	GO:0009506	GO:0008447	GO:0005507
Locus_1015_Transcript_1/1_Confidence_1.000_Length_1625	GO:0016117	GO:0019252	GO:0006623	GO:0009911	GO:0007568	GO:0043481	GO:0015995	GO:0006633	GO:0045793	GO:0045995	GO:0048366	GO:0010025	GO:0006085	GO:0019643	GO:0005829	GO:0009346	GO:0042709	GO:0003878	GO:0016829	GO:0005524
Locus_10160_Transcript_1/3_Confidence_0.750_Length_1449	GO:0006468	GO:0009069	GO:0004715	GO:0030247	GO:0005524	GO:0004674
Locus_10161_Transcript_1/1_Confidence_1.000_Length_752
Locus_10162_Transcript_1/3_Confidence_0.600_Length_1792	GO:0016310	GO:0005829	GO:0080008	GO:0016301	GO:0000166
Locus_10163_Transcript_1/2_Confidence_0.750_Length_1763	GO:0006814	GO:0015721	GO:0016020	GO:0005739	GO:0008508
Locus_10164_Transcript_1/1_Confidence_1.000_Length_1366	GO:0006457	GO:0006950	GO:0051603	GO:0005839	GO:0005634	GO:0005739	GO:0031072	GO:0004298
Locus_10165_Transcript_1/1_Confidence_1.000_Length_1677	GO:0006275	GO:0009793	GO:0010026	GO:0010389	GO:0008283	GO:0010214	GO:0048449	GO:0009965	GO:0009555	GO:0009909	GO:0006349	GO:0031507	GO:0045787	GO:0016573	GO:0042967	GO:0080008	GO:0009507	GO:0000123	GO:0004402
Locus_10166_Transcript_1/1_Confidence_1.000_Length_1307
Locus_10167_Transcript_1/1_Confidence_1.000_Length_2062	GO:0006511	GO:0016579	GO:0005634	GO:0005829	GO:0008233	GO:0004221	GO:0008270
Locus_10168_Transcript_1/1_Confidence_1.000_Length_2320	GO:0006355	GO:0009908	GO:0048366	GO:0005634	GO:0005667	GO:0003677	GO:0003700
Locus_10169_Transcript_1/1_Confidence_1.000_Length_2360	GO:0016023	GO:0005886	GO:0008270
Locus_1016_Transcript_1/1_Confidence_1.000_Length_1812	GO:0051788	GO:0009853	GO:0050826	GO:0009793	GO:0006406	GO:0006352	GO:0009651	GO:0080129	GO:0030422	GO:0009640	GO:0006511	GO:0019915	GO:0010182	GO:0009933	GO:0001731	GO:0016567	GO:0009845	GO:0006446	GO:0010228	GO:0035196
Locus_10170_Transcript_1/2_Confidence_0.750_Length_1806	GO:0055085	GO:0008643	GO:0016021	GO:0022891
Locus_10171_Transcript_1/1_Confidence_1.000_Length_1999	GO:0006468	GO:0009069	GO:0009507	GO:0005524	GO:0004674
Locus_10172_Transcript_1/1_Confidence_1.000_Length_4827	GO:0005886
Locus_10174_Transcript_1/2_Confidence_0.750_Length_1173	GO:0006661
Locus_10175_Transcript_2/2_Confidence_0.667_Length_1759	GO:0006655	GO:0032968	GO:0009902	GO:0019288	GO:0034660	GO:0045893	GO:0042793	GO:0010027	GO:0009507	GO:0009508
Locus_10176_Transcript_1/1_Confidence_1.000_Length_2029	GO:0051788	GO:0043161	GO:0051510	GO:0008361	GO:0007165	GO:0051302	GO:0032877	GO:0007276	GO:0010492	GO:0043248	GO:0010091	GO:0005834	GO:0005737	GO:0005634	GO:0004871
Locus_10177_Transcript_1/1_Confidence_1.000_Length_1826	GO:0032259	GO:0055114	GO:0016023	GO:0005886	GO:0030554	GO:0016491	GO:0051536	GO:0005506	GO:0010181	GO:0008168
Locus_10178_Transcript_1/1_Confidence_1.000_Length_810	GO:0006915	GO:0043069	GO:0018279	GO:0008250	GO:0016021	GO:0004579
Locus_10179_Transcript_3/3_Confidence_0.600_Length_1865	GO:0055114	GO:0006118	GO:0020037	GO:0033773	GO:0005506	GO:0009055	GO:0008270
Locus_1017_Transcript_2/3_Confidence_0.400_Length_4316	GO:0006468	GO:0009737	GO:0009069	GO:0005829	GO:0009506	GO:0009536	GO:0004674	GO:0004712	GO:0005524
Locus_10180_Transcript_2/3_Confidence_0.571_Length_1223	GO:0055114	GO:0005739	GO:0016706
Locus_10181_Transcript_2/3_Confidence_0.667_Length_3980	GO:0010413	GO:0016926	GO:0030244	GO:0010400	GO:0009834	GO:0010228	GO:0010089	GO:0045492	GO:0050665	GO:0005982	GO:0005985	GO:0006011	GO:0016021	GO:0009507	GO:0008270	GO:0016760
Locus_10182_Transcript_1/2_Confidence_0.667_Length_1270	GO:0046872	GO:0003677	GO:0003723
Locus_10183_Transcript_1/2_Confidence_0.750_Length_2149
Locus_10184_Transcript_1/1_Confidence_1.000_Length_1568	GO:0015979	GO:0009570
Locus_10185_Transcript_1/1_Confidence_1.000_Length_1387	GO:0006397	GO:0005737	GO:0005634	GO:0003723
Locus_10186_Transcript_3/4_Confidence_0.556_Length_1831	GO:0006066	GO:0006635	GO:0006886	GO:0006505	GO:0042967	GO:0005739	GO:0031227	GO:0016788	GO:0004026	GO:0005524
Locus_10187_Transcript_1/2_Confidence_0.625_Length_1010	GO:0030148	GO:0045140
Locus_10188_Transcript_1/1_Confidence_1.000_Length_649
Locus_10189_Transcript_3/3_Confidence_0.600_Length_2184	GO:0008152	GO:0031071	GO:0030170
Locus_1018_Transcript_1/1_Confidence_1.000_Length_1411	GO:0005737	GO:0016020	GO:0008270
Locus_10190_Transcript_1/1_Confidence_1.000_Length_2740	GO:0009630	GO:0009960	GO:0009880	GO:0009639	GO:0010431	GO:0045492	GO:0007155	GO:0000911	GO:0045010	GO:0009911	GO:0006511	GO:0010090	GO:0008284	GO:0016567	GO:0048765	GO:0010228	GO:0045595	GO:0010413	GO:0007062	GO:0010072
Locus_10192_Transcript_1/2_Confidence_0.750_Length_3160	GO:0009793	GO:0005739	GO:0009507
Locus_10193_Transcript_1/1_Confidence_1.000_Length_625
Locus_10194_Transcript_3/3_Confidence_0.667_Length_1782	GO:0006623	GO:0030244	GO:0048193	GO:0009630	GO:0030125	GO:0030131
Locus_10195_Transcript_1/1_Confidence_1.000_Length_3603	GO:0006468	GO:0019375	GO:0042631	GO:0007033	GO:0016036	GO:0005739	GO:0005634	GO:0004672	GO:0005524
Locus_10197_Transcript_1/1_Confidence_1.000_Length_1601	GO:0009555	GO:0006457	GO:0009644	GO:0006984	GO:0034976	GO:0042542	GO:0009408	GO:0005783
Locus_10198_Transcript_1/1_Confidence_1.000_Length_965	GO:0030247
Locus_10199_Transcript_1/3_Confidence_0.800_Length_2550	GO:0006468	GO:0048544	GO:0009069	GO:0016023	GO:0005886	GO:0004674	GO:0005524	GO:0030246
Locus_1019_Transcript_1/1_Confidence_1.000_Length_1560	GO:0006598	GO:0009651	GO:0009698	GO:0006556	GO:0006730	GO:0006816	GO:0007030	GO:0046686	GO:0006555	GO:0005829	GO:0009506	GO:0005886	GO:0005507	GO:0004478	GO:0005524
Locus_101_Transcript_2/4_Confidence_0.556_Length_1447	GO:0042732	GO:0006499	GO:0022900	GO:0006040	GO:0006118	GO:0009505	GO:0016023	GO:0005886	GO:0005783	GO:0004128
Locus_10200_Transcript_1/2_Confidence_0.750_Length_3935	GO:0005739	GO:0009507
Locus_10201_Transcript_1/1_Confidence_1.000_Length_1833
Locus_10202_Transcript_1/1_Confidence_1.000_Length_701	GO:0006952	GO:0043531
Locus_10203_Transcript_1/2_Confidence_0.750_Length_930	GO:0046855	GO:0035335	GO:0043407	GO:0006570	GO:0004439	GO:0004725	GO:0008138
Locus_10204_Transcript_2/2_Confidence_0.667_Length_1048	GO:0006598	GO:0009805	GO:0009611	GO:0032259	GO:0009963	GO:0042398	GO:0009809	GO:0019344	GO:0009811	GO:0005829	GO:0046872	GO:0042409
Locus_10205_Transcript_1/2_Confidence_0.833_Length_3740	GO:0016226	GO:0009793	GO:0010027	GO:0048481	GO:0010228	GO:0009507	GO:0005739	GO:0000785	GO:0003677	GO:0003682
Locus_10206_Transcript_1/3_Confidence_0.500_Length_1086	GO:0007264	GO:0009741	GO:0006661	GO:0007131	GO:0009691	GO:0051607	GO:0005829	GO:0009506	GO:0005774	GO:0005794	GO:0005634	GO:0005886	GO:0005525
Locus_10207_Transcript_1/1_Confidence_1.000_Length_2733	GO:0016926	GO:0050665	GO:0010228	GO:0005829	GO:0005509
Locus_10208_Transcript_1/2_Confidence_0.750_Length_1562
Locus_10209_Transcript_1/1_Confidence_1.000_Length_1256	GO:0006354	GO:0006412	GO:0042254	GO:0005761	GO:0003735
Locus_1020_Transcript_1/2_Confidence_0.667_Length_1832	GO:0000085	GO:0016579	GO:0016571	GO:0010388	GO:0009640	GO:0006511	GO:0016567	GO:0045893	GO:0016023	GO:0009506	GO:0005634	GO:0004843	GO:0004221	GO:0005516
Locus_10211_Transcript_2/3_Confidence_0.667_Length_1640	GO:0007623	GO:0048767	GO:0016311	GO:0005634	GO:0016791
Locus_10212_Transcript_2/4_Confidence_0.700_Length_1709	GO:0005622	GO:0003723	GO:0000166	GO:0008270
Locus_10214_Transcript_1/1_Confidence_1.000_Length_1392	GO:0008152	GO:0005634	GO:0004091
Locus_10215_Transcript_1/1_Confidence_1.000_Length_940	GO:0032509	GO:0000578	GO:0009793	GO:0016192	GO:0040007	GO:0015031
Locus_10217_Transcript_1/1_Confidence_1.000_Length_1331
Locus_10218_Transcript_5/6_Confidence_0.500_Length_1910
Locus_10219_Transcript_1/1_Confidence_1.000_Length_1394	GO:0016132	GO:0055114	GO:0015706	GO:0010359	GO:0009165	GO:0000041	GO:0010167	GO:0051555	GO:0005829	GO:0045431
Locus_1021_Transcript_2/3_Confidence_0.750_Length_1836	GO:0070933	GO:0006355	GO:0070932	GO:0000118	GO:0032041	GO:0046970	GO:0046969
Locus_10220_Transcript_2/2_Confidence_0.667_Length_2765	GO:0006655	GO:0019288	GO:0015995	GO:0016117	GO:0010027	GO:0009555	GO:0006636	GO:0019745	GO:0016126	GO:0016021	GO:0005773	GO:0016871
Locus_10221_Transcript_1/2_Confidence_0.750_Length_1584	GO:0004180
Locus_10222_Transcript_1/1_Confidence_1.000_Length_739	GO:0006511	GO:0051788	GO:0080129	GO:0009060	GO:0006096	GO:0009853	GO:0046686	GO:0005747	GO:0003824
Locus_10223_Transcript_1/2_Confidence_0.750_Length_927	GO:0005634
Locus_10225_Transcript_2/2_Confidence_0.667_Length_1193	GO:0006623	GO:0007264	GO:0043001	GO:0006499	GO:0005829	GO:0005802	GO:0005773	GO:0005798	GO:0016004	GO:0005525
Locus_10226_Transcript_1/1_Confidence_1.000_Length_2860	GO:0005634
Locus_10227_Transcript_1/1_Confidence_1.000_Length_849	GO:0009827	GO:0009860
Locus_10228_Transcript_1/1_Confidence_1.000_Length_1611	GO:0016571	GO:0030001	GO:0046872
Locus_10229_Transcript_1/3_Confidence_0.750_Length_1967	GO:0032508	GO:0009631	GO:0005737	GO:0005634	GO:0003676	GO:0008270
Locus_1022_Transcript_1/1_Confidence_1.000_Length_2274	GO:0032855	GO:0009536	GO:0030675
Locus_10230_Transcript_2/2_Confidence_0.500_Length_2080
Locus_10231_Transcript_1/1_Confidence_1.000_Length_1194	GO:0005634	GO:0005886
Locus_10232_Transcript_4/4_Confidence_0.667_Length_2628	GO:0000085	GO:0031047	GO:0010048	GO:0050826	GO:0009793	GO:0051567	GO:0016579	GO:0048575	GO:0061087	GO:0006342	GO:0010388	GO:0009640	GO:0051571	GO:0019915	GO:0010182	GO:0009933	GO:0006306	GO:0016567	GO:0009845	GO:0016572
Locus_10233_Transcript_1/6_Confidence_0.643_Length_1592	GO:0006468	GO:0009744	GO:0009750	GO:0006552	GO:0006768	GO:0009069	GO:0006633	GO:0006550	GO:0006574	GO:0005743	GO:0005759	GO:0022626	GO:0009343	GO:0004674	GO:0050897	GO:0009374	GO:0005524	GO:0005515	GO:0004075	GO:0004485
Locus_10234_Transcript_1/1_Confidence_1.000_Length_1770	GO:0010048	GO:0005739	GO:0005634	GO:0008143	GO:0000166
Locus_10235_Transcript_1/2_Confidence_0.667_Length_1160	GO:0022626	GO:0009705	GO:0005886	GO:0005509
Locus_10236_Transcript_1/1_Confidence_1.000_Length_962
Locus_10237_Transcript_4/5_Confidence_0.636_Length_1428
Locus_10238_Transcript_1/1_Confidence_1.000_Length_1551	GO:0006655	GO:0016226	GO:0019288	GO:0010027	GO:0010207	GO:0048564	GO:0019344	GO:0009073	GO:0019898	GO:0005739	GO:0009535	GO:0009654	GO:0005634	GO:0009543	GO:0005509
Locus_10239_Transcript_1/2_Confidence_0.750_Length_1007	GO:0005739	GO:0052843	GO:0052844	GO:0052840	GO:0052846	GO:0008486	GO:0052848	GO:0052847	GO:0052845
Locus_1023_Transcript_1/1_Confidence_1.000_Length_2580	GO:0009800	GO:0006559	GO:0006570	GO:0009821	GO:0005737	GO:0045548
Locus_10240_Transcript_1/1_Confidence_1.000_Length_960	GO:0055114	GO:0006118	GO:0020037	GO:0033772	GO:0005506	GO:0009055
Locus_10241_Transcript_1/2_Confidence_0.750_Length_2213	GO:0010264	GO:0055114	GO:0009536	GO:0016491	GO:0000166
Locus_10242_Transcript_1/1_Confidence_1.000_Length_2218	GO:0006139	GO:0016051	GO:0005768	GO:0005794	GO:0016023	GO:0016020	GO:0005802	GO:0003676	GO:0008408	GO:0008466
Locus_10243_Transcript_1/1_Confidence_1.000_Length_3932	GO:0009626	GO:0006470	GO:0005737	GO:0016020	GO:0043531	GO:0004721	GO:0005524	GO:0017111
Locus_10245_Transcript_1/1_Confidence_1.000_Length_895
Locus_10246_Transcript_1/2_Confidence_0.750_Length_684	GO:0009627	GO:0034976	GO:0016021	GO:0009706
Locus_10247_Transcript_8/9_Confidence_0.550_Length_3357	GO:0048481	GO:0031145	GO:0030071	GO:0009790	GO:0005680	GO:0000166
Locus_10248_Transcript_1/1_Confidence_1.000_Length_1694	GO:0006278	GO:0009688	GO:0005739	GO:0009536	GO:0005774	GO:0005886	GO:0003723	GO:0003964
Locus_10249_Transcript_1/3_Confidence_0.750_Length_1571	GO:0009698	GO:0006508	GO:0042967	GO:0009505	GO:0005576	GO:0004185	GO:0016754
Locus_1024_Transcript_1/2_Confidence_0.800_Length_949	GO:0006413	GO:0042254	GO:0005618	GO:0005730	GO:0009506	GO:0022627	GO:0005774	GO:0009507	GO:0005794	GO:0005886	GO:0019843	GO:0003735
Locus_10251_Transcript_1/2_Confidence_0.750_Length_563	GO:0009753	GO:0034219	GO:0015770	GO:0009620	GO:0009695	GO:0010200	GO:0006812	GO:0090406	GO:0005794	GO:0005887	GO:0008506
Locus_10252_Transcript_1/1_Confidence_1.000_Length_1398	GO:0009086	GO:0000394	GO:0005773	GO:0005634	GO:0004091
Locus_10253_Transcript_1/2_Confidence_0.667_Length_1993
Locus_10254_Transcript_1/2_Confidence_0.667_Length_1782	GO:0005739	GO:0009507
Locus_10255_Transcript_1/1_Confidence_1.000_Length_1609	GO:0009640	GO:0009220	GO:0010388	GO:0006446	GO:0005829	GO:0005850	GO:0009507	GO:0005634	GO:0005840	GO:0003743
Locus_10256_Transcript_1/1_Confidence_1.000_Length_1096	GO:0006357	GO:0016592	GO:0005515	GO:0001104
Locus_10257_Transcript_1/2_Confidence_0.750_Length_1318	GO:0006281	GO:0010951	GO:0030162	GO:0005829	GO:0005615	GO:0005634	GO:0048046	GO:0004867	GO:0016740	GO:0005515	GO:0004869
Locus_10258_Transcript_1/1_Confidence_1.000_Length_3191	GO:0010267	GO:0006346	GO:0000911	GO:0009965	GO:0048481	GO:0006261	GO:0006306	GO:0043085	GO:0009816	GO:0051726	GO:0016572	GO:0009616	GO:0048449	GO:0010529	GO:0019252	GO:0009555	GO:0010014	GO:0000023	GO:0035196	GO:0031048
Locus_10259_Transcript_1/1_Confidence_1.000_Length_1865	GO:0006468	GO:0009116	GO:0009793	GO:0009069	GO:0009507	GO:0004674	GO:0005524
Locus_1025_Transcript_1/1_Confidence_1.000_Length_3989	GO:0006508	GO:0006486	GO:0010205	GO:0005829	GO:0009507	GO:0004252
Locus_10260_Transcript_1/1_Confidence_1.000_Length_2185	GO:0045454	GO:0006950	GO:0044036	GO:0010089	GO:0005739
Locus_10261_Transcript_1/1_Confidence_1.000_Length_1079	GO:0045036	GO:0006412	GO:0010207	GO:0015995	GO:0019288	GO:0006364	GO:0009941	GO:0016020	GO:0005840	GO:0009570	GO:0003735	GO:0019843
Locus_10262_Transcript_3/3_Confidence_0.667_Length_1880	GO:0055114	GO:0006118	GO:0020037	GO:0005506	GO:0009055	GO:0050593
Locus_10263_Transcript_3/4_Confidence_0.375_Length_1048
Locus_10264_Transcript_2/4_Confidence_0.667_Length_2396
Locus_10265_Transcript_1/1_Confidence_1.000_Length_3522	GO:0046777	GO:0009620	GO:0009414	GO:0008219	GO:0009617	GO:0000186	GO:0009723	GO:0007178	GO:0009069	GO:0009536	GO:0005886	GO:0004712	GO:0005524	GO:0004709
Locus_10266_Transcript_1/1_Confidence_1.000_Length_1526	GO:0006468	GO:0009069	GO:0005524	GO:0004674
Locus_10267_Transcript_1/1_Confidence_1.000_Length_2988
Locus_10268_Transcript_1/1_Confidence_1.000_Length_701
Locus_10269_Transcript_1/1_Confidence_1.000_Length_557
Locus_1026_Transcript_1/1_Confidence_1.000_Length_2879	GO:0055085	GO:0005774	GO:0009506	GO:0005634	GO:0005886
Locus_10270_Transcript_2/2_Confidence_0.667_Length_817	GO:0032259	GO:0008757
Locus_10271_Transcript_1/1_Confidence_1.000_Length_2118	GO:0010260	GO:0010200	GO:0005576	GO:0009536	GO:0016757
Locus_10272_Transcript_2/3_Confidence_0.667_Length_1029
Locus_10273_Transcript_1/1_Confidence_1.000_Length_966	GO:0006364	GO:0005730	GO:0017025	GO:0003723	GO:0000166
Locus_10274_Transcript_1/1_Confidence_1.000_Length_1468	GO:0009750	GO:0051788	GO:0009853	GO:0006094	GO:0009749	GO:0009744	GO:0009220	GO:0009651	GO:0080129	GO:0006511	GO:0006096	GO:0034976	GO:0046686	GO:0006626	GO:0009627	GO:0019643	GO:0005618	GO:0005739	GO:0042709	GO:0048037
Locus_10275_Transcript_1/1_Confidence_1.000_Length_1700	GO:0006499	GO:0005737	GO:0005886
Locus_10276_Transcript_1/1_Confidence_1.000_Length_850
Locus_10277_Transcript_1/1_Confidence_1.000_Length_1242
Locus_10278_Transcript_5/6_Confidence_0.615_Length_1792	GO:0009793	GO:0000910	GO:0007021	GO:0016042	GO:0046486	GO:0009507	GO:0004806
Locus_10279_Transcript_6/7_Confidence_0.556_Length_2924	GO:0080008	GO:0000166
Locus_1027_Transcript_1/2_Confidence_0.750_Length_2115	GO:0006979	GO:0046686	GO:0055114	GO:0005886	GO:0005634	GO:0005829	GO:0004024	GO:0032440	GO:0008270	GO:0000166
Locus_10280_Transcript_1/1_Confidence_1.000_Length_1403	GO:0006904	GO:0000145	GO:0090406	GO:0005634	GO:0005829
Locus_10281_Transcript_1/2_Confidence_0.750_Length_1765	GO:0006623	GO:0016192	GO:0030125	GO:0005634	GO:0005829	GO:0030131
Locus_10282_Transcript_4/5_Confidence_0.583_Length_2304	GO:0055114	GO:0006278	GO:0006808	GO:0051252	GO:0003723	GO:0003964	GO:0017150	GO:0050660	GO:0004523
Locus_10283_Transcript_2/3_Confidence_0.714_Length_2703	GO:0009753	GO:0010193	GO:0042742	GO:0009408	GO:0052544	GO:0019853	GO:0006000	GO:0006013	GO:0010474	GO:0010471	GO:0010475	GO:0080048	GO:0008928	GO:0010473	GO:0010472	GO:0080046
Locus_10284_Transcript_3/4_Confidence_0.625_Length_2130
Locus_10285_Transcript_1/1_Confidence_1.000_Length_2955	GO:0031048	GO:0006346	GO:0006275	GO:0010425	GO:0090116	GO:0051567	GO:0008283	GO:0010069	GO:0009294	GO:0051726	GO:0016572	GO:0009909	GO:0006270	GO:0006555	GO:0009069	GO:0009536	GO:0005634	GO:0003886	GO:0004674	GO:0003677
Locus_10286_Transcript_1/1_Confidence_1.000_Length_661
Locus_10287_Transcript_1/2_Confidence_0.750_Length_3089	GO:0006457	GO:0006913	GO:0015991	GO:0006119	GO:0000221	GO:0005643	GO:0009570	GO:0017056	GO:0044183	GO:0046961
Locus_10288_Transcript_1/1_Confidence_1.000_Length_1499
Locus_10289_Transcript_3/6_Confidence_0.462_Length_2567	GO:0010218	GO:0009867	GO:0010114	GO:0009585	GO:0009911	GO:0050832	GO:0055114	GO:0031349	GO:0045893	GO:0016592	GO:0005667	GO:0050660	GO:0005515	GO:0003713	GO:0016614	GO:0003677
Locus_1028_Transcript_1/1_Confidence_1.000_Length_762	GO:0006412	GO:0042254	GO:0005730	GO:0005773	GO:0005886	GO:0022625	GO:0009507	GO:0003735	GO:0003723
Locus_10290_Transcript_1/1_Confidence_1.000_Length_1619	GO:0000085	GO:0009853	GO:0009793	GO:0009220	GO:0010388	GO:0009640	GO:0006626	GO:0005744
Locus_10291_Transcript_1/1_Confidence_1.000_Length_853	GO:0048564	GO:0010027	GO:0010207	GO:0031425	GO:0007020	GO:0009451	GO:0009536
Locus_10292_Transcript_1/1_Confidence_1.000_Length_610	GO:0030247
Locus_10293_Transcript_1/2_Confidence_0.750_Length_2519	GO:0009954	GO:0048439	GO:0010114	GO:0010227	GO:0005737	GO:0005634	GO:0046982	GO:0042803
Locus_10294_Transcript_3/3_Confidence_0.600_Length_1983	GO:0001887	GO:0009086	GO:0006730	GO:0006534	GO:0009570	GO:0030170	GO:0003962
Locus_10295_Transcript_1/1_Confidence_1.000_Length_952	GO:0055114	GO:0016020	GO:0005739	GO:0009507	GO:0016491	GO:0016209
Locus_10296_Transcript_3/7_Confidence_0.667_Length_1400	GO:0015074	GO:0055114	GO:0006570	GO:0006118	GO:0050592	GO:0033772	GO:0003676	GO:0009055	GO:0005506	GO:0020037	GO:0047085	GO:0008270
Locus_10297_Transcript_1/1_Confidence_1.000_Length_3242	GO:0000226	GO:0006346	GO:0031048	GO:0006275	GO:0006261	GO:0000911	GO:0051567	GO:0006310	GO:0010389	GO:0005886	GO:0008026	GO:0003676	GO:0005524
Locus_10298_Transcript_1/1_Confidence_1.000_Length_1759	GO:0043086	GO:0006508	GO:0055114	GO:0032440	GO:0042802	GO:0004252
Locus_10299_Transcript_1/2_Confidence_0.750_Length_3829	GO:0009749	GO:0009744	GO:0015706	GO:0009750	GO:0009651	GO:0009266	GO:0010106	GO:0006826	GO:0006972	GO:0051262	GO:0006833	GO:0007030	GO:0010167	GO:0006096	GO:0046686	GO:0016036	GO:0006094	GO:0019643	GO:0005829	GO:0048046
Locus_1029_Transcript_1/1_Confidence_1.000_Length_2016	GO:0006865	GO:0009813	GO:0009507	GO:0047213
Locus_102_Transcript_1/2_Confidence_0.750_Length_2437	GO:0010029	GO:0048831	GO:0010431	GO:0043687	GO:0045893	GO:0009793	GO:0005730	GO:0005667	GO:0000785	GO:0043565	GO:0003700	GO:0003682
Locus_10300_Transcript_1/1_Confidence_1.000_Length_1512	GO:0006865	GO:0030247	GO:0008270
Locus_10301_Transcript_1/1_Confidence_1.000_Length_1366
Locus_10302_Transcript_2/3_Confidence_0.714_Length_3366	GO:0006633	GO:0006090	GO:0009706	GO:0009570	GO:0009317	GO:0003989	GO:0016740	GO:0005524
Locus_10303_Transcript_1/1_Confidence_1.000_Length_917	GO:0034976	GO:0009627	GO:0006886	GO:0016021	GO:0030134	GO:0005801	GO:0005576	GO:0009507	GO:0005789	GO:0008320
Locus_10304_Transcript_1/2_Confidence_0.750_Length_4487
Locus_10305_Transcript_3/3_Confidence_0.667_Length_3384	GO:0016117	GO:0006655	GO:0009793	GO:0006397	GO:0009902	GO:0019288	GO:0034660	GO:0006417	GO:0009737	GO:0055114	GO:0000373	GO:0010027	GO:0006118	GO:0009570	GO:0005783	GO:0030529	GO:0020037	GO:0009055	GO:0016705	GO:0004497
Locus_10306_Transcript_1/2_Confidence_0.667_Length_2346	GO:0007165	GO:0042325	GO:0000159	GO:0008601
Locus_10307_Transcript_1/2_Confidence_0.750_Length_3331	GO:0006468	GO:0051603	GO:0005829	GO:0005839	GO:0016020	GO:0005634	GO:0004298	GO:0004713	GO:0005524
Locus_10308_Transcript_2/4_Confidence_0.667_Length_2740	GO:0031348	GO:0009867	GO:0009862	GO:0008202	GO:0010363	GO:0010200	GO:0006612	GO:0050832	GO:0043069	GO:0000165	GO:0009409	GO:0009738	GO:0030968	GO:0009723	GO:0009536	GO:0005634	GO:0035091	GO:0008142
Locus_1030_Transcript_1/2_Confidence_0.750_Length_1300	GO:0000398	GO:0005681
Locus_10310_Transcript_1/1_Confidence_1.000_Length_2320
Locus_10311_Transcript_1/2_Confidence_0.750_Length_1656	GO:0006289	GO:0006468	GO:0006306	GO:0006285	GO:0003684	GO:0008534	GO:0004713	GO:0005524
Locus_10312_Transcript_1/1_Confidence_1.000_Length_3029	GO:0006346	GO:0007267	GO:0045492	GO:0006816	GO:0010050	GO:0000956	GO:0009855	GO:0006487	GO:0006306	GO:0010413	GO:0010014	GO:0009553	GO:0035196	GO:0010267	GO:0010073	GO:0031507	GO:0009616	GO:0045787	GO:0005634	GO:0008270
Locus_10313_Transcript_1/1_Confidence_1.000_Length_2186	GO:0006807	GO:0009505	GO:0016023	GO:0005886	GO:0005774	GO:0000224	GO:0005198
Locus_10314_Transcript_4/5_Confidence_0.636_Length_1105	GO:0006661	GO:0006301	GO:0006914	GO:0009507	GO:0045298	GO:0008017
Locus_10315_Transcript_5/6_Confidence_0.571_Length_2331	GO:0009228	GO:0016310	GO:0009229	GO:0009570	GO:0008972	GO:0046872	GO:0008902	GO:0005524	GO:0004789
Locus_10316_Transcript_1/2_Confidence_0.750_Length_2966	GO:0001510	GO:0009560	GO:0006396	GO:0000741	GO:0006606	GO:0005634	GO:0008173	GO:0003723	GO:0008270	GO:0000166
Locus_10317_Transcript_5/5_Confidence_0.636_Length_1760	GO:0019905
Locus_10318_Transcript_1/1_Confidence_1.000_Length_542
Locus_10319_Transcript_1/1_Confidence_1.000_Length_1359	GO:0009507	GO:0005783
Locus_1031_Transcript_1/1_Confidence_1.000_Length_624	GO:0006355	GO:0005634	GO:0005667	GO:0003700	GO:0003677	GO:0046983
Locus_10320_Transcript_1/1_Confidence_1.000_Length_955	GO:0055114	GO:0009733	GO:0045892	GO:0006118	GO:0009506	GO:0016023	GO:0005773	GO:0005886	GO:0050625	GO:0010181
Locus_10321_Transcript_1/2_Confidence_0.750_Length_3349	GO:0055114	GO:0005886	GO:0032440	GO:0008270
Locus_10322_Transcript_1/1_Confidence_1.000_Length_3179	GO:0006952	GO:0043531
Locus_10323_Transcript_1/1_Confidence_1.000_Length_2502
Locus_10324_Transcript_1/1_Confidence_1.000_Length_1799	GO:0006355	GO:0006486	GO:0019722	GO:0009612	GO:0005739	GO:0005667	GO:0043565	GO:0046983	GO:0003700
Locus_10325_Transcript_1/2_Confidence_0.750_Length_1902	GO:0006979	GO:0009560	GO:0006468	GO:0009165	GO:0009069	GO:0009506	GO:0005634	GO:0004674	GO:0004712	GO:0004713	GO:0005524
Locus_10326_Transcript_1/1_Confidence_1.000_Length_817
Locus_10327_Transcript_2/3_Confidence_0.800_Length_2673	GO:0006633	GO:0010431	GO:0006096	GO:0016310	GO:0046686	GO:0006094	GO:0006144	GO:0015976	GO:0005739	GO:0009570	GO:0030955	GO:0004743	GO:0000287
Locus_10328_Transcript_1/1_Confidence_1.000_Length_1753	GO:0055114	GO:0006118	GO:0047987	GO:0020037	GO:0016705	GO:0004497	GO:0005506	GO:0009055
Locus_1032_Transcript_1/3_Confidence_0.667_Length_5542	GO:0015700	GO:0009407	GO:0046685	GO:0071994	GO:0010583	GO:0055114	GO:0006200	GO:0006812	GO:0006855	GO:0000325	GO:0005774	GO:0016021	GO:0009506	GO:0005886	GO:0071992	GO:0032440	GO:0015446	GO:0008559	GO:0005524
Locus_10330_Transcript_1/1_Confidence_1.000_Length_1053	GO:0006206	GO:0016023	GO:0004132	GO:0008270
Locus_10331_Transcript_1/1_Confidence_1.000_Length_1062	GO:0000394	GO:0006355	GO:0032211	GO:0009086	GO:0006952	GO:0006281	GO:0009507	GO:0009508	GO:0005739	GO:0042162
Locus_10332_Transcript_1/2_Confidence_0.750_Length_4221	GO:0006896	GO:0080171	GO:0006886	GO:0051453	GO:0005794	GO:0030123	GO:0008565
Locus_10333_Transcript_1/2_Confidence_0.750_Length_1093
Locus_10334_Transcript_1/1_Confidence_1.000_Length_1900	GO:0019375	GO:0042631	GO:0009225	GO:0016036	GO:0005982	GO:0005985	GO:0005768	GO:0005802	GO:0016020	GO:0005794	GO:0050379	GO:0050378	GO:0000166	GO:0050662
Locus_10335_Transcript_1/1_Confidence_1.000_Length_2733	GO:0006071	GO:0030643	GO:0016126	GO:0007155	GO:0019252	GO:0045010	GO:0010075	GO:0052546	GO:0000023	GO:0048767	GO:0016556	GO:0010090	GO:0006468	GO:0010442	GO:0009832	GO:0000272	GO:0009932	GO:0052541	GO:0006952	GO:0042545
Locus_10336_Transcript_1/1_Confidence_1.000_Length_1731	GO:0006952	GO:0006470	GO:0043531	GO:0004721	GO:0005524	GO:0017111
Locus_10337_Transcript_1/1_Confidence_1.000_Length_1052	GO:0046939	GO:0046686	GO:0006144	GO:0046034	GO:0006206	GO:0005739	GO:0005886	GO:0005507	GO:0004017	GO:0005524	GO:0046899
Locus_10338_Transcript_2/5_Confidence_0.462_Length_1348	GO:0006278	GO:0015031	GO:0031972	GO:0009706	GO:0003723	GO:0003964
Locus_10339_Transcript_3/4_Confidence_0.556_Length_2158	GO:0000162	GO:0006571	GO:0009094	GO:0016023	GO:0016020	GO:0005739	GO:0004048
Locus_1033_Transcript_1/1_Confidence_1.000_Length_1197	GO:0016192	GO:0048767	GO:0034976	GO:0006457	GO:0009651	GO:0007264	GO:0009408	GO:0007030	GO:0007033	GO:0009644	GO:0042542	GO:0015031	GO:0005774	GO:0005794	GO:0005634	GO:0005886	GO:0016787	GO:0005525
Locus_10340_Transcript_1/2_Confidence_0.750_Length_2604	GO:0042318	GO:0015979	GO:0016021	GO:0009522	GO:0003677	GO:0046983
Locus_10341_Transcript_2/2_Confidence_0.667_Length_1795	GO:0043161	GO:0009414	GO:0009409	GO:0009611	GO:0006970	GO:0016567	GO:0009723	GO:0016021	GO:0005789	GO:0008270	GO:0004842	GO:0005515
Locus_10342_Transcript_2/3_Confidence_0.714_Length_2196	GO:0009941	GO:0016021	GO:0009535	GO:0005739
Locus_10343_Transcript_1/1_Confidence_1.000_Length_992	GO:0006412	GO:0042254	GO:0009506	GO:0005886	GO:0005618	GO:0005774	GO:0022627	GO:0009507	GO:0003735	GO:0003723
Locus_10344_Transcript_1/2_Confidence_0.750_Length_1169	GO:0010468	GO:0009642	GO:0042646
Locus_10345_Transcript_3/4_Confidence_0.667_Length_2948	GO:0030968	GO:0052542	GO:0009536	GO:0005516
Locus_10346_Transcript_1/1_Confidence_1.000_Length_2170	GO:0006412	GO:0006810	GO:0042254	GO:0009524	GO:0009505	GO:0005794	GO:0016023	GO:0005886	GO:0015934	GO:0016021	GO:0005739	GO:0005484	GO:0003735	GO:0003723
Locus_10347_Transcript_1/2_Confidence_0.750_Length_947	GO:0002238	GO:0006950
Locus_10348_Transcript_1/1_Confidence_1.000_Length_1115	GO:0006457	GO:0016272	GO:0051082
Locus_10349_Transcript_1/1_Confidence_1.000_Length_976	GO:0022900	GO:0006118	GO:0009536	GO:0046872	GO:0009055	GO:0051537
Locus_1034_Transcript_1/1_Confidence_1.000_Length_2224	GO:0006468	GO:0007165	GO:0009069	GO:0004683	GO:0005524
Locus_10350_Transcript_1/2_Confidence_0.750_Length_1155	GO:0016020
Locus_10351_Transcript_1/1_Confidence_1.000_Length_1142	GO:0009741	GO:0006450	GO:0045893	GO:0005634	GO:0005667	GO:0002161	GO:0003677	GO:0003700
Locus_10352_Transcript_1/1_Confidence_1.000_Length_1735	GO:0005509
Locus_10353_Transcript_3/4_Confidence_0.444_Length_3026	GO:0009536	GO:0004519	GO:0003677
Locus_10354_Transcript_1/1_Confidence_1.000_Length_1403	GO:0034976	GO:0006278	GO:0006457	GO:0009408	GO:0009644	GO:0042542	GO:0005634	GO:0003723	GO:0008270	GO:0003964	GO:0003677
Locus_10355_Transcript_1/1_Confidence_1.000_Length_1882	GO:0006457	GO:0009958	GO:0016020	GO:0051082	GO:0008092	GO:0003824	GO:0031072
Locus_10356_Transcript_1/1_Confidence_1.000_Length_920	GO:0005634
Locus_10357_Transcript_1/1_Confidence_1.000_Length_608	GO:0055114	GO:0009062	GO:0006556	GO:0006351	GO:0006144	GO:0006206	GO:0006555	GO:0005730	GO:0003899	GO:0008270	GO:0004478	GO:0003677	GO:0016491	GO:0005524
Locus_10358_Transcript_2/4_Confidence_0.700_Length_2032	GO:0009611	GO:0042542	GO:0009734	GO:0006355	GO:0009651	GO:0009753	GO:0009751	GO:0051973	GO:0010182	GO:0080134	GO:0009555	GO:0010167	GO:0009553	GO:0009409	GO:0009738	GO:0016573	GO:0007623	GO:0042967	GO:0005737	GO:0000123
Locus_10359_Transcript_5/5_Confidence_0.556_Length_3887	GO:0005886
Locus_1035_Transcript_1/1_Confidence_1.000_Length_3613	GO:0007010	GO:0051788	GO:0009853	GO:0006094	GO:0006101	GO:0006833	GO:0009873	GO:0006102	GO:0006097	GO:0009651	GO:0015979	GO:0010498	GO:0007033	GO:0015706	GO:0080129	GO:0010039	GO:0006972	GO:0006511	GO:0007030	GO:0006487
Locus_10360_Transcript_1/2_Confidence_0.667_Length_2275	GO:0010044	GO:0006200	GO:0006855	GO:0006857	GO:0000325	GO:0005774	GO:0043190	GO:0016021	GO:0005886	GO:0008559	GO:0015421	GO:0005524
Locus_10361_Transcript_2/3_Confidence_0.571_Length_3045	GO:0060003	GO:0006511	GO:0006754	GO:0022626	GO:0005839	GO:0016021	GO:0009535	GO:0005886	GO:0004008	GO:0046872	GO:0008233	GO:0005524
Locus_10362_Transcript_1/2_Confidence_0.800_Length_3117	GO:0009507
Locus_10363_Transcript_1/1_Confidence_1.000_Length_5714	GO:0009058	GO:0009536	GO:0030170	GO:0016597	GO:0003824	GO:0003677
Locus_10364_Transcript_3/4_Confidence_0.286_Length_1039
Locus_10365_Transcript_2/3_Confidence_0.600_Length_1766	GO:0006098	GO:0009773	GO:0019344	GO:0035304	GO:0030093	GO:0009543	GO:0005516
Locus_10366_Transcript_1/1_Confidence_1.000_Length_685	GO:0005576
Locus_10367_Transcript_1/1_Confidence_1.000_Length_696	GO:0008152	GO:0016023	GO:0030170	GO:0047654
Locus_10369_Transcript_1/2_Confidence_0.750_Length_6698	GO:0048046	GO:0005739	GO:0005634	GO:0000785	GO:0003677	GO:0003682
Locus_1036_Transcript_1/1_Confidence_1.000_Length_2200	GO:0008270
Locus_10370_Transcript_1/1_Confidence_1.000_Length_1174
Locus_10371_Transcript_1/1_Confidence_1.000_Length_1775	GO:0006464	GO:0051301	GO:0010200	GO:0010091	GO:0015031	GO:0005770	GO:0005769	GO:0000813	GO:0005634	GO:0043130	GO:0016881
Locus_10372_Transcript_2/3_Confidence_0.400_Length_1010
Locus_10373_Transcript_1/1_Confidence_1.000_Length_1184	GO:0006355	GO:0010200	GO:0009641	GO:0080167	GO:0005667	GO:0008270	GO:0003700
Locus_10375_Transcript_4/4_Confidence_0.571_Length_2166	GO:0005982	GO:0005985	GO:0005576	GO:0005739	GO:0009507	GO:0004650
Locus_10376_Transcript_1/1_Confidence_1.000_Length_991	GO:0015671	GO:0009733	GO:0001666	GO:0005886	GO:0005344	GO:0005506	GO:0020037	GO:0019825
Locus_10378_Transcript_6/7_Confidence_0.556_Length_3295	GO:0006333	GO:0000956	GO:0030001	GO:0006487	GO:0009506	GO:0009536	GO:0003723	GO:0046872	GO:0003677
Locus_10379_Transcript_1/1_Confidence_1.000_Length_1070	GO:0010099	GO:0006084	GO:0005513	GO:0019722	GO:0009612	GO:0005829	GO:0005774	GO:0005634	GO:0005886	GO:0005509
Locus_1037_Transcript_1/1_Confidence_1.000_Length_3442	GO:0006457	GO:0034605	GO:0046685	GO:0034620	GO:0070417	GO:0009506	GO:0005886	GO:0009507	GO:0005829	GO:0005783	GO:0005516
Locus_10380_Transcript_1/1_Confidence_1.000_Length_579
Locus_10381_Transcript_1/1_Confidence_1.000_Length_2610	GO:0030001	GO:0008152	GO:0009507	GO:0046872	GO:0003824
Locus_10382_Transcript_6/6_Confidence_0.643_Length_4189	GO:0055085	GO:0009926	GO:0015824	GO:0015992	GO:0019344	GO:0016021	GO:0016023	GO:0009672
Locus_10383_Transcript_1/1_Confidence_1.000_Length_506
Locus_10384_Transcript_2/3_Confidence_0.600_Length_2237	GO:0010048	GO:0006995	GO:0009793	GO:0010440	GO:0008356	GO:0008284	GO:0007067	GO:0042023	GO:0009555	GO:0040020	GO:0045736	GO:0000910	GO:0009069	GO:0005829	GO:0009574	GO:0005886	GO:0005634	GO:0010005	GO:0004693	GO:0008353
Locus_10385_Transcript_1/1_Confidence_1.000_Length_958
Locus_10386_Transcript_1/1_Confidence_1.000_Length_1919	GO:0006865	GO:0009867	GO:0009827	GO:0010363	GO:0009693	GO:2001143	GO:0015706	GO:0006612	GO:2001142	GO:0009863	GO:0030968	GO:0009860	GO:0034219	GO:0016021	GO:0090416	GO:0090417	GO:0005351
Locus_10387_Transcript_1/1_Confidence_1.000_Length_618
Locus_10389_Transcript_1/1_Confidence_1.000_Length_2798	GO:0051604	GO:0080111	GO:0016458	GO:0003723	GO:0000166
Locus_1038_Transcript_1/1_Confidence_1.000_Length_729
Locus_10390_Transcript_1/1_Confidence_1.000_Length_1189
Locus_10392_Transcript_1/1_Confidence_1.000_Length_3270	GO:0006886	GO:0006888	GO:0030127	GO:0005829	GO:0009536	GO:0008270
Locus_10393_Transcript_1/1_Confidence_1.000_Length_683
Locus_10394_Transcript_3/6_Confidence_0.500_Length_1267	GO:0051013	GO:0006200	GO:0019538	GO:0005874	GO:0005737	GO:0005886	GO:0045298	GO:0008017	GO:0005524	GO:0008568
Locus_10395_Transcript_1/1_Confidence_1.000_Length_3772	GO:0010155	GO:0009630	GO:0017006	GO:0018106	GO:0023014	GO:0009585	GO:0006355	GO:0018298	GO:0046777	GO:0009584	GO:0000160	GO:0007623	GO:0007187	GO:0016020	GO:0009365	GO:0008020	GO:0000155	GO:0042803	GO:0005524
Locus_10396_Transcript_1/1_Confidence_1.000_Length_6289	GO:0035196	GO:0009616	GO:0010050	GO:0010267	GO:0005634
Locus_10397_Transcript_4/4_Confidence_0.625_Length_1453	GO:0009793	GO:0016925	GO:0016567	GO:0009737	GO:0005634	GO:0019789	GO:0004842
Locus_10398_Transcript_4/4_Confidence_0.625_Length_2263	GO:0031047
Locus_10399_Transcript_1/1_Confidence_1.000_Length_1758	GO:0016310	GO:0055114	GO:0042546	GO:0009505	GO:0009506	GO:0016023	GO:0016301	GO:0005515	GO:0032440	GO:0005199
Locus_1039_Transcript_3/4_Confidence_0.700_Length_1867	GO:0051603	GO:0006635	GO:0009697	GO:0016558	GO:0009755	GO:0051726	GO:0055046	GO:0006914	GO:0009561	GO:0009627	GO:0005886	GO:0008270
Locus_103_Transcript_3/4_Confidence_0.286_Length_5687	GO:0006278	GO:0006508	GO:0015074	GO:0005634	GO:0003964	GO:0003723	GO:0004190	GO:0008270
Locus_10400_Transcript_1/1_Confidence_1.000_Length_708
Locus_10402_Transcript_1/1_Confidence_1.000_Length_2673	GO:0042991	GO:0005634	GO:0008270
Locus_10403_Transcript_4/5_Confidence_0.273_Length_709
Locus_10404_Transcript_3/3_Confidence_0.400_Length_1848	GO:0009072	GO:0000096	GO:0016117	GO:0006636	GO:0010264	GO:0044272	GO:0006766	GO:0042558	GO:0006546	GO:0019748	GO:0042742	GO:0009106	GO:0015995	GO:0009108	GO:0019288	GO:0019216	GO:0008652	GO:0009695	GO:0009416	GO:0009409
Locus_10405_Transcript_4/4_Confidence_0.625_Length_3119	GO:0052542	GO:0035556	GO:0009693	GO:0009611	GO:0002679	GO:0010200	GO:0030968	GO:0009612	GO:0009536	GO:0005634
Locus_10406_Transcript_1/1_Confidence_1.000_Length_898	GO:0006888	GO:0043090	GO:0003677
Locus_10407_Transcript_1/1_Confidence_1.000_Length_1525	GO:0006367	GO:0000394	GO:0006446	GO:0005739	GO:0005673	GO:0005840	GO:0003743
Locus_10408_Transcript_1/1_Confidence_1.000_Length_1317	GO:0016126	GO:0009825	GO:0006007	GO:0019288	GO:0010051	GO:0006084	GO:0032259	GO:0032876	GO:0016132	GO:0005794	GO:0005783	GO:0003838	GO:0030797
Locus_10409_Transcript_1/2_Confidence_0.800_Length_891
Locus_1040_Transcript_2/3_Confidence_0.714_Length_3402	GO:0000956	GO:0006487	GO:0009536	GO:0000166
Locus_10410_Transcript_2/2_Confidence_0.667_Length_1269	GO:0009220	GO:0009793
Locus_10411_Transcript_1/1_Confidence_1.000_Length_1079	GO:0009739	GO:0042742	GO:2000117	GO:0016567	GO:0043069	GO:0050832	GO:0005737	GO:0005634	GO:0008270	GO:0004842
Locus_10412_Transcript_2/3_Confidence_0.375_Length_3169
Locus_10413_Transcript_1/1_Confidence_1.000_Length_579	GO:0048544	GO:0006468	GO:0009069	GO:0005524	GO:0004674
Locus_10414_Transcript_2/2_Confidence_0.750_Length_834
Locus_10415_Transcript_1/1_Confidence_1.000_Length_1486	GO:0042176	GO:0051788	GO:0006635	GO:0043161	GO:0009793	GO:0009407	GO:0080129	GO:0051510	GO:0042023	GO:0050790	GO:0005829	GO:0008541	GO:0009506	GO:0005886	GO:0005634	GO:0030234
Locus_10416_Transcript_3/3_Confidence_0.600_Length_4052	GO:0005667	GO:0003713	GO:0003677	GO:0008270
Locus_10417_Transcript_1/1_Confidence_1.000_Length_763
Locus_10418_Transcript_4/6_Confidence_0.688_Length_2651	GO:0008152	GO:0005739	GO:0005507	GO:0016787	GO:0008270
Locus_10419_Transcript_1/3_Confidence_0.667_Length_1367	GO:0001510	GO:0006396	GO:0016558	GO:0006635	GO:0009536	GO:0008173	GO:0003723
Locus_1041_Transcript_4/5_Confidence_0.636_Length_2931	GO:0006184	GO:0006448	GO:0006144	GO:0006790	GO:0005840	GO:0003746	GO:0008270	GO:0004781	GO:0003924	GO:0005525
Locus_10420_Transcript_1/1_Confidence_1.000_Length_2740	GO:0009744	GO:0009750	GO:0006396	GO:0005634
Locus_10421_Transcript_1/2_Confidence_0.667_Length_3100	GO:0009664	GO:0019252	GO:0009832	GO:0043085	GO:0000023	GO:0016023	GO:0005886
Locus_10422_Transcript_1/1_Confidence_1.000_Length_1253	GO:0010311	GO:0030154	GO:0006334	GO:0008283	GO:0046686	GO:0005737	GO:0005634	GO:0000785	GO:0042393	GO:0003677	GO:0003682
Locus_10423_Transcript_1/1_Confidence_1.000_Length_873	GO:0006623	GO:0009611	GO:0009695	GO:0005829	GO:0005774	GO:0016023	GO:0009535	GO:0005576	GO:0005886
Locus_10424_Transcript_1/1_Confidence_1.000_Length_957	GO:0008380	GO:0006397	GO:0008033	GO:0009507	GO:0005739	GO:0003723
Locus_10425_Transcript_1/1_Confidence_1.000_Length_1759	GO:0005730	GO:0009507
Locus_10426_Transcript_1/1_Confidence_1.000_Length_772	GO:0009750	GO:0009744	GO:0010106	GO:0007568	GO:0015706	GO:0006826	GO:0048767	GO:0010359	GO:0006569	GO:0010167	GO:0009684	GO:0009507	GO:0004792	GO:0005515
Locus_10427_Transcript_1/1_Confidence_1.000_Length_572	GO:0000166	GO:0003723
Locus_10428_Transcript_1/1_Confidence_1.000_Length_1346
Locus_10429_Transcript_3/7_Confidence_0.375_Length_2419	GO:0055114	GO:0015074	GO:0003676	GO:0016491	GO:0008270
Locus_1042_Transcript_1/2_Confidence_0.750_Length_1835	GO:0006400	GO:0005737	GO:0000287	GO:0008193
Locus_10430_Transcript_4/5_Confidence_0.615_Length_2892	GO:0006278	GO:0000956	GO:0009651	GO:0006396	GO:0005634	GO:0003964	GO:0003723
Locus_10431_Transcript_1/2_Confidence_0.750_Length_1768
Locus_10432_Transcript_1/1_Confidence_1.000_Length_1190	GO:0016567	GO:0006511	GO:0004842
Locus_10433_Transcript_2/3_Confidence_0.714_Length_6522	GO:0005634	GO:0009506
Locus_10434_Transcript_1/1_Confidence_1.000_Length_2582	GO:0006094	GO:0010311	GO:0009617	GO:0009651	GO:0008283	GO:0006096	GO:0030154	GO:0046686	GO:0009409	GO:0009738	GO:0009408	GO:0055114	GO:0006334	GO:0016020	GO:0005829	GO:0005634	GO:0000785	GO:0042393	GO:0016491	GO:0016798
Locus_10435_Transcript_3/4_Confidence_0.556_Length_1200
Locus_10436_Transcript_2/5_Confidence_0.500_Length_3684	GO:0005730
Locus_10437_Transcript_2/3_Confidence_0.750_Length_3013	GO:0000956	GO:0005737	GO:0005834	GO:0080008
Locus_10438_Transcript_2/3_Confidence_0.714_Length_2167	GO:0048034	GO:0016021	GO:0031966	GO:0008495
Locus_10439_Transcript_1/1_Confidence_1.000_Length_1548	GO:0005856	GO:0005737	GO:0005524
Locus_1043_Transcript_1/2_Confidence_0.750_Length_3363	GO:0034220	GO:0044005	GO:0031965	GO:0016021	GO:0042802	GO:0000166
Locus_10440_Transcript_3/6_Confidence_0.667_Length_2725	GO:0015698	GO:0055071	GO:0070574	GO:0015692	GO:0034755	GO:0071421	GO:0006875	GO:0005886	GO:0005381	GO:0015086	GO:0005384	GO:0015103
Locus_10441_Transcript_1/1_Confidence_1.000_Length_803
Locus_10442_Transcript_7/10_Confidence_0.638_Length_6533	GO:0032508	GO:0006281	GO:0000723	GO:0005739	GO:0005657	GO:0003678	GO:0005524
Locus_10443_Transcript_1/1_Confidence_1.000_Length_799	GO:0010193	GO:0010224	GO:0006364	GO:0009611	GO:0009657	GO:0010207	GO:0035304	GO:0030095	GO:0009543
Locus_10444_Transcript_1/1_Confidence_1.000_Length_1900
Locus_10445_Transcript_1/2_Confidence_0.667_Length_1529	GO:0016036	GO:0051788	GO:0006635	GO:0019375	GO:0043161	GO:0042631	GO:0009407	GO:0080129	GO:0045892	GO:0016567	GO:0006301	GO:0004842
Locus_10446_Transcript_2/2_Confidence_1.000_Length_1028	GO:0046686	GO:0006412	GO:0009651	GO:0042254	GO:0022627	GO:0005634	GO:0003735
Locus_10447_Transcript_1/2_Confidence_0.750_Length_1253	GO:0005634	GO:0005737	GO:0005886
Locus_10448_Transcript_1/2_Confidence_0.750_Length_2033	GO:0006355	GO:0006284	GO:0080008	GO:0000785	GO:0005634	GO:0003677	GO:0003824
Locus_10449_Transcript_1/1_Confidence_1.000_Length_676
Locus_1044_Transcript_1/2_Confidence_0.667_Length_1266	GO:0010363	GO:0009805	GO:0055114	GO:0009611	GO:0009963	GO:0006612	GO:0015824	GO:0009809	GO:0080167	GO:0009811	GO:0005829	GO:0016747	GO:0008270	GO:0045551	GO:0052747	GO:0000166
Locus_10450_Transcript_3/4_Confidence_0.667_Length_1152	GO:0048645	GO:0009793	GO:0010075	GO:0006265	GO:0019827	GO:0009965	GO:0009933	GO:0007059	GO:0006338	GO:0055114	GO:0048439	GO:0006260	GO:0016020	GO:0005730	GO:0031298	GO:0003917	GO:0032440	GO:0003677	GO:0003918
Locus_10451_Transcript_1/1_Confidence_1.000_Length_1201	GO:0008360	GO:2000039	GO:0007155	GO:0010482	GO:0051567	GO:0048444	GO:0045010	GO:0031129	GO:0051225	GO:0006342	GO:0009965	GO:0016572	GO:0055114	GO:0042814	GO:0048530	GO:0010091	GO:0006544	GO:0006563	GO:0006566	GO:0046487
Locus_10453_Transcript_1/1_Confidence_1.000_Length_1545	GO:0006665	GO:0090332	GO:0009737	GO:0005789	GO:0005576	GO:0042392
Locus_10454_Transcript_3/4_Confidence_0.286_Length_1264	GO:0006278	GO:0003964	GO:0003723
Locus_10455_Transcript_1/1_Confidence_1.000_Length_920	GO:0006412	GO:0042254	GO:0005730	GO:0022625	GO:0009507	GO:0003735
Locus_10456_Transcript_1/1_Confidence_1.000_Length_973	GO:0009506	GO:0005886
Locus_10457_Transcript_1/1_Confidence_1.000_Length_3293	GO:0001510	GO:0006606	GO:0006406	GO:0009069	GO:0016310	GO:0005730	GO:0005834	GO:0016459	GO:0016905	GO:0000166
Locus_10458_Transcript_2/3_Confidence_0.714_Length_3485	GO:0000398	GO:0045836	GO:0000956	GO:0045927	GO:0005634	GO:0003723	GO:0000166
Locus_10459_Transcript_2/2_Confidence_0.667_Length_808	GO:0006412	GO:0009793	GO:0042254	GO:0005739	GO:0005730	GO:0009507	GO:0022625	GO:0003735
Locus_1045_Transcript_1/1_Confidence_1.000_Length_1504	GO:0000278	GO:0031087	GO:0006396	GO:0000932	GO:0005634	GO:0050072	GO:0042803
Locus_10460_Transcript_1/1_Confidence_1.000_Length_825	GO:0005732	GO:0019013
Locus_10461_Transcript_2/4_Confidence_0.471_Length_1235
Locus_10462_Transcript_3/3_Confidence_0.750_Length_2318	GO:0000398	GO:0048573	GO:0003723	GO:0000166
Locus_10463_Transcript_1/1_Confidence_1.000_Length_996	GO:0042157	GO:0005576
Locus_10464_Transcript_1/1_Confidence_1.000_Length_1885	GO:0005634	GO:0046872	GO:0003677
Locus_10465_Transcript_1/1_Confidence_1.000_Length_3242	GO:0010589	GO:0007267	GO:0006457	GO:0009944	GO:0001510	GO:0010093	GO:0048453	GO:0009855	GO:0006342	GO:0009965	GO:0006306	GO:0048451	GO:0035279	GO:0010014	GO:0010305	GO:0035196	GO:0010267	GO:0009909	GO:0034968	GO:0048481
Locus_10466_Transcript_3/3_Confidence_0.750_Length_2848	GO:0016070	GO:0009744	GO:0009750	GO:0009651	GO:0032259	GO:0009723	GO:0009734	GO:0005829	GO:0005794	GO:0005634	GO:0008168
Locus_10467_Transcript_2/3_Confidence_0.667_Length_4499	GO:0006355	GO:0040007	GO:0016570	GO:0006352	GO:0005634	GO:0008270	GO:0003677
Locus_10468_Transcript_1/1_Confidence_1.000_Length_805
Locus_10469_Transcript_14/16_Confidence_0.458_Length_2003	GO:0009165	GO:0052546	GO:0006886	GO:0052541	GO:0009793	GO:0005829	GO:0005618	GO:0030089	GO:0005634	GO:0008536	GO:0016829
Locus_1046_Transcript_5/6_Confidence_0.583_Length_3263	GO:0007568	GO:0010043	GO:0006535	GO:0046686	GO:0005777	GO:0005739	GO:0009507	GO:0005634	GO:0005886	GO:0048046	GO:0009333	GO:0050461	GO:0050234	GO:0047458	GO:0004124
Locus_10470_Transcript_1/1_Confidence_1.000_Length_510	GO:0009630	GO:0009880	GO:0007155	GO:0000911	GO:0045010	GO:0009585	GO:0048825	GO:0048449	GO:0045892	GO:0010564	GO:0003002	GO:0010090	GO:0008284	GO:0016567	GO:0006486	GO:0010100	GO:0045595	GO:0007062	GO:0010072	GO:0010162
Locus_10471_Transcript_1/1_Confidence_1.000_Length_836
Locus_10473_Transcript_1/1_Confidence_1.000_Length_1523
Locus_10474_Transcript_6/7_Confidence_0.250_Length_2017
Locus_10475_Transcript_1/1_Confidence_1.000_Length_964
Locus_10476_Transcript_1/2_Confidence_0.750_Length_2050	GO:0006468	GO:0051252	GO:0009069	GO:0004521	GO:0005524	GO:0004674
Locus_10477_Transcript_1/1_Confidence_1.000_Length_1665	GO:0006499	GO:0051788	GO:0009853	GO:0080129	GO:0006511	GO:0042425	GO:0010183	GO:0009555	GO:0032259	GO:0019722	GO:0048528	GO:0006656	GO:0010064	GO:0009860	GO:0042967	GO:0009536	GO:0005840	GO:0005829	GO:0000234	GO:0004379
Locus_10478_Transcript_1/1_Confidence_1.000_Length_2642	GO:0009908	GO:0031348	GO:0006499	GO:0006412	GO:0015074	GO:0048586	GO:0000902	GO:0042742	GO:0048767	GO:0043069	GO:0046777	GO:0006487	GO:0048193	GO:0032880	GO:0016567	GO:0006354	GO:0042254	GO:0005840	GO:0005829	GO:0000151
Locus_10479_Transcript_1/1_Confidence_1.000_Length_1572	GO:0005634
Locus_1047_Transcript_6/7_Confidence_0.500_Length_1640	GO:0050832	GO:0031640
Locus_10480_Transcript_1/1_Confidence_1.000_Length_3826	GO:0010075	GO:0009664	GO:0005982	GO:0000272	GO:0005886	GO:0005634
Locus_10481_Transcript_1/1_Confidence_1.000_Length_1558	GO:0006094	GO:0006007	GO:0010498	GO:0051301	GO:0048767	GO:0030036	GO:0032880	GO:0009845	GO:0009941	GO:0005618	GO:0005730	GO:0005829	GO:0009570	GO:0005856	GO:0009506	GO:0005886	GO:0005739	GO:0005524	GO:0005200
Locus_10482_Transcript_1/1_Confidence_1.000_Length_1176	GO:0006355	GO:0040029	GO:0009734	GO:0006338	GO:0000228	GO:0000785	GO:0046983	GO:0003682
Locus_10483_Transcript_1/1_Confidence_1.000_Length_1257
Locus_10484_Transcript_3/3_Confidence_0.600_Length_3329	GO:0010118	GO:0009414	GO:0006355	GO:0042128	GO:0010167	GO:0005634	GO:0005667	GO:0003677	GO:0003700
Locus_10485_Transcript_3/3_Confidence_0.667_Length_1444	GO:0016042	GO:0046486	GO:0009506	GO:0005737	GO:0047372
Locus_10486_Transcript_2/3_Confidence_0.714_Length_2997	GO:0010413	GO:0016926	GO:0010228	GO:0045492	GO:0050665	GO:0006012	GO:0006027	GO:0006687	GO:0046486	GO:0016023	GO:0048046	GO:0009341	GO:0043169	GO:0004565
Locus_10487_Transcript_1/1_Confidence_1.000_Length_562
Locus_10488_Transcript_1/2_Confidence_0.750_Length_1230
Locus_10489_Transcript_1/1_Confidence_1.000_Length_916	GO:0016572	GO:0006364	GO:0006333	GO:0006084	GO:0051567	GO:0006342	GO:0008283	GO:0009536	GO:0000785	GO:0005667	GO:0030527	GO:0003677	GO:0003700	GO:0003682
Locus_1048_Transcript_1/1_Confidence_1.000_Length_817	GO:0006412	GO:0042254	GO:0005730	GO:0005794	GO:0022627	GO:0003735
Locus_10490_Transcript_1/1_Confidence_1.000_Length_1961	GO:0071482	GO:0006355	GO:0019685	GO:0006352	GO:0006144	GO:0006206	GO:0009507	GO:0005730	GO:0005667	GO:0003899	GO:0003677	GO:0001053	GO:0003700
Locus_10492_Transcript_5/5_Confidence_0.667_Length_3474	GO:0009627	GO:0007030	GO:0031347	GO:0006816	GO:0009651	GO:0005774	GO:0016021
Locus_10493_Transcript_1/1_Confidence_1.000_Length_676	GO:0019684	GO:0009107	GO:0006118	GO:0030386	GO:0008937	GO:0051539	GO:0030385	GO:0016992
Locus_10494_Transcript_1/1_Confidence_1.000_Length_914	GO:0015706	GO:0010167	GO:0005773	GO:0016023	GO:0005576
Locus_10495_Transcript_1/1_Confidence_1.000_Length_609
Locus_10496_Transcript_2/3_Confidence_0.333_Length_1806
Locus_10497_Transcript_1/2_Confidence_0.667_Length_793	GO:0007623
Locus_1049_Transcript_2/3_Confidence_0.667_Length_2397	GO:0006857	GO:0009624	GO:0016021	GO:0005886	GO:0005215
Locus_104_Transcript_1/1_Confidence_1.000_Length_1325	GO:0055085	GO:0044070	GO:0006511	GO:0051788	GO:0080129	GO:0009617	GO:0009853	GO:0009941	GO:0005741	GO:0005774	GO:0005886	GO:0008308
Locus_10500_Transcript_1/1_Confidence_1.000_Length_1051	GO:0006412	GO:0035196	GO:0010267	GO:0042254	GO:0051607	GO:0005840	GO:0005739	GO:0009507	GO:0003735
Locus_10501_Transcript_1/2_Confidence_0.750_Length_1562	GO:0006470	GO:0008287	GO:0046872	GO:0004722
Locus_10502_Transcript_2/4_Confidence_0.636_Length_2314
Locus_10504_Transcript_1/1_Confidence_1.000_Length_909	GO:0006468	GO:0009069	GO:0005524	GO:0004674
Locus_10505_Transcript_1/2_Confidence_0.667_Length_1096
Locus_10506_Transcript_1/1_Confidence_1.000_Length_634
Locus_10507_Transcript_1/1_Confidence_1.000_Length_963	GO:0010286	GO:0005739
Locus_10508_Transcript_1/1_Confidence_1.000_Length_1028
Locus_10509_Transcript_1/2_Confidence_0.750_Length_988	GO:0009737	GO:0048868	GO:0016192	GO:0005215
Locus_1050_Transcript_3/4_Confidence_0.700_Length_2880	GO:0051607	GO:0006184	GO:0035196	GO:0010267	GO:0006617	GO:0005786	GO:0005829	GO:0008312	GO:0005525	GO:0003924	GO:0003729
Locus_10510_Transcript_1/1_Confidence_1.000_Length_2921
Locus_10511_Transcript_1/1_Confidence_1.000_Length_1197	GO:0006952	GO:0043531
Locus_10512_Transcript_3/5_Confidence_0.267_Length_1101	GO:0006412	GO:0042254	GO:0005840	GO:0009507	GO:0003735	GO:0019843	GO:0000166
Locus_10513_Transcript_1/1_Confidence_1.000_Length_531
Locus_10514_Transcript_1/4_Confidence_0.700_Length_1859	GO:0045132	GO:0033044	GO:0042138	GO:0007062	GO:0007131	GO:0031048	GO:0005524
Locus_10515_Transcript_3/4_Confidence_0.700_Length_1769	GO:0009788	GO:0048608	GO:0016567	GO:0010100	GO:0010267	GO:0006281	GO:0080008	GO:0005737	GO:0005634	GO:0005515	GO:0008026	GO:0003676	GO:0005524
Locus_10516_Transcript_1/1_Confidence_1.000_Length_2592	GO:0045132	GO:0007062	GO:0031048	GO:0006470	GO:0005634	GO:0046872	GO:0004721
Locus_10517_Transcript_1/1_Confidence_1.000_Length_1311	GO:0006979	GO:0006144	GO:0006769	GO:0046497	GO:0005829	GO:0009536	GO:0047631	GO:0051287	GO:0000210
Locus_10518_Transcript_1/1_Confidence_1.000_Length_1398	GO:0006144	GO:0006635	GO:0009877	GO:0019628	GO:0005777	GO:0005739	GO:0004846
Locus_10519_Transcript_1/1_Confidence_1.000_Length_726	GO:0006511	GO:0051788	GO:0080129	GO:0006122	GO:0009060	GO:0006096	GO:0009853	GO:0046686	GO:0006118	GO:0015992	GO:0005750	GO:0008121	GO:0045153
Locus_1051_Transcript_4/10_Confidence_0.571_Length_3473	GO:0055114	GO:0007169	GO:0000186	GO:0007178	GO:0009069	GO:0005886	GO:0005524	GO:0004709	GO:0032440	GO:0004715
Locus_10520_Transcript_1/1_Confidence_1.000_Length_823	GO:0006457	GO:0009651	GO:0043622	GO:0006096	GO:0006094	GO:0046686	GO:0016023	GO:0016272	GO:0051082
Locus_10521_Transcript_2/2_Confidence_0.667_Length_2461	GO:0005634	GO:0035064	GO:0008270
Locus_10522_Transcript_1/1_Confidence_1.000_Length_5181	GO:0043631	GO:0000911	GO:0000226	GO:0004652
Locus_10523_Transcript_5/6_Confidence_0.583_Length_1471	GO:0051555	GO:0055114	GO:0016102	GO:0005506	GO:0045431	GO:0016707
Locus_10524_Transcript_1/1_Confidence_1.000_Length_720
Locus_10525_Transcript_3/6_Confidence_0.300_Length_2134	GO:0016192	GO:0007264	GO:0006913	GO:0006184	GO:0006886	GO:0046686	GO:0005829	GO:0005886	GO:0003924	GO:0005525
Locus_10526_Transcript_1/1_Confidence_1.000_Length_870
Locus_10527_Transcript_1/1_Confidence_1.000_Length_727	GO:0006457	GO:0016272	GO:0051082	GO:0051087	GO:0008270
Locus_10528_Transcript_1/1_Confidence_1.000_Length_557	GO:0006952	GO:0009867	GO:0006355	GO:0009873	GO:0005634	GO:0005667	GO:0003677	GO:0003700
Locus_10529_Transcript_1/1_Confidence_1.000_Length_1460	GO:0090305	GO:0051252	GO:0005737	GO:0005634	GO:0004523	GO:0003723
Locus_1052_Transcript_1/1_Confidence_1.000_Length_1058	GO:0016132	GO:0016023	GO:0005886	GO:0031225	GO:0045735
Locus_10530_Transcript_1/1_Confidence_1.000_Length_1815	GO:0055085	GO:0006839	GO:0043407	GO:0030001	GO:0016021	GO:0005743	GO:0005634	GO:0004438	GO:0052629	GO:0016530	GO:0005215
Locus_10532_Transcript_1/1_Confidence_1.000_Length_1992	GO:0009805	GO:0006355	GO:0009611	GO:0007623	GO:0009963	GO:0005634	GO:0005667	GO:0008270	GO:0003700
Locus_10533_Transcript_1/1_Confidence_1.000_Length_4509	GO:0000911	GO:0032508	GO:0000226	GO:0009536	GO:0005634	GO:0005657	GO:0003678	GO:0008026	GO:0003677	GO:0005524
Locus_10534_Transcript_1/1_Confidence_1.000_Length_755
Locus_10535_Transcript_3/3_Confidence_0.600_Length_2786	GO:0005739	GO:0009507
Locus_10536_Transcript_1/1_Confidence_1.000_Length_3006	GO:0042742	GO:0009658	GO:0010193	GO:0010287	GO:0009941	GO:0031977	GO:0005886	GO:0005634	GO:0009535	GO:0005198
Locus_10537_Transcript_1/1_Confidence_1.000_Length_1001
Locus_10538_Transcript_1/1_Confidence_1.000_Length_973	GO:0048453	GO:0016192	GO:0048451	GO:0072661	GO:0009920	GO:0009504	GO:0016021	GO:0009506	GO:0005768	GO:0009507	GO:0005886
Locus_10539_Transcript_1/7_Confidence_0.500_Length_1872	GO:0055114	GO:0005634	GO:0016491	GO:0010181
Locus_1053_Transcript_1/2_Confidence_0.750_Length_2589	GO:0006950	GO:0055114	GO:0005783	GO:0005524	GO:0032440
Locus_10540_Transcript_1/2_Confidence_0.750_Length_1007	GO:0005634	GO:0005783
Locus_10541_Transcript_1/1_Confidence_1.000_Length_2424	GO:0046777	GO:0051510	GO:0009620	GO:0009611	GO:0052546	GO:0052541	GO:0009069	GO:0009536	GO:0005886	GO:0004674	GO:0005524
Locus_10542_Transcript_1/1_Confidence_1.000_Length_3081	GO:0005774	GO:0016023	GO:0005829	GO:0005634	GO:0005886	GO:0051087
Locus_10543_Transcript_1/1_Confidence_1.000_Length_756	GO:0009753	GO:0009693	GO:0009414	GO:0006457	GO:0009611	GO:0042538	GO:0009733	GO:0010200	GO:0051336	GO:0010583	GO:0009738	GO:0009723	GO:0080167	GO:0009612	GO:0005829	GO:0009506	GO:0005576	GO:0005634	GO:0005886	GO:0005507
Locus_10544_Transcript_7/8_Confidence_0.176_Length_3775	GO:0035556	GO:0006310	GO:0000956	GO:0006487	GO:0005794	GO:0003676	GO:0008026	GO:0035091	GO:0005524
Locus_10545_Transcript_4/5_Confidence_0.692_Length_3671	GO:0001522	GO:0016023	GO:0009982	GO:0003723
Locus_10546_Transcript_1/2_Confidence_0.667_Length_1205	GO:0006891	GO:0006890	GO:0005794	GO:0016021	GO:0005801	GO:0005783	GO:0005739
Locus_10547_Transcript_6/10_Confidence_0.167_Length_967
Locus_10548_Transcript_5/6_Confidence_0.615_Length_2816	GO:0080156	GO:0010182	GO:0005739
Locus_10549_Transcript_1/3_Confidence_0.600_Length_1667	GO:0006098	GO:0006655	GO:0019252	GO:0009664	GO:0010075	GO:0009902	GO:0000023	GO:0046777	GO:0019288	GO:0034660	GO:0000272	GO:0006626	GO:0010027	GO:0009536	GO:0016020	GO:0005739	GO:0003676
Locus_1054_Transcript_4/5_Confidence_0.455_Length_4143	GO:0016020	GO:0003723
Locus_10550_Transcript_4/5_Confidence_0.636_Length_2584	GO:0031047	GO:0010332	GO:0006275	GO:0006261	GO:0000724	GO:0048453	GO:0051301	GO:0009411	GO:0006306	GO:0016444	GO:0007067	GO:0051726	GO:0048451	GO:0007126	GO:0009644	GO:0009555	GO:0045893	GO:0043687	GO:0090305	GO:0016568
Locus_10551_Transcript_1/2_Confidence_0.750_Length_1934	GO:0010483	GO:0006952	GO:0009607	GO:0008219	GO:0012505	GO:0005886	GO:0016021	GO:0005739	GO:0005516
Locus_10553_Transcript_1/1_Confidence_1.000_Length_1479	GO:0008270
Locus_10554_Transcript_1/1_Confidence_1.000_Length_869
Locus_10555_Transcript_2/6_Confidence_0.500_Length_2289	GO:0016926	GO:0048440	GO:0016487	GO:0010189	GO:0010228	GO:0009737	GO:0016310	GO:0050665	GO:0008654	GO:0046486	GO:0005739	GO:0016021	GO:0031969	GO:0052670	GO:0052669	GO:0004605	GO:0052671	GO:0010276
Locus_10556_Transcript_1/2_Confidence_0.667_Length_1219	GO:0015931	GO:0006812	GO:0009507	GO:0015391
Locus_10557_Transcript_1/1_Confidence_1.000_Length_664
Locus_10558_Transcript_1/1_Confidence_1.000_Length_2020	GO:0008152	GO:0009507	GO:0046421
Locus_1055_Transcript_7/7_Confidence_0.571_Length_2951
Locus_10560_Transcript_1/2_Confidence_0.750_Length_2267	GO:0003723
Locus_10562_Transcript_1/1_Confidence_1.000_Length_2335	GO:0031047
Locus_10563_Transcript_1/1_Confidence_1.000_Length_1612	GO:0006457	GO:0016226	GO:0010027	GO:0010228	GO:0048481	GO:0009793	GO:0009579	GO:0009570	GO:0005759	GO:0005507	GO:0000774	GO:0051087	GO:0016853	GO:0042803
Locus_10564_Transcript_3/4_Confidence_0.667_Length_2127	GO:0006094	GO:0009813	GO:0009744	GO:0043085	GO:0019252	GO:0009664	GO:0009911	GO:0000023	GO:0019288	GO:0006096	GO:0006468	GO:0010224	GO:0009817	GO:0046686	GO:0000272	GO:0005985	GO:0006098	GO:0009941	GO:0005829	GO:0009570
Locus_10565_Transcript_1/3_Confidence_0.600_Length_1824	GO:0055114	GO:0006118	GO:0020037	GO:0016705	GO:0005506	GO:0009055
Locus_10566_Transcript_1/1_Confidence_1.000_Length_732	GO:0006355	GO:0005634	GO:0005667	GO:0003700	GO:0003676	GO:0008270
Locus_10567_Transcript_4/4_Confidence_0.625_Length_3176	GO:0051301	GO:0010304	GO:0006508	GO:0006200	GO:0006510	GO:0009941	GO:0016021	GO:0008270	GO:0004176	GO:0008568	GO:0004222	GO:0005524
Locus_10568_Transcript_1/1_Confidence_1.000_Length_1943	GO:0055114	GO:0019745	GO:0016126	GO:0006807	GO:0016021	GO:0005774	GO:0009535	GO:0005789	GO:0005886	GO:0009325	GO:0046872	GO:0009703	GO:0020037
Locus_10569_Transcript_1/1_Confidence_1.000_Length_999	GO:0055114	GO:0032440	GO:0005509
Locus_1056_Transcript_1/1_Confidence_1.000_Length_833	GO:0016023	GO:0009507
Locus_10570_Transcript_1/2_Confidence_0.750_Length_3485	GO:0016192	GO:0010498	GO:0007010	GO:0006094	GO:0006886	GO:0006487	GO:0030126	GO:0005829	GO:0009506	GO:0009507	GO:0005886	GO:0030276	GO:0005198
Locus_10571_Transcript_1/2_Confidence_0.750_Length_1444	GO:0031348	GO:0009867	GO:0035304	GO:0009862	GO:0010363	GO:0030003	GO:0010310	GO:0010099	GO:0042631	GO:0009617	GO:0006612	GO:0010161	GO:0009965	GO:0000165	GO:0070838	GO:0030154	GO:0045893	GO:0005634	GO:0005667	GO:0008270
Locus_10572_Transcript_1/2_Confidence_0.667_Length_1215	GO:0043161	GO:0051788	GO:0080129	GO:0006635	GO:0046685	GO:0005829	GO:0009506	GO:0019773	GO:0005634	GO:0005886	GO:0004298
Locus_10573_Transcript_1/2_Confidence_0.750_Length_1683	GO:0006098	GO:0016117	GO:0006655	GO:0019252	GO:0009902	GO:0015995	GO:0019288	GO:0034660	GO:0019344	GO:0009073	GO:0042793	GO:0010027	GO:0009507	GO:0003723
Locus_10574_Transcript_1/1_Confidence_1.000_Length_1795	GO:0009695	GO:0009753	GO:0009611	GO:0009620	GO:0005773	GO:0005634
Locus_10575_Transcript_1/2_Confidence_0.750_Length_811	GO:0006790	GO:0009150	GO:0005777	GO:0005739	GO:0047627	GO:0004780	GO:0000166
Locus_10579_Transcript_3/3_Confidence_0.667_Length_1940	GO:0001510	GO:0006606	GO:0006626	GO:0000478	GO:0051604	GO:0005829	GO:0005730	GO:0009506	GO:0080008	GO:0005834	GO:0005654	GO:0000166
Locus_1057_Transcript_2/4_Confidence_0.667_Length_2625	GO:0006468	GO:0080183	GO:0015996	GO:0005739	GO:0010287	GO:0004672	GO:0005524
Locus_10580_Transcript_1/1_Confidence_1.000_Length_1000	GO:0009536
Locus_10581_Transcript_2/3_Confidence_0.400_Length_1136
Locus_10582_Transcript_1/1_Confidence_1.000_Length_1599	GO:0005634	GO:0005516
Locus_10583_Transcript_1/1_Confidence_1.000_Length_2011	GO:0006468	GO:0009595	GO:0010200	GO:0002237	GO:0009581	GO:0009069	GO:0009536	GO:0004674	GO:0005524	GO:0004715
Locus_10584_Transcript_2/4_Confidence_0.700_Length_2697
Locus_10585_Transcript_1/2_Confidence_0.750_Length_2202	GO:0010413	GO:0016926	GO:0009911	GO:0006508	GO:0010074	GO:0045492	GO:0006406	GO:0005634	GO:0016929
Locus_10586_Transcript_1/1_Confidence_1.000_Length_1605	GO:0016051	GO:0030206	GO:0016020	GO:0005794	GO:0005634	GO:0030158	GO:0008375
Locus_10588_Transcript_1/1_Confidence_1.000_Length_2908	GO:0009560	GO:0006312	GO:0006346	GO:0009630	GO:0009793	GO:0016246
Locus_10589_Transcript_1/2_Confidence_0.667_Length_1911	GO:0007010	GO:0006094	GO:0009651	GO:0010498	GO:0006184	GO:0051258	GO:0046686	GO:0007018	GO:0005773	GO:0045298	GO:0005618	GO:0005794	GO:0005730	GO:0005874	GO:0005886	GO:0005515	GO:0005525	GO:0003924	GO:0005200
Locus_1058_Transcript_5/7_Confidence_0.462_Length_2476	GO:0010162	GO:0010048	GO:0009651	GO:0000956	GO:0045892	GO:0046686	GO:0022626	GO:0005634	GO:0005667	GO:0000785	GO:0003677	GO:0003700	GO:0003682
Locus_10591_Transcript_1/1_Confidence_1.000_Length_639
Locus_10592_Transcript_1/1_Confidence_1.000_Length_2188	GO:0009610	GO:0006499	GO:0006487	GO:0005622	GO:0003676	GO:0008270
Locus_10593_Transcript_2/2_Confidence_0.667_Length_2855	GO:0043419	GO:0000051	GO:0006144	GO:0019381	GO:0009039	GO:0016151
Locus_10594_Transcript_2/2_Confidence_0.800_Length_3554	GO:0031348	GO:0006499	GO:0009867	GO:0009862	GO:0030243	GO:0010363	GO:0006612	GO:0050832	GO:0043069	GO:0000165	GO:0048193	GO:0048527	GO:0052542	GO:0009409	GO:0009738	GO:0009832	GO:0016049	GO:0030968	GO:0009723	GO:0009507
Locus_10595_Transcript_1/1_Confidence_1.000_Length_862	GO:0006412	GO:0042254	GO:0005773	GO:0022627	GO:0009507	GO:0005739	GO:0003735	GO:0019843
Locus_10596_Transcript_2/2_Confidence_0.667_Length_844	GO:0009414	GO:0030036	GO:0006096	GO:0045653	GO:0006334	GO:0006094	GO:0005774	GO:0015629	GO:0009507	GO:0000786	GO:0005730	GO:0005829	GO:0009579	GO:0009506	GO:0005886	GO:0046982	GO:0003779	GO:0003677	GO:0004619
Locus_10597_Transcript_1/1_Confidence_1.000_Length_3205	GO:0006007
Locus_10598_Transcript_3/4_Confidence_0.700_Length_2127	GO:0005737
Locus_10599_Transcript_5/5_Confidence_0.600_Length_2124	GO:0006470	GO:0005886	GO:0008287	GO:0004722
Locus_1059_Transcript_2/4_Confidence_0.556_Length_3962	GO:0048767	GO:0030244	GO:0009409	GO:0009846	GO:0009832	GO:0005982	GO:0005985	GO:0006011	GO:0030173	GO:0005768	GO:0005802	GO:0005783	GO:0005886	GO:0051753	GO:0016760
Locus_105_Transcript_3/3_Confidence_0.600_Length_3201	GO:0009880	GO:0050826	GO:0048825	GO:0006188	GO:0051301	GO:0009640	GO:0010564	GO:0019915	GO:0010182	GO:0016567	GO:0009845	GO:0010228	GO:0045595	GO:0009737	GO:0009909	GO:0007062	GO:0010072	GO:0010162	GO:0006144	GO:0005829
Locus_10600_Transcript_1/2_Confidence_0.750_Length_2303
Locus_10601_Transcript_6/9_Confidence_0.625_Length_2526	GO:0009850	GO:0006094	GO:0006096	GO:0019643	GO:0005777	GO:0005739	GO:0003987
Locus_10603_Transcript_5/5_Confidence_0.455_Length_1561	GO:0042991	GO:0005634	GO:0008270
Locus_10604_Transcript_3/5_Confidence_0.583_Length_2219	GO:0006098	GO:0016558	GO:0006635	GO:0006550	GO:0006552	GO:0006574	GO:0019521	GO:0016020	GO:0005794	GO:0005634	GO:0008442	GO:0051287	GO:0008270	GO:0003725	GO:0004616
Locus_10605_Transcript_1/2_Confidence_0.750_Length_1997
Locus_10606_Transcript_1/2_Confidence_0.750_Length_2349	GO:0006863	GO:0009624	GO:0015931	GO:0016021	GO:0005345
Locus_10607_Transcript_1/2_Confidence_0.750_Length_1304	GO:0005634	GO:0009536	GO:0003676	GO:0000166
Locus_10608_Transcript_4/5_Confidence_0.500_Length_1506	GO:0006657	GO:0016117	GO:0009902	GO:0016310	GO:0009965	GO:0034660	GO:0030154	GO:0042793	GO:0010027	GO:0006544	GO:0006563	GO:0006566	GO:0009535	GO:0004103
Locus_10609_Transcript_1/2_Confidence_0.750_Length_1738
Locus_1060_Transcript_1/2_Confidence_0.750_Length_804
Locus_10610_Transcript_1/1_Confidence_1.000_Length_3496	GO:0023014	GO:0006355	GO:0009738	GO:0010105	GO:0030968	GO:0035556	GO:0009069	GO:0005789	GO:0009365	GO:0000155	GO:0004674	GO:0051740	GO:0000156	GO:0005524
Locus_10611_Transcript_1/1_Confidence_1.000_Length_1322	GO:0006952	GO:0043531
Locus_10612_Transcript_1/5_Confidence_0.600_Length_1098	GO:0006952	GO:0043531
Locus_10613_Transcript_2/3_Confidence_0.714_Length_2188	GO:0006468	GO:0009627	GO:0031347	GO:0009506	GO:0005886	GO:0005524	GO:0004713
Locus_10614_Transcript_1/2_Confidence_0.750_Length_3931	GO:0006486	GO:0005773	GO:0009506	GO:0016020	GO:0005739
Locus_10615_Transcript_2/2_Confidence_0.667_Length_1185	GO:0006546	GO:0005960
Locus_10616_Transcript_1/1_Confidence_1.000_Length_2305	GO:0009627	GO:0031347	GO:0006468	GO:0009069	GO:0005886	GO:0004715	GO:0005524	GO:0004674
Locus_10617_Transcript_1/1_Confidence_1.000_Length_2214	GO:0019904
Locus_10618_Transcript_1/1_Confidence_1.000_Length_943	GO:0006952	GO:0043531
Locus_10619_Transcript_1/1_Confidence_1.000_Length_1261	GO:0006952	GO:0006470	GO:0004721	GO:0043531
Locus_1061_Transcript_1/1_Confidence_1.000_Length_2614	GO:0042742	GO:0006355	GO:0009723	GO:0005634	GO:0005667	GO:0003677	GO:0003700
Locus_10620_Transcript_1/2_Confidence_0.750_Length_1065
Locus_10622_Transcript_1/1_Confidence_1.000_Length_820
Locus_10623_Transcript_6/7_Confidence_0.588_Length_2592	GO:0005975	GO:0009536	GO:0004553
Locus_10624_Transcript_4/4_Confidence_0.429_Length_3685	GO:0023014	GO:0006355	GO:0009738	GO:0010105	GO:0030968	GO:0035556	GO:0009069	GO:0005789	GO:0009365	GO:0000155	GO:0004674	GO:0051740	GO:0000156	GO:0005524
Locus_10625_Transcript_1/3_Confidence_0.400_Length_1750	GO:0006979	GO:0006357	GO:0010928	GO:0035265	GO:2000024	GO:0031538	GO:0071329	GO:0009737	GO:0043609	GO:0008284	GO:0033588	GO:0005515
Locus_10626_Transcript_1/2_Confidence_0.750_Length_915
Locus_10627_Transcript_1/1_Confidence_1.000_Length_585
Locus_10628_Transcript_1/1_Confidence_1.000_Length_1710	GO:0000910	GO:0000226	GO:0010089	GO:0005634	GO:0045298	GO:0008017	GO:0003677
Locus_10629_Transcript_1/1_Confidence_1.000_Length_522
Locus_1062_Transcript_1/1_Confidence_1.000_Length_3446	GO:0010363	GO:0015074	GO:0006612	GO:0009963	GO:0007018	GO:0005874	GO:0005871	GO:0005739	GO:0045298	GO:0008270	GO:0003777	GO:0003676	GO:0008017	GO:0005524
Locus_10631_Transcript_1/1_Confidence_1.000_Length_5189	GO:0019684	GO:0015995	GO:0005739	GO:0010007	GO:0009706	GO:0009570	GO:0016851	GO:0051116	GO:0005524
Locus_10632_Transcript_1/1_Confidence_1.000_Length_2953	GO:0010304	GO:0032880	GO:0019761	GO:0009408	GO:0006508	GO:0006200	GO:0006510	GO:0009941	GO:0016021	GO:0031966	GO:0009535	GO:0004176	GO:0008568	GO:0003676	GO:0046872	GO:0004222	GO:0005524
Locus_10633_Transcript_1/1_Confidence_1.000_Length_2794	GO:0009506	GO:0005886
Locus_10634_Transcript_1/1_Confidence_1.000_Length_670	GO:0015074	GO:0003676	GO:0008270
Locus_10635_Transcript_1/1_Confidence_1.000_Length_1723	GO:0006855	GO:0042335	GO:0006200	GO:0015716	GO:0015748	GO:0005886	GO:0015416	GO:0005524
Locus_10637_Transcript_4/4_Confidence_0.571_Length_2119	GO:0035556	GO:0009395	GO:0046339	GO:0005886	GO:0004871	GO:0004435	GO:0005509
Locus_10638_Transcript_2/3_Confidence_0.667_Length_3433	GO:0009560	GO:0006396	GO:0009616	GO:0010050	GO:0009640	GO:0010388	GO:0000085	GO:0000176	GO:0005829	GO:0009536	GO:0003676	GO:0008408	GO:0000166
Locus_10639_Transcript_1/1_Confidence_1.000_Length_995	GO:0051457	GO:0009637	GO:0010218	GO:0016607
Locus_1063_Transcript_1/3_Confidence_0.714_Length_1395	GO:0009809	GO:0032259	GO:0009805	GO:0009811	GO:0042409	GO:0046872
Locus_10640_Transcript_1/3_Confidence_0.500_Length_1100	GO:0045454	GO:0019932	GO:0005737
Locus_10641_Transcript_1/2_Confidence_0.750_Length_3251	GO:0005739
Locus_10642_Transcript_1/1_Confidence_1.000_Length_2126	GO:0016023	GO:0005634	GO:0009536	GO:0000785	GO:0003677	GO:0003682
Locus_10643_Transcript_1/1_Confidence_1.000_Length_685	GO:0048193	GO:0010167	GO:0005886
Locus_10644_Transcript_1/1_Confidence_1.000_Length_2153	GO:0055085	GO:0009926	GO:0015992	GO:0016021	GO:0005634	GO:0003723	GO:0008026	GO:0005524	GO:0009672
Locus_10645_Transcript_1/1_Confidence_1.000_Length_612	GO:0016021
Locus_10647_Transcript_1/1_Confidence_1.000_Length_617	GO:0006511	GO:0051788	GO:0080129	GO:0009060	GO:0006096	GO:0009853	GO:0046686	GO:0005747	GO:0005774	GO:0009507	GO:0005886
Locus_10648_Transcript_2/2_Confidence_0.800_Length_709
Locus_1064_Transcript_8/10_Confidence_0.342_Length_4364
Locus_10650_Transcript_4/6_Confidence_0.421_Length_2359
Locus_10651_Transcript_1/2_Confidence_0.750_Length_1353	GO:0032259	GO:0006189	GO:0046487	GO:0006144	GO:0009256	GO:0005739	GO:0009507	GO:0008864	GO:0016874	GO:0008168	GO:0004644
Locus_10652_Transcript_1/1_Confidence_1.000_Length_514
Locus_10653_Transcript_1/1_Confidence_1.000_Length_1598	GO:0006355	GO:0005634	GO:0005667	GO:0003700	GO:0003677	GO:0046983
Locus_10654_Transcript_3/7_Confidence_0.684_Length_3249	GO:0048481	GO:0009860	GO:0006351	GO:0009793	GO:0006144	GO:0006206	GO:0005739	GO:0042651	GO:0005730	GO:0003899	GO:0003677
Locus_10655_Transcript_1/3_Confidence_0.500_Length_990	GO:0034976	GO:0006457	GO:0009408	GO:0006886	GO:0045893	GO:0009644	GO:0042542	GO:0030125	GO:0005886
Locus_10656_Transcript_1/1_Confidence_1.000_Length_1970	GO:0006952	GO:0006470	GO:0043531	GO:0004721	GO:0005524	GO:0017111
Locus_10657_Transcript_1/3_Confidence_0.714_Length_2827	GO:0009825	GO:0048767	GO:0000271	GO:0009932	GO:0032259	GO:0043481	GO:0010817	GO:0009664	GO:0009832	GO:0009506	GO:0005768	GO:0005774	GO:0016023	GO:0005802	GO:0005794	GO:0005634	GO:0005886	GO:0008270	GO:0008168
Locus_10658_Transcript_1/1_Confidence_1.000_Length_727
Locus_10659_Transcript_1/2_Confidence_0.750_Length_1594
Locus_1065_Transcript_1/1_Confidence_1.000_Length_1009	GO:0051788	GO:0006635	GO:0043161	GO:0009414	GO:0009407	GO:0080167	GO:0009753	GO:0080129	GO:0048767	GO:0015824	GO:0042538	GO:0080026	GO:0080024	GO:0009738	GO:0009723	GO:0005777	GO:0005829	GO:0005634	GO:0008809	GO:0004165
Locus_10660_Transcript_1/1_Confidence_1.000_Length_1831	GO:0005634
Locus_10661_Transcript_1/1_Confidence_1.000_Length_1050	GO:0009817	GO:0005829
Locus_10662_Transcript_1/1_Confidence_1.000_Length_653
Locus_10665_Transcript_3/4_Confidence_0.700_Length_1839	GO:0005739
Locus_10666_Transcript_1/1_Confidence_1.000_Length_3476	GO:0009825	GO:0045010	GO:0043481	GO:0048767	GO:0010817	GO:0000271	GO:0009932	GO:0051016	GO:0071555	GO:0005884	GO:0009524	GO:0016021	GO:0005618	GO:0005730	GO:0005819	GO:0005886	GO:0051015
Locus_10667_Transcript_1/1_Confidence_1.000_Length_2117	GO:0006355	GO:0009640	GO:0010200	GO:0007165	GO:0005829	GO:0005667	GO:0004871	GO:0003700
Locus_10668_Transcript_4/5_Confidence_0.467_Length_1404
Locus_10669_Transcript_5/5_Confidence_0.556_Length_3694	GO:0060003	GO:0009767	GO:0006754	GO:0009941	GO:0016021	GO:0009570	GO:0004008	GO:0046872	GO:0005524
Locus_1066_Transcript_6/7_Confidence_0.562_Length_3421	GO:0009819	GO:0009873	GO:0009407	GO:0009753	GO:2000377	GO:0009962	GO:0042538	GO:0000303	GO:0010583	GO:0009644	GO:0010150	GO:0009555	GO:0009738	GO:0045893	GO:0009743	GO:0009733	GO:0005737	GO:0005886	GO:0005634	GO:0005667
Locus_10672_Transcript_1/1_Confidence_1.000_Length_1685
Locus_10673_Transcript_3/4_Confidence_0.625_Length_3897	GO:0055114	GO:0007169	GO:0000186	GO:0007178	GO:0009069	GO:0016021	GO:0016023	GO:0009507	GO:0005886	GO:0004713	GO:0005524	GO:0004709	GO:0032440
Locus_10674_Transcript_1/1_Confidence_1.000_Length_2761	GO:0005634
Locus_10675_Transcript_1/4_Confidence_0.700_Length_1826	GO:0055114	GO:0042432	GO:0006118	GO:0005783	GO:0050616	GO:0009055	GO:0004497	GO:0005506	GO:0020037	GO:0016705	GO:0019825
Locus_10676_Transcript_1/1_Confidence_1.000_Length_1209	GO:0048653	GO:0006355	GO:0009407	GO:0010359	GO:0010583	GO:0000041	GO:0009741	GO:0009733	GO:0048440	GO:0005654	GO:0005737	GO:0005667	GO:0003700	GO:0003680
Locus_10677_Transcript_1/1_Confidence_1.000_Length_1974	GO:0016051	GO:0006468	GO:0005982	GO:0005985	GO:0009117	GO:0009069	GO:0005768	GO:0005794	GO:0005802	GO:0005739	GO:0047262	GO:0005524	GO:0004674
Locus_10678_Transcript_1/4_Confidence_0.625_Length_2397	GO:0032259	GO:0005768	GO:0009505	GO:0005794	GO:0016023	GO:0005886	GO:0005774	GO:0005634	GO:0005802	GO:0008270	GO:0008168
Locus_10679_Transcript_1/3_Confidence_0.625_Length_1966	GO:0005975	GO:0005739	GO:0004553	GO:0003723
Locus_1067_Transcript_4/5_Confidence_0.714_Length_3439	GO:0009960	GO:0010048	GO:0007267	GO:0010050	GO:0000956	GO:0006342	GO:0009294	GO:0009965	GO:0006306	GO:0010228	GO:0045857	GO:0035196	GO:0010267	GO:0045893	GO:0043687	GO:0006349	GO:0034968	GO:0009616	GO:0006554	GO:0009536
Locus_10680_Transcript_1/2_Confidence_0.667_Length_960	GO:0019243	GO:0048868	GO:0006118	GO:0005739	GO:0046872	GO:0009055	GO:0051537
Locus_10681_Transcript_3/3_Confidence_0.500_Length_1496	GO:0006782	GO:0015995	GO:0009941	GO:0009570	GO:0004853
Locus_10682_Transcript_1/2_Confidence_0.667_Length_4470	GO:0009793	GO:0043481	GO:0048765	GO:0048443	GO:0006200	GO:0010090	GO:0010315	GO:0010048	GO:0009637	GO:0009624	GO:0045010	GO:0010541	GO:0010228	GO:0008361	GO:0009640	GO:0010540	GO:0007155	GO:0009958	GO:0048440	GO:0071555
Locus_10683_Transcript_2/2_Confidence_0.667_Length_1746	GO:0000413	GO:0009536	GO:0019211	GO:0003755
Locus_10684_Transcript_1/1_Confidence_1.000_Length_1260	GO:0006508	GO:0004177
Locus_10685_Transcript_3/3_Confidence_0.571_Length_1508
Locus_10686_Transcript_1/1_Confidence_1.000_Length_1756	GO:0051260	GO:0006813	GO:0008076	GO:0005249
Locus_10687_Transcript_1/1_Confidence_1.000_Length_1201	GO:0000278	GO:0006406	GO:0000060	GO:0006396	GO:0008536
Locus_10688_Transcript_1/2_Confidence_0.750_Length_1977	GO:0009823	GO:0009753	GO:0055114	GO:0009694	GO:0048507	GO:0010089	GO:0044036	GO:0006040	GO:0005576	GO:0005773	GO:0019139	GO:0050660	GO:0008762
Locus_10689_Transcript_1/1_Confidence_1.000_Length_2440	GO:0010087	GO:0009556	GO:0010305	GO:0048366	GO:0045010	GO:0010588	GO:0006470	GO:0009574	GO:0005884	GO:0005819	GO:0009524	GO:0045298	GO:0008017	GO:0051015	GO:0004721
Locus_1068_Transcript_4/5_Confidence_0.692_Length_3436	GO:0032851	GO:0005737	GO:0005097
Locus_10690_Transcript_3/5_Confidence_0.636_Length_3228	GO:0008295	GO:0045492	GO:0006520	GO:0010413	GO:0055114	GO:0006118	GO:0004354	GO:0000166
Locus_10691_Transcript_1/1_Confidence_1.000_Length_3337	GO:0006508	GO:0009507	GO:0005739	GO:0004222	GO:0008270
Locus_10692_Transcript_2/4_Confidence_0.700_Length_1564	GO:0009627	GO:0005975	GO:0034976	GO:0009505	GO:0009506	GO:0016020	GO:0008422
Locus_10693_Transcript_1/1_Confidence_1.000_Length_1534	GO:0008152	GO:0016020	GO:0005794	GO:0050508
Locus_10694_Transcript_1/2_Confidence_0.750_Length_584	GO:0008152	GO:0016787
Locus_10695_Transcript_2/2_Confidence_0.800_Length_1162
Locus_10696_Transcript_3/3_Confidence_0.600_Length_1258	GO:0016021	GO:0005783	GO:0005739
Locus_10697_Transcript_1/1_Confidence_1.000_Length_1832	GO:0010103	GO:0019761	GO:0009543	GO:0008270	GO:0003677
Locus_10698_Transcript_1/1_Confidence_1.000_Length_652	GO:0015986	GO:0000276	GO:0009507	GO:0015078
Locus_10699_Transcript_2/3_Confidence_0.714_Length_2111	GO:0006782	GO:0015995	GO:0006780	GO:0009507	GO:0004852
Locus_1069_Transcript_1/1_Confidence_1.000_Length_2485	GO:0006457	GO:0006200	GO:0015996	GO:0006508	GO:0005759	GO:0008233	GO:0005524	GO:0016887	GO:0051082
Locus_106_Transcript_4/5_Confidence_0.667_Length_2916	GO:0016926	GO:0055114	GO:0010228	GO:0046686	GO:0050665	GO:0042572	GO:0006094	GO:0006096	GO:0006525	GO:0006547	GO:0006550	GO:0006552	GO:0006554	GO:0006560	GO:0006568	GO:0006574	GO:0006631	GO:0006699	GO:0019260	GO:0019482
Locus_10700_Transcript_1/1_Confidence_1.000_Length_2578	GO:0016036	GO:0042550	GO:0019375	GO:0016117	GO:0006655	GO:0006636	GO:0006869	GO:0009877	GO:0015995	GO:0019288	GO:0001666	GO:0009707	GO:0043661	GO:0005739	GO:0046480	GO:0046481
Locus_10701_Transcript_1/1_Confidence_1.000_Length_1055	GO:0016558	GO:0006891	GO:0006869	GO:0006888	GO:0010351	GO:0005829	GO:0016021	GO:0000139	GO:0005801	GO:0000149
Locus_10703_Transcript_1/1_Confidence_1.000_Length_1415
Locus_10704_Transcript_1/4_Confidence_0.556_Length_1462	GO:0031348	GO:0017186	GO:0009723	GO:0005886	GO:0009507	GO:0046872	GO:0016603
Locus_10705_Transcript_7/8_Confidence_0.667_Length_2845	GO:0003676	GO:0000166
Locus_10706_Transcript_3/3_Confidence_0.600_Length_2156	GO:0042254	GO:0006468	GO:0051604	GO:0009069	GO:0005634	GO:0080008	GO:0016459	GO:0016905	GO:0004713	GO:0005524
Locus_10707_Transcript_1/1_Confidence_1.000_Length_2892	GO:0003676
Locus_10708_Transcript_1/1_Confidence_1.000_Length_590
Locus_10709_Transcript_1/1_Confidence_1.000_Length_557	GO:0010286	GO:0051788	GO:0006635	GO:0043161	GO:0016579	GO:0009407	GO:0080129	GO:0051510	GO:0045454	GO:0042023	GO:0016567	GO:0006301	GO:0005737	GO:0005886	GO:0005634	GO:0004842
Locus_1070_Transcript_1/1_Confidence_1.000_Length_1027	GO:0001510	GO:0006412	GO:0042545	GO:0009664	GO:0042254	GO:0005730	GO:0009506	GO:0005774	GO:0009507	GO:0022625	GO:0005794	GO:0005886	GO:0003735
Locus_10711_Transcript_1/1_Confidence_1.000_Length_2302	GO:0009825	GO:0009612	GO:0010200	GO:0006007	GO:0043481	GO:0048767	GO:0010817	GO:0019761	GO:0009969	GO:0009932	GO:0071555	GO:0005802	GO:0000139	GO:0016021	GO:0005768	GO:0005739	GO:0016758	GO:0033843	GO:0035252
Locus_10712_Transcript_4/5_Confidence_0.636_Length_1899	GO:0032851	GO:0005739	GO:0005097
Locus_10713_Transcript_1/1_Confidence_1.000_Length_888	GO:0006511	GO:0051788	GO:0080129	GO:0009853	GO:0015031	GO:0009527	GO:0005747	GO:0016021	GO:0005744	GO:0009941	GO:0015450
Locus_10714_Transcript_1/2_Confidence_0.750_Length_2037	GO:0035335	GO:0006570	GO:0004725	GO:0008138
Locus_10715_Transcript_1/3_Confidence_0.625_Length_2219	GO:0030244	GO:0048193	GO:0016023	GO:0072546
Locus_10716_Transcript_3/3_Confidence_0.667_Length_1647	GO:0007126	GO:0006282	GO:0005739
Locus_10717_Transcript_1/2_Confidence_0.750_Length_3482	GO:0008270
Locus_10718_Transcript_1/2_Confidence_0.667_Length_1652
Locus_10719_Transcript_1/1_Confidence_1.000_Length_815
Locus_1071_Transcript_1/1_Confidence_1.000_Length_2417	GO:0032259	GO:0005768	GO:0009505	GO:0005794	GO:0016023	GO:0005886	GO:0005774	GO:0005634	GO:0005802	GO:0008168
Locus_10720_Transcript_1/1_Confidence_1.000_Length_2907	GO:0016310	GO:0055114	GO:0016301	GO:0032440
Locus_10721_Transcript_1/2_Confidence_0.750_Length_3485	GO:0005634	GO:0016020
Locus_10722_Transcript_3/3_Confidence_0.667_Length_1311	GO:0006367	GO:0009611	GO:0009805	GO:0009867	GO:0009414	GO:0010363	GO:0006612	GO:0043069	GO:0042538	GO:0009738	GO:0009863	GO:0030968	GO:0009723	GO:0009733	GO:0035556	GO:0005674	GO:0009507	GO:0003824	GO:0005524
Locus_10723_Transcript_1/1_Confidence_1.000_Length_1553
Locus_10724_Transcript_1/1_Confidence_1.000_Length_536
Locus_10725_Transcript_1/1_Confidence_1.000_Length_952	GO:0042254	GO:0005730	GO:0005840	GO:0019013	GO:0003723
Locus_10726_Transcript_1/1_Confidence_1.000_Length_1472	GO:0006412	GO:0015931	GO:0009793	GO:0006120	GO:0006744	GO:0006814	GO:0015992	GO:0042254	GO:0005840	GO:0005739	GO:0009507	GO:0008137	GO:0003735	GO:0015391
Locus_10727_Transcript_1/1_Confidence_1.000_Length_741	GO:0005829
Locus_1072_Transcript_1/1_Confidence_1.000_Length_2499	GO:0051791	GO:0006635	GO:0006118	GO:0006637	GO:0005777	GO:0050660	GO:0003995	GO:0003997
Locus_10730_Transcript_1/1_Confidence_1.000_Length_2761	GO:0009753	GO:0009739	GO:0009651	GO:0009751	GO:0009733	GO:0009737	GO:0009723	GO:0030163	GO:0046686	GO:0000502	GO:0005737	GO:0005634	GO:0000781	GO:0000785	GO:0017111	GO:0003691	GO:0008301	GO:0005524	GO:0003682
Locus_10731_Transcript_1/1_Confidence_1.000_Length_1001	GO:0055114	GO:0009409	GO:0010039	GO:0009908	GO:0006879	GO:0009617	GO:0009737	GO:0006826	GO:0048366	GO:0010043	GO:0015979	GO:0042542	GO:0009535	GO:0009570	GO:0008199	GO:0016491
Locus_10732_Transcript_4/4_Confidence_0.667_Length_1243	GO:0006098	GO:0016117	GO:0006636	GO:0043085	GO:0015979	GO:0042742	GO:0015995	GO:0019288	GO:0009409	GO:0009543	GO:0009535	GO:0005515
Locus_10733_Transcript_1/1_Confidence_1.000_Length_2107	GO:0015780	GO:0055085	GO:0016021
Locus_10734_Transcript_1/1_Confidence_1.000_Length_2311	GO:0009086	GO:0006882	GO:0006499	GO:0000394	GO:0007020	GO:0006878	GO:0016021	GO:0009506	GO:0005768	GO:0009505	GO:0005774	GO:0016023	GO:0005802	GO:0005576	GO:0005794	GO:0005634	GO:0005886
Locus_10735_Transcript_1/1_Confidence_1.000_Length_1364	GO:0006200	GO:0009846	GO:0005768	GO:0005802	GO:0005794	GO:0005516	GO:0017110	GO:0016887
Locus_10736_Transcript_1/2_Confidence_0.750_Length_3814	GO:0005737
Locus_10737_Transcript_3/4_Confidence_0.667_Length_1788	GO:0046939	GO:0006354	GO:0008380	GO:0006206	GO:0005739	GO:0019201	GO:0005524	GO:0046899
Locus_10738_Transcript_1/2_Confidence_0.750_Length_1336	GO:0019375	GO:0071805	GO:0019761	GO:0016036	GO:0016021	GO:0016023	GO:0005886	GO:0009674
Locus_1073_Transcript_1/2_Confidence_0.750_Length_2758
Locus_10740_Transcript_4/5_Confidence_0.692_Length_3963	GO:0000186	GO:0003333	GO:0007178	GO:0009069	GO:0006470	GO:0016021	GO:0008287	GO:0046872	GO:0015171	GO:0004709	GO:0005524	GO:0004722
Locus_10741_Transcript_1/4_Confidence_0.667_Length_2886	GO:0007165	GO:0019344	GO:0005886	GO:0005634	GO:0005829	GO:0035091
Locus_10742_Transcript_1/2_Confidence_0.750_Length_1014	GO:0010413	GO:0015706	GO:0010106	GO:0006826	GO:0045492	GO:0010167	GO:0005634
Locus_10743_Transcript_1/1_Confidence_1.000_Length_2275	GO:0006468	GO:0071323	GO:0016998	GO:0045087	GO:0071219	GO:0007169	GO:0009507	GO:0005886	GO:0008061	GO:0005524	GO:0004714
Locus_10744_Transcript_1/1_Confidence_1.000_Length_7066	GO:0010286	GO:0006355	GO:0019344	GO:0005634	GO:0005667	GO:0000785	GO:0008270	GO:0003677	GO:0003700	GO:0003682
Locus_10745_Transcript_1/1_Confidence_1.000_Length_828	GO:0006511	GO:0031461	GO:0031625
Locus_10746_Transcript_1/2_Confidence_1.000_Length_850	GO:0005982	GO:0005985	GO:0000325	GO:0009505	GO:0017177	GO:0050306	GO:0004575	GO:0051669
Locus_10747_Transcript_1/2_Confidence_0.667_Length_1580	GO:0019243	GO:0031119	GO:0009982	GO:0003723
Locus_10748_Transcript_3/5_Confidence_0.533_Length_1034	GO:0000278	GO:0016579	GO:0009410	GO:0016571	GO:0000302	GO:0010388	GO:0009640	GO:0009560	GO:0034227	GO:0016567	GO:0080157	GO:0045893	GO:0043687	GO:0005737	GO:0000049	GO:0005524
Locus_10749_Transcript_1/1_Confidence_1.000_Length_2096
Locus_1074_Transcript_1/3_Confidence_0.667_Length_1450	GO:0000278	GO:0006499	GO:0009880	GO:0009867	GO:0048825	GO:0051301	GO:0010564	GO:0006511	GO:0043090	GO:0006396	GO:0010265	GO:0006486	GO:0045595	GO:0006888	GO:0010087	GO:0007062	GO:0042752	GO:0009733	GO:0010072	GO:0010162
Locus_10750_Transcript_1/1_Confidence_1.000_Length_2263	GO:0005634	GO:0000785	GO:0003677	GO:0003682
Locus_10751_Transcript_1/1_Confidence_1.000_Length_1588
Locus_10752_Transcript_1/1_Confidence_1.000_Length_1586	GO:0031348	GO:0009867	GO:0035304	GO:0009862	GO:0010363	GO:0010310	GO:0009617	GO:0006612	GO:0043433	GO:0009965	GO:0008361	GO:0000165	GO:0030154	GO:0045893	GO:0042752	GO:0005634	GO:0005667	GO:0005515	GO:0003700	GO:0000987
Locus_10753_Transcript_1/5_Confidence_0.600_Length_2559	GO:0045892
Locus_10754_Transcript_1/1_Confidence_1.000_Length_3540	GO:0006278	GO:0006355	GO:0005667	GO:0003700	GO:0003964	GO:0003677	GO:0003723	GO:0008270
Locus_10755_Transcript_1/1_Confidence_1.000_Length_1239
Locus_10756_Transcript_1/1_Confidence_1.000_Length_927	GO:0008152	GO:0003824
Locus_10757_Transcript_1/1_Confidence_1.000_Length_816	GO:0009684	GO:0048523	GO:0055114	GO:0042742	GO:0009723	GO:0016023	GO:0009535	GO:0005783	GO:0005634	GO:0032440	GO:0020037
Locus_10758_Transcript_1/1_Confidence_1.000_Length_513
Locus_1075_Transcript_1/1_Confidence_1.000_Length_1219
Locus_10760_Transcript_1/1_Confidence_1.000_Length_1230
Locus_10762_Transcript_1/2_Confidence_0.667_Length_1897	GO:0006508	GO:0031012	GO:0016020	GO:0005739	GO:0004222	GO:0008270
Locus_10763_Transcript_1/1_Confidence_1.000_Length_800	GO:0006120	GO:0009853	GO:0006744	GO:0006814	GO:0015992	GO:0005747	GO:0009507	GO:0008137
Locus_10764_Transcript_2/3_Confidence_0.714_Length_1796	GO:0006661	GO:0016567	GO:0009790	GO:0005774	GO:0005886	GO:0008270	GO:0004842	GO:0016787
Locus_10765_Transcript_4/5_Confidence_0.583_Length_3625	GO:0009416	GO:0007165	GO:0005886	GO:0004871
Locus_10766_Transcript_1/2_Confidence_0.750_Length_2434	GO:0006491	GO:0048364	GO:0043090	GO:0006888	GO:0005768	GO:0005802	GO:0016020	GO:0005794	GO:0005509	GO:0004571
Locus_10767_Transcript_4/4_Confidence_0.625_Length_1679	GO:0070838	GO:0030003	GO:0009507	GO:0005634
Locus_10768_Transcript_1/1_Confidence_1.000_Length_1487	GO:0006355	GO:0080147	GO:0005634	GO:0005667	GO:0003677	GO:0046983	GO:0003700
Locus_10769_Transcript_3/6_Confidence_0.583_Length_2873	GO:0016020
Locus_1076_Transcript_3/4_Confidence_0.667_Length_1888	GO:0046183	GO:0055114	GO:0006000	GO:0006013	GO:0009506	GO:0005829	GO:0003939	GO:0008270	GO:0000166
Locus_10770_Transcript_1/2_Confidence_0.750_Length_1094	GO:0016070	GO:0010228	GO:0005732	GO:0019013	GO:0000932	GO:0005634	GO:0005515
Locus_10771_Transcript_1/1_Confidence_1.000_Length_844
Locus_10772_Transcript_1/2_Confidence_0.750_Length_1099	GO:0006886	GO:0030125	GO:0008565
Locus_10773_Transcript_1/1_Confidence_1.000_Length_3107	GO:0045492	GO:0010413	GO:0016874
Locus_10774_Transcript_1/1_Confidence_1.000_Length_2004	GO:0046777	GO:0009741	GO:0007623	GO:0000186	GO:0042546	GO:0007178	GO:0009069	GO:0005634	GO:0005886	GO:0005524	GO:0004709	GO:0004715
Locus_10775_Transcript_1/1_Confidence_1.000_Length_621
Locus_10776_Transcript_3/4_Confidence_0.556_Length_1938
Locus_10777_Transcript_2/4_Confidence_0.462_Length_2130	GO:0006098	GO:0016117	GO:0043085	GO:0019252	GO:0009902	GO:0015979	GO:0000023	GO:0015995	GO:0016226	GO:0019288	GO:0006364	GO:0010027	GO:0009570	GO:0005524
Locus_10778_Transcript_1/1_Confidence_1.000_Length_933	GO:0035335	GO:0006570	GO:0004725
Locus_10779_Transcript_2/3_Confidence_0.714_Length_1031	GO:0006623	GO:0007030	GO:0048193	GO:0006904	GO:0009306	GO:0007033	GO:0009705	GO:0005829	GO:0008565
Locus_1077_Transcript_1/2_Confidence_0.750_Length_3369	GO:0009086	GO:0006508	GO:0000394	GO:0010043	GO:0019344	GO:0000051	GO:0005773	GO:0005783	GO:0005794	GO:0008237	GO:0004046
Locus_10780_Transcript_1/1_Confidence_1.000_Length_2017	GO:0034976	GO:0009845	GO:0000413	GO:0006457	GO:0009611	GO:0006970	GO:0006499	GO:0070370	GO:0046686	GO:0009644	GO:0042542	GO:0005829	GO:0071944	GO:0005773	GO:0016020	GO:0005634	GO:0005516	GO:0032266	GO:0003755	GO:0005528
Locus_10781_Transcript_1/1_Confidence_1.000_Length_1562	GO:0006312	GO:0007062	GO:0007131	GO:0006302	GO:0042138	GO:0007129	GO:0045132
Locus_10782_Transcript_1/1_Confidence_1.000_Length_1414	GO:0006626	GO:0009941	GO:0009543	GO:0005886	GO:0009535
Locus_10783_Transcript_1/1_Confidence_1.000_Length_2592	GO:0007059	GO:0007131	GO:0042138	GO:0007129	GO:0005768	GO:0005794	GO:0016023	GO:0005802	GO:0016757
Locus_10784_Transcript_1/1_Confidence_1.000_Length_2418	GO:0015074	GO:0003676	GO:0008270
Locus_10785_Transcript_1/2_Confidence_0.667_Length_1498	GO:0055114	GO:0006544	GO:0006564	GO:0006566	GO:0005739	GO:0009536	GO:0004617	GO:0051287
Locus_10786_Transcript_3/5_Confidence_0.455_Length_827	GO:0006164	GO:0005634	GO:0009536	GO:0005739
Locus_10787_Transcript_1/1_Confidence_1.000_Length_1076	GO:0043161	GO:0006979	GO:0051788	GO:0080129	GO:0006635	GO:0010583	GO:0046686	GO:0009407	GO:0009734	GO:0006749	GO:0006803	GO:0005975	GO:0006090	GO:0005737	GO:0005886	GO:0004364	GO:0043295	GO:0004462
Locus_10788_Transcript_1/1_Confidence_1.000_Length_1573	GO:0006355	GO:0005634	GO:0005667	GO:0003700	GO:0003677	GO:0046983
Locus_10789_Transcript_1/1_Confidence_1.000_Length_674
Locus_1078_Transcript_3/3_Confidence_0.714_Length_2747	GO:0051567	GO:0006346	GO:0090116	GO:0006555	GO:0005634	GO:0003677	GO:0003886
Locus_10790_Transcript_1/3_Confidence_0.600_Length_666	GO:0007165	GO:0007267	GO:0048046	GO:0004871
Locus_10791_Transcript_5/6_Confidence_0.643_Length_2155	GO:0055114	GO:0006118	GO:0042432	GO:0020037	GO:0016705	GO:0004497	GO:0005506	GO:0009055	GO:0050616
Locus_10792_Transcript_1/1_Confidence_1.000_Length_1015	GO:0016021
Locus_10793_Transcript_1/1_Confidence_1.000_Length_2663	GO:0035556	GO:0046685	GO:0000178	GO:0005634	GO:0035091	GO:0003723
Locus_10794_Transcript_2/3_Confidence_0.571_Length_2233
Locus_10795_Transcript_1/1_Confidence_1.000_Length_2178	GO:0006355	GO:0009410	GO:0030968	GO:0005634	GO:0005667	GO:0043565	GO:0046983	GO:0003700
Locus_10796_Transcript_2/3_Confidence_0.600_Length_1171	GO:0000395	GO:0000387	GO:0019013	GO:0005685	GO:0071004	GO:0000243	GO:0003729	GO:0030619	GO:0008270
Locus_10797_Transcript_1/1_Confidence_1.000_Length_1586	GO:0000085	GO:0006312	GO:0050826	GO:0009793	GO:0016579	GO:0051604	GO:0016571	GO:0010971	GO:0010388	GO:0009640	GO:0009560	GO:0019915	GO:0010182	GO:0009933	GO:0006396	GO:0016567	GO:0009845	GO:0010228	GO:0045893	GO:0009909
Locus_10798_Transcript_4/6_Confidence_0.231_Length_1199	GO:0016480	GO:0005634
Locus_10799_Transcript_1/1_Confidence_1.000_Length_960	GO:0009626	GO:0005737	GO:0016020	GO:0043531	GO:0005524
Locus_1079_Transcript_2/4_Confidence_0.667_Length_2538	GO:0006468	GO:0007169	GO:0009069	GO:0005886	GO:0004714	GO:0005524	GO:0004674
Locus_107_Transcript_2/7_Confidence_0.462_Length_3192	GO:0055114	GO:0010248	GO:0009414	GO:0009651	GO:0009926	GO:0006571	GO:0048366	GO:0015992	GO:0000162	GO:0009094	GO:0006119	GO:0005739	GO:0009941	GO:0009705	GO:0010008	GO:0005794	GO:0005886	GO:0004665	GO:0008977	GO:0004427
Locus_10800_Transcript_1/2_Confidence_0.667_Length_2654	GO:0031348	GO:0009697	GO:0010363	GO:0009693	GO:0010200	GO:0006816	GO:0006612	GO:0050832	GO:0043069	GO:0055085	GO:0006813	GO:0009863	GO:0008076	GO:0005622	GO:0017071	GO:0030551	GO:0005242	GO:0005221	GO:0005516
Locus_10801_Transcript_2/2_Confidence_0.667_Length_2214	GO:0009560	GO:0005634
Locus_10802_Transcript_1/2_Confidence_0.667_Length_1287
Locus_10803_Transcript_1/1_Confidence_1.000_Length_1000
Locus_10804_Transcript_3/3_Confidence_0.600_Length_1826	GO:0042732	GO:0009225	GO:0005982	GO:0005985	GO:0000139	GO:0005768	GO:0005773	GO:0005886	GO:0005802	GO:0048040	GO:0050662
Locus_10805_Transcript_2/3_Confidence_0.571_Length_2453
Locus_10806_Transcript_1/1_Confidence_1.000_Length_3651	GO:0016023
Locus_10807_Transcript_1/1_Confidence_1.000_Length_938
Locus_10808_Transcript_1/1_Confidence_1.000_Length_2037	GO:0016020	GO:0005739	GO:0030554
Locus_10809_Transcript_1/3_Confidence_0.667_Length_4020	GO:0043247	GO:0010332	GO:0032504	GO:0045132	GO:0042138	GO:0006298	GO:0007062	GO:0007129	GO:0007131	GO:0009691	GO:0032204	GO:0005694	GO:0030983	GO:0005524
Locus_1080_Transcript_2/3_Confidence_0.667_Length_1204	GO:0006898	GO:0015031	GO:0005769	GO:0005886	GO:0030658	GO:0016021
Locus_10810_Transcript_1/1_Confidence_1.000_Length_1158
Locus_10811_Transcript_3/4_Confidence_0.700_Length_2906	GO:0005739
Locus_10812_Transcript_2/2_Confidence_0.667_Length_1460	GO:0006863	GO:0009624	GO:0015931	GO:0016021	GO:0005345
Locus_10813_Transcript_1/2_Confidence_0.750_Length_4077	GO:0006184	GO:0005730	GO:0009507	GO:0003924	GO:0005525
Locus_10814_Transcript_1/1_Confidence_1.000_Length_1127	GO:0006508	GO:0055114	GO:0005773	GO:0032440	GO:0004180
Locus_10816_Transcript_1/1_Confidence_1.000_Length_1607	GO:0090305	GO:0005737	GO:0003677	GO:0004518
Locus_10818_Transcript_1/2_Confidence_0.667_Length_846	GO:0009853	GO:0006098	GO:0019252	GO:0030003	GO:0000023	GO:0015995	GO:0009773	GO:0070838	GO:0006364	GO:0010598	GO:0009535
Locus_10819_Transcript_1/1_Confidence_1.000_Length_890
Locus_1081_Transcript_2/2_Confidence_0.667_Length_4271	GO:0006301	GO:0055062	GO:0016567	GO:0016036	GO:0006817	GO:0005829	GO:0004842
Locus_10820_Transcript_1/2_Confidence_0.750_Length_2392	GO:0046777	GO:0000186	GO:0007178	GO:0009069	GO:0009506	GO:0009507	GO:0005886	GO:0005524	GO:0004713	GO:0004709
Locus_10821_Transcript_2/2_Confidence_0.667_Length_874	GO:0006278	GO:0055085	GO:0015074	GO:0016021	GO:0005634	GO:0003964	GO:0022857	GO:0003723	GO:0008270
Locus_10822_Transcript_1/1_Confidence_1.000_Length_2248	GO:0006862	GO:0010363	GO:0015802	GO:0006612	GO:0043069	GO:0043090	GO:0015696	GO:0006888	GO:0009165	GO:0006626	GO:0043269	GO:0006525	GO:0006558	GO:0006560	GO:0006568	GO:0018874	GO:0042207	GO:0031359	GO:0005739	GO:0004040
Locus_10823_Transcript_2/3_Confidence_0.833_Length_2464	GO:0034976	GO:0018996	GO:0009627	GO:0006605	GO:0002119	GO:0015824	GO:0001555	GO:0009792	GO:0030728	GO:0016021	GO:0005789	GO:0005886	GO:0009941	GO:0015450
Locus_10824_Transcript_1/2_Confidence_0.500_Length_1471	GO:0006184	GO:0042254	GO:0005730	GO:0003924	GO:0005525
Locus_10825_Transcript_3/7_Confidence_0.647_Length_1897	GO:0010478	GO:0009579	GO:0009570
Locus_10826_Transcript_1/2_Confidence_0.750_Length_2135	GO:0009753	GO:0009751	GO:0006355	GO:0005667	GO:0000785	GO:0003700	GO:0003677	GO:0003682
Locus_10827_Transcript_2/2_Confidence_0.800_Length_1690	GO:0055085	GO:0010039	GO:0006826	GO:0009941	GO:0016021	GO:0005739
Locus_10828_Transcript_1/1_Confidence_1.000_Length_1551	GO:0055114	GO:0006118	GO:0020037	GO:0005506	GO:0009055	GO:0050593
Locus_10829_Transcript_1/1_Confidence_1.000_Length_1126	GO:0006511	GO:0051788	GO:0080129	GO:0009853	GO:0006120	GO:0006744	GO:0006814	GO:0015992	GO:0006118	GO:0005747	GO:0008137	GO:0050897	GO:0009055
Locus_1082_Transcript_1/1_Confidence_1.000_Length_611	GO:0009790	GO:0032515	GO:0000164	GO:0005634	GO:0009536
Locus_10830_Transcript_1/1_Confidence_1.000_Length_1795	GO:0055114	GO:0006118	GO:0020037	GO:0005506	GO:0009055	GO:0070330	GO:0019825
Locus_10831_Transcript_1/1_Confidence_1.000_Length_2155	GO:0006857	GO:0048544	GO:0005768	GO:0005794	GO:0005886	GO:0005802	GO:0030246
Locus_10832_Transcript_1/1_Confidence_1.000_Length_864
Locus_10833_Transcript_1/1_Confidence_1.000_Length_1063
Locus_10834_Transcript_1/2_Confidence_0.750_Length_2161	GO:0009684	GO:0045454	GO:0019761	GO:0019344	GO:0019379	GO:0009570	GO:0004604	GO:0009973	GO:0033741
Locus_10835_Transcript_2/3_Confidence_0.714_Length_3270	GO:0006098	GO:0016117	GO:0010020	GO:0000956	GO:0019288	GO:0006278	GO:0010027	GO:0009941	GO:0000139	GO:0016021	GO:0005634	GO:0003964	GO:0003723
Locus_10836_Transcript_1/3_Confidence_0.714_Length_2618	GO:0010193	GO:0030244	GO:0006007	GO:0006470	GO:0005886	GO:0005634	GO:0008287	GO:0004722
Locus_10837_Transcript_3/3_Confidence_0.600_Length_2243	GO:0006857	GO:0016021	GO:0005886	GO:0005215
Locus_10838_Transcript_1/1_Confidence_1.000_Length_2467	GO:0006310	GO:0006281	GO:0006261	GO:0005657	GO:0003676	GO:0005524	GO:0043140
Locus_10839_Transcript_1/2_Confidence_0.667_Length_2118	GO:0009156	GO:0006783	GO:0009165	GO:0009116	GO:0006486	GO:0016310	GO:0006098	GO:0006144	GO:0009507	GO:0016706	GO:0000287	GO:0016301	GO:0004749	GO:0005506
Locus_1083_Transcript_2/5_Confidence_0.667_Length_2054	GO:0006278	GO:0016023	GO:0003964	GO:0003723
Locus_10840_Transcript_1/2_Confidence_0.750_Length_1459	GO:0006218	GO:0006152	GO:0006206	GO:0006144	GO:0005829	GO:0045437	GO:0047622	GO:0072585	GO:0047724
Locus_10841_Transcript_1/1_Confidence_1.000_Length_4595	GO:0006508	GO:0016020	GO:0005634	GO:0009507	GO:0008233
Locus_10842_Transcript_1/2_Confidence_0.750_Length_1532	GO:0007623	GO:0016020	GO:0005739	GO:0008375
Locus_10843_Transcript_1/2_Confidence_0.750_Length_1768	GO:0009231	GO:0008531	GO:0016787
Locus_10844_Transcript_2/3_Confidence_0.667_Length_5448	GO:0006278	GO:0004386	GO:0003964	GO:0003677	GO:0003723	GO:0005524	GO:0008270
Locus_10845_Transcript_1/1_Confidence_1.000_Length_1781	GO:0055114	GO:0019684	GO:0015995	GO:0019344	GO:0035304	GO:0009941	GO:0009535	GO:0016628	GO:0045550
Locus_10846_Transcript_1/1_Confidence_1.000_Length_531	GO:0006412	GO:0042254	GO:0022625	GO:0003735
Locus_10847_Transcript_1/2_Confidence_0.667_Length_2604	GO:0006457	GO:0048573	GO:0006950	GO:0016023	GO:0009507	GO:0005783	GO:0031072
Locus_10848_Transcript_1/1_Confidence_1.000_Length_1284	GO:0009308	GO:0009507	GO:0005507	GO:0048038
Locus_10849_Transcript_1/1_Confidence_1.000_Length_728	GO:0000055	GO:0022625	GO:0043023
Locus_1084_Transcript_1/1_Confidence_1.000_Length_2342	GO:0016132	GO:0006084	GO:0016126	GO:0005768	GO:0005794	GO:0005802	GO:0009536
Locus_10850_Transcript_1/1_Confidence_1.000_Length_1623	GO:0006952	GO:0006470	GO:0004721	GO:0043531	GO:0005524
Locus_10851_Transcript_6/6_Confidence_0.688_Length_1222	GO:0019684	GO:0015713	GO:0035436	GO:0009643	GO:0019344	GO:0035304	GO:0016021	GO:0009534	GO:0031969	GO:0015120	GO:0071917	GO:0015297
Locus_10852_Transcript_1/1_Confidence_1.000_Length_1403	GO:0006457	GO:0009644	GO:0034976	GO:0042542	GO:0009408	GO:0005737	GO:0031072	GO:0051082
Locus_10853_Transcript_1/4_Confidence_0.556_Length_1423	GO:0005739
Locus_10854_Transcript_1/1_Confidence_1.000_Length_862	GO:0010200	GO:0016023
Locus_10855_Transcript_2/3_Confidence_0.400_Length_3265
Locus_10856_Transcript_1/1_Confidence_1.000_Length_947	GO:0048451	GO:0048453	GO:0005739
Locus_10857_Transcript_1/1_Confidence_1.000_Length_959	GO:0006354	GO:0006412	GO:0042254	GO:0005840	GO:0009507	GO:0003735
Locus_10858_Transcript_1/2_Confidence_0.857_Length_1055	GO:0016049	GO:0006623	GO:0000902	GO:0016197	GO:0007067	GO:0007030	GO:0007033	GO:0048193	GO:0008152	GO:0005681	GO:0009536	GO:0003824
Locus_10859_Transcript_2/2_Confidence_0.667_Length_1186	GO:0009693	GO:0048573	GO:0051604	GO:0007067	GO:0006886	GO:0016021	GO:0005744	GO:0005741	GO:0009941	GO:0015450
Locus_1085_Transcript_1/2_Confidence_0.667_Length_2759	GO:0009739	GO:0009414	GO:0010260	GO:0006007	GO:0016926	GO:0009753	GO:0009751	GO:0042538	GO:0050665	GO:0010228	GO:0000723	GO:0046686	GO:0030163	GO:0009737	GO:0009723	GO:0009733	GO:0000781	GO:0005737	GO:0000502	GO:0005634
Locus_10860_Transcript_1/3_Confidence_0.667_Length_1962	GO:0006364	GO:0000184	GO:0005829	GO:0005634	GO:0003723	GO:0008026	GO:0005524
Locus_10861_Transcript_1/1_Confidence_1.000_Length_1521	GO:0006355	GO:0005634	GO:0009536	GO:0005667	GO:0000785	GO:0003700	GO:0003677	GO:0003682
Locus_10862_Transcript_3/4_Confidence_0.625_Length_3132	GO:0006810	GO:0016926	GO:0010228	GO:0006418	GO:0050665	GO:0005622	GO:0005524	GO:0004812	GO:0005215
Locus_10863_Transcript_1/2_Confidence_0.400_Length_696
Locus_10864_Transcript_1/2_Confidence_0.750_Length_1938
Locus_10865_Transcript_1/1_Confidence_1.000_Length_1392	GO:0009627	GO:0034976	GO:0016192	GO:0005829	GO:0003676	GO:0000166
Locus_10866_Transcript_2/3_Confidence_0.714_Length_3468	GO:0046786	GO:0016020	GO:0005739	GO:0019012	GO:0046790
Locus_10867_Transcript_1/1_Confidence_1.000_Length_832
Locus_10868_Transcript_1/2_Confidence_0.750_Length_1619	GO:0009165	GO:0006436	GO:0006568	GO:0005829	GO:0004830	GO:0005524
Locus_10869_Transcript_3/3_Confidence_0.571_Length_1173	GO:0051788	GO:0008283	GO:0051510	GO:0051302	GO:0007276	GO:0030071	GO:0031145	GO:0010087	GO:0032876	GO:0043248	GO:0005680	GO:0016604
Locus_1086_Transcript_1/2_Confidence_0.667_Length_2538	GO:0010413	GO:0006468	GO:0045492	GO:0009832	GO:0009069	GO:0005634	GO:0005524	GO:0004713	GO:0004683
Locus_10870_Transcript_1/1_Confidence_1.000_Length_1737	GO:0006355	GO:0005739	GO:0005667	GO:0003712
Locus_10871_Transcript_1/1_Confidence_1.000_Length_1998	GO:0000085	GO:0006312	GO:0007131	GO:0045132	GO:0042138	GO:0010388	GO:0009640	GO:0006302	GO:0009560	GO:0001731	GO:0006446	GO:0007129	GO:0009909	GO:0007062	GO:0034968	GO:0005852	GO:0016282	GO:0005829	GO:0000502	GO:0033290
Locus_10872_Transcript_1/2_Confidence_0.750_Length_1823	GO:0016023	GO:0005739	GO:0009536	GO:0004045
Locus_10873_Transcript_2/2_Confidence_0.667_Length_1369	GO:0009651	GO:0016192	GO:0016021	GO:0005773	GO:0005794
Locus_10874_Transcript_1/2_Confidence_0.750_Length_1534	GO:0005802	GO:0005794	GO:0005768	GO:0005634	GO:0009507	GO:0016757
Locus_10875_Transcript_1/1_Confidence_1.000_Length_1294	GO:0008152	GO:0016787	GO:0004715
Locus_10876_Transcript_1/1_Confidence_1.000_Length_1501
Locus_10877_Transcript_1/1_Confidence_1.000_Length_1982	GO:0042732	GO:0009312	GO:0005795	GO:0016021	GO:0005739	GO:0003827	GO:0008455
Locus_10878_Transcript_2/3_Confidence_0.400_Length_2207	GO:0030026	GO:0010264	GO:0046688	GO:0071421	GO:0010042	GO:0016021	GO:0005774	GO:0005770	GO:0005794	GO:0005634	GO:0010486
Locus_10879_Transcript_9/10_Confidence_0.679_Length_4301	GO:0006730	GO:0009257	GO:0006231	GO:0042023	GO:0046740	GO:0006278	GO:0032259	GO:0000041	GO:0055114	GO:0006508	GO:0006545	GO:0090305	GO:0006761	GO:0046656	GO:0006206	GO:0005829	GO:0008270	GO:0003964	GO:0004146	GO:0004799
Locus_1087_Transcript_3/8_Confidence_0.444_Length_1582	GO:0006412	GO:0009086	GO:0055114	GO:0006354	GO:0000394	GO:0042254	GO:0015934	GO:0009507	GO:0003735	GO:0016491
Locus_10880_Transcript_1/1_Confidence_1.000_Length_1821	GO:0006468	GO:0010103	GO:0000023	GO:0019252	GO:0019761	GO:0009069	GO:0006470	GO:0005829	GO:0009570	GO:0004674	GO:0016776	GO:0005524	GO:0004721
Locus_10881_Transcript_2/2_Confidence_0.833_Length_734	GO:0042967	GO:0005737	GO:0008080
Locus_10882_Transcript_1/2_Confidence_0.750_Length_3486	GO:0006952	GO:0017111	GO:0043531	GO:0005524
Locus_10883_Transcript_2/4_Confidence_0.700_Length_1501	GO:0009058	GO:0005634	GO:0003676	GO:0003824
Locus_10884_Transcript_2/3_Confidence_0.714_Length_3277	GO:0006355	GO:0005667	GO:0003700
Locus_10885_Transcript_7/7_Confidence_0.294_Length_1248
Locus_10886_Transcript_1/1_Confidence_1.000_Length_1422	GO:0006950	GO:0055114	GO:0032440	GO:0005524
Locus_10887_Transcript_1/1_Confidence_1.000_Length_1845	GO:0006278	GO:0051252	GO:0004523	GO:0004527	GO:0003964	GO:0003723	GO:0008270
Locus_10888_Transcript_1/1_Confidence_1.000_Length_723
Locus_10889_Transcript_2/2_Confidence_0.667_Length_1744	GO:0001510	GO:0009664	GO:0009826	GO:0030244	GO:0048193	GO:0042545	GO:0018279	GO:0005774	GO:0016023	GO:0009505	GO:0005576	GO:0005794	GO:0005730	GO:0009506	GO:0005886	GO:0008250	GO:0004579
Locus_1088_Transcript_1/1_Confidence_1.000_Length_4183	GO:0009620	GO:0009414	GO:0000186	GO:0009617	GO:0009651	GO:0048573	GO:0046777	GO:0008219	GO:0009723	GO:0007178	GO:0009069	GO:0009536	GO:0005886	GO:0004712	GO:0004713	GO:0004709	GO:0005524
Locus_10890_Transcript_1/3_Confidence_0.667_Length_3807	GO:0006952	GO:0006200	GO:0007018	GO:0009607	GO:0005874	GO:0005871	GO:0005737	GO:0045298	GO:0003777	GO:0008017	GO:0005524	GO:0016887
Locus_10891_Transcript_1/2_Confidence_0.667_Length_2042	GO:0006810	GO:0016926	GO:0050665	GO:0010228	GO:0005634	GO:0005739	GO:0005215
Locus_10892_Transcript_2/3_Confidence_0.867_Length_1913	GO:0009793	GO:0055114	GO:0004497
Locus_10893_Transcript_1/1_Confidence_1.000_Length_2157	GO:0009750	GO:0016126	GO:0006833	GO:0030243	GO:0009651	GO:0009624	GO:0009832	GO:0016049	GO:0019676	GO:0015742	GO:0006814	GO:0015729	GO:0071423	GO:0009941	GO:0016020	GO:0009534	GO:0005739	GO:0015131	GO:0015139	GO:0015367
Locus_10896_Transcript_1/1_Confidence_1.000_Length_1221	GO:0000398	GO:0009640	GO:0006626	GO:0010388	GO:0006821	GO:0000085	GO:0006884	GO:0005634	GO:0005216
Locus_10897_Transcript_1/1_Confidence_1.000_Length_1037	GO:0006007	GO:0048767	GO:0009651	GO:0006816	GO:0007030	GO:0015991	GO:0016021	GO:0033179	GO:0005774	GO:0009507	GO:0005886	GO:0015078	GO:0016887
Locus_10898_Transcript_1/1_Confidence_1.000_Length_1051	GO:0009825	GO:0030833	GO:0016926	GO:0010090	GO:0010228	GO:0050665	GO:0006470	GO:0005885	GO:0005737	GO:0005886	GO:0008287	GO:0005509	GO:0003779	GO:0016301	GO:0004723
Locus_10899_Transcript_1/2_Confidence_0.667_Length_1333	GO:0003333	GO:0015824	GO:0005886	GO:0005774	GO:0016021	GO:0015171
Locus_1089_Transcript_1/1_Confidence_1.000_Length_835	GO:0006825	GO:0006626	GO:0009617	GO:0046688	GO:0005758	GO:0009507	GO:0016531
Locus_108_Transcript_3/3_Confidence_0.500_Length_1767	GO:0006007	GO:0030244	GO:0032312	GO:0048193	GO:0005794	GO:0005829	GO:0005634	GO:0005739	GO:0008270	GO:0003677	GO:0008060
Locus_10900_Transcript_1/2_Confidence_0.667_Length_2222	GO:0005634	GO:0003677
Locus_10902_Transcript_7/8_Confidence_0.667_Length_2452	GO:0009767	GO:0035434	GO:0006511	GO:0006754	GO:0010043	GO:0005774	GO:0009941	GO:0005839	GO:0016021	GO:0005829	GO:0009570	GO:0005886	GO:0046872	GO:0008233	GO:0043682	GO:0005524
Locus_10903_Transcript_1/1_Confidence_1.000_Length_817
Locus_10904_Transcript_1/1_Confidence_1.000_Length_1002
Locus_10905_Transcript_1/1_Confidence_1.000_Length_712	GO:0019344	GO:0055114	GO:0006464	GO:0005829	GO:0033743	GO:0046872	GO:0008113
Locus_10906_Transcript_1/4_Confidence_0.375_Length_2769	GO:0007346
Locus_10908_Transcript_1/2_Confidence_0.667_Length_1946	GO:0005886
Locus_10909_Transcript_1/2_Confidence_0.750_Length_2528	GO:0009805	GO:0048364	GO:0010075	GO:0009611	GO:0006520	GO:0006970	GO:0005987	GO:0046686	GO:0005982	GO:0005829	GO:0005634	GO:0005886	GO:0017177	GO:0033926	GO:0004575
Locus_1090_Transcript_1/1_Confidence_1.000_Length_1222	GO:0016192	GO:0006511	GO:0006623	GO:0051788	GO:0008333	GO:0080129	GO:0001881	GO:0009853	GO:0006470	GO:0030904	GO:0005771	GO:0008287	GO:0004722
Locus_10910_Transcript_1/1_Confidence_1.000_Length_1151
Locus_10911_Transcript_1/1_Confidence_1.000_Length_1396	GO:0006817	GO:0080040	GO:0070417	GO:0005634
Locus_10912_Transcript_1/1_Confidence_1.000_Length_2011	GO:0009058	GO:0055085	GO:0016021	GO:0005739	GO:0003824
Locus_10913_Transcript_1/2_Confidence_0.667_Length_1415	GO:0051788	GO:0006098	GO:0009853	GO:0009651	GO:0080129	GO:0006511	GO:0006096	GO:0046686	GO:0009060	GO:0006122	GO:0006118	GO:0005774	GO:0009536	GO:0005750	GO:0005886	GO:0020037	GO:0045153	GO:0005506
Locus_10914_Transcript_3/3_Confidence_0.667_Length_2111	GO:0006278	GO:0009536	GO:0003964	GO:0003723	GO:0016787
Locus_10915_Transcript_1/1_Confidence_1.000_Length_1631	GO:0007389	GO:0048438	GO:0048439	GO:0005829	GO:0003677
Locus_10916_Transcript_1/2_Confidence_0.750_Length_2344	GO:0016020	GO:0008270
Locus_10917_Transcript_1/1_Confidence_1.000_Length_1500	GO:0016310	GO:0015940	GO:0005737	GO:0004594
Locus_10918_Transcript_1/2_Confidence_0.750_Length_1719	GO:0031348	GO:0015693	GO:0009862	GO:0009625	GO:0016020	GO:0015095
Locus_10919_Transcript_1/1_Confidence_1.000_Length_4446	GO:0006606	GO:0006406	GO:0055085	GO:0016021	GO:0046872
Locus_1091_Transcript_1/1_Confidence_1.000_Length_694
Locus_10920_Transcript_1/1_Confidence_1.000_Length_1561
Locus_10921_Transcript_1/2_Confidence_0.750_Length_1852	GO:0050688	GO:0006470	GO:0008287	GO:0046872	GO:0003677	GO:0004722
Locus_10922_Transcript_1/2_Confidence_0.667_Length_1504	GO:0016050	GO:0010027	GO:0009508	GO:0009570	GO:0009706	GO:0009535
Locus_10924_Transcript_2/3_Confidence_0.750_Length_3835	GO:0040007	GO:0016560	GO:0006515	GO:0016485	GO:0048527	GO:0006200	GO:0038032	GO:0006510	GO:0005782	GO:0004252	GO:0004176	GO:0005524
Locus_10925_Transcript_1/1_Confidence_1.000_Length_1161
Locus_10926_Transcript_1/2_Confidence_0.667_Length_1149	GO:0009658	GO:0048481	GO:0015031	GO:0016021	GO:0005744	GO:0009941	GO:0005774	GO:0005886	GO:0015450
Locus_10927_Transcript_3/5_Confidence_0.667_Length_3653	GO:0006278	GO:0042147	GO:0009507	GO:0003964	GO:0003723
Locus_10928_Transcript_1/1_Confidence_1.000_Length_1517	GO:0010020	GO:0000918	GO:0006200	GO:0009941	GO:0009570	GO:0030899	GO:0042803	GO:0005524
Locus_10929_Transcript_2/4_Confidence_0.429_Length_3247	GO:0006396	GO:0019013	GO:0030529	GO:0005634	GO:0005829	GO:0005739	GO:0003723
Locus_1092_Transcript_1/1_Confidence_1.000_Length_2175	GO:0016051	GO:0030206	GO:0016020	GO:0005794	GO:0030158	GO:0008375
Locus_10930_Transcript_1/1_Confidence_1.000_Length_1604	GO:0080156	GO:0010182	GO:0005739
Locus_10931_Transcript_1/1_Confidence_1.000_Length_4906	GO:0006355	GO:0042967	GO:0008080	GO:0003677	GO:0008270
Locus_10932_Transcript_1/1_Confidence_1.000_Length_747	GO:0016192	GO:0016023	GO:0005886
Locus_10933_Transcript_1/1_Confidence_1.000_Length_2192	GO:0006606	GO:0009560	GO:0005739
Locus_10934_Transcript_7/9_Confidence_0.381_Length_2076	GO:0009749	GO:0009753	GO:0009744	GO:0042742	GO:0009409	GO:0009611	GO:0003333	GO:0045037	GO:0034426	GO:0046930	GO:0005773	GO:0009707	GO:0015288	GO:0015450	GO:0015171	GO:0042803
Locus_10935_Transcript_1/1_Confidence_1.000_Length_942
Locus_10936_Transcript_1/1_Confidence_0.800_Length_2377	GO:0048653	GO:0045492	GO:0009825	GO:0009664	GO:0010075	GO:0007389	GO:0043481	GO:0048767	GO:0005982	GO:0009835	GO:0008361	GO:0010413	GO:0009926	GO:0009832	GO:0000272	GO:0009932	GO:0005985	GO:0048046	GO:0005618	GO:0004650
Locus_10937_Transcript_1/4_Confidence_0.667_Length_1226	GO:0009299	GO:0010200	GO:0031351	GO:0009535	GO:0008270
Locus_10938_Transcript_3/4_Confidence_0.700_Length_2266	GO:0043268	GO:0055114	GO:0045454	GO:0043157	GO:0006118	GO:0005618	GO:0005768	GO:0016023	GO:0005802	GO:0005576	GO:0005794	GO:0008270	GO:0009055	GO:0016972	GO:0016853	GO:0020037
Locus_10939_Transcript_1/1_Confidence_1.000_Length_1168
Locus_1093_Transcript_1/5_Confidence_0.625_Length_1697	GO:0009744	GO:0010114	GO:0006364	GO:0018298	GO:0009637	GO:0010155	GO:0042631	GO:0010218	GO:0009765	GO:0009644	GO:0009522	GO:0030076	GO:0016021	GO:0009941	GO:0009535	GO:0009523	GO:0005794	GO:0016168	GO:0046872
Locus_10940_Transcript_3/3_Confidence_0.429_Length_2968
Locus_10941_Transcript_1/1_Confidence_1.000_Length_720	GO:0006457	GO:0042254	GO:0000413	GO:0006412	GO:0005840	GO:0009507	GO:0005739	GO:0003735	GO:0019843	GO:0003755
Locus_10942_Transcript_1/1_Confidence_1.000_Length_2084	GO:0009749	GO:0009744	GO:0009750	GO:0006098	GO:0009651	GO:0043090	GO:0010359	GO:0019521	GO:0006888	GO:0005829	GO:0005777	GO:0009570	GO:0004616	GO:0050661
Locus_10943_Transcript_1/2_Confidence_0.667_Length_1988	GO:0009231	GO:0008531	GO:0016787
Locus_10944_Transcript_3/4_Confidence_0.429_Length_2394	GO:0009835	GO:0006855	GO:0005886	GO:0015238	GO:0015297
Locus_10945_Transcript_1/1_Confidence_1.000_Length_1806	GO:0055085	GO:0016020	GO:0005739	GO:0009941
Locus_10946_Transcript_1/1_Confidence_1.000_Length_1668
Locus_10947_Transcript_3/3_Confidence_0.778_Length_3603	GO:0045995	GO:0006426	GO:0009658	GO:0048481	GO:0009793	GO:0006544	GO:0006563	GO:0006566	GO:0005739	GO:0009570	GO:0009345	GO:0005524	GO:0004820
Locus_10948_Transcript_1/1_Confidence_1.000_Length_716
Locus_10949_Transcript_3/3_Confidence_0.667_Length_2135	GO:0051205	GO:0016023	GO:0016021
Locus_1094_Transcript_4/7_Confidence_0.524_Length_1831	GO:0055114	GO:0042742	GO:0052544	GO:0009759	GO:0002213	GO:0050832	GO:0080167	GO:0006118	GO:0005576	GO:0005783	GO:0005886	GO:0033773	GO:0009055	GO:0019825	GO:0020037	GO:0005506
Locus_10950_Transcript_1/1_Confidence_1.000_Length_3882	GO:0048481	GO:0009860	GO:0006351	GO:0009793	GO:0006144	GO:0006206	GO:0005739	GO:0042651	GO:0005730	GO:0003899	GO:0003677
Locus_10951_Transcript_4/4_Confidence_0.571_Length_1382	GO:0006979	GO:0009535	GO:0031977
Locus_10953_Transcript_1/1_Confidence_1.000_Length_1549	GO:0048573	GO:0005834	GO:0080008
Locus_10954_Transcript_1/1_Confidence_1.000_Length_1587	GO:0009220	GO:0005634	GO:0016881	GO:0008270
Locus_10955_Transcript_7/8_Confidence_0.385_Length_1593	GO:0006952	GO:0005739	GO:0043531
Locus_10956_Transcript_1/1_Confidence_1.000_Length_666
Locus_10957_Transcript_1/1_Confidence_1.000_Length_1987	GO:0009902	GO:0006364	GO:0010027	GO:0006399	GO:0045037	GO:0016021	GO:0031897	GO:0009535	GO:0005515
Locus_10958_Transcript_1/1_Confidence_1.000_Length_2767	GO:0035445	GO:0010036	GO:0006821	GO:0015701	GO:0005768	GO:0005773	GO:0016328	GO:0043674	GO:0016021	GO:0005452	GO:0080139
Locus_10959_Transcript_1/2_Confidence_0.667_Length_2808	GO:0055062	GO:0015706	GO:0055085	GO:0008643	GO:0005886	GO:0016021	GO:0005739	GO:0005351
Locus_1095_Transcript_1/1_Confidence_1.000_Length_2573	GO:0042546	GO:0005982	GO:0005985	GO:0006011	GO:0030244	GO:0005768	GO:0005794	GO:0005886	GO:0005634	GO:0005802	GO:0016760
Locus_10960_Transcript_1/1_Confidence_1.000_Length_1358	GO:0016310	GO:0006096	GO:0006094	GO:0015976	GO:0005737	GO:0004618	GO:0005524
Locus_10961_Transcript_1/1_Confidence_1.000_Length_2881	GO:0043247	GO:0031048	GO:0050826	GO:0010332	GO:0009793	GO:0006406	GO:0006310	GO:0045132	GO:0009640	GO:0019915	GO:0010182	GO:0009933	GO:0016567	GO:0009845	GO:0010074	GO:0032204	GO:0010228	GO:0009909	GO:0007062	GO:0010162
Locus_10962_Transcript_1/1_Confidence_1.000_Length_1157
Locus_10963_Transcript_1/1_Confidence_1.000_Length_779	GO:0005886	GO:0005739	GO:0005524	GO:0017111
Locus_10965_Transcript_1/1_Confidence_1.000_Length_2089	GO:0000278	GO:0001666	GO:0006396	GO:0055114	GO:0016226	GO:0006355	GO:0007059	GO:0032364	GO:0042138	GO:0048522	GO:0009410	GO:0007129	GO:0007131	GO:0009536	GO:0009375	GO:0008901
Locus_10966_Transcript_1/1_Confidence_1.000_Length_1832	GO:0006626
Locus_10967_Transcript_2/3_Confidence_0.667_Length_3074	GO:0005737	GO:0005634	GO:0008270
Locus_10968_Transcript_1/1_Confidence_1.000_Length_2352	GO:0019761	GO:0009098	GO:0006090	GO:0009097	GO:0009099	GO:0009941	GO:0009570	GO:0010177	GO:0003852
Locus_10969_Transcript_1/1_Confidence_1.000_Length_843	GO:0006278	GO:0003964	GO:0003723
Locus_1096_Transcript_1/1_Confidence_1.000_Length_3450	GO:0002679	GO:0010200	GO:0009624	GO:0006754	GO:0006882	GO:0070588	GO:0030968	GO:0016021	GO:0016529	GO:0046872	GO:0005388	GO:0005516	GO:0005524
Locus_10970_Transcript_1/2_Confidence_0.750_Length_3445	GO:0046777	GO:0051510	GO:0009791	GO:0009742	GO:0009069	GO:0009506	GO:0016023	GO:0005886	GO:0004674	GO:0005524	GO:0004715
Locus_10972_Transcript_2/3_Confidence_0.667_Length_1781	GO:0006412	GO:0009955	GO:0048569	GO:0042254	GO:0005730	GO:0009506	GO:0009507	GO:0022625	GO:0005886	GO:0003723	GO:0003735
Locus_10973_Transcript_1/1_Confidence_1.000_Length_693	GO:0042538	GO:0080052	GO:0042742	GO:0009624	GO:0042939	GO:0009753	GO:0043201	GO:0009611	GO:0009751	GO:0009737	GO:0042938	GO:0080053	GO:0005886	GO:0016021	GO:0042936	GO:0042937
Locus_10974_Transcript_1/2_Confidence_0.750_Length_2682	GO:0005634
Locus_10975_Transcript_1/2_Confidence_0.750_Length_4190	GO:0032508	GO:0051276	GO:0006260	GO:0000724	GO:0010228	GO:0042967	GO:0009506	GO:0016020	GO:0005657	GO:0008270	GO:0003676	GO:0008080	GO:0005524	GO:0043140
Locus_10976_Transcript_1/1_Confidence_1.000_Length_1972	GO:0005886	GO:0009536
Locus_10977_Transcript_3/3_Confidence_0.667_Length_2021	GO:0045492	GO:0007155	GO:0009793	GO:0045010	GO:0009651	GO:0016926	GO:0010090	GO:0050665	GO:0048765	GO:0010228	GO:0010413	GO:0006508	GO:0071555	GO:0016929
Locus_10978_Transcript_1/1_Confidence_1.000_Length_880	GO:0043161	GO:0051510	GO:0043248	GO:0051788	GO:0016567	GO:0042023	GO:0000151	GO:0008270	GO:0004842
Locus_10979_Transcript_2/2_Confidence_0.667_Length_1386	GO:0010439	GO:0051555	GO:0055114	GO:0042432	GO:0050590	GO:0045431	GO:0005506
Locus_1097_Transcript_1/1_Confidence_1.000_Length_1015	GO:0006457	GO:0000413	GO:0005829	GO:0003755
Locus_10980_Transcript_3/3_Confidence_0.400_Length_1065
Locus_10981_Transcript_2/3_Confidence_0.714_Length_4406	GO:0048519	GO:0051726	GO:0009887	GO:0010051	GO:0006270	GO:0048439	GO:0009855	GO:0008283	GO:0006275	GO:0046686	GO:0003677	GO:0005524	GO:0016740	GO:0004386	GO:2001070
Locus_10982_Transcript_2/3_Confidence_0.667_Length_1318	GO:0006869	GO:0009506	GO:0048046	GO:0009535	GO:0008289
Locus_10983_Transcript_1/1_Confidence_1.000_Length_2310	GO:0008270	GO:0003676
Locus_10984_Transcript_1/1_Confidence_1.000_Length_617
Locus_10986_Transcript_1/1_Confidence_1.000_Length_1818	GO:0009060	GO:0006857	GO:0046686	GO:0006096	GO:0009507	GO:0016020	GO:0005739	GO:0046872
Locus_10987_Transcript_5/5_Confidence_0.556_Length_1905
Locus_10988_Transcript_1/1_Confidence_1.000_Length_1890	GO:0055085	GO:0006814	GO:0006012	GO:0046835	GO:0006885	GO:0015992	GO:0005829	GO:0016021	GO:0008270	GO:0015385	GO:0005524	GO:0033858	GO:0004335
[truncated: 29,202 more rows]

## Sheet: P. integrifolia GO annotations
Transcript	GO ID#
[truncated: 33,539 more rows]
