# Supplementary material for: Transcriptome-enabled marker discovery and mapping of plastochron-related genes in Petunia spp
Source: BMC Genomics. 2015 Sep 24;16(1):726. doi: 10.1186/s12864-015-1931-4 (PMC4581106; doi:10.1186/s12864-015-1931-4)
Supplement: Additional file 5: — Supplemental Dataset 4. CAPS markers developed from SNPs. (XLSX 1499 kb) [file 12864_2015_1931_MOESM5_ESM.xlsx]

## Sheet: Sheet1
Scalfold	CAPs target on scalfold	Restriction enzyme		Transcript name	SNP location on transcript	Reference allele	Alternative allele	Amplicon length (bp)	Forward primers	Reverse Primers
Peaxi162Scf12774	92	HinfI	variant	Locus_20579_Transcript_3/4_Confidence_0.500_Length_2463	948	T	C	256	GGAAGTAAAGGGATTGAATGTGTG	ACACGGTACAAGCCAATTGG
Peaxi162Scf12774	1407	HinfI	variant	Locus_20579_Transcript_3/4_Confidence_0.500_Length_2463	2263	A	G	304	TCCATACTCGAGAGCCGTTC	CAGGCGTTCACACACAGATG
Peaxi162Scf12774	1522	HaeIII	variant	Locus_20579_Transcript_3/4_Confidence_0.500_Length_2463	2378	T	C	287	TTCCATCTGTGTGTGAACGC	CAGCCATGGTAAACACTCGG
Peaxi162Scf00433	2037	RsaI	reference	Locus_22772_Transcript_4/5_Confidence_0.400_Length_768	483	C	T	348	CATTTCATTGTTCGGAGCATGG	ATGGCGCTTTCAAGTCAAGG
Peaxi162Scf00359	2202	BfrI	reference	Locus_51063_Transcript_1/1_Confidence_1.000_Length_262	85	T	C	311	TCGCCAAGCTCTTTGTTGTC	CCGTCCCATTAAGCAATCGG
Peaxi162Scf00977	2252	Sau3AI	reference	Locus_7933_Transcript_6/8_Confidence_0.192_Length_1046	219	A	G	273	GGCTGCTATGGTGATTCTGC	AAATGTCCACGACGCTATGC
Peaxi162Scf02903	2845	AluI	variant	Locus_2265_Transcript_1/1_Confidence_1.000_Length_2439	2269	A	G	368	GTATCCCGCGTTTATCCACC	CTCTTCGGCAATAGCACCAC
Peaxi162Scf02903	2845	SacI	variant	Locus_2265_Transcript_1/1_Confidence_1.000_Length_2439	2269	A	G	368	GTATCCCGCGTTTATCCACC	CTCTTCGGCAATAGCACCAC
Peaxi162Scf01336	3482	Sau3AI	variant	Locus_12542_Transcript_1/1_Confidence_1.000_Length_909	423	C	T	384	GGAGCTTCCACAAGAGTTTGG	TGCGCGCAATAGGAAGTAAC
Peaxi162Scf01011	3718	HindII	reference	Locus_1619_Transcript_10/14_Confidence_0.326_Length_3608	2555	A	G	245	GACTGCTATCAGAACCACGC	TGGGACCACTATCGTCACAG
Peaxi162Scf02903	4177	DdeI	variant	Locus_2265_Transcript_1/1_Confidence_1.000_Length_2439	1634	C	A	262	ACTGAAAGACACCACCTTGC	TTTCCTTCCTGGTACCCTGG
Peaxi162Scf01570	4647	HaeIII	reference	Locus_73605_Transcript_1/1_Confidence_1.000_Length_645	293	C	A	258	AGACGGTGGGAATTAGGGTG	TCCAACTCAACGGCATTGTC
Peaxi162Scf00904	4650	ApaI	variant	Locus_4840_Transcript_6/7_Confidence_0.533_Length_3055	645	A	G	315	AGTCTTCGGAACTGAGAGGC	ATCGACTCAAGCCAGTCCTC
Peaxi162Scf00904	4650	HaeIII	variant	Locus_4840_Transcript_6/7_Confidence_0.533_Length_3055	645	A	G	315	AGTCTTCGGAACTGAGAGGC	ATCGACTCAAGCCAGTCCTC
Peaxi162Scf00904	4815	DdeI	variant	Locus_4840_Transcript_6/7_Confidence_0.533_Length_3055	810	G	A	315	AGTCTTCGGAACTGAGAGGC	ATCGACTCAAGCCAGTCCTC
Peaxi162Scf01570	4838	HinfI	reference	Locus_73605_Transcript_1/1_Confidence_1.000_Length_645	484	A	G	208	AATGCCGTTGAGTTGGAGTG	GTCACTATTGAACCCGGACG
Peaxi162Scf00790	4841	DdeI	reference	Locus_20830_Transcript_1/4_Confidence_0.700_Length_1297	283	G	C	367	GTGTGAAGAAGTGACGGCTG	GTTTCTCAGGTGCTCTTGGC
Peaxi162Scf00836	5034	DdeI	variant	Locus_7069_Transcript_2/4_Confidence_0.600_Length_1568	328	C	A	295	TGGTACTCCTTGGAACGCTC	AGAAAGTAGCCTCCAGCCAG
Peaxi162Scf00672	5043	TaqI	reference	Locus_47371_Transcript_1/1_Confidence_1.000_Length_577	362	G	A	292	ATGGATCCTGCGGAGTTACG	TCCTCCACTGTGATGAACCC
Peaxi162Scf01204	5123	TaqI	variant	Locus_71018_Transcript_1/1_Confidence_1.000_Length_706	121	A	G	303	AAACTTTCTAGCTAGCAGCCC	CCATCACTAGAAGCAGCAGC
Peaxi162Scf00106	5274	HindII	reference	Locus_13882_Transcript_1/1_Confidence_1.000_Length_3065	2029	G	A	321	GTCCTGATTGCTGTAGCTGC	TTGTTCCAGCCAACACACAC
Peaxi162Scf00106	5274	HpaI	reference	Locus_13882_Transcript_1/1_Confidence_1.000_Length_3065	2029	G	A	321	GTCCTGATTGCTGTAGCTGC	TTGTTCCAGCCAACACACAC
Peaxi162Scf01306	5347	HinfI	reference	Locus_21439_Transcript_1/1_Confidence_1.000_Length_521	300	T	G	237	GCCTTTACTGCCACCATAGC	AGGGCGAGATATGGGTGATG
Peaxi162Scf00404	5472	TaqI	variant	Locus_45799_Transcript_1/2_Confidence_0.800_Length_889	666	T	G	288	GTCTCATGAACGAGTCTGGC	TGCAAGTGTGGTTTGACGAG
Peaxi162Scf00709	5627	HinfI	reference	Locus_11364_Transcript_6/7_Confidence_0.667_Length_3777	142	C	T	240	ACCAAAGGATCGCTGTTGTG	GCGTCAGAGAAGCGGTTAAG
Peaxi162Scf00756	5627	TaqI	reference	Locus_23656_Transcript_1/1_Confidence_1.000_Length_2249	267	C	G	207	TTCACAGCTCTGGAGGAGAC	TTGTCGAAACCGGTTTGTTTC
Peaxi162Scf00721	5663	AluI	reference	Locus_19936_Transcript_1/1_Confidence_1.000_Length_959	286	A	G	250	CTCCTCCACCTCCTCGTATG	AGGTGCAACATTAGGCCAAC
Peaxi162Scf00721	5663	PvuII	reference	Locus_19936_Transcript_1/1_Confidence_1.000_Length_959	286	A	G	250	CTCCTCCACCTCCTCGTATG	AGGTGCAACATTAGGCCAAC
Peaxi162Scf00276	5744	RsaI	variant	Locus_9971_Transcript_3/4_Confidence_0.667_Length_2906	639	C	T	382	AATCAGACGGCATTGGCTTG	CGGCTAAAGAGGACAGCAAC
Peaxi162Scf00756	5745	TaqI	reference	Locus_23656_Transcript_1/1_Confidence_1.000_Length_2249	385	G	A	308	TTCACAGCTCTGGAGGAGAC	AGCCAAGATCCATAAGGCATTG
Peaxi162Scf00756	5802	DdeI	variant	Locus_23656_Transcript_1/1_Confidence_1.000_Length_2249	442	T	C	394	AGGTTTCTCCAAGCAAGAAGC	CCATAACACGAGCATGAAACG
Peaxi162Scf01527	5815	TaqI	variant	Locus_24477_Transcript_3/3_Confidence_0.667_Length_1945	956	C	T	380	ACAAGCCGGGCACTAATTTG	GTGGAATGCCGAGACCAATC
Peaxi162Scf00276	5988	PvuII	reference	Locus_9971_Transcript_3/4_Confidence_0.667_Length_2906	789	C	G	388	GTTGCTGTCCTCTTTAGCCG	TGCAACTCAGCCTTTAAGCC
Peaxi162Scf00140	6180	RsaI	variant	Locus_2217_Transcript_2/6_Confidence_0.357_Length_3140	1287	C	T	247	ACCAGTAGTCCCACGACAAC	GACCTCGACTATTCTACCGGG
Peaxi162Scf00987	6215	DdeI	variant	Locus_15324_Transcript_2/4_Confidence_0.700_Length_1895	268	G	C	293	AGCCCTTGCGTAAACACTTC	GCGCCTGACTCGAAGTTAAG
Peaxi162Scf00770	6241	TaqI	variant	Locus_5088_Transcript_4/5_Confidence_0.733_Length_5030	1733	A	C	283	GCTGCAGAGAAGTGAATCCAG	ACGTCATATCGGCATGCATG
Peaxi162Scf01533	6248	AluI	reference	Locus_45644_Transcript_1/1_Confidence_1.000_Length_792	179	G	A	376	ACGTACTTCTCTAGTAGGCACC	AGTACCTGGTCCAGCAAGTC
Peaxi162Scf02754	6325	BbrPI	variant	Locus_1925_Transcript_1/1_Confidence_1.000_Length_2504	1223	A	C	273	CGCCTTGATTGGGAGAGTTG	CTGGACTTGAACACACGTGG
Peaxi162Scf00709	6435	Sau3AI	reference	Locus_11364_Transcript_6/7_Confidence_0.667_Length_3777	559	C	A	242	GTTCCGGAACTGGGAATCAG	CCAGCAAGGACTCCAAACAG
Peaxi162Scf00709	6435	TaqI	reference	Locus_11364_Transcript_6/7_Confidence_0.667_Length_3777	559	C	A	242	GTTCCGGAACTGGGAATCAG	CCAGCAAGGACTCCAAACAG
Peaxi162Scf00756	6553	DdeI	variant	Locus_23656_Transcript_1/1_Confidence_1.000_Length_2249	1193	G	C	350	ACTGTATCGCTCAGTCGGAG	AGCTTCTTCCACTGCCCTAG
Peaxi162Scf01713	6614	Sau3AI	reference	Locus_16245_Transcript_4/4_Confidence_0.625_Length_2828	453	G	T	234	TGCATCCTTTGTTGCTGCAG	AGCAGGAATGTCTCTCCTCG
Peaxi162Scf01054	6807	EcoRI	reference	Locus_12732_Transcript_1/1_Confidence_1.000_Length_1329	345	A	G	390	AGTTCAGCTCGTGTCATTTGAC	GACTTTGTTGCGGCATTTGG
Peaxi162Scf00140	6986	HaeIII	reference	Locus_2217_Transcript_2/6_Confidence_0.357_Length_3140	2093	G	A	210	TGCAACACTTCTCACATGCC	ACATCCTTACCCACCACTGG
Peaxi162Scf00915	7045	AluI	variant	Locus_19299_Transcript_3/3_Confidence_0.600_Length_2104	1343	C	T	248	CAATCTGACAAGCCGACTCC	TGGAACAGCTCTGCAATTGC
Peaxi162Scf00652	7150	HaeIII	variant	Locus_16918_Transcript_1/1_Confidence_1.000_Length_1170	136	C	G	222	AAACACGTCAGCAACTGGAC	AGTGGGTAAGGTACGCTGAC
Peaxi162Scf00770	7280	RsaI	variant	Locus_5088_Transcript_4/5_Confidence_0.733_Length_5030	694	A	G	314	TCCTCTTGCACTTTGATGCC	TTGGAACTTGGAAGCAGCAG
Peaxi162Scf02085	7326	AluI	reference	Locus_5234_Transcript_1/1_Confidence_1.000_Length_2221	1415	G	T	388	CTACGATGGCCTAAACGACG	TCTTGAGAGTTCACTGGATGC
Peaxi162Scf00289	7330	AluI	variant	Locus_40_Transcript_1/1_Confidence_1.000_Length_2942	992	A	G	375	AGACTCATGGACCCAACTGAG	AATACACAACCCGCTTTCGC
Peaxi162Scf00886	7445	HindII	variant	Locus_27208_Transcript_1/1_Confidence_1.000_Length_854	420	T	C	324	CCTTGCCATTTCACAACCATG	GTCTTTCACTATCCGCCGTG
Peaxi162Scf00886	7445	HpaI	variant	Locus_27208_Transcript_1/1_Confidence_1.000_Length_854	420	T	C	324	CCTTGCCATTTCACAACCATG	GTCTTTCACTATCCGCCGTG
Peaxi162Scf00335	7514	AluI	variant	Locus_14174_Transcript_3/4_Confidence_0.667_Length_2734	1160	A	G	355	AGGAGCTCCAAGTCCAACTC	GTATCCGGCACAAACTGTCC
Peaxi162Scf00282	7546	AluI	variant	Locus_10502_Transcript_1/1_Confidence_1.000_Length_1203	602	G	A	279	CCAACAGACCTTTACCGCAG	GCTGCTATCCTTCGTGAAGC
Peaxi162Scf01012	7956	DdeI	reference	Locus_3358_Transcript_6/7_Confidence_0.471_Length_3112	2580	A	T	293	CCACATAGCCAGCATCGATG	AAGGATTCCACAATGCCACG
Peaxi162Scf01260	7991	DdeI	reference	Locus_10016_Transcript_1/2_Confidence_0.750_Length_2472	599	T	A	228	TGCTAGATCCAAACCAAACATCC	CGGCAAGATCGAATCCCAAG
Peaxi162Scf00282	8114	RsaI	variant	Locus_10502_Transcript_1/1_Confidence_1.000_Length_1203	302	G	C	319	AAGGCTTCATTTGCTAGCCG	CAAGCAAGGATTGGTGGAGG
Peaxi162Scf00239	8299	RsaI	variant	Locus_19414_Transcript_1/1_Confidence_1.000_Length_2896	591	T	A	303	GAAACAACCAGGGAAGGCAC	GAAGAAGGTGGGACAATGGC
Peaxi162Scf00893	8440	SmaI	reference	Locus_2043_Transcript_5/6_Confidence_0.667_Length_3355	2367	G	A	368	TCGCGAGTTTGCAGATGATG	CGAAGAACCTCCCAATTGGC
Peaxi162Scf00019	8653	TaqI	variant	Locus_13146_Transcript_1/3_Confidence_0.400_Length_4503	4219	T	C	319	CGTTGTCATTACTTGCGTGG	TGCTTCTCCTCAACGTCAAG
Peaxi162Scf00913	8851	HindII	reference	Locus_18716_Transcript_5/6_Confidence_0.500_Length_3255	1922	G	T	330	TTCATGTCGAGCCCAAAGAG	AACCTCAATTGATATTACCCAACTC
Peaxi162Scf00523	8951	DraI	reference	Locus_2925_Transcript_2/2_Confidence_0.667_Length_1694	1272	A	C	388	AATTGGAGATGCACTACGGC	GATAGACAGCTGAAACCGCG
Peaxi162Scf02085	9099	DraI	variant	Locus_5234_Transcript_1/1_Confidence_1.000_Length_2221	677	C	T	338	CACTTGGATGAGAACTGGCG	GACAACAGACTCGCATTCCC
Peaxi162Scf01012	9125	Sau3AI	reference	Locus_3358_Transcript_6/7_Confidence_0.471_Length_3112	1411	T	C	257	GTGTGTCCTGGACATAGCAC	CTTGAGCCCAAACCTGTGG
Peaxi162Scf01713	9313	DdeI	variant	Locus_32263_Transcript_1/1_Confidence_1.000_Length_463	118	A	G	208	CAGCCACACATTCTACAGGC	CATTCCGTTCCGAGGAGATG
Peaxi162Scf01371	9335	DraI	reference	Locus_21385_Transcript_1/1_Confidence_1.000_Length_1508	994	A	G	335	TACCCATGGAGCTGGCTAAC	CTCTTCTTTAGGGCGGCAAC
Peaxi162Scf00030	9535	DdeI	variant	Locus_12817_Transcript_4/5_Confidence_0.583_Length_1942	634	C	T	218	TGGCATGATGTTGTCACAGC	TGTACAACTGCTCTGCACTG
Peaxi162Scf00542	9648	RsaI	reference	Locus_17540_Transcript_3/4_Confidence_0.571_Length_3012	2254	C	G	399	TGAGTGCTTACCTGCTTGTTG	ATCCTCTACAGCAGCTCACC
Peaxi162Scf00823	9649	TaqI	reference	Locus_25811_Transcript_1/1_Confidence_1.000_Length_985	271	C	A	367	GCCATAGAACAAGCTCCAGC	CGCACTATAAGGCGTGTGTC
Peaxi162Scf01141	9653	HaeIII	variant	Locus_8503_Transcript_4/5_Confidence_0.636_Length_4694	253	A	C	264	TCCAAGCTATGAGAGGCCAG	CACAACAAGACTTCGAGGCG
Peaxi162Scf00913	9728	DdeI	variant	Locus_18716_Transcript_5/6_Confidence_0.500_Length_3255	1045	G	T	385	TTACCCTGCTCTGCCATTTG	CGAACCATAGATTCATTAAACGGC
Peaxi162Scf01441	9814	AluI	reference	Locus_44359_Transcript_1/1_Confidence_1.000_Length_619	332	A	T	397	GCGCTAGTGACCGCTTATTC	ACGAGTGGAGAAAGAGACGAG
Peaxi162Scf01133	9815	AluI	variant	Locus_7861_Transcript_2/4_Confidence_0.778_Length_2579	967	G	A	289	GGCTGGTAAATACGCAAGGG	ACAGTTTCTCAGCCTGCTTG
Peaxi162Scf00709	9858	TaqI	reference	Locus_11364_Transcript_6/7_Confidence_0.667_Length_3777	3456	G	A	305	TGACTGGCAAAGCAGTCAAC	CTCGTTGGTCAAAGACGGAG
Peaxi162Scf00767	10018	HaeIII	reference	Locus_22828_Transcript_2/2_Confidence_0.667_Length_4184	1414	C	T	386	AGATGGCGTCAATGATGCAC	TCCGAAGCTTCCTTTGCAAC
Peaxi162Scf00822	10129	AluI	variant	Locus_9131_Transcript_1/1_Confidence_1.000_Length_2583	1864	T	C	223	GTTGGGAAGGCTGAAAGGTG	AAATCGAAGACAGCACCACG
Peaxi162Scf00822	10157	HinfI	variant	Locus_9131_Transcript_1/1_Confidence_1.000_Length_2583	1836	T	C	223	GTTGGGAAGGCTGAAAGGTG	AAATCGAAGACAGCACCACG
Peaxi162Scf01544	10165	TaqI	variant	Locus_9672_Transcript_1/2_Confidence_0.750_Length_2289	867	A	G	355	CAAGAAGTGCCTCCTCAAGC	GGTTGCAGCATTACAGGAGG
Peaxi162Scf01544	10174	AluI	variant	Locus_9672_Transcript_1/2_Confidence_0.750_Length_2289	858	C	T	355	CAAGAAGTGCCTCCTCAAGC	GGTTGCAGCATTACAGGAGG
Peaxi162Scf00822	10311	TaqI	reference	Locus_9131_Transcript_1/1_Confidence_1.000_Length_2583	1682	A	G	341	GTTGGGAAGGCTGAAAGGTG	GCTTTCCTCCAAATGAGCCC
Peaxi162Scf00019	10331	DdeI	variant	Locus_13146_Transcript_1/3_Confidence_0.400_Length_4503	2541	T	C	394	GGATTCAGCATGGGAACTCC	CAAGATGCCGGAGACTTACC
Peaxi162Scf00385	10364	HaeIII	variant	Locus_11317_Transcript_1/1_Confidence_1.000_Length_1828	845	G	C	291	GCGCATTCTCTTGGATGGAG	GTTCAGAGTCGGCCTGAATG
Peaxi162Scf01544	10375	TaqI	variant	Locus_9672_Transcript_1/2_Confidence_0.750_Length_2289	747	A	G	277	AAGCCGCTTCTTTGGACTTG	TGCCCAATATGCTGCTGAAG
Peaxi162Scf02754	10428	HaeIII	variant	Locus_6241_Transcript_1/2_Confidence_0.750_Length_1170	1059	A	C	249	CTTTAGCAACGCCGTCTACC	CGGCATACTTGTGAGTTGGG
Peaxi162Scf00289	10445	SacI	variant	Locus_40_Transcript_1/1_Confidence_1.000_Length_2942	2619	G	C	273	ATGGGAGAGAGATGGGCAAG	TGGATCTGCCTCTAGTGCAC
Peaxi162Scf00461	10472	Sau3AI	reference	Locus_9604_Transcript_1/1_Confidence_1.000_Length_1462	1016	G	A	364	ATGGTGGTCCTCCAGAAGAC	ACGCCTTGCATTTCCGATAC
Peaxi162Scf00990	10569	AluI	variant	Locus_4717_Transcript_1/2_Confidence_0.667_Length_3071	2555	T	C	298	CGGCGGAAACACACTAGTAC	AGTTAGGGTTTACCGGGTGG
Peaxi162Scf00990	10569	PvuII	variant	Locus_4717_Transcript_1/2_Confidence_0.667_Length_3071	2555	T	C	298	CGGCGGAAACACACTAGTAC	AGTTAGGGTTTACCGGGTGG
Peaxi162Scf02113	10623	AluI	variant	Locus_1178_Transcript_2/4_Confidence_0.667_Length_2260	1606	T	C	333	ATGGAGGATATCTGCCTGCC	TCGAGGAGCTCTTTGCCTAC
Peaxi162Scf00019	10655	DdeI	variant	Locus_13146_Transcript_1/3_Confidence_0.400_Length_4503	2217	A	C	330	CGGCATCTTGAGCTTGATGG	GCTGAAGGCCTTCCAACAAC
Peaxi162Scf00014	10776	RsaI	reference	Locus_32116_Transcript_1/1_Confidence_1.000_Length_3592	1797	C	A	292	TGGGCAATCAAGAACCAAGC	CGCGGCCATATGTATAAGGC
Peaxi162Scf00040	10902	HindII	variant	Locus_8932_Transcript_1/1_Confidence_1.000_Length_910	303	T	C	251	GTCCAAGCTGAAAGAACCCG	GAAGATGGGCCAACATCCTG
Peaxi162Scf00040	10902	HpaI	variant	Locus_8932_Transcript_1/1_Confidence_1.000_Length_910	303	T	C	251	GTCCAAGCTGAAAGAACCCG	GAAGATGGGCCAACATCCTG
Peaxi162Scf00019	10921	HinfI	variant	Locus_13146_Transcript_1/3_Confidence_0.400_Length_4503	1951	A	G	337	GTTGTTGGAAGGCCTTCAGC	TCAAGCAAGGCAAGTCACAC
Peaxi162Scf00457	10945	HinfI	variant	Locus_34340_Transcript_6/7_Confidence_0.579_Length_1994	1647	A	G	336	AATCCTCGGGTGTAAGTCCC	AAGGAGAACCCGAACCTCTG
Peaxi162Scf00652	10981	AluI	reference	Locus_16918_Transcript_1/1_Confidence_1.000_Length_1170	899	A	T	395	TCCAATCTGGTGGTGAGGTC	AGCAGCTTATTGGGCCAAAC
Peaxi162Scf00104	11013	HindII	variant	Locus_4954_Transcript_1/1_Confidence_1.000_Length_5240	3531	A	G	328	AAGATGACAACTGCAGTGCC	CTGGTGACTCCTGGCTCTAG
Peaxi162Scf00040	11062	RsaI	variant	Locus_8932_Transcript_1/1_Confidence_1.000_Length_910	143	C	G	307	TGAACAAGAGGCAAGTGCTG	AGGACACTCAACCCAAGGAC
Peaxi162Scf00030	11117	TaqI	reference	Locus_12817_Transcript_4/5_Confidence_0.583_Length_1942	1031	G	A	362	GTGAAACCTAAGGCGGTGTG	GTTTAAAGCCGAGCTCCCAG
Peaxi162Scf03057	11169	Sau3AI	reference	Locus_9389_Transcript_2/2_Confidence_0.750_Length_2904	2460	C	G	200	GAAGTCGTTGATGCAGAGGG	AGGCTGATGGTTCTCTGGAC
Peaxi162Scf03057	11219	HaeIII	reference	Locus_9389_Transcript_2/2_Confidence_0.750_Length_2904	2410	G	A	200	GAAGTCGTTGATGCAGAGGG	AGGCTGATGGTTCTCTGGAC
Peaxi162Scf01372	11235	HinfI	reference	Locus_10448_Transcript_1/1_Confidence_1.000_Length_1294	564	G	T	380	GCTCTTCTCCCTCCTCTAGG	AGGATCCACTGATGAGGGTG
Peaxi162Scf01591	11415	Sau3AI	variant	Locus_2674_Transcript_4/4_Confidence_0.727_Length_4651	3847	C	T	302	GAAGAGGAGAAGGGACGAGG	CCTGCCTTCATATTCACGCC
Peaxi162Scf00019	11441	DdeI	variant	Locus_13146_Transcript_1/3_Confidence_0.400_Length_4503	1431	T	C	395	TGGCTGGTGGTGAATTGTTG	GAACTTGCAGAAGACGGAGC
Peaxi162Scf00019	11441	HinfI	variant	Locus_13146_Transcript_1/3_Confidence_0.400_Length_4503	1431	T	C	395	TGGCTGGTGGTGAATTGTTG	GAACTTGCAGAAGACGGAGC
Peaxi162Scf00182	11501	SmaI	reference	Locus_3353_Transcript_4/6_Confidence_0.500_Length_3319	1208	G	A	228	GCCGGAGATAAGTGCTAACC	GTACCGCCCATTAACCCAAC
Peaxi162Scf00767	11549	HinfI	reference	Locus_22828_Transcript_2/2_Confidence_0.667_Length_4184	870	C	T	274	TGATGGCCACACACTTGTTG	TTGCAACAAGAAGCCAAGGG
Peaxi162Scf00647	11609	RsaI	reference	Locus_27593_Transcript_1/1_Confidence_1.000_Length_2324	1773	C	T	353	GTGATGGTCCTCCTAGCCTC	AGGAGATCCAACAGGACCTG
Peaxi162Scf00019	11635	HindII	variant	Locus_13146_Transcript_1/3_Confidence_0.400_Length_4503	1237	C	G	242	GCTCCGTCTTCTGCAAGTTC	AACACCCGCAAAGAAGGAAG
Peaxi162Scf00935	11640	Sau3AI	reference	Locus_4138_Transcript_3/5_Confidence_0.667_Length_2345	1552	C	T	345	TTTGAAAGGCGTCTTGTGCG	TCTGCAGAGCTCTTTCCTGG
Peaxi162Scf01144	11688	AluI	reference	Locus_26803_Transcript_1/1_Confidence_1.000_Length_2092	884	A	C	342	AATGACATGGCTGATGGCTG	AGCTCAATGGCTTCAAACCTC
Peaxi162Scf00767	11702	Sau3AI	reference	Locus_22828_Transcript_2/2_Confidence_0.667_Length_4184	717	A	C	274	TGATGGCCACACACTTGTTG	TTGCAACAAGAAGCCAAGGG
Peaxi162Scf00064	11733	HaeIII	variant	Locus_19035_Transcript_2/2_Confidence_0.667_Length_1783	1699	A	C	353	GCCTTTCAGGTATCAAGGACC	AGCTTCGATTCCATGCTTGG
Peaxi162Scf00713	11917	HinfI	reference	Locus_8886_Transcript_1/1_Confidence_1.000_Length_4003	1583	A	G	391	GTCATGCTGCCTTAGTCACC	ACCAAGAACGCCGAAAGTTC
Peaxi162Scf00993	11947	HinfI	reference	Locus_13985_Transcript_1/2_Confidence_0.750_Length_2082	265	G	T	342	AGTATACCTGGAAGAGCGGC	ACTCTCTTGTACGGTGCTCC
Peaxi162Scf01452	12010	RsaI	variant	Locus_6442_Transcript_7/9_Confidence_0.680_Length_4970	2920	C	G	366	AGCATCAACATGGCTTCACC	TTGTTGTTTGGTCGTGCTCC
Peaxi162Scf00745	12033	AluI	reference	Locus_13613_Transcript_1/1_Confidence_1.000_Length_1736	1269	G	A	262	TGTCAGGGATAGCTGTGAGC	CATCCCGCTCCCTCAATTTG
Peaxi162Scf00542	12048	DdeI	reference	Locus_17540_Transcript_3/4_Confidence_0.571_Length_3012	2851	G	A	241	ATCATACGTCTCGGGAGCAG	AACTCCAGCAACCGTTAACG
Peaxi162Scf00130	12090	HinfI	reference	Locus_14624_Transcript_1/1_Confidence_1.000_Length_2802	1475	C	A	266	ATGTCGTGGTGTATCCTCCC	TTAGTCGAGGCTGCTGGTAC
Peaxi162Scf00130	12090	TaqI	reference	Locus_14624_Transcript_1/1_Confidence_1.000_Length_2802	1475	C	A	266	ATGTCGTGGTGTATCCTCCC	TTAGTCGAGGCTGCTGGTAC
Peaxi162Scf00893	12110	Sau3AI	reference	Locus_2043_Transcript_5/6_Confidence_0.667_Length_3355	294	G	A	217	GCCAGCCATTAGTGAGCTAC	GAACACATCACAGGCAGACC
Peaxi162Scf00618	12118	HaeIII	variant	Locus_12841_Transcript_4/5_Confidence_0.692_Length_3409	1349	T	G	377	TTCACCCATGTGCCTTGATG	CTGAAGGAACACACCGAGAC
Peaxi162Scf00013	12128	HindII	reference	Locus_626_Transcript_4/5_Confidence_0.667_Length_950	462	T	G	293	ATTCCCGTTGCAGTCACATG	TTCCCTGAGAAGCCTAGCAC
Peaxi162Scf00715	12184	RsaI	variant	Locus_6157_Transcript_2/3_Confidence_0.333_Length_1693	529	C	T	273	AATGGCCATTGTGATGAGCG	TCGATAGACCCACTTGCCAG
Peaxi162Scf01171	12192	AluI	variant	Locus_27942_Transcript_1/2_Confidence_0.667_Length_1183	156	A	T	246	AACATCAGCCGAGATTTGGG	GAAGTGAAACTCATGAGGGCC
Peaxi162Scf01234	12330	BfrI	reference	Locus_11710_Transcript_1/1_Confidence_1.000_Length_1122	1029	C	T	387	TGGTGGTAGATGGTGGAACC	TGCAGGAAGTTACGAAGCTG
Peaxi162Scf00941	12354	AluI	variant	Locus_8867_Transcript_1/1_Confidence_1.000_Length_2810	2066	T	A	251	AACTCTTCCTGCAACAACCG	GGAAAGCACCATGAAGAGGC
Peaxi162Scf00925	12392	AluI	variant	Locus_5934_Transcript_9/10_Confidence_0.480_Length_2789	305	T	C	218	ACCATCACTCCAACAATCTTCAC	GCAAAGCCTTAGGTGTCCAC
Peaxi162Scf00925	12392	PvuII	variant	Locus_5934_Transcript_9/10_Confidence_0.480_Length_2789	305	T	C	218	ACCATCACTCCAACAATCTTCAC	GCAAAGCCTTAGGTGTCCAC
Peaxi162Scf00130	12396	RsaI	reference	Locus_14624_Transcript_1/1_Confidence_1.000_Length_2802	1169	A	G	271	TCAAGTTCACTGCTGCATGG	CAAGGCAGTACGTTCGACAG
Peaxi162Scf00152	12442	TaqI	reference	Locus_15658_Transcript_4/5_Confidence_0.636_Length_2615	153	C	T	289	TGTAGGTTTGTCGCAGCATC	GAAGGAAGGTGACATGTGCC
Peaxi162Scf00618	12489	HindII	variant	Locus_12841_Transcript_4/5_Confidence_0.692_Length_3409	978	T	A	206	CTAGTACGGACCTGGTGGAG	AAACCACAAAGCGGCTAGTC
Peaxi162Scf00618	12489	HpaI	variant	Locus_12841_Transcript_4/5_Confidence_0.692_Length_3409	978	T	A	206	CTAGTACGGACCTGGTGGAG	AAACCACAAAGCGGCTAGTC
Peaxi162Scf01234	12499	DdeI	variant	Locus_11710_Transcript_1/1_Confidence_1.000_Length_1122	860	A	T	387	TGGTGGTAGATGGTGGAACC	TGCAGGAAGTTACGAAGCTG
Peaxi162Scf00349	12883	TaqI	variant	Locus_4441_Transcript_4/4_Confidence_0.667_Length_2302	1784	C	G	320	ACCAACCGATCCCTCATAGG	GCCACACATCATCAGTCAGC
Peaxi162Scf01234	12890	AluI	variant	Locus_11710_Transcript_1/1_Confidence_1.000_Length_1122	469	G	C	298	AACAGAGCTTCGACTCCTCC	TGTTTCTTACGTCCATGCCC
Peaxi162Scf01234	12890	RsaI	reference	Locus_11710_Transcript_1/1_Confidence_1.000_Length_1122	469	G	C	298	AACAGAGCTTCGACTCCTCC	TGTTTCTTACGTCCATGCCC
Peaxi162Scf00713	12902	AluI	variant	Locus_8886_Transcript_1/1_Confidence_1.000_Length_4003	2568	A	T	322	CAGGCGGGTGGAACATATTG	TGATCGGTAATGGTCTCGGG
Peaxi162Scf01000	12969	RsaI	variant	Locus_1849_Transcript_1/1_Confidence_1.000_Length_1245	269	T	C	199	TGGACGTACTGATGGGATCG	TACTCTACGAGCACCTGCAG
Peaxi162Scf01000	13157	TaqI	reference	Locus_1849_Transcript_1/1_Confidence_1.000_Length_1245	81	C	T	381	TGGACGTACTGATGGGATCG	TGGTCTAGTTCAGAAGCTCCAG
Peaxi162Scf01234	13201	HinfI	reference	Locus_11710_Transcript_1/1_Confidence_1.000_Length_1122	158	G	A	323	TGGGCATGGACGTAAGAAAC	CACAGTCACCAATAGCTGCC
Peaxi162Scf03057	13324	HaeIII	reference	Locus_9389_Transcript_2/2_Confidence_0.750_Length_2904	891	G	T	314	CTCCTAGCTGAGCATCTCCC	TACTGCTACCCTCAAAGGCC
Peaxi162Scf00811	13331	DdeI	reference	Locus_2924_Transcript_1/2_Confidence_0.750_Length_1603	354	A	G	309	GCCTTCTTGTAGCAACAGGG	TGCTCCTCCTTTCTTCCCTTC
Peaxi162Scf01163	13352	DdeI	reference	Locus_36349_Transcript_1/1_Confidence_1.000_Length_1487	948	G	A	322	GAAGCCCATGAAGTTGTCGG	GGAGGTTCATGCGATGGTTC
Peaxi162Scf01323	13404	AluI	reference	Locus_9484_Transcript_1/1_Confidence_1.000_Length_756	384	G	A	350	AAGGGTGAAGGTGGTGATGG	CATCACTTGCTCCCAACACC
Peaxi162Scf00072	13474	AluI	reference	Locus_23393_Transcript_2/2_Confidence_0.667_Length_3799	1771	G	T	251	AATGGTCGATTTCAGAGCGC	TTCCAGAAGCATTGCAGAGC
Peaxi162Scf00072	13474	Sau3AI	variant	Locus_23393_Transcript_2/2_Confidence_0.667_Length_3799	1771	G	T	251	AATGGTCGATTTCAGAGCGC	TTCCAGAAGCATTGCAGAGC
Peaxi162Scf00310	13474	DdeI	reference	Locus_10633_Transcript_2/3_Confidence_0.818_Length_2589	660	T	C	269	GGTCTGGAACTGTATGCGTG	TAGCAGCTGCAGGTCTAGAC
Peaxi162Scf00685	13483	DraI	variant	Locus_14083_Transcript_3/5_Confidence_0.667_Length_2621	929	C	T	283	TATCGGAGAGTGAACAGCCG	TATATGTGACTCCCACCGGC
Peaxi162Scf00935	13603	AluI	variant	Locus_4138_Transcript_3/5_Confidence_0.667_Length_2345	1630	T	G	288	TAGCTCCCACATAGATCCGC	ATGGGAGGTGCATTTCCATG
Peaxi162Scf00935	13603	HinfI	reference	Locus_4138_Transcript_3/5_Confidence_0.667_Length_2345	1630	T	G	288	TAGCTCCCACATAGATCCGC	ATGGGAGGTGCATTTCCATG
Peaxi162Scf01481	13631	TaqI	variant	Locus_29507_Transcript_1/1_Confidence_1.000_Length_964	797	A	C	381	ACATTCCACGTTCGATCTGC	TCAGCCTACACGAAAGATGC
Peaxi162Scf01163	13690	ClaI	reference	Locus_36349_Transcript_1/1_Confidence_1.000_Length_1487	610	G	A	335	GAACCATCGCATGAACCTCC	AGGGTAAGGCAGTCCATAGC
Peaxi162Scf01163	13690	Sau3AI	reference	Locus_36349_Transcript_1/1_Confidence_1.000_Length_1487	610	G	A	335	GAACCATCGCATGAACCTCC	AGGGTAAGGCAGTCCATAGC
Peaxi162Scf01163	13690	TaqI	reference	Locus_36349_Transcript_1/1_Confidence_1.000_Length_1487	610	G	A	335	GAACCATCGCATGAACCTCC	AGGGTAAGGCAGTCCATAGC
Peaxi162Scf00003	13703	Sau3AI	variant	Locus_15813_Transcript_1/1_Confidence_1.000_Length_745	459	C	A	224	AATGGAGGGAGAGGTTGGTG	TCCCACTGTCACTCAAGCTC
Peaxi162Scf00767	13792	TaqI	reference	Locus_36860_Transcript_1/1_Confidence_1.000_Length_1416	704	G	A	361	GGCACATCCTTCATGTCCATC	ATCCCGAACATTGCATACGC
Peaxi162Scf00060	13891	HinfI	reference	Locus_27738_Transcript_1/2_Confidence_0.667_Length_753	209	G	A	386	TCCTGCATTGAGCCTAGGAC	ACTATGGCTCCCTACCAAGG
Peaxi162Scf00098	13930	DdeI	variant	Locus_2379_Transcript_1/1_Confidence_1.000_Length_3772	295	T	C	280	ACACCAGTTTGATCACTTGACC	GCAGCATGAAGACACTGGAG
Peaxi162Scf00082	14034	DdeI	reference	Locus_17170_Transcript_1/2_Confidence_0.667_Length_2314	2038	G	A	289	GCAGGCAGAAATGTACGGAG	CGCAGACTGTCCTCACTTTC
Peaxi162Scf01086	14043	RsaI	variant	Locus_1412_Transcript_3/6_Confidence_0.571_Length_1930	446	C	T	219	TGGAGTGGTGATAGGAGTGC	TCCAAGCCACAATGACATGC
Peaxi162Scf01127	14063	EcoRI	reference	Locus_12415_Transcript_1/4_Confidence_0.667_Length_1837	1660	C	G	399	TCCTTTCAGCTCTGCTTCATC	AAACTTGTGGTGTTGCCTTG
Peaxi162Scf01040	14085	RsaI	variant	Locus_3097_Transcript_7/10_Confidence_0.581_Length_6803	4300	T	C	240	GGGATGAAGTTCTTGGCCAC	ACATCATTGCATGCACCCTG
Peaxi162Scf01481	14226	AluI	variant	Locus_29507_Transcript_1/1_Confidence_1.000_Length_964	576	G	T	376	AACATCCTCACGTCTAGGCC	TAGCTCTGCATCTCCGTCAG
Peaxi162Scf00265	14233	AluI	reference	Locus_7627_Transcript_3/3_Confidence_0.714_Length_3857	1610	T	A	268	GTCTCCTCTCCAGCTGAGTC	GTCTGAACCTCCACTGTTGC
Peaxi162Scf00599	14234	AluI	variant	Locus_35837_Transcript_2/2_Confidence_0.857_Length_350	97	T	G	203	TGACACACACACACACACAC	TGGTGGATTTGCGTTCCATG
Peaxi162Scf00599	14234	HinfI	reference	Locus_35837_Transcript_2/2_Confidence_0.857_Length_350	97	T	G	203	TGACACACACACACACACAC	TGGTGGATTTGCGTTCCATG
Peaxi162Scf00461	14325	AluI	variant	Locus_18585_Transcript_1/1_Confidence_1.000_Length_2759	611	A	C	386	GGCTAGACTTGCAACCGATG	TGGAGCTCCAAGAGGTTAGG
Peaxi162Scf00461	14325	HinfI	reference	Locus_18585_Transcript_1/1_Confidence_1.000_Length_2759	611	A	C	386	GGCTAGACTTGCAACCGATG	TGGAGCTCCAAGAGGTTAGG
Peaxi162Scf01633	14348	Sau3AI	variant	Locus_20507_Transcript_1/1_Confidence_1.000_Length_1846	92	A	C	393	TCTATTGGAAGCCGCCTCTC	GAACGACAGTCTGCCATCAC
Peaxi162Scf00041	14362	DdeI	variant	Locus_46393_Transcript_1/1_Confidence_1.000_Length_769	715	C	A	308	CAATCTGCTGATGGAGTCGG	AGGATTGTGATCAACTGATTCAAC
Peaxi162Scf00828	14374	DdeI	variant	Locus_4079_Transcript_4/4_Confidence_0.727_Length_1843	1779	A	C	229	CCCTGTTGGTTGTCTTGGTG	ACCCAACCAGAGTACCAAGG
Peaxi162Scf01896	14522	AluI	reference	Locus_16720_Transcript_1/1_Confidence_1.000_Length_2293	1549	G	T	392	CGAAACCATACGCTGTAGGC	GCACACCATCTCCACCATTC
Peaxi162Scf01896	14522	Sau3AI	variant	Locus_16720_Transcript_1/1_Confidence_1.000_Length_2293	1549	G	T	392	CGAAACCATACGCTGTAGGC	GCACACCATCTCCACCATTC
Peaxi162Scf01149	14526	DdeI	variant	Locus_19167_Transcript_1/1_Confidence_1.000_Length_1690	1005	A	G	317	GTAACAATGACAGGGACCGC	CGTTATGCTTCCTCTGGTCC
Peaxi162Scf00751	14599	EcoRI	reference	Locus_8197_Transcript_1/2_Confidence_0.667_Length_3020	917	G	A	330	CAGCTGACAGTACTGAACGC	GCTTGATGCCCAGAACAGAG
Peaxi162Scf01337	14624	HinfI	variant	Locus_4475_Transcript_5/6_Confidence_0.571_Length_1763	66	C	A	367	GGGAGCCAAGAGTACCTCTC	AGGACAGAAATCGACGAGGAG
Peaxi162Scf00332	14667	DdeI	variant	Locus_5335_Transcript_2/2_Confidence_0.750_Length_2640	828	C	A	288	GTGCTCTCCCTCATTTCTGC	GTGCTCAATTGTAGACCAAATGG
Peaxi162Scf01190	14756	AluI	reference	Locus_13385_Transcript_1/1_Confidence_1.000_Length_1123	1024	A	T	361	GACGTGTGTGTGTGAGAGAG	GGCCAATTTCTCCTTCCTCC
Peaxi162Scf00685	14854	HaeIII	variant	Locus_14083_Transcript_3/5_Confidence_0.667_Length_2621	1464	T	C	375	TGCACAAATGTGGTAGATGGG	GTGCCTAAGCCAAGCAGTAC
Peaxi162Scf00964	14891	Sau3AI	variant	Locus_1456_Transcript_1/3_Confidence_0.667_Length_2258	939	C	A	200	ATTCTTGAAAGGACAGCGCC	TTGCTTCAACTGCTTCCACG
Peaxi162Scf00673	14905	HinfI	reference	Locus_18415_Transcript_1/1_Confidence_1.000_Length_3094	1730	G	C	320	TTACAGATTGGAGCGGGAGG	GTAATGCAGACCACGAGCTG
Peaxi162Scf01064	14909	AluI	variant	Locus_26052_Transcript_1/1_Confidence_1.000_Length_1355	229	C	T	302	GAGTTGCGCTTCTGCATTTC	TGCAGATGGGAAGAATTGGAG
Peaxi162Scf00357	15016	DdeI	variant	Locus_16159_Transcript_1/2_Confidence_0.667_Length_2981	644	C	T	393	GCGGAGATGCTCATGCTATG	AGAGGAGCATCAACTGGGAC
Peaxi162Scf01452	15018	HindII	variant	Locus_71416_Transcript_1/1_Confidence_1.000_Length_369	108	A	G	214	ATTTCCAGTGTGTCAGCAGC	GCCCTGTTTGTGGAATATCCC
Peaxi162Scf01452	15018	Sau3AI	reference	Locus_71416_Transcript_1/1_Confidence_1.000_Length_369	108	A	G	214	ATTTCCAGTGTGTCAGCAGC	GCCCTGTTTGTGGAATATCCC
Peaxi162Scf00248	15040	Sau3AI	reference	Locus_22995_Transcript_1/1_Confidence_1.000_Length_1052	707	G	A	393	ACATAGGGTCAAACTTGCGC	ATTTCAGATTGCTGTGCCCG
Peaxi162Scf01060	15043	HaeIII	reference	Locus_4063_Transcript_1/2_Confidence_0.750_Length_3375	2585	C	G	384	TTGTTCGATGGCTTTGGTGG	TCAAGCTAATGCGCTTCGAC
Peaxi162Scf00652	15105	TaqI	reference	Locus_11470_Transcript_1/1_Confidence_1.000_Length_1778	1002	G	A	235	TGTGGTTTCATGCAGCACTC	ATATCAGGCTTTGCGGCAAG
Peaxi162Scf00072	15142	Sau3AI	variant	Locus_23393_Transcript_2/2_Confidence_0.667_Length_3799	1381	A	G	397	ATTTGCAGCACAACAACGTG	CTTCTCCTCATTGGCAGCAC
Peaxi162Scf00689	15211	DdeI	reference	Locus_61634_Transcript_1/1_Confidence_1.000_Length_200	48	G	A	339	AGCAGCCTTTAACCCTTCAAC	ACTTTGGTATTCATGGCGGC
Peaxi162Scf00689	15211	HinfI	reference	Locus_61634_Transcript_1/1_Confidence_1.000_Length_200	48	G	A	339	AGCAGCCTTTAACCCTTCAAC	ACTTTGGTATTCATGGCGGC
Peaxi162Scf00488	15235	RsaI	variant	Locus_8412_Transcript_1/1_Confidence_1.000_Length_1789	178	C	T	292	TAACCCTCTCTTGCAGGTCC	AGCAACACCATGGATTGTCAC
Peaxi162Scf01427	15279	AluI	reference	Locus_8719_Transcript_2/4_Confidence_0.667_Length_4737	2544	T	C	263	GCTGAAGGAAGATGCACCTG	GTTCTCACCTGAAGCCTTGC
Peaxi162Scf00713	15333	RsaI	variant	Locus_8886_Transcript_1/1_Confidence_1.000_Length_4003	3821	T	C	199	AGCAAAGCAATGGTGGGAAG	GCATTCTTCCCTTCACAGGC
Peaxi162Scf00847	15346	AluI	reference	Locus_6373_Transcript_1/1_Confidence_1.000_Length_4407	1765	T	C	378	GCATGAGAGCTGAGTTCTGC	GGTTCTGTCATCTGCGGTTC
Peaxi162Scf00847	15346	PvuII	reference	Locus_6373_Transcript_1/1_Confidence_1.000_Length_4407	1765	T	C	378	GCATGAGAGCTGAGTTCTGC	GGTTCTGTCATCTGCGGTTC
Peaxi162Scf00882	15421	DdeI	reference	Locus_11208_Transcript_1/1_Confidence_1.000_Length_1019	245	A	G	387	AATTGGGACGGAGGGAGTAC	GCGCTAATCCACCAACCATG
Peaxi162Scf00357	15454	HinfI	reference	Locus_16159_Transcript_1/2_Confidence_0.667_Length_2981	1004	G	A	366	TCCCAGTTGATGCTCCTCTG	ATTCTCCATGGACAGCCCTC
Peaxi162Scf00713	15459	AluI	variant	Locus_8886_Transcript_1/1_Confidence_1.000_Length_4003	3947	T	A	199	AGCAAAGCAATGGTGGGAAG	GCATTCTTCCCTTCACAGGC
Peaxi162Scf00016	15482	HaeIII	variant	Locus_9208_Transcript_1/1_Confidence_1.000_Length_1481	468	A	G	317	ATTTGTCCCATGTTTGGCCC	TGGGATGCTCAGGATCTTGG
Peaxi162Scf00673	15502	TaqI	variant	Locus_18415_Transcript_1/1_Confidence_1.000_Length_3094	2327	T	C	391	TGCGCGCCCTGTTATAAATC	TTGTTGCAGATTCACCAGCC
Peaxi162Scf00265	15536	HaeIII	variant	Locus_7627_Transcript_3/3_Confidence_0.714_Length_3857	2733	A	C	316	TGCTGATCAGTATGGGAGCC	ACACATGCCCAAAGAGCTTG
Peaxi162Scf00104	15639	TaqI	reference	Locus_4954_Transcript_1/1_Confidence_1.000_Length_5240	600	C	G	398	ACTCACATTTGCTGGGTTCC	TCGATTACAGCGGGAATCAG
Peaxi162Scf00469	15639	Sau3AI	reference	Locus_13578_Transcript_1/1_Confidence_1.000_Length_2457	1780	C	T	393	GATGCCCTAAGGTTTGCCAC	TCCCGCATTTGCCATACATG
Peaxi162Scf01409	15860	Sau3AI	variant	Locus_41035_Transcript_1/1_Confidence_1.000_Length_774	438	T	G	307	ATTGGTGGAGGGTCTTGGAG	CAGGATATCTGGAAGCGCTG
Peaxi162Scf00767	15888	AluI	reference	Locus_27868_Transcript_1/1_Confidence_1.000_Length_3870	650	C	T	315	AGGCATCTGAGCAGAGGATC	TCACCGAGGGATATGCTCAC
Peaxi162Scf00751	15918	DdeI	variant	Locus_8197_Transcript_1/2_Confidence_0.667_Length_3020	1888	G	T	327	AAGATTCCATTGAGCGTGCC	TCTCGTTTGCAATGCCAACC
Peaxi162Scf01531	15936	Sau3AI	variant	Locus_28705_Transcript_1/1_Confidence_1.000_Length_573	260	T	C	220	CTGTGGCTAAACAGTGAGGC	ATCGTCGCCTCGTCTCATAG
Peaxi162Scf01452	15966	RsaI	variant	Locus_6442_Transcript_7/9_Confidence_0.680_Length_4970	1857	T	C	351	ACCACAGGTTCCAGTCTGTAG	GTTGCAGAGATCGCAGACTC
Peaxi162Scf01201	16047	Sau3AI	reference	Locus_36432_Transcript_1/1_Confidence_1.000_Length_614	303	C	T	286	AACCGAGCAAGATGAACACG	TGTATGCGCTTTGATGGTGG
Peaxi162Scf00186	16107	RsaI	reference	Locus_15225_Transcript_1/2_Confidence_0.750_Length_1685	410	A	T	375	ACAGACGTCAACCCTTCTGG	GCAGAGCACCAGATTGGAAG
Peaxi162Scf00130	16115	HinfI	reference	Locus_14624_Transcript_1/1_Confidence_1.000_Length_2802	434	G	A	213	AGACGTGCATCATAAGGTTGC	GTCACCTGCAGCCATAACTC
Peaxi162Scf01124	16217	AluI	reference	Locus_5224_Transcript_5/7_Confidence_0.529_Length_2570	1285	G	T	394	GACGTCTTTCAGTGGCACTC	CACCTTCCCAACACATAGGC
Peaxi162Scf01124	16217	DdeI	reference	Locus_5224_Transcript_5/7_Confidence_0.529_Length_2570	1285	G	T	394	GACGTCTTTCAGTGGCACTC	CACCTTCCCAACACATAGGC
Peaxi162Scf00194	16220	BamHI	reference	Locus_10640_Transcript_1/1_Confidence_1.000_Length_253	182	C	G	209	CTTCCCTCCGCTCTATGACG	GTCCTAGTGAATCGTGGTTGC
Peaxi162Scf00194	16220	Sau3AI	reference	Locus_10640_Transcript_1/1_Confidence_1.000_Length_253	182	C	G	209	CTTCCCTCCGCTCTATGACG	GTCCTAGTGAATCGTGGTTGC
Peaxi162Scf01168	16361	DdeI	reference	Locus_19537_Transcript_3/3_Confidence_0.600_Length_2485	1439	C	T	397	TGGCCATCTCCTATGCTTGG	GCTTGACCATGGCCATGTAG
Peaxi162Scf00169	16386	HinfI	variant	Locus_7137_Transcript_8/11_Confidence_0.594_Length_3956	2738	A	G	251	AACGTATAGGGATGAGGCCG	TCAGCTTCAAATCCATGGCG
Peaxi162Scf00169	16501	TaqI	variant	Locus_7137_Transcript_8/11_Confidence_0.594_Length_3956	2623	C	A	326	AACGTATAGGGATGAGGCCG	TTGCGGATGAGAGCTTGTTG
Peaxi162Scf00876	16560	ClaI	variant	Locus_23092_Transcript_2/2_Confidence_0.667_Length_902	542	G	C	313	TTGCCCACAGTGTTTAGTGC	GGAGCAACCTTAATGGCCAC
Peaxi162Scf00876	16560	TaqI	variant	Locus_23092_Transcript_2/2_Confidence_0.667_Length_902	542	G	C	313	TTGCCCACAGTGTTTAGTGC	GGAGCAACCTTAATGGCCAC
Peaxi162Scf00357	16596	HinfI	variant	Locus_16159_Transcript_1/2_Confidence_0.667_Length_2981	2146	G	C	322	GACGTCAAACTTCGGAGAGC	AAGGCAAGCCAGTTAACTGC
Peaxi162Scf00056	16603	AluI	reference	Locus_11785_Transcript_2/3_Confidence_0.400_Length_2023	903	C	T	296	TACACCTCACGTCCACAGAC	AGGTTAGAACGCCACTTTGC
Peaxi162Scf00056	16603	Sau3AI	variant	Locus_11785_Transcript_2/3_Confidence_0.400_Length_2023	903	C	T	296	TACACCTCACGTCCACAGAC	AGGTTAGAACGCCACTTTGC
Peaxi162Scf00956	16631	TaqI	variant	Locus_20661_Transcript_1/1_Confidence_1.000_Length_2939	1298	A	G	234	TCCAGCTTCCTCTCTTGCTC	ACGAATCACAGCTGCACTTG
Peaxi162Scf00404	16771	AluI	reference	Locus_1843_Transcript_1/1_Confidence_1.000_Length_919	605	T	A	366	CAGATGTTGGAGCTGGAAGTG	ATGCATAGAAGCGATGCTGC
Peaxi162Scf03709	16891	HinfI	variant	Locus_69070_Transcript_1/1_Confidence_1.000_Length_398	320	A	T	369	GCCGTCTTTCTCACAAGCTC	ATTGCATGGACACGGACATG
Peaxi162Scf01114	16929	AluI	reference	Locus_10765_Transcript_1/1_Confidence_1.000_Length_1719	252	C	A	199	ATTGGAAGCAACCTGCCATC	GCTAACCACTCATCTGCAGC
Peaxi162Scf00072	16976	HaeIII	reference	Locus_23393_Transcript_2/2_Confidence_0.667_Length_3799	414	G	A	372	TCCCTTGTCCTAGGTTGACG	TCTCCCTTGACTCGAACCAC
Peaxi162Scf00136	16992	DdeI	variant	Locus_22591_Transcript_1/1_Confidence_1.000_Length_520	84	G	C	319	AACCCTATGACCACAGCCTC	TTGCTGATCTCATTTCGCCG
Peaxi162Scf00016	17113	AluI	reference	Locus_9208_Transcript_1/1_Confidence_1.000_Length_1481	1388	T	G	382	TTAAGCGGGCTTTAAGCGTG	TCTCCCATTGTTGTTGCTGC
Peaxi162Scf00154	17131	HaeIII	variant	Locus_11978_Transcript_2/3_Confidence_0.667_Length_1339	689	A	G	308	TCCGCTTCACTAAATGCTGC	TGGAGTTCTCTCAGAGGTGC
Peaxi162Scf01372	17166	RsaI	reference	Locus_2442_Transcript_1/1_Confidence_1.000_Length_2497	418	A	T	382	GCAGTAACCTCACTTGGGTC	CGCACATATAATGGAGGTGTACC
Peaxi162Scf00853	17223	RsaI	reference	Locus_10082_Transcript_3/3_Confidence_0.714_Length_884	725	T	A	390	AATGAGGCGGCAAATCGTTC	GTTGGCTTCAGGCGATGTAG
Peaxi162Scf01227	17273	DdeI	reference	Locus_11361_Transcript_3/4_Confidence_0.667_Length_1778	618	C	T	365	GGGACAGTGGATTTGGAGGG	TGCTCCCATTGTTGTGCATC
Peaxi162Scf01186	17442	RsaI	variant	Locus_5199_Transcript_6/6_Confidence_0.615_Length_3189	1852	T	C	371	CTCGGATGGAGGAGAAGGTC	GTTGGATGGCACCAGAGATG
Peaxi162Scf01260	17463	AluI	variant	Locus_10016_Transcript_1/2_Confidence_0.750_Length_2472	2239	A	T	290	ATGAAGGAACAGGCATTGCG	CTTCAGTCAGTCGTTCGTGC
Peaxi162Scf03976	17702	AluI	reference	Locus_20702_Transcript_1/1_Confidence_1.000_Length_458	266	G	A	290	CCTGGAACTCCTGCAGTAAAG	GGATCTGATTCAGCAGCAGC
Peaxi162Scf01416	17729	Sau3AI	variant	Locus_592_Transcript_2/3_Confidence_0.667_Length_2424	1081	A	T	340	AGGAATATGTGGGCTGTTGC	GTTCTTCCCGAGCATTCCAC
Peaxi162Scf01310	17791	HinfI	variant	Locus_3151_Transcript_1/1_Confidence_1.000_Length_1413	410	C	T	362	ACCTTCGCTCTCACTCAAGG	TTCAGGAGGCCATACAGTCC
Peaxi162Scf00464	17824	DraI	reference	Locus_21061_Transcript_1/1_Confidence_1.000_Length_1322	395	T	A	393	TGAACCTGAGGATCCTCCAC	AAATACCACATCCTGCCTGC
Peaxi162Scf01168	17830	AluI	reference	Locus_19537_Transcript_3/3_Confidence_0.600_Length_2485	2035	T	C	213	TCTGGAGCTGGAGATTTCCC	AATTAGCTCGTATTCGCGGC
Peaxi162Scf01168	17830	SacI	reference	Locus_19537_Transcript_3/3_Confidence_0.600_Length_2485	2035	T	C	213	TCTGGAGCTGGAGATTTCCC	AATTAGCTCGTATTCGCGGC
Peaxi162Scf00316	17869	AluI	variant	Locus_22384_Transcript_1/1_Confidence_1.000_Length_2062	540	C	T	308	TCAGTCTCCCATGGATGAGC	TCCGATGGAGGTTTCAGTGG
Peaxi162Scf00540	17874	HindII	reference	Locus_21148_Transcript_1/1_Confidence_1.000_Length_2076	223	G	A	201	ACGACAGATCAGAGGTAGCG	TTCCTACACGTCTCGACTCG
Peaxi162Scf00540	17874	HpaI	reference	Locus_21148_Transcript_1/1_Confidence_1.000_Length_2076	223	G	A	201	ACGACAGATCAGAGGTAGCG	TTCCTACACGTCTCGACTCG
Peaxi162Scf00248	17946	AluI	variant	Locus_26734_Transcript_1/1_Confidence_1.000_Length_1063	162	C	T	293	GAGCAGCAATAGCAATGAGTTC	CAATTGATGATCCCTTCCTCTCC
Peaxi162Scf00337	18027	ClaI	reference	Locus_5243_Transcript_3/4_Confidence_0.375_Length_2197	1768	C	T	337	TGAGCCAAGGTGCATTCAAG	CTACTGTTGGCAGCCAGAAC
Peaxi162Scf00337	18027	Sau3AI	reference	Locus_5243_Transcript_3/4_Confidence_0.375_Length_2197	1768	C	T	337	TGAGCCAAGGTGCATTCAAG	CTACTGTTGGCAGCCAGAAC
Peaxi162Scf00337	18027	TaqI	reference	Locus_5243_Transcript_3/4_Confidence_0.375_Length_2197	1768	C	T	337	TGAGCCAAGGTGCATTCAAG	CTACTGTTGGCAGCCAGAAC
Peaxi162Scf01310	18042	HinfI	variant	Locus_3151_Transcript_1/1_Confidence_1.000_Length_1413	661	A	G	336	AGACTCATGGGTATGGCTGG	TTCCTCCTCAAGCTTAGCCC
Peaxi162Scf00248	18069	AluI	reference	Locus_26734_Transcript_1/1_Confidence_1.000_Length_1063	39	A	G	367	TCATAGCCATCCACACCCAG	AGGCATGGGAATGCTGATTC
Peaxi162Scf01475	18129	DdeI	reference	Locus_7608_Transcript_1/2_Confidence_0.667_Length_1329	467	C	T	291	TTCCAGAGCTCACTTCAGGG	GAGCAAGGCAATGGAACTCC
Peaxi162Scf03709	18176	TaqI	reference	Locus_5305_Transcript_1/3_Confidence_0.714_Length_1653	1056	G	T	285	TGTCTTGAAAGCTTGGTGGC	CACCCTACCTCTTGCGTTTG
Peaxi162Scf01305	18205	DdeI	variant	Locus_28867_Transcript_1/1_Confidence_1.000_Length_1995	1674	C	A	390	CTCTTCAACGTCCTGGCATG	GTGTGAGGACTGCCATGTTG
Peaxi162Scf00082	18207	HinfI	variant	Locus_17170_Transcript_1/2_Confidence_0.667_Length_2314	850	G	A	203	TCAGCAGAAAGTATGCAGGAC	TGGAATTGTCGCTGCAGAAG
Peaxi162Scf01186	18236	PvuII	variant	Locus_5199_Transcript_6/6_Confidence_0.615_Length_3189	1291	A	C	253	TTGGATGGTGGAGACGAGAC	TGATCATGGTGGTGGTAGGG
Peaxi162Scf01186	18236	RsaI	variant	Locus_5199_Transcript_6/6_Confidence_0.615_Length_3189	1291	A	C	253	TTGGATGGTGGAGACGAGAC	TGATCATGGTGGTGGTAGGG
Peaxi162Scf01186	18378	Sau3AI	variant	Locus_5199_Transcript_6/6_Confidence_0.615_Length_3189	1149	C	A	389	CTGACTATGTGCACCGTGTG	AGGACCGTATCACCTCATCC
Peaxi162Scf00362	18405	AluI	reference	Locus_6868_Transcript_4/6_Confidence_0.667_Length_5759	1026	C	T	347	CCAAAGAAGGCCTTGCTGAG	TTTCCCTAGCAGGTGGTCAG
Peaxi162Scf00648	18607	DdeI	reference	Locus_4515_Transcript_1/1_Confidence_1.000_Length_1778	1669	A	T	328	GTCGGATGCTGCTTCATCTG	TCTTAAGAGGAGAAGGCCGG
Peaxi162Scf01604	18635	Sau3AI	variant	Locus_3067_Transcript_1/4_Confidence_0.667_Length_2770	2068	G	C	359	AACTCCCTTCTCCATCCAGC	AAGGTGGGTAAGAGAGTCGC
Peaxi162Scf01604	18635	TaqI	variant	Locus_3067_Transcript_1/4_Confidence_0.667_Length_2770	2068	G	C	359	AACTCCCTTCTCCATCCAGC	AAGGTGGGTAAGAGAGTCGC
Peaxi162Scf00027	18657	HaeIII	variant	Locus_21281_Transcript_2/2_Confidence_0.500_Length_655	467	A	C	347	CCTCTTCATGAGCAGCGAAC	AAATCGTCCAGCATTGAGGC
Peaxi162Scf01619	18685	AluI	variant	Locus_10875_Transcript_4/4_Confidence_0.700_Length_2313	935	T	A	272	GCACATTACAAATTGCGCCC	TCTCCGCAACACTGAAATGC
Peaxi162Scf01619	18685	PvuII	variant	Locus_10875_Transcript_4/4_Confidence_0.700_Length_2313	935	T	A	272	GCACATTACAAATTGCGCCC	TCTCCGCAACACTGAAATGC
Peaxi162Scf01427	18747	HpaI	reference	Locus_8719_Transcript_2/4_Confidence_0.667_Length_4737	1362	T	C	208	TCGCTTGCTGTACTTGAACG	ACCCTTATTTCCTCTGGGCG
Peaxi162Scf00540	19102	BfrI	reference	Locus_21148_Transcript_1/1_Confidence_1.000_Length_2076	829	T	C	389	CTATGGGCAAGCCGGATTTG	TCTAGACTCCCACAAAGCCC
Peaxi162Scf00853	19114	AluI	variant	Locus_10082_Transcript_3/3_Confidence_0.714_Length_884	442	A	G	279	ACTCTCGAGCGTGATGAGAG	CTTATTGTAGGTGGCTGCCG
Peaxi162Scf00853	19114	PvuII	variant	Locus_10082_Transcript_3/3_Confidence_0.714_Length_884	442	A	G	279	ACTCTCGAGCGTGATGAGAG	CTTATTGTAGGTGGCTGCCG
Peaxi162Scf00404	19191	AluI	variant	Locus_3511_Transcript_1/2_Confidence_0.800_Length_4264	1148	T	C	371	ATGCACTGCTCACCAAATGG	CGCGGGATGATATTGGGTTG
Peaxi162Scf00404	19191	PvuII	variant	Locus_3511_Transcript_1/2_Confidence_0.800_Length_4264	1148	T	C	371	ATGCACTGCTCACCAAATGG	CGCGGGATGATATTGGGTTG
Peaxi162Scf01141	19304	DraI	reference	Locus_31805_Transcript_1/1_Confidence_1.000_Length_464	79	A	T	388	TGCTCAGCAAAGAAGTCATCC	CCCATTGATCTGCCCATGATG
Peaxi162Scf00495	19314	DraI	variant	Locus_10934_Transcript_8/9_Confidence_0.400_Length_1748	1699	A	T	357	AGCCACTTGCAGATCAATGC	TAGGAGAAGCAGGTGAGGTG
Peaxi162Scf00154	19388	HindII	variant	Locus_30463_Transcript_1/1_Confidence_1.000_Length_207	105	G	A	341	AAGCTTGGACAGGAATGCTG	GGTCTTCGGAGCTATGCTTC
Peaxi162Scf00154	19388	HpaI	variant	Locus_30463_Transcript_1/1_Confidence_1.000_Length_207	105	G	A	341	AAGCTTGGACAGGAATGCTG	GGTCTTCGGAGCTATGCTTC
Peaxi162Scf01257	19463	HaeIII	reference	Locus_3504_Transcript_2/3_Confidence_0.714_Length_2185	1885	G	A	274	AGTTGGGAGCAGAGTTCGTG	AGAAGCACAAACCGAAGCTG
Peaxi162Scf01111	19566	HaeIII	variant	Locus_11150_Transcript_2/3_Confidence_0.714_Length_3166	1910	A	G	262	CTATCAGCGTTACTTGCCCG	GCTCACGGCAGATTCTCATG
Peaxi162Scf01111	19566	PvuII	variant	Locus_11150_Transcript_2/3_Confidence_0.714_Length_3166	1910	A	G	262	CTATCAGCGTTACTTGCCCG	GCTCACGGCAGATTCTCATG
Peaxi162Scf00265	19584	DraI	reference	Locus_7627_Transcript_3/3_Confidence_0.714_Length_3857	3808	T	A	350	AAGAATTGCTGCTCAGACCC	TCGACTCTCCTCATGGCATC
Peaxi162Scf01257	19595	Sau3AI	variant	Locus_3504_Transcript_2/3_Confidence_0.714_Length_2185	1753	C	G	213	GGCTGGCTGTTATGATCGTG	GAAGGAACAGTAACGCCACC
Peaxi162Scf00789	19633	Sau3AI	variant	Locus_19923_Transcript_1/1_Confidence_1.000_Length_1562	631	G	A	362	TGGTGGTCGTCTTAGTGACC	GACAAGGAAGGTGGTTCGAC
Peaxi162Scf01257	19640	HaeIII	variant	Locus_3504_Transcript_2/3_Confidence_0.714_Length_2185	1708	A	G	213	GGCTGGCTGTTATGATCGTG	GAAGGAACAGTAACGCCACC
Peaxi162Scf01313	19657	RsaI	reference	Locus_29722_Transcript_1/1_Confidence_1.000_Length_2123	754	A	G	307	GAATTGATCCACCTGCACCC	GTCACAGTTGAAGTGCATGC
Peaxi162Scf01216	19668	AluI	reference	Locus_57331_Transcript_1/1_Confidence_1.000_Length_227	119	A	T	319	TTGCACTTGAGCTGATTGGG	ACCTGACCCGAAGTTACCTG
Peaxi162Scf01216	19668	PvuII	reference	Locus_57331_Transcript_1/1_Confidence_1.000_Length_227	119	A	T	319	TTGCACTTGAGCTGATTGGG	ACCTGACCCGAAGTTACCTG
Peaxi162Scf00699	19780	HaeIII	reference	Locus_4976_Transcript_2/3_Confidence_0.600_Length_4754	4050	C	T	320	TAACAGGTCCAGGTTGGTGG	ACCTGCCACTCATAAGGTGG
Peaxi162Scf01424	19824	HindII	reference	Locus_273_Transcript_2/5_Confidence_0.692_Length_2276	1258	G	A	239	AACCTATTGCTTTCGGCTCG	GGAATTGGAGCTGGAAAGGC
Peaxi162Scf00983	19968	Sau3AI	reference	Locus_2112_Transcript_1/2_Confidence_0.750_Length_4589	2358	A	C	362	CCGTCTCCTGGCAGAAATTG	GTCATCCGTTAAGGTGCCAC
Peaxi162Scf00900	20031	EcoRI	reference	Locus_13818_Transcript_1/1_Confidence_1.000_Length_3265	2156	T	C	375	ACGATACATGGCCACTTTGC	TTGTACTAGGCTTCCACGGC
Peaxi162Scf00900	20031	HinfI	variant	Locus_13818_Transcript_1/1_Confidence_1.000_Length_3265	2156	T	C	375	ACGATACATGGCCACTTTGC	TTGTACTAGGCTTCCACGGC
Peaxi162Scf00847	20068	Sau3AI	variant	Locus_6373_Transcript_1/1_Confidence_1.000_Length_4407	4332	T	C	238	ACTAAACACACACACACACCC	AAACAAGAAGCCAGCCTCC
Peaxi162Scf00169	20208	HinfI	variant	Locus_15242_Transcript_5/6_Confidence_0.600_Length_1500	826	A	G	249	CAACTAGAGCCATCACACGC	CTAGTTGGTGCAACGAGAGC
Peaxi162Scf00815	20313	TaqI	variant	Locus_3974_Transcript_1/4_Confidence_0.714_Length_1156	877	A	G	206	GCTCTCAGTTGCAGACACAG	AAGCTTTGACTGCCTTGCTC
Peaxi162Scf00546	20387	Sau3AI	reference	Locus_19004_Transcript_1/1_Confidence_1.000_Length_2170	1185	C	G	367	CGATGATGGCTAACACACCC	AGGGCATCAGTTCTCCAAGG
Peaxi162Scf00546	20433	DdeI	variant	Locus_19004_Transcript_1/1_Confidence_1.000_Length_2170	1139	C	G	367	CGATGATGGCTAACACACCC	AGGGCATCAGTTCTCCAAGG
Peaxi162Scf01254	20508	HindII	variant	Locus_19132_Transcript_1/1_Confidence_1.000_Length_4140	1749	C	G	388	CAATTCAACAACGCCTTCGC	AAGACCACGTTTCCTTGCAG
Peaxi162Scf01375	20583	DdeI	variant	Locus_62536_Transcript_1/1_Confidence_1.000_Length_485	115	C	T	329	GCAGCCTTAAGTTCTGCCTC	TCCGAAGTGCCCTGGATAAC
Peaxi162Scf01375	20583	HaeIII	reference	Locus_62536_Transcript_1/1_Confidence_1.000_Length_485	115	C	T	329	GCAGCCTTAAGTTCTGCCTC	TCCGAAGTGCCCTGGATAAC
Peaxi162Scf00789	20619	AluI	variant	Locus_19923_Transcript_1/1_Confidence_1.000_Length_1562	145	T	C	366	ACTGAGCTTGTTGTCAACAGG	AAACCAACTTAGTCGCCTGC
Peaxi162Scf01026	20662	Sau3AI	variant	Locus_6485_Transcript_3/4_Confidence_0.667_Length_9470	6357	A	G	361	TCAACCAAATCTTGAAGGGCG	AGGCCCAAAGACATTTCTGC
Peaxi162Scf00426	20700	HaeIII	reference	Locus_25098_Transcript_1/1_Confidence_1.000_Length_2632	1164	G	T	395	TTCACGTGCCTCCAATGTTG	GGTGGACACTGTTTCTTGGC
Peaxi162Scf01026	20731	HindII	variant	Locus_6485_Transcript_3/4_Confidence_0.667_Length_9470	6426	T	A	361	TCAACCAAATCTTGAAGGGCG	AGGCCCAAAGACATTTCTGC
Peaxi162Scf00021	20739	RsaI	variant	Locus_38704_Transcript_1/1_Confidence_1.000_Length_1161	92	G	C	245	ACTTGAAAGGTCATTTCCTCCC	TCTTGGATCTCCTCTTGCAAG
Peaxi162Scf01026	20814	DdeI	reference	Locus_6485_Transcript_3/4_Confidence_0.667_Length_9470	6509	T	A	361	TCAACCAAATCTTGAAGGGCG	AGGCCCAAAGACATTTCTGC
Peaxi162Scf00853	20824	RsaI	reference	Locus_10082_Transcript_3/3_Confidence_0.714_Length_884	59	C	G	260	CAAGCTGACTGTCTTCTGCC	AACACGATATCTGCGCATGC
Peaxi162Scf01257	20862	DdeI	reference	Locus_3504_Transcript_2/3_Confidence_0.714_Length_2185	903	T	C	288	AAGATGTCGCGGATAACAGAC	ATGCCTGGAGGTTTGTTTGG
Peaxi162Scf00647	20885	HinfI	reference	Locus_29953_Transcript_1/2_Confidence_0.750_Length_2780	1943	A	G	272	GGGTGGTGTTGAAGTGGAAG	TGTACCCTGACCCATGATGG
Peaxi162Scf00003	20916	HaeIII	variant	Locus_23377_Transcript_1/1_Confidence_1.000_Length_917	243	T	C	347	CACCAGTGACAACCTTGGAC	TCTGAACCATACCTCTCGGC
Peaxi162Scf01286	20958	ApaI	variant	Locus_8951_Transcript_3/4_Confidence_0.667_Length_3271	2135	T	C	234	CTGTAGCGCTGGAACGTAAC	TGGGCTTCAGAAAGGAGAGG
Peaxi162Scf01286	20958	HaeIII	variant	Locus_8951_Transcript_3/4_Confidence_0.667_Length_3271	2135	T	C	234	CTGTAGCGCTGGAACGTAAC	TGGGCTTCAGAAAGGAGAGG
Peaxi162Scf00156	21211	DdeI	reference	Locus_26641_Transcript_1/2_Confidence_0.750_Length_3337	2276	T	C	297	CCTGAACTTTCCTCAGCTGC	ACAAGCACCATGAAACCAGG
Peaxi162Scf01410	21301	Sau3AI	reference	Locus_50292_Transcript_1/1_Confidence_1.000_Length_914	490	T	C	326	CAACTGAGCGAGTCCAGATTG	GTTCTCCTGTCAGTTAGCCG
Peaxi162Scf01051	21307	HinfI	variant	Locus_16066_Transcript_1/3_Confidence_0.857_Length_2428	769	T	A	254	CTTGGCAGGTCCTGTATTGC	CGAGGGTCCCTGAGAGTTTC
Peaxi162Scf01142	21349	DdeI	variant	Locus_9000_Transcript_1/1_Confidence_1.000_Length_2157	1030	C	G	377	CCTCGTTACACCTCTGTAAATGG	TTCGGTGGAGAAACGGAGAC
Peaxi162Scf01896	21475	AluI	variant	Locus_28437_Transcript_2/3_Confidence_0.714_Length_1281	506	T	A	199	GCTGGATGAGATTGGTGTGG	CATACCTAGGGTGTGCAACAG
Peaxi162Scf00549	21693	HinfI	variant	Locus_5968_Transcript_1/1_Confidence_1.000_Length_2458	1305	T	A	386	ACGGTTCTGCCTCCCTATTC	CTGGTTGATACGGTTGGTGC
Peaxi162Scf00025	21705	Sau3AI	variant	Locus_3608_Transcript_1/1_Confidence_1.000_Length_3377	767	C	A	394	CCAAACAGAAGACATCCGGC	GCCGAAAGCTCAGATCTTGG
Peaxi162Scf00461	21705	ClaI	reference	Locus_7707_Transcript_1/1_Confidence_1.000_Length_1566	848	A	G	353	CAACCTTCCCATCGGTGTTC	ATGAAATGACCGGCCATTGG
Peaxi162Scf00461	21705	HinfI	reference	Locus_7707_Transcript_1/1_Confidence_1.000_Length_1566	848	A	G	353	CAACCTTCCCATCGGTGTTC	ATGAAATGACCGGCCATTGG
Peaxi162Scf00461	21705	TaqI	reference	Locus_7707_Transcript_1/1_Confidence_1.000_Length_1566	848	A	G	353	CAACCTTCCCATCGGTGTTC	ATGAAATGACCGGCCATTGG
Peaxi162Scf01622	21718	AluI	variant	Locus_61723_Transcript_1/1_Confidence_1.000_Length_452	186	A	G	396	TTTCAACCAGCAAGAGCAGC	TTCCTATCATGGAAGCCGCC
Peaxi162Scf00528	21952	AluI	variant	Locus_12662_Transcript_4/6_Confidence_0.625_Length_3239	538	T	C	349	TCCCGTACAAGATCCACCTG	AAGTCGTCAGCATGACCCTC
Peaxi162Scf00528	21952	DraI	reference	Locus_12662_Transcript_4/6_Confidence_0.625_Length_3239	538	T	C	349	TCCCGTACAAGATCCACCTG	AAGTCGTCAGCATGACCCTC
Peaxi162Scf01313	21963	HinfI	variant	Locus_29722_Transcript_1/1_Confidence_1.000_Length_2123	560	C	A	389	GCATTAGCACACCTTCAAAGTC	ACCGTCCATGGAAATTGTGG
Peaxi162Scf00461	21999	DdeI	variant	Locus_7707_Transcript_1/1_Confidence_1.000_Length_1566	554	C	T	287	CTCAAACCTAAACCACCCGG	CTTGCTTCCAGGAATCCGTG
Peaxi162Scf00583	22020	RsaI	variant	Locus_46140_Transcript_1/1_Confidence_1.000_Length_266	55	T	C	235	TTTGTCAGCAGGAAGTTGCC	TGTGCGTATGAAGCAAGCTG
Peaxi162Scf01274	22025	PvuII	reference	Locus_32881_Transcript_1/1_Confidence_1.000_Length_396	355	G	C	398	CCGTTGTTTATGGAGGCTCAG	GGCCTCGAGTTTATGAACTGG
Peaxi162Scf01274	22025	TaqI	variant	Locus_32881_Transcript_1/1_Confidence_1.000_Length_396	355	G	C	398	CCGTTGTTTATGGAGGCTCAG	GGCCTCGAGTTTATGAACTGG
Peaxi162Scf00167	22094	HinfI	variant	Locus_23437_Transcript_1/1_Confidence_1.000_Length_1664	1058	T	C	391	GCTGCACATCTAGCTCGTTC	CTTACTAGCACCATCGCAGC
Peaxi162Scf00025	22111	RsaI	variant	Locus_3608_Transcript_1/1_Confidence_1.000_Length_3377	361	C	A	369	CCAAGATCTGAGCTTTCGGC	GCCCTTATTCCTTGCTTGGG
Peaxi162Scf00647	22183	HinfI	variant	Locus_29953_Transcript_1/2_Confidence_0.750_Length_2780	2251	C	G	346	GGTGTGATGCCCGGTTTAG	GTCAGCTTTGGCGGAGTTAG
Peaxi162Scf00684	22183	RsaI	reference	Locus_18831_Transcript_1/1_Confidence_1.000_Length_1932	1618	T	G	293	CTTGGAGAAAGGAGGCTTGC	GGAGAGAAAGAGCGAAAGGC
Peaxi162Scf00324	22222	RsaI	reference	Locus_413_Transcript_3/4_Confidence_0.714_Length_3454	1851	T	C	301	GGCTGTTCATGATGGTGTGG	GCATAGAGCACTTACGCGAC
Peaxi162Scf01622	22243	AluI	reference	Locus_6686_Transcript_5/6_Confidence_0.688_Length_3367	161	C	T	272	TTGTAGGAGGTGAGAAGGGC	CGCAGTCGCACTTCTATCTTC
Peaxi162Scf01622	22243	Sau3AI	variant	Locus_6686_Transcript_5/6_Confidence_0.688_Length_3367	161	C	T	272	TTGTAGGAGGTGAGAAGGGC	CGCAGTCGCACTTCTATCTTC
Peaxi162Scf00461	22254	HindII	variant	Locus_7707_Transcript_1/1_Confidence_1.000_Length_1566	299	A	G	226	CACGGATTCCTGGAAGCAAG	AGACTGGGAGGAAGTGGAAC
Peaxi162Scf01212	22333	HinfI	variant	Locus_7588_Transcript_1/1_Confidence_1.000_Length_2249	1646	G	T	296	CTATTCCTCGCTTGTGGCTG	ACTCCTCTCGAGCACAACTC
Peaxi162Scf12724	22345	HaeIII	reference	Locus_6531_Transcript_2/2_Confidence_0.800_Length_1798	1289	C	T	338	TGGTTTGAAAGGGCCAATGG	TCGGCAACCCTTAAACTTGC
Peaxi162Scf01131	22393	DdeI	variant	Locus_6988_Transcript_1/2_Confidence_0.750_Length_2688	1570	A	C	353	ACTCTGAGCTTGGGACAGAC	AACCTGACAATTCACTGCCC
Peaxi162Scf02035	22435	HinfI	reference	Locus_13248_Transcript_1/4_Confidence_0.625_Length_3674	2804	T	C	394	GGAAGAAGCTTGCCCTGATG	CAGCATGGTGGTGGGAAAG
Peaxi162Scf01313	22463	AluI	reference	Locus_29722_Transcript_1/1_Confidence_1.000_Length_2123	362	G	A	241	AAACCAGGTTCAACGGACTC	GTATGAGCTGCGTTGCTTTG
Peaxi162Scf00782	22476	DdeI	reference	Locus_25103_Transcript_2/2_Confidence_0.667_Length_3653	1714	G	A	384	AACTGCATCAGAAGCAGCAC	TCCACTGGCCTAGTAATGCC
Peaxi162Scf00130	22551	RsaI	variant	Locus_12551_Transcript_3/5_Confidence_0.556_Length_4893	605	T	G	269	AGCCTGTCCCTTTCCTTCTC	GGGACTTGCCACTGTGAAAG
Peaxi162Scf00167	22656	HpaI	reference	Locus_23437_Transcript_1/1_Confidence_1.000_Length_1664	576	T	C	358	AGCCTTGAAACATGCATTTGC	ACAGCATTTCGATCGCTGTC
Peaxi162Scf00386	22741	AluI	reference	Locus_1056_Transcript_1/2_Confidence_0.750_Length_2778	563	T	C	365	GAGCGACCCTATCCTTCTCC	GATTGATCAAGAGCGCGAGG
Peaxi162Scf00386	22741	SacI	reference	Locus_1056_Transcript_1/2_Confidence_0.750_Length_2778	563	T	C	365	GAGCGACCCTATCCTTCTCC	GATTGATCAAGAGCGCGAGG
Peaxi162Scf01410	22793	DdeI	variant	Locus_1447_Transcript_1/4_Confidence_0.625_Length_1435	1260	G	A	323	CTACCGGAAACTGCAGTAGC	GTTAGGCGAGCAAAGACAGG
Peaxi162Scf01212	22814	TaqI	variant	Locus_7588_Transcript_1/1_Confidence_1.000_Length_2249	2127	A	G	340	AGTGTTTGCGGTCACATCAC	GGACCTTCCACCATTGCATC
Peaxi162Scf01051	22870	HinfI	reference	Locus_16066_Transcript_1/3_Confidence_0.857_Length_2428	1682	T	C	282	CACGGCTTCAGCTTAGCTTG	AAGGCGACAAACCTTATCGC
Peaxi162Scf01051	22870	Sau3AI	variant	Locus_16066_Transcript_1/3_Confidence_0.857_Length_2428	1682	T	C	282	CACGGCTTCAGCTTAGCTTG	AAGGCGACAAACCTTATCGC
Peaxi162Scf00661	22894	HinfI	variant	Locus_30287_Transcript_1/1_Confidence_1.000_Length_2509	723	A	G	350	GAACTCTGGCGCCAAGTAAC	GTGGCATTAAGAGGCTGGTG
Peaxi162Scf00167	23015	RsaI	variant	Locus_23437_Transcript_1/1_Confidence_1.000_Length_1664	348	C	T	376	TGTGGACAGCGATCGAAATG	CATTGCTCCTCCACTTGCAC
Peaxi162Scf00339	23026	Sau3AI	variant	Locus_34755_Transcript_1/1_Confidence_1.000_Length_1041	74	T	A	304	ACCAGAGGCTTGTGAAGGAG	CCACAGGAAGTAGGACAGGG
Peaxi162Scf00339	23026	Sau3AI	variant	Locus_44095_Transcript_1/1_Confidence_1.000_Length_205	132	T	A	304	ACCAGAGGCTTGTGAAGGAG	CCACAGGAAGTAGGACAGGG
Peaxi162Scf00274	23194	AluI	variant	Locus_21605_Transcript_1/1_Confidence_1.000_Length_1679	1436	A	C	230	AACTACACCGCCTTGGAGAG	GGATACCGATGTCAGCAACG
Peaxi162Scf01026	23213	TaqI	reference	Locus_6485_Transcript_3/4_Confidence_0.667_Length_9470	8908	G	A	224	TCCTTCTCACGTCTTAGGGC	TGATCGCAATGCCAAAGAGG
Peaxi162Scf00263	23246	RsaI	variant	Locus_15250_Transcript_1/2_Confidence_0.750_Length_2310	2018	G	A	358	GGGTTCTGTTCCTTTGGTGC	ACAACCTCCTAGCCGTAACC
Peaxi162Scf00546	23306	TaqI	variant	Locus_27370_Transcript_1/1_Confidence_1.000_Length_1230	418	C	T	234	CTTGTTGGAGGCCAATAGCG	TTCCATGTTGTACTGCAGCG
Peaxi162Scf00339	23317	DraI	variant	Locus_34755_Transcript_1/1_Confidence_1.000_Length_1041	365	C	T	330	CCCTGTCCTACTTCCTGTGG	TGTGTGGGCAATACGTAACAC
Peaxi162Scf03028	23395	HinfI	variant	Locus_8151_Transcript_3/4_Confidence_0.700_Length_2560	2503	A	G	342	GAGGATGCATGCCATAGTGC	GTTGGGAGGCAGAGCATAAC
Peaxi162Scf03028	23395	RsaI	reference	Locus_8151_Transcript_3/4_Confidence_0.700_Length_2560	2503	A	G	342	GAGGATGCATGCCATAGTGC	GTTGGGAGGCAGAGCATAAC
Peaxi162Scf01560	23466	DdeI	variant	Locus_23390_Transcript_1/1_Confidence_1.000_Length_355	296	T	C	383	GTGACTGGATGGCCAAACTG	TCTACATGGCAGTGAGGTGG
Peaxi162Scf00228	23500	AluI	reference	Locus_4675_Transcript_1/1_Confidence_1.000_Length_5843	5245	A	G	250	ACAAGGCAGCAACAGTTACC	CAACAGAGGCTGATGTGGAC
Peaxi162Scf00228	23500	PvuII	reference	Locus_4675_Transcript_1/1_Confidence_1.000_Length_5843	5245	A	G	250	ACAAGGCAGCAACAGTTACC	CAACAGAGGCTGATGTGGAC
Peaxi162Scf00782	23639	HaeIII	reference	Locus_25103_Transcript_2/2_Confidence_0.667_Length_3653	2248	C	A	281	TGTTTCTTGCATGTCGAGCC	TCCTCAACATCAGTGGCCTC
Peaxi162Scf00661	23647	EcoRI	variant	Locus_30287_Transcript_1/1_Confidence_1.000_Length_2509	1476	T	C	217	AGCTCAAATGATGGCAACCC	GTGACTATGGCACCAGTTGG
Peaxi162Scf00661	23647	TaqI	variant	Locus_30287_Transcript_1/1_Confidence_1.000_Length_2509	1476	T	C	217	AGCTCAAATGATGGCAACCC	GTGACTATGGCACCAGTTGG
Peaxi162Scf00920	23771	TaqI	reference	Locus_12891_Transcript_5/5_Confidence_0.455_Length_1869	923	C	T	385	TGCAGTTGCCAAGAAGTTCC	CAGTGGAATCCAAAGGGCAC
Peaxi162Scf00452	23828	AluI	variant	Locus_31403_Transcript_1/1_Confidence_1.000_Length_1756	637	A	T	375	ACACAGCTGGACCAGAGAAG	AAACTCCTCCACGGTCTTCC
Peaxi162Scf00452	23828	PvuII	variant	Locus_31403_Transcript_1/1_Confidence_1.000_Length_1756	637	A	T	375	ACACAGCTGGACCAGAGAAG	AAACTCCTCCACGGTCTTCC
Peaxi162Scf00920	23829	HindII	variant	Locus_12891_Transcript_5/5_Confidence_0.455_Length_1869	865	G	C	385	TGCAGTTGCCAAGAAGTTCC	CAGTGGAATCCAAAGGGCAC
Peaxi162Scf01896	23882	HindII	variant	Locus_1803_Transcript_1/1_Confidence_1.000_Length_2069	1466	G	A	232	GGTAGCATCAACAAGCCGAG	GCGGGATCAAAGTGGACATC
Peaxi162Scf00353	23930	DdeI	variant	Locus_41227_Transcript_1/1_Confidence_1.000_Length_829	581	C	A	209	CATCTTCAAGTTCCGGCGAG	CATCTAAACCGCCGTTACCG
Peaxi162Scf00920	23957	DdeI	reference	Locus_12891_Transcript_5/5_Confidence_0.455_Length_1869	737	C	T	338	ACTTCGGACGATGAGTACCC	AAGTGGATCTCAGCAGACCC
Peaxi162Scf00953	24074	Sau3AI	reference	Locus_57521_Transcript_1/1_Confidence_1.000_Length_581	491	C	A	351	GGACGTTGTCATCATTCAAAGC	TGATGCAGCCAATGTCACAC
Peaxi162Scf00183	24187	Sau3AI	variant	Locus_9940_Transcript_6/7_Confidence_0.667_Length_6480	3157	T	G	346	TGGAGGAGGCTTCAGGAAAG	CCGCAAGCTTCCGTATACAC
Peaxi162Scf01086	24188	TaqI	reference	Locus_17627_Transcript_1/1_Confidence_1.000_Length_876	503	A	G	293	TTTCTTTGGGTTGTGGCTCG	AGGCCAAACTCCTAGGAAGC
Peaxi162Scf04040	24368	ClaI	reference	Locus_23598_Transcript_1/1_Confidence_1.000_Length_1513	774	G	A	374	TAGAAGGATATGGACCGCGG	ACCGTTCGTGACTACCTCG
Peaxi162Scf04040	24368	Sau3AI	reference	Locus_23598_Transcript_1/1_Confidence_1.000_Length_1513	774	G	A	374	TAGAAGGATATGGACCGCGG	ACCGTTCGTGACTACCTCG
Peaxi162Scf04040	24368	TaqI	reference	Locus_23598_Transcript_1/1_Confidence_1.000_Length_1513	774	G	A	374	TAGAAGGATATGGACCGCGG	ACCGTTCGTGACTACCTCG
Peaxi162Scf00956	24415	AluI	reference	Locus_20661_Transcript_1/1_Confidence_1.000_Length_2939	1883	T	A	221	TTCTTCACAACGCACAGTGG	GGAGGCCTAGCTGGTGATAG
Peaxi162Scf00426	24454	HinfI	variant	Locus_2498_Transcript_7/10_Confidence_0.500_Length_2670	562	C	T	379	CCCAAGCTTCGATCCATGTG	TATAGCCGGCCCTTGCTTAG
Peaxi162Scf00661	24472	DdeI	reference	Locus_30287_Transcript_1/1_Confidence_1.000_Length_2509	2301	C	A	334	GCCTGTCTTTGTAAGGAGCC	CCATGTGCAACCACCATAATTC
Peaxi162Scf01447	24564	AluI	reference	Locus_1862_Transcript_1/2_Confidence_0.750_Length_3138	1028	C	T	221	CCAGGTAAATCCCAAGGCTC	GATGGCTGTACTTCCTGGAG
Peaxi162Scf01826	24586	HpaI	variant	Locus_2277_Transcript_1/2_Confidence_0.750_Length_1794	1603	C	T	253	CCCTATCCTTGGCATCCTCC	CAAGGTTCAAGCTGGGCTAC
Peaxi162Scf00140	24590	HindII	reference	Locus_35241_Transcript_1/1_Confidence_1.000_Length_449	132	C	A	374	GGGCCTCTTTGTTTCGCTAG	CTTAGCAGCTCAGTGGCTTC
Peaxi162Scf00263	24685	HindII	reference	Locus_15250_Transcript_1/2_Confidence_0.750_Length_2310	579	A	C	392	ACCTGGGTGTAGCATAGTCG	GTGTGATGGCACCTTAGCAG
Peaxi162Scf00263	24685	HpaI	reference	Locus_15250_Transcript_1/2_Confidence_0.750_Length_2310	579	A	C	392	ACCTGGGTGTAGCATAGTCG	GTGTGATGGCACCTTAGCAG
Peaxi162Scf00994	24770	HinfI	reference	Locus_16383_Transcript_4/5_Confidence_0.692_Length_3373	1834	G	A	343	CGGGTCTTTGTCCCACATTG	TGCCATTTCAGAGCAGGTTG
Peaxi162Scf00426	24792	Sau3AI	variant	Locus_2498_Transcript_7/10_Confidence_0.500_Length_2670	685	G	A	308	TGTCCATCACCCATGAGTCC	AGTCTCCGTGAAGGTGTAGC
Peaxi162Scf00549	24920	DdeI	reference	Locus_14264_Transcript_4/4_Confidence_0.667_Length_3172	33	G	T	304	AAACCTCTACTCGCTCCCAG	GACGATGCTGCTCCTTCAAG
Peaxi162Scf00125	25045	DdeI	variant	Locus_34372_Transcript_1/1_Confidence_1.000_Length_1171	369	G	T	262	GCAGTTCCCTAACACACCAG	TGTCCTCAGCGACCAGTTAG
Peaxi162Scf00797	25098	DdeI	variant	Locus_15147_Transcript_1/1_Confidence_1.000_Length_1723	181	G	A	270	CCGGCCTTGAAATTATGTTTGC	TTCACCAGCTGAAAGGCAAC
Peaxi162Scf00120	25128	BbrPI	reference	Locus_17008_Transcript_1/2_Confidence_0.600_Length_609	457	G	A	337	CCTCCATCCATTCTTGCTGC	CCAGAGTGATACCAGCCTCC
Peaxi162Scf00549	25196	DdeI	reference	Locus_14264_Transcript_4/4_Confidence_0.667_Length_3172	309	T	A	381	CTTGAAGGAGCAGCATCGTC	TGAGAGTCCCAACAGTGGTC
Peaxi162Scf00549	25196	RsaI	reference	Locus_14264_Transcript_4/4_Confidence_0.667_Length_3172	309	T	A	381	CTTGAAGGAGCAGCATCGTC	TGAGAGTCCCAACAGTGGTC
Peaxi162Scf01625	25348	AluI	variant	Locus_734_Transcript_4/4_Confidence_0.667_Length_3530	2393	G	A	330	CGTGCTAACCCTTGATGAGC	TCCAGAGGTCATTCGAAGCC
Peaxi162Scf00426	25381	Sau3AI	variant	Locus_2498_Transcript_7/10_Confidence_0.500_Length_2670	2096	G	A	285	CTTGCCAGTTGGGTCTTTGG	ATTGCCGACTGCTAGGTCTC
Peaxi162Scf00778	25419	RsaI	reference	Locus_49569_Transcript_1/1_Confidence_1.000_Length_258	89	G	T	325	TGTCCTGTTGGAAGTTGAGC	GCTTCTGTTTCAAGTGCAGC
Peaxi162Scf00907	25538	DraI	reference	Locus_5154_Transcript_2/3_Confidence_0.667_Length_2422	2353	G	C	399	TCAACAATGTAGCTGATGTTGC	AGAGTCTTGTGCATTCCGTAAG
Peaxi162Scf00301	25539	RsaI	variant	Locus_39139_Transcript_1/1_Confidence_1.000_Length_429	288	G	T	352	AAATCATGTGCTGCACCCTG	TCAGACCTTGCACAATTGGC
Peaxi162Scf00156	25608	HaeIII	reference	Locus_30194_Transcript_1/1_Confidence_1.000_Length_1930	503	G	A	213	AGAACTCTTGGCAAGAAGGC	AAGAAGTCACCCTCAGGAGC
Peaxi162Scf00780	25696	BbrPI	variant	Locus_3894_Transcript_3/5_Confidence_0.636_Length_2680	1561	T	G	205	TTGCATCATGCTTCGTGGAC	GGCAAGGGCTCTCTATAGGG
Peaxi162Scf01172	25794	Sau3AI	variant	Locus_14997_Transcript_2/3_Confidence_0.714_Length_3552	726	A	G	370	GGCTAATGACTTGAAGGCCC	TCCAGTCTTCCAACCTGCTC
Peaxi162Scf17813	25840	RsaI	variant	Locus_31482_Transcript_1/2_Confidence_0.800_Length_535	203	C	T	202	CTCCTTCCACTTTCTCTGCAC	GGACTTTGAAAGGAGATGACAATC
Peaxi162Scf00426	25865	TaqI	variant	Locus_2498_Transcript_7/10_Confidence_0.500_Length_2670	1612	T	G	327	CTTTACACAAATTGCCGGCC	AGGATTCTGCTTGTCGTTGC
Peaxi162Scf00074	25896	AluI	variant	Locus_35760_Transcript_1/2_Confidence_0.750_Length_2436	1072	A	G	297	CTAGTGCAAACCAGACCTGC	GCAATCGATACAGGCTGTGG
Peaxi162Scf00740	25977	AluI	variant	Locus_7478_Transcript_1/1_Confidence_1.000_Length_2517	129	T	A	266	GGCAGGCAAAGTTGTAATGC	ACATGAGCATTGGCACGAC
Peaxi162Scf00362	26055	TaqI	variant	Locus_6868_Transcript_4/6_Confidence_0.667_Length_5759	1250	T	C	346	ACTCAACAAGGTTCTTGCGC	CCAGCACACGTAAGATGAGC
Peaxi162Scf00907	26258	TaqI	reference	Locus_5154_Transcript_2/3_Confidence_0.667_Length_2422	1766	G	A	277	TTCATTGACAGCCCTGTTGC	GACGATTCGGTTGCCAGTAC
Peaxi162Scf01081	26369	RsaI	reference	Locus_1707_Transcript_1/1_Confidence_1.000_Length_668	226	C	G	372	GGCTTCTATGGTGGTTGGTG	TTCTCGATTTACCGCGCATC
Peaxi162Scf00907	26509	TaqI	reference	Locus_5154_Transcript_2/3_Confidence_0.667_Length_2422	1661	C	T	399	GTACTGGCAACCGAATCGTC	TGGAGTTGACCAGATGACCC
Peaxi162Scf00391	26516	HinfI	reference	Locus_835_Transcript_1/1_Confidence_1.000_Length_5083	4333	A	C	278	ATCCATTGCAATCACGAGGC	TCCTCCAGCCCATTATGAGG
Peaxi162Scf00140	26553	AluI	variant	Locus_13553_Transcript_1/2_Confidence_0.667_Length_1074	856	C	A	335	GGGAAAGGGAGAGAGAGCTC	ATAGCTGGTGAAGAGGCTCC
Peaxi162Scf00140	26553	HaeIII	reference	Locus_13553_Transcript_1/2_Confidence_0.667_Length_1074	856	C	A	335	GGGAAAGGGAGAGAGAGCTC	ATAGCTGGTGAAGAGGCTCC
Peaxi162Scf01623	26577	HinfI	variant	Locus_17856_Transcript_3/3_Confidence_0.667_Length_1577	806	A	G	280	GCTTCAGCAGACACATGAGG	CAATGTGCGGAACTCTGGAC
Peaxi162Scf01444	26721	AluI	variant	Locus_16490_Transcript_2/2_Confidence_1.000_Length_639	281	A	G	367	TGTGCCACATAAATTGGGATGG	CGTACATGCGTTGAAGGAGG
Peaxi162Scf01444	26721	DdeI	variant	Locus_16490_Transcript_2/2_Confidence_1.000_Length_639	281	A	G	367	TGTGCCACATAAATTGGGATGG	CGTACATGCGTTGAAGGAGG
Peaxi162Scf11003	26844	DdeI	variant	Locus_16805_Transcript_2/3_Confidence_0.667_Length_1729	1433	C	T	362	GGGACATTATTGCCAGGGAG	CCGTTATGACACCATGGTCC
Peaxi162Scf11003	26896	BfrI	variant	Locus_16805_Transcript_2/3_Confidence_0.667_Length_1729	1485	A	G	262	CTCCTGAGCCATTGTCCAAG	CCGTTATGACACCATGGTCC
Peaxi162Scf11003	26896	Sau3AI	variant	Locus_16805_Transcript_2/3_Confidence_0.667_Length_1729	1485	A	G	262	CTCCTGAGCCATTGTCCAAG	CCGTTATGACACCATGGTCC
Peaxi162Scf00013	26905	TaqI	reference	Locus_50598_Transcript_1/1_Confidence_1.000_Length_319	218	C	G	309	GGATGCCAAGGTGACACAAG	TTTGCCAGGTTCTAGGGAGG
Peaxi162Scf00186	26945	RsaI	reference	Locus_14719_Transcript_2/3_Confidence_0.571_Length_1275	602	T	G	291	GCTTCAATCACACCCGACAG	GATGGTTTCGATCGGTGAGC
Peaxi162Scf12724	27033	DdeI	variant	Locus_7725_Transcript_1/3_Confidence_0.714_Length_1232	1146	A	G	201	TGGAAGAGGAAGAGCAAGGG	GCAAAGCACGTTGTGTTCTG
Peaxi162Scf01133	27176	Sau3AI	variant	Locus_31556_Transcript_1/1_Confidence_1.000_Length_1799	341	T	A	281	AAAGAGTTTGAGGCAACAGGG	GCTGCAAGCACACACTAGG
Peaxi162Scf00192	27236	DdeI	reference	Locus_9761_Transcript_1/1_Confidence_1.000_Length_2758	1172	T	C	327	GTTGGGAATAGCAAGGCTGG	TGGCCACAATAACAGCACAC
Peaxi162Scf00464	27249	HaeIII	variant	Locus_31750_Transcript_1/1_Confidence_1.000_Length_565	262	C	G	368	GTCCGAATAGGCTGCGAATC	TGGAGACTGTGGAGATCACC
Peaxi162Scf00040	27343	Sau3AI	reference	Locus_986_Transcript_1/5_Confidence_0.636_Length_2922	183	A	G	378	ATTCAGGCAACGAATACCGC	TACGCTTCACCCATCTTCCC
Peaxi162Scf00436	27477	AluI	variant	Locus_7957_Transcript_1/1_Confidence_1.000_Length_1653	1023	C	T	216	ACCTGTGTCCATGACTTGGG	CGACACCATGTTGGCCATAG
Peaxi162Scf00301	27500	HinfI	variant	Locus_52678_Transcript_1/1_Confidence_1.000_Length_313	254	A	G	392	GATGCCAAGAGGTGCTCATG	ACCACCCTCTTCTGCTAACC
Peaxi162Scf00301	27500	TaqI	variant	Locus_52678_Transcript_1/1_Confidence_1.000_Length_313	254	A	G	392	GATGCCAAGAGGTGCTCATG	ACCACCCTCTTCTGCTAACC
Peaxi162Scf01468	27591	RsaI	reference	Locus_7867_Transcript_4/7_Confidence_0.562_Length_4026	2451	G	A	343	TAAGCTAGCCTCGACACCAC	GCCCATACCCGCTGTTTAAC
Peaxi162Scf00005	27598	DdeI	reference	Locus_39533_Transcript_1/1_Confidence_1.000_Length_1196	987	T	A	257	TGTCACTGCAGAAATGTGCC	AATTAAATCCTCCGCCTGGC
Peaxi162Scf00209	27626	AluI	reference	Locus_10757_Transcript_1/1_Confidence_1.000_Length_1341	444	C	G	374	GGAACTCAGACATGAACGCC	TCCTGCTCTTCATGACAGGC
Peaxi162Scf00209	27626	SacI	reference	Locus_10757_Transcript_1/1_Confidence_1.000_Length_1341	444	C	G	374	GGAACTCAGACATGAACGCC	TCCTGCTCTTCATGACAGGC
Peaxi162Scf00529	27645	Sau3AI	variant	Locus_1974_Transcript_3/3_Confidence_0.600_Length_2560	1241	G	A	312	GGAGTCCAGGGTCTCAGTTG	TGGTACCCAGTATTGCTCGG
Peaxi162Scf00722	27688	HaeIII	reference	Locus_17399_Transcript_2/5_Confidence_0.615_Length_2269	110	C	T	394	GCAGACTGGTCCACAATTGG	AGGTGACAGGTATTCGGTGG
Peaxi162Scf01444	27696	RsaI	reference	Locus_57862_Transcript_1/1_Confidence_1.000_Length_295	222	G	A	386	GGAAGAAGAATTGAAGGGAGGG	TCAAGCAGTTCCTTAGCTGAC
Peaxi162Scf00529	27702	DdeI	variant	Locus_1974_Transcript_3/3_Confidence_0.600_Length_2560	1298	T	C	312	GGAGTCCAGGGTCTCAGTTG	TGGTACCCAGTATTGCTCGG
Peaxi162Scf01356	27735	HinfI	variant	Locus_3002_Transcript_1/2_Confidence_0.667_Length_1877	134	A	G	299	CATAGGAACCCACATGCAAGG	TCACTAGCCGAGCATCAGAG
Peaxi162Scf00740	27769	DdeI	variant	Locus_21370_Transcript_2/2_Confidence_0.667_Length_3215	689	A	T	319	ATGGTTGAATGTGCATCCCG	ACACGCTTTGTTCTACCTGC
Peaxi162Scf00436	27864	HinfI	variant	Locus_7957_Transcript_1/1_Confidence_1.000_Length_1653	636	C	T	280	GTTCGTGCCGTGGATCTTTG	GGTTGTAATACGCCACACCC
Peaxi162Scf00252	27869	DdeI	variant	Locus_71202_Transcript_1/1_Confidence_1.000_Length_299	129	A	T	292	CCAAGATCCAGTTGTCAGCC	TCCGTCTGGTCATCATTCCC
Peaxi162Scf00009	27897	DraI	reference	Locus_19182_Transcript_1/2_Confidence_0.750_Length_3562	2174	A	G	397	ACAGGAAATGCTGCTCGTTC	CCTGATGTTTCAAGGTGGCC
Peaxi162Scf00788	27927	HinfI	variant	Locus_6023_Transcript_2/2_Confidence_0.667_Length_1190	354	G	C	391	TGCTTTGTCTATCCCTTGGAAC	GCCACAACCGATCTCACTTG
Peaxi162Scf00442	27942	HaeIII	reference	Locus_12259_Transcript_2/3_Confidence_0.667_Length_2504	444	C	T	369	ATCACCAGAGCAGGTATGGG	ATGGCGTGCAACACAACTAG
Peaxi162Scf00274	27944	Sau3AI	reference	Locus_10182_Transcript_1/1_Confidence_1.000_Length_3021	639	T	C	398	CTGCGGTTGTAAGAGTGAGC	CTCCAGTCTGATCGCAATGC
Peaxi162Scf01221	27976	Sau3AI	reference	Locus_45725_Transcript_1/1_Confidence_1.000_Length_353	108	T	C	301	TGATCACTAGCACCACCACC	ACAGCGGCCTTTGTTACTTG
Peaxi162Scf00886	28077	AluI	variant	Locus_23249_Transcript_1/1_Confidence_1.000_Length_1682	1131	A	G	285	TTCTCCTACTGAAGGCCACC	TAGACCAGGATGGGACGTTG
Peaxi162Scf00886	28077	HindII	reference	Locus_23249_Transcript_1/1_Confidence_1.000_Length_1682	1131	A	G	285	TTCTCCTACTGAAGGCCACC	TAGACCAGGATGGGACGTTG
Peaxi162Scf00994	28087	AluI	variant	Locus_16383_Transcript_4/5_Confidence_0.692_Length_3373	2389	G	A	395	GCAACCACAGCATCTCTCC	CCTGAAGCTCATCCAACCAC
Peaxi162Scf01131	28087	ClaI	variant	Locus_6988_Transcript_1/2_Confidence_0.750_Length_2688	375	C	G	338	CTGCCAATCTGTTGCCTCAG	TGTGCAATTTCACTCAGACGG
Peaxi162Scf01131	28087	TaqI	variant	Locus_6988_Transcript_1/2_Confidence_0.750_Length_2688	375	C	G	338	CTGCCAATCTGTTGCCTCAG	TGTGCAATTTCACTCAGACGG
Peaxi162Scf00252	28124	HaeIII	variant	Locus_5816_Transcript_5/7_Confidence_0.533_Length_3658	723	T	G	374	CGCAAGTTTGACACAAGATCC	ACTATATCCACTGCCAGGCC
Peaxi162Scf02113	28172	Sau3AI	reference	Locus_21930_Transcript_1/1_Confidence_1.000_Length_2062	1881	C	A	262	TTATCAGTCGTCACCCTGGG	AAGCTCGTTGTTTGACCAGG
Peaxi162Scf00562	28287	EcoRI	reference	Locus_395_Transcript_6/9_Confidence_0.591_Length_1529	706	G	A	374	AATGGTGCATCTGTTCAGGC	ATCTGAGGCCAGTGCTAAGG
Peaxi162Scf00562	28289	EcoRI	reference	Locus_395_Transcript_6/9_Confidence_0.591_Length_1529	708	A	C	374	AATGGTGCATCTGTTCAGGC	ATCTGAGGCCAGTGCTAAGG
Peaxi162Scf00684	28304	Sau3AI	variant	Locus_9862_Transcript_2/2_Confidence_0.667_Length_6175	294	T	G	279	AATGCATGCCCTTCTGTTGC	AGCCAACAAGTTGAAGCAGG
Peaxi162Scf00926	28322	EcoRI	reference	Locus_2430_Transcript_3/4_Confidence_0.700_Length_5991	378	C	T	210	ACTGTTCCTTCTTTCGCCTC	CTCTTTGGCTTCTTGGGTCC
Peaxi162Scf00016	28324	TaqI	variant	Locus_2522_Transcript_1/5_Confidence_0.667_Length_1627	896	T	G	315	TTTGTCAGTGCATAGGAGCG	CAGTGCATTGGGTGAGGATG
Peaxi162Scf00970	28368	TaqI	variant	Locus_4373_Transcript_1/1_Confidence_1.000_Length_3977	3761	A	G	364	TTGTGCCACCCAACTCAATG	CTTCGCATGAATCGCAAGTG
Peaxi162Scf00855	28384	HinfI	variant	Locus_4598_Transcript_1/5_Confidence_0.600_Length_4294	1539	A	T	387	AACAGATGCAAACTCGGCTG	GTCATCCGACCATGAACACC
Peaxi162Scf00855	28384	TaqI	variant	Locus_4598_Transcript_1/5_Confidence_0.600_Length_4294	1539	A	T	387	AACAGATGCAAACTCGGCTG	GTCATCCGACCATGAACACC
Peaxi162Scf00886	28424	DdeI	variant	Locus_23249_Transcript_1/1_Confidence_1.000_Length_1682	1478	T	C	344	ATACCAACGTCCCATCCTGG	ACGTGCCTTTGCCAATACAG
Peaxi162Scf00540	28450	Sau3AI	reference	Locus_8949_Transcript_1/1_Confidence_1.000_Length_1583	1185	G	C	353	CAATGTACCTCCCGCCAATG	ATATATTCCACCGCGTTCGC
Peaxi162Scf00990	28484	AluI	reference	Locus_16592_Transcript_3/3_Confidence_0.571_Length_1074	862	A	C	235	AACCCTTTGTGCAAGAATGATC	TTCCAATGGCCACTGTTGAG
Peaxi162Scf00994	28495	ClaI	variant	Locus_16383_Transcript_4/5_Confidence_0.692_Length_3373	2797	C	T	217	TTGAACTGAAATCCGGCAGC	GGCCTTGGAACAGTGGTAAC
Peaxi162Scf00994	28495	TaqI	variant	Locus_16383_Transcript_4/5_Confidence_0.692_Length_3373	2797	C	T	217	TTGAACTGAAATCCGGCAGC	GGCCTTGGAACAGTGGTAAC
Peaxi162Scf00421	28549	AluI	reference	Locus_12123_Transcript_5/7_Confidence_0.632_Length_3796	340	G	T	380	CAAACCCAACGCAAACACAC	TGCGAATCGAGCACCTAGAG
Peaxi162Scf01414	28564	EcoRI	variant	Locus_9476_Transcript_1/1_Confidence_1.000_Length_1480	193	G	T	285	AGTCTTGGTAAGCTGCCTCC	CAGGTCCAGAAGCACTTTCG
Peaxi162Scf00970	28580	DdeI	variant	Locus_4373_Transcript_1/1_Confidence_1.000_Length_3977	3549	A	G	373	CCTGGAGCATCAATGTCACC	TCTTCGTCCAGCTCAGAGAC
Peaxi162Scf01115	28629	HaeIII	reference	Locus_7954_Transcript_4/5_Confidence_0.636_Length_3931	1238	A	T	231	AGGAGGTGATGACCCAAGTG	GGCCATGAGTTGAGAAGCTG
Peaxi162Scf00994	28663	TaqI	reference	Locus_16383_Transcript_4/5_Confidence_0.692_Length_3373	2965	C	T	389	GTCAACGAACCCTGGGTTTC	TCTGTTTGCTGCGTGAGTAC
Peaxi162Scf00855	28699	HaeIII	variant	Locus_4598_Transcript_1/5_Confidence_0.600_Length_4294	1854	T	C	338	AGCAGTTGAAACTCTGAAGCG	GCATCCAAGTTGACAGAGCC
Peaxi162Scf00415	28730	HinfI	reference	Locus_10708_Transcript_1/1_Confidence_1.000_Length_1873	1599	T	C	367	TGCATTGCTGATGTTCCCAAG	ACGACGAAGAAGACAAACGC
Peaxi162Scf00274	28733	HindII	variant	Locus_10182_Transcript_1/1_Confidence_1.000_Length_3021	1428	T	C	249	ACCCTTCAGCGAATTCATGC	GATACCCGTCGCAGTTCAAG
Peaxi162Scf00442	28737	HindII	variant	Locus_12259_Transcript_2/3_Confidence_0.667_Length_2504	1239	T	C	295	TTCGGGTCGATCTACTGGTC	GCCGGAATATTCGACAGCAG
Peaxi162Scf00442	28737	Sau3AI	reference	Locus_12259_Transcript_2/3_Confidence_0.667_Length_2504	1239	T	C	295	TTCGGGTCGATCTACTGGTC	GCCGGAATATTCGACAGCAG
Peaxi162Scf00220	28788	HaeIII	reference	Locus_11032_Transcript_1/1_Confidence_1.000_Length_1659	778	C	T	314	TTGCAACATGTTCCAGGGTG	TTCGGGCATATGCTAGGGAG
Peaxi162Scf00207	28810	ClaI	variant	Locus_7435_Transcript_4/8_Confidence_0.650_Length_4372	1786	G	A	310	TCACCTTTCACACATGCACG	GCTCGGTTCGTAACAGATCG
Peaxi162Scf00207	28810	Sau3AI	variant	Locus_7435_Transcript_4/8_Confidence_0.650_Length_4372	1786	G	A	310	TCACCTTTCACACATGCACG	GCTCGGTTCGTAACAGATCG
Peaxi162Scf02133	28816	EcoRI	reference	Locus_70382_Transcript_1/1_Confidence_1.000_Length_386	31	C	T	322	GGAATTGATGACAACTGGGAGG	GAGATCACAGGGTTCAAGCC
Peaxi162Scf00019	28824	AluI	reference	Locus_11072_Transcript_1/1_Confidence_1.000_Length_2494	1246	T	A	248	GTTCTCTGTGTGCAGGAAGC	AAGAAATCTTAGCGGTGGCC
Peaxi162Scf00019	28828	DdeI	reference	Locus_11072_Transcript_1/1_Confidence_1.000_Length_2494	1250	A	G	248	GTTCTCTGTGTGCAGGAAGC	AAGAAATCTTAGCGGTGGCC
Peaxi162Scf00541	28835	HinfI	reference	Locus_4038_Transcript_2/8_Confidence_0.533_Length_3692	2275	T	C	281	TAGGCCATTCGCATTTGACG	CCACCATAAGCACGGTTCAC
Peaxi162Scf00541	28835	Sau3AI	variant	Locus_4038_Transcript_2/8_Confidence_0.533_Length_3692	2275	T	C	281	TAGGCCATTCGCATTTGACG	CCACCATAAGCACGGTTCAC
Peaxi162Scf01397	28945	AluI	variant	Locus_10300_Transcript_5/5_Confidence_0.600_Length_1858	1583	T	C	307	AAGCACCATCCTTGTTTCGG	TGCCGAGCTCATGTCTCTAG
Peaxi162Scf01356	28979	RsaI	variant	Locus_20806_Transcript_1/1_Confidence_1.000_Length_583	528	A	G	207	CTGGACCTCTTCATTTCCTGG	CAAGAGAGATGCATGGGCTG
Peaxi162Scf00314	29004	DdeI	reference	Locus_1334_Transcript_3/7_Confidence_0.556_Length_3041	2624	G	C	266	CTAAGCCTCGGTGGACCTAG	ACGTGGTGGTAACTGGTAATTG
Peaxi162Scf00331	29062	DdeI	reference	Locus_12175_Transcript_4/6_Confidence_0.615_Length_1489	530	C	G	248	GGAGCTTAGTCTCAGAGGTGG	AGCATCCATTCACCGAAACC
Peaxi162Scf01054	29201	EcoRI	variant	Locus_24040_Transcript_1/1_Confidence_1.000_Length_1222	971	T	A	371	GTGTGGTGATGTGCTAGCTG	CAACGAACAGATTTCAGCGC
Peaxi162Scf01221	29290	HaeIII	variant	Locus_46935_Transcript_1/1_Confidence_1.000_Length_1097	378	A	G	284	TGAAATGAAGGCGATGGCTG	AGCTCTGGGTCTTCCTTGTC
Peaxi162Scf00284	29343	EcoRI	variant	Locus_26153_Transcript_1/1_Confidence_1.000_Length_1947	698	C	T	301	ACGAAGTAGGTCGCTAGCAG	TTGGTGCAGGTGGAACAAAG
Peaxi162Scf00284	29343	HinfI	reference	Locus_26153_Transcript_1/1_Confidence_1.000_Length_1947	698	C	T	301	ACGAAGTAGGTCGCTAGCAG	TTGGTGCAGGTGGAACAAAG
Peaxi162Scf00220	29388	DdeI	variant	Locus_11032_Transcript_1/1_Confidence_1.000_Length_1659	1378	C	A	344	CCGGAAATAAAGGCGAGGC	CGACTCCAATTTAGCCACCG
Peaxi162Scf00198	29389	DdeI	variant	Locus_9534_Transcript_1/5_Confidence_0.600_Length_1629	988	A	G	380	TGGCATTGTTCAGTTGACCG	GGAGAACCGGAACATCCATG
Peaxi162Scf00958	29508	AluI	reference	Locus_11619_Transcript_1/1_Confidence_1.000_Length_866	358	C	A	328	GGAGAGTGCCTGAGAGAGAC	AATGCGTACGCCTAAACACG
Peaxi162Scf00958	29508	HinfI	variant	Locus_11619_Transcript_1/1_Confidence_1.000_Length_866	358	C	A	328	GGAGAGTGCCTGAGAGAGAC	AATGCGTACGCCTAAACACG
Peaxi162Scf00926	29551	HaeIII	variant	Locus_2430_Transcript_3/4_Confidence_0.700_Length_5991	476	A	G	230	CGAGAGACAAACGTTCGGTC	CATCTGTAATTGCCGGTCCG
Peaxi162Scf01242	29558	RsaI	variant	Locus_10563_Transcript_5/6_Confidence_0.308_Length_1503	730	T	C	373	ACAATTGTTTGGCCGCAAAC	CTTATCAGCCTGCCAACTGC
Peaxi162Scf00691	29565	BfrI	variant	Locus_18755_Transcript_1/1_Confidence_1.000_Length_966	610	C	T	379	TCCTTCTTCCGCTTCTTCCC	CAGTGGCAGAGTTGATGCTG
Peaxi162Scf00691	29565	DdeI	reference	Locus_18755_Transcript_1/1_Confidence_1.000_Length_966	610	C	T	379	TCCTTCTTCCGCTTCTTCCC	CAGTGGCAGAGTTGATGCTG
Peaxi162Scf00391	29659	HaeIII	variant	Locus_835_Transcript_1/1_Confidence_1.000_Length_5083	2199	A	G	333	TGTGCTTGAAGGACTCTCCC	TCTCGCTCCCTCACTGATTC
Peaxi162Scf01306	29699	TaqI	reference	Locus_13174_Transcript_1/1_Confidence_1.000_Length_2166	1912	C	T	260	GTCCATTGCTTGTGACCTGG	TGAGGAGTCCCTTAACAGCG
Peaxi162Scf01352	29733	DdeI	variant	Locus_3696_Transcript_2/3_Confidence_0.667_Length_2425	1247	A	G	259	GACTTGTGAATCTCGTGGCC	TGCATTTCCACTGAAGACAGC
Peaxi162Scf01257	29765	Sau3AI	variant	Locus_19788_Transcript_1/1_Confidence_1.000_Length_1328	634	A	G	364	GATGCCACACTCCCAATCAG	GTTCTTCCAGCAGGTTCCTG
Peaxi162Scf00415	29798	TaqI	reference	Locus_10708_Transcript_1/1_Confidence_1.000_Length_1873	1416	C	T	237	CCTTGCAGCCATATCAGTAGC	CTCCGCTGTTGTCTAAGCTG
Peaxi162Scf01168	29821	TaqI	reference	Locus_9465_Transcript_6/7_Confidence_0.684_Length_5101	4751	C	T	208	TGAGTACTCTCCTCTTGCTGC	GCGAACATCATTCCACCCTG
Peaxi162Scf00171	29855	AluI	reference	Locus_978_Transcript_8/9_Confidence_0.667_Length_3142	1504	G	T	302	TTGCCTGAATTGCTGTGGAC	TCCTCATCTCATGGAGCACC
Peaxi162Scf00171	29855	HinfI	variant	Locus_978_Transcript_8/9_Confidence_0.667_Length_3142	1504	G	T	302	TTGCCTGAATTGCTGTGGAC	TCCTCATCTCATGGAGCACC
Peaxi162Scf00776	29874	HinfI	reference	Locus_19174_Transcript_1/1_Confidence_1.000_Length_3011	2216	G	A	208	TCCGAGGAGATTGGTGTCTG	GGAGTTGCAGCAGGATCAAG
Peaxi162Scf12724	29895	DdeI	variant	Locus_13649_Transcript_3/3_Confidence_0.667_Length_1983	1703	A	T	227	TTCCACGCTTACATGTCCAC	AGAGGAGGACTTGGTTTCCG
Peaxi162Scf01306	29978	HaeIII	reference	Locus_13174_Transcript_1/1_Confidence_1.000_Length_2166	1633	G	C	318	ACGCTGTTAAGGGACTCCTC	GAGTTGGTGATGTGCTTCGG
Peaxi162Scf00477	29983	TaqI	variant	Locus_512_Transcript_3/10_Confidence_0.595_Length_1769	549	A	G	371	CGGAGGAAAGCACAACCTTC	TTCCGCGAAGTGTGTACATC
Peaxi162Scf00964	30028	DdeI	reference	Locus_10236_Transcript_1/2_Confidence_0.667_Length_2548	1515	T	C	240	ACCACCATCTGGACTGAAGG	AGGTGTGAACCCTGATGAGG
Peaxi162Scf00583	30052	RsaI	variant	Locus_754_Transcript_4/4_Confidence_0.667_Length_2575	749	T	C	328	GTCACCATTGAGCAGCTCTG	TGAGGGTCAGGCTGTTACAG
Peaxi162Scf00953	30092	HaeIII	reference	Locus_10958_Transcript_2/2_Confidence_1.000_Length_3847	1408	C	T	353	GACTGCAGATTGCTTCCAGG	GTTTGAGTGCTGGCTACACC
Peaxi162Scf00721	30126	Sau3AI	reference	Locus_17298_Transcript_1/1_Confidence_1.000_Length_1984	537	A	C	300	ATCCCAATTCACCAGGTGTTG	TCCCTGGATTGGATCTGTGC
Peaxi162Scf01242	30140	Sau3AI	variant	Locus_10563_Transcript_5/6_Confidence_0.308_Length_1503	148	C	G	320	TGACAACGTCCAAGGACAATG	AGGAACTGACTTGTCCTCCC
Peaxi162Scf00970	30158	AluI	variant	Locus_4373_Transcript_1/1_Confidence_1.000_Length_3977	1971	G	A	323	CTGATCACTCGCATCAGATCC	CCTCAGTCAGAAGTCTCCGG
Peaxi162Scf01213	30191	AluI	variant	Locus_8732_Transcript_6/7_Confidence_0.500_Length_2335	940	T	C	371	GAAGAAGTCACGAGGCAACC	TAGCGCAACACTCACGTTAC
Peaxi162Scf01213	30191	DdeI	variant	Locus_8732_Transcript_6/7_Confidence_0.500_Length_2335	940	T	C	371	GAAGAAGTCACGAGGCAACC	TAGCGCAACACTCACGTTAC
Peaxi162Scf00235	30278	AluI	reference	Locus_18680_Transcript_1/2_Confidence_0.667_Length_1899	936	T	C	279	AACCGCATGAATGTTGGGAC	AATCCATGCCAGCAGCTTTC
Peaxi162Scf00477	30294	Sau3AI	reference	Locus_43387_Transcript_1/1_Confidence_1.000_Length_581	201	T	A	318	TCAGCGGAAACAGAACAAGG	CTGACCATTGCGTCCAGAAC
Peaxi162Scf01475	30368	TaqI	reference	Locus_9030_Transcript_1/2_Confidence_0.750_Length_3398	3029	G	A	376	ACACACACAACTTTGGGCAG	AGTGCTATCGGTCCTATGCC
Peaxi162Scf00057	30379	HinfI	variant	Locus_2435_Transcript_1/2_Confidence_0.667_Length_3269	2562	G	T	331	TCCTGCAAGTAGGGCCATAC	TGAAGCAGCCATACTTGCTC
Peaxi162Scf00391	30402	Sau3AI	reference	Locus_835_Transcript_1/1_Confidence_1.000_Length_5083	1456	G	A	284	GAATTCTGGGTGGAACCTGC	TGAAGATCTTGACGCGCTTG
Peaxi162Scf00295	30433	DdeI	variant	Locus_4076_Transcript_2/3_Confidence_0.714_Length_1987	154	A	G	353	CACAGGAGCATGTTCAGCAG	CAAAGAGCCAATTACCGCCG
Peaxi162Scf00756	30478	DdeI	reference	Locus_19275_Transcript_1/1_Confidence_1.000_Length_1634	229	C	T	356	GCTCTTTGACATGTCATTGGC	TCAAAGCTGAACTGCCTGAC
Peaxi162Scf00953	30491	BamHI	variant	Locus_10958_Transcript_2/2_Confidence_1.000_Length_3847	1807	T	C	313	CACACTAGCAGCAGAAGCAG	CAGAGTGCCCATTTGTCCAC
Peaxi162Scf01475	30518	RsaI	reference	Locus_9030_Transcript_1/2_Confidence_0.750_Length_3398	2879	T	G	321	TTCTTTCCCTGAGGAGGTCG	AAGACCAAGACGAGGCCTAC
Peaxi162Scf00721	30609	DraI	variant	Locus_17298_Transcript_1/1_Confidence_1.000_Length_1984	1020	C	A	271	TGCCATTGCTGGATGAGATTC	AGTGGTGGAGGACTTGGTTC
Peaxi162Scf00833	30618	Sau3AI	reference	Locus_10312_Transcript_1/1_Confidence_1.000_Length_1772	332	A	G	256	CCATCTCCGCCAACTTCTTC	CTCGAAGGAAGGACGCAATG
Peaxi162Scf00721	30662	BfrI	reference	Locus_17298_Transcript_1/1_Confidence_1.000_Length_1984	1073	G	T	271	TGCCATTGCTGGATGAGATTC	AGTGGTGGAGGACTTGGTTC
Peaxi162Scf01149	30815	AluI	reference	Locus_7329_Transcript_2/4_Confidence_0.700_Length_1918	71	T	G	386	CCAATTCGCCCGGTCTTAAC	TACTGTCCGATGCACAAAGC
Peaxi162Scf00685	30889	AluI	reference	Locus_9745_Transcript_3/4_Confidence_0.625_Length_1627	352	T	C	199	GAACATTGTGGAGCGTGGAG	CTTCAGCGGCCAAACAATTG
Peaxi162Scf01306	30926	RsaI	variant	Locus_13174_Transcript_1/1_Confidence_1.000_Length_2166	784	A	G	252	ACAGCCTCTCTCACAGAAGG	GCCCTGACCCTTACACAAAC
Peaxi162Scf01242	30944	TaqI	reference	Locus_21805_Transcript_1/2_Confidence_0.750_Length_599	100	C	T	326	TCGTGAATTCAGATGGCGAG	GTTGGGTGCTCATCATGACC
Peaxi162Scf00685	30985	HaeIII	reference	Locus_9745_Transcript_3/4_Confidence_0.625_Length_1627	448	C	T	269	TGAGAACATTGTGGAGCGTG	TGCAATTGTACTGTTTGGCAC
Peaxi162Scf00956	31002	DdeI	variant	Locus_20661_Transcript_1/1_Confidence_1.000_Length_2939	2492	G	A	277	CAGCATCAGGTTGGTCATGG	GAGGAAGGTAAGGCTCCCTC
Peaxi162Scf01251	31033	HaeIII	variant	Locus_2573_Transcript_1/2_Confidence_0.750_Length_2101	786	A	C	353	CTAATCACCACAACGAGGCTG	CCGACACCGTTTCTCTAACC
Peaxi162Scf00611	31104	RsaI	reference	Locus_10116_Transcript_6/7_Confidence_0.588_Length_2850	2475	T	C	399	AGTGGAATAGTCAATAAAGTGGGC	CACCTCCCACTAGCACAAAC
Peaxi162Scf01367	31169	BbrPI	variant	Locus_2037_Transcript_3/4_Confidence_0.556_Length_2999	1852	C	G	342	AGGGAGGTCAATGCCATACC	CAGTCATTGCCCTGATCACG
Peaxi162Scf01367	31169	DdeI	reference	Locus_2037_Transcript_3/4_Confidence_0.556_Length_2999	1852	C	G	342	AGGGAGGTCAATGCCATACC	CAGTCATTGCCCTGATCACG
Peaxi162Scf01414	31258	AluI	variant	Locus_9476_Transcript_1/1_Confidence_1.000_Length_1480	632	T	C	369	ATGGCAGTGATACCAGGTCC	TCCGCACAAAGATGTTGCTC
Peaxi162Scf01414	31258	PvuII	variant	Locus_9476_Transcript_1/1_Confidence_1.000_Length_1480	632	T	C	369	ATGGCAGTGATACCAGGTCC	TCCGCACAAAGATGTTGCTC
Peaxi162Scf01475	31264	AluI	reference	Locus_9030_Transcript_1/2_Confidence_0.750_Length_3398	2528	G	A	215	TGTGATCGCGGCTAAGTTTC	GGATGATTGCGAGATGCCTC
Peaxi162Scf00756	31439	AluI	variant	Locus_19275_Transcript_1/1_Confidence_1.000_Length_1634	1190	G	A	394	GAACCAGACAAACCGAGCTC	AAACCCTTGTAGGCCTACCG
Peaxi162Scf00498	31441	BbrPI	reference	Locus_11696_Transcript_3/6_Confidence_0.417_Length_2430	947	C	G	232	CAGTGGCTTCTTTGAGGCAG	TTGCACAACTGCTAGCCATG
Peaxi162Scf00391	31472	RsaI	reference	Locus_835_Transcript_1/1_Confidence_1.000_Length_5083	386	G	A	258	ACCAAATCAAAGGGTATCTCAGC	CTTCGTCCCTACCTACCAGC
Peaxi162Scf00026	31481	AluI	reference	Locus_15557_Transcript_1/2_Confidence_0.750_Length_2175	1219	G	A	366	GCTGGATCAGAGGCATGTTG	TGCACATGCCCAGATTACAG
Peaxi162Scf00019	31497	DdeI	variant	Locus_11072_Transcript_1/1_Confidence_1.000_Length_2494	1816	T	C	292	AGTGCTCTCACCCTTCAGTC	TGATCCAGACCGCTGTAGTC
Peaxi162Scf01475	31548	RsaI	reference	Locus_9030_Transcript_1/2_Confidence_0.750_Length_3398	2348	A	G	359	GAGGCATCTCGCAATCATCC	AGAAGCAAGCTCTTTGGCAG
Peaxi162Scf00241	31595	RsaI	reference	Locus_44639_Transcript_1/2_Confidence_0.750_Length_782	61	A	G	337	TGCTTGAGGGCAATGGATTG	TTTGTGCAGGTCCATTGGTG
Peaxi162Scf01566	31617	HinfI	variant	Locus_5351_Transcript_1/3_Confidence_0.667_Length_1962	1335	G	C	288	AGAGGCGGAGATTGGGATTC	GCTCATTCCATGCATCAGGG
Peaxi162Scf00718	31678	DdeI	variant	Locus_2337_Transcript_7/8_Confidence_0.522_Length_2250	1532	A	C	381	GTACTGCCACTTGTTTAGTTTCC	TGCTTCAGTTCCCAACCAAC
Peaxi162Scf00071	31679	TaqI	variant	Locus_15892_Transcript_3/3_Confidence_0.600_Length_2206	2124	G	A	348	AACAAGTGACAACCCACGTG	CAAACCTAGCTTCGGCATCC
Peaxi162Scf12724	31730	DdeI	reference	Locus_13649_Transcript_3/3_Confidence_0.667_Length_1983	898	C	T	377	CTTGAGGCCCAATCTGCTTC	ACTCGCAGGGCAATTAGTTG
Peaxi162Scf01692	31826	RsaI	reference	Locus_57526_Transcript_1/1_Confidence_1.000_Length_450	288	G	A	222	CAAAGCACCCTTTCCCTCAC	CAAGTCAATGAAGACCGGGC
Peaxi162Scf01393	31928	HaeIII	variant	Locus_36604_Transcript_1/1_Confidence_1.000_Length_1694	1105	C	G	208	TCAGGGTGCTTGCAGATTTG	TCGGAAAGCCATCAGAGAGG
Peaxi162Scf01393	32051	HinfI	variant	Locus_36604_Transcript_1/1_Confidence_1.000_Length_1694	982	A	C	242	TCAGGGTGCTTGCAGATTTG	TTGTACCCATGGAGGCCTTC
Peaxi162Scf00021	32104	HinfI	reference	Locus_22975_Transcript_1/1_Confidence_1.000_Length_1338	588	G	C	255	ACCTTCATGAGAATTGCAGCC	AAGGTCTGCAGTCCTGTACC
Peaxi162Scf00893	32118	AluI	variant	Locus_15961_Transcript_1/1_Confidence_1.000_Length_449	356	T	C	370	TCGCATCTCGCTATTCGTTG	TTCAGATCCTCCCAGCTTGG
Peaxi162Scf01030	32120	TaqI	variant	Locus_9946_Transcript_2/3_Confidence_0.600_Length_2148	425	T	C	313	GCTGTAAAGCCTGGTTCTGG	GGGATGCAACAGACATACGTC
Peaxi162Scf00893	32213	Sau3AI	variant	Locus_15961_Transcript_1/1_Confidence_1.000_Length_449	261	T	C	265	AGTTCCAAGCTGGGAGGATC	AAAGAAGCCAAAGCAGTGCC
Peaxi162Scf01242	32232	HindII	reference	Locus_21805_Transcript_1/2_Confidence_0.750_Length_599	418	A	T	270	TTGATGTCCGCTTCGTTGTC	ATAGGGCAAGCGAACATGTG
Peaxi162Scf01692	32369	DdeI	reference	Locus_22500_Transcript_1/1_Confidence_1.000_Length_2233	86	G	A	396	AGCTACGCATAACAGTTGCC	GAACTCATGGTCATGCCTGG
Peaxi162Scf00008	32398	AluI	variant	Locus_14452_Transcript_2/3_Confidence_0.500_Length_1486	493	G	A	381	TGAGTAGGTAGCAGCTAACCC	TTTCGTACACTGAAGACGCG
Peaxi162Scf01112	32432	HinfI	variant	Locus_3644_Transcript_1/2_Confidence_0.750_Length_8805	8503	T	C	369	TTGCTTCGGTGATGAGTTGG	CAAGCCTTGTGAGAACAGGC
Peaxi162Scf01274	32441	HinfI	variant	Locus_13749_Transcript_1/1_Confidence_1.000_Length_860	588	A	C	283	ATTTCGATTTCCCGGTCAGC	TCGAGGTGCACAGAAGCTAG
Peaxi162Scf01890	32454	ClaI	reference	Locus_30951_Transcript_1/1_Confidence_1.000_Length_676	85	A	G	330	CTAGGGCTTGTGATGTGCG	ACCAACCACACTCCGTTTAG
Peaxi162Scf01890	32454	TaqI	reference	Locus_30951_Transcript_1/1_Confidence_1.000_Length_676	85	A	G	330	CTAGGGCTTGTGATGTGCG	ACCAACCACACTCCGTTTAG
Peaxi162Scf01030	32459	AluI	reference	Locus_44727_Transcript_1/1_Confidence_1.000_Length_391	319	C	T	342	GACGTATGTCTGTTGCATCCC	ATGCTTGGATGTGCCTGTTG
Peaxi162Scf01280	32534	HinfI	reference	Locus_7177_Transcript_1/1_Confidence_1.000_Length_1377	222	A	G	237	TCAGCCTTTGACTCACTGGG	GAAGGAGCCCAAATGAGCAG
Peaxi162Scf00983	32611	RsaI	variant	Locus_8823_Transcript_4/5_Confidence_0.600_Length_1432	103	G	C	397	TCACCTAAATTGAGACGGAGG	GAGTGGAGTGAGCAATGAGG
Peaxi162Scf00365	32633	RsaI	variant	Locus_46442_Transcript_1/1_Confidence_1.000_Length_591	91	C	A	251	GCAACAAGTTTGGTTGTGCC	CACAGCCATTTCCCTGATGC
Peaxi162Scf00583	32746	DraI	reference	Locus_754_Transcript_4/4_Confidence_0.667_Length_2575	174	A	T	215	TTGCCAGAACACCACAATCG	TCGCCTCTCTCATTGTTTGC
Peaxi162Scf01393	32777	HinfI	variant	Locus_36604_Transcript_1/1_Confidence_1.000_Length_1694	873	T	C	200	TCCGGCTACTTTGTTTGCAG	GAAGCAACAATGTTGTCAGCAG
Peaxi162Scf01692	32786	TaqI	variant	Locus_22500_Transcript_1/1_Confidence_1.000_Length_2233	503	C	G	383	TTCAACTGAAGCTGCAGCAG	TGGGATCTAGACAAGGCAGC
Peaxi162Scf00612	32803	DdeI	variant	Locus_1314_Transcript_3/4_Confidence_0.625_Length_3487	915	A	G	298	CTCTCCTCGACCTCCATCTG	TTTCAGTGGCGCTTGGTATG
Peaxi162Scf00612	32803	HaeIII	variant	Locus_1314_Transcript_3/4_Confidence_0.625_Length_3487	915	A	G	298	CTCTCCTCGACCTCCATCTG	TTTCAGTGGCGCTTGGTATG
Peaxi162Scf01096	32856	DdeI	reference	Locus_7201_Transcript_7/8_Confidence_0.636_Length_2009	1139	G	T	272	ATTCATGGACACCAGGTTGG	TCTGGGACTATATACAGCTTTGC
Peaxi162Scf01030	32956	HaeIII	variant	Locus_9946_Transcript_2/3_Confidence_0.600_Length_2148	611	T	C	362	GTGGCTATTGGTGCTGCTAG	TTAGCCAGACACCACAGAGG
Peaxi162Scf01692	33013	DdeI	variant	Locus_22500_Transcript_1/1_Confidence_1.000_Length_2233	730	C	T	368	TGCTGACCACTGTCCTATGG	ATGCCATTGTTGGAGCTGTG
Peaxi162Scf01254	33018	TaqI	variant	Locus_9928_Transcript_2/3_Confidence_0.714_Length_4096	315	T	C	240	CATACATGCACAAGCTTGGC	TCCACCAGAGGAGTTGGAAC
Peaxi162Scf00341	33036	HinfI	reference	Locus_20219_Transcript_1/3_Confidence_0.667_Length_1629	339	G	T	309	GCTCATTGCACCCTAACCTG	CACCGTTGCTGGGAAGAAAC
Peaxi162Scf00893	33053	AluI	variant	Locus_14156_Transcript_1/1_Confidence_1.000_Length_1090	861	T	G	389	CTAAACTGCACGGCCTTTCC	ACTACAGCCAGAAGAGTCAGG
Peaxi162Scf00893	33053	Sau3AI	reference	Locus_14156_Transcript_1/1_Confidence_1.000_Length_1090	861	T	G	389	CTAAACTGCACGGCCTTTCC	ACTACAGCCAGAAGAGTCAGG
Peaxi162Scf00893	33057	DdeI	variant	Locus_14156_Transcript_1/1_Confidence_1.000_Length_1090	857	G	A	389	CTAAACTGCACGGCCTTTCC	ACTACAGCCAGAAGAGTCAGG
Peaxi162Scf00855	33071	Sau3AI	variant	Locus_4598_Transcript_1/5_Confidence_0.600_Length_4294	2316	T	C	200	GTATGGAAGCGCGTTCTCAC	TTCCGGATGCTTCAGACTCC
Peaxi162Scf00855	33071	TaqI	variant	Locus_4598_Transcript_1/5_Confidence_0.600_Length_4294	2316	T	C	200	GTATGGAAGCGCGTTCTCAC	TTCCGGATGCTTCAGACTCC
Peaxi162Scf01084	33096	HinfI	variant	Locus_15529_Transcript_2/2_Confidence_0.667_Length_1694	560	A	C	341	AGGATTCATGCAGGCTATTTCAG	TTTGTAGCCAACGTGCCTTG
Peaxi162Scf00778	33267	HaeIII	reference	Locus_157_Transcript_11/12_Confidence_0.321_Length_4922	1303	G	A	249	AGGCTAGGTCAAAGGATGGG	TGCAACAAAGACCAAAGCCC
Peaxi162Scf00855	33272	TaqI	variant	Locus_4598_Transcript_1/5_Confidence_0.600_Length_4294	2454	T	C	328	AAGGAGTCTGAAGCATCCGG	TGTGTGTGTGTGTGTGTGTG
Peaxi162Scf00013	33295	AluI	reference	Locus_22342_Transcript_7/10_Confidence_0.655_Length_2679	1184	A	G	330	CAGAGTTGTGACAGCTGCAG	CAAAGGGACGCACACTAGAG
Peaxi162Scf00189	33343	AluI	reference	Locus_24265_Transcript_1/2_Confidence_0.750_Length_1683	943	C	T	359	AAGCAAGAGTTCAACAGCGG	GAGGAAGGCCGACTAGACTC
Peaxi162Scf01030	33355	AluI	reference	Locus_9946_Transcript_2/3_Confidence_0.600_Length_2148	902	C	A	375	TGCTGCTCCAGAATATGTTGC	TCACACGGAGTCTGGGTAAG
Peaxi162Scf01112	33383	DdeI	variant	Locus_3644_Transcript_1/2_Confidence_0.750_Length_8805	7860	G	A	337	GCAAAGGGAGAGAACTCTGC	CCTCAGTGGCCATGTCTTTG
Peaxi162Scf01436	33418	RsaI	reference	Locus_38233_Transcript_1/1_Confidence_1.000_Length_774	615	C	G	352	CTTCACTCCGACATGCACAG	CAAGAACTTAGAGTGGCGGC
Peaxi162Scf00235	33438	DdeI	reference	Locus_12508_Transcript_1/1_Confidence_1.000_Length_1738	850	A	G	293	GAATCCGCCAAAGATCCGAC	AAAGCTGCTCCAGTGAATCG
Peaxi162Scf00171	33439	DraI	reference	Locus_15837_Transcript_1/3_Confidence_0.714_Length_898	360	T	C	342	TGATCGCACTCTTTGGCTTG	CAAGGAACAGATGGAAGCCG
Peaxi162Scf01692	33451	HinfI	reference	Locus_22500_Transcript_1/1_Confidence_1.000_Length_2233	1168	G	C	230	TGCCGCTCTTTGTACAATCG	AGTTCATCCTCAGCCAGTCC
Peaxi162Scf00037	33470	TaqI	variant	Locus_13721_Transcript_1/1_Confidence_1.000_Length_1338	652	C	T	304	AATTGGAACTTGCCACCTCC	GATTCCGGCATGAGAGTTCG
Peaxi162Scf00338	33504	DdeI	reference	Locus_5239_Transcript_1/2_Confidence_0.750_Length_7289	2481	C	T	395	ATCCGGAAGAGTCTGACGTC	ACCCACTCTACCAGAAAGGG
Peaxi162Scf00338	33526	ApaI	reference	Locus_5239_Transcript_1/2_Confidence_0.750_Length_7289	2503	C	T	395	ATCCGGAAGAGTCTGACGTC	ACCCACTCTACCAGAAAGGG
Peaxi162Scf00338	33526	HaeIII	reference	Locus_5239_Transcript_1/2_Confidence_0.750_Length_7289	2503	C	T	395	ATCCGGAAGAGTCTGACGTC	ACCCACTCTACCAGAAAGGG
Peaxi162Scf01084	33531	PvuII	reference	Locus_15529_Transcript_2/2_Confidence_0.667_Length_1694	995	G	A	336	TGGTGGGTATTCGCAATTCC	TCGTAATTGATGCCCAAGCC
Peaxi162Scf00189	33554	HaeIII	reference	Locus_24265_Transcript_1/2_Confidence_0.750_Length_1683	1154	G	T	386	AAGCAAGAGTTCAACAGCGG	GGAGTTGGTGTTCCTGCTTG
Peaxi162Scf00329	33593	AluI	reference	Locus_12549_Transcript_3/3_Confidence_0.667_Length_2428	1397	G	T	382	CAAGGTGCAACTGAACCAGG	TTGTGAGCCACTGCAAGAAC
Peaxi162Scf00338	33624	AluI	reference	Locus_5239_Transcript_1/2_Confidence_0.750_Length_7289	2601	G	A	265	TCATGGCCTACTGCTCAGAG	CACTCTCTCGGCAAGCAATC
Peaxi162Scf00718	33660	AluI	reference	Locus_2337_Transcript_7/8_Confidence_0.522_Length_2250	572	G	A	391	GTTGACAGGAGAAGACGAGC	CTCTCCCAGTCGGCTATCAG
Peaxi162Scf00718	33660	PvuII	reference	Locus_2337_Transcript_7/8_Confidence_0.522_Length_2250	572	G	A	391	GTTGACAGGAGAAGACGAGC	CTCTCCCAGTCGGCTATCAG
Peaxi162Scf01106	33703	HaeIII	reference	Locus_22643_Transcript_2/4_Confidence_0.667_Length_2716	1654	C	A	345	AGCTATGGTAGAGGCAAGGC	AAACAAACGCAGATGGTCCC
Peaxi162Scf00758	33801	HinfI	variant	Locus_8206_Transcript_5/8_Confidence_0.300_Length_4949	2731	A	G	243	ACCTGCTTACCCACTTCCTC	ACAGCCGGAGAGAGTTACTG
Peaxi162Scf00329	33808	DdeI	variant	Locus_12549_Transcript_3/3_Confidence_0.667_Length_2428	1182	A	G	240	TAGCCACCTTGTTGGCAAAG	TTGTGAGCCACTGCAAGAAC
Peaxi162Scf00183	33869	AluI	reference	Locus_9940_Transcript_6/7_Confidence_0.667_Length_6480	5018	A	G	344	TAGCCTTCTTCTTCGTCGGG	AGCCTCAGCATGTTGGTTTG
Peaxi162Scf00183	33869	DdeI	reference	Locus_9940_Transcript_6/7_Confidence_0.667_Length_6480	5018	A	G	344	TAGCCTTCTTCTTCGTCGGG	AGCCTCAGCATGTTGGTTTG
Peaxi162Scf00037	33880	PvuII	reference	Locus_13721_Transcript_1/1_Confidence_1.000_Length_1338	748	G	C	302	AGTTTCGTGCTCAGTCAAGC	AGCAGTTGCCATAGTTGTGG
Peaxi162Scf01313	33960	AluI	reference	Locus_24023_Transcript_4/6_Confidence_0.538_Length_2020	1274	A	T	302	GGAGTCCCTTCCTTGAGAGC	CACCTACTGATGGCATTGGC
Peaxi162Scf00563	33988	AluI	reference	Locus_28167_Transcript_1/1_Confidence_1.000_Length_852	423	G	A	348	TCTTCCTCTGCAACTCTGGG	CACCGACACAACCGAAAGAG
Peaxi162Scf00082	33990	HinfI	variant	Locus_3300_Transcript_3/5_Confidence_0.692_Length_3948	2062	T	C	306	GTCACATGCAGGGATGCTTAG	CACGACGTGTACGGTAGTTC
Peaxi162Scf01692	34008	DdeI	reference	Locus_22500_Transcript_1/1_Confidence_1.000_Length_2233	1725	C	T	383	ACAAGAACCAAGATTCCCGC	CACCATTTCCCAGCTTCCTC
Peaxi162Scf00718	34019	AluI	variant	Locus_2337_Transcript_7/8_Confidence_0.522_Length_2250	407	C	T	377	GCAACGTGACATATGGCTCC	TGAATCCCGTGTCCTATCCG
Peaxi162Scf00718	34091	AluI	variant	Locus_2337_Transcript_7/8_Confidence_0.522_Length_2250	335	A	T	316	CTGATAGCCGACTGGGAGAG	TGAATCCCGTGTCCTATCCG
Peaxi162Scf01112	34134	ApaI	variant	Locus_3644_Transcript_1/2_Confidence_0.750_Length_8805	7406	T	C	264	TCTTCATGAGAGGAGCGACC	TGCAGGTCTCAAAGTTGCAG
Peaxi162Scf01112	34134	HaeIII	variant	Locus_3644_Transcript_1/2_Confidence_0.750_Length_8805	7406	T	C	264	TCTTCATGAGAGGAGCGACC	TGCAGGTCTCAAAGTTGCAG
Peaxi162Scf01112	34142	TaqI	reference	Locus_3644_Transcript_1/2_Confidence_0.750_Length_8805	7398	C	T	264	TCTTCATGAGAGGAGCGACC	TGCAGGTCTCAAAGTTGCAG
Peaxi162Scf00563	34187	HinfI	variant	Locus_28167_Transcript_1/1_Confidence_1.000_Length_852	622	T	G	348	TCTTCCTCTGCAACTCTGGG	CACCGACACAACCGAAAGAG
Peaxi162Scf00994	34309	HinfI	reference	Locus_16383_Transcript_4/5_Confidence_0.692_Length_3373	3250	C	T	300	CGGCCATTATTAACCGGAGC	TGCAATGTCCAAGCAACTCC
Peaxi162Scf00994	34309	HpaI	variant	Locus_16383_Transcript_4/5_Confidence_0.692_Length_3373	3250	C	T	300	CGGCCATTATTAACCGGAGC	TGCAATGTCCAAGCAACTCC
Peaxi162Scf00217	34450	HinfI	variant	Locus_57282_Transcript_1/1_Confidence_1.000_Length_240	53	G	A	399	CATCGAGAGCACGGGATTTG	ATGAATTGTCTCCAAGGCGC
Peaxi162Scf01054	34476	DdeI	reference	Locus_14887_Transcript_1/1_Confidence_1.000_Length_1833	849	G	A	379	GACAAGGAAAGCAGACCAGC	AGAGGGATCTTGTGGTGTGG
Peaxi162Scf00210	34579	BamHI	reference	Locus_37_Transcript_7/9_Confidence_0.476_Length_3129	1781	G	C	252	TGCATGCACTTTACAGGTGG	CCTCCTCTCACAGTGACAGG
Peaxi162Scf00210	34579	Sau3AI	reference	Locus_37_Transcript_7/9_Confidence_0.476_Length_3129	1781	G	C	252	TGCATGCACTTTACAGGTGG	CCTCCTCTCACAGTGACAGG
Peaxi162Scf00740	34593	EcoRI	variant	Locus_1677_Transcript_5/10_Confidence_0.321_Length_2477	572	T	A	361	TCGCCCTTCAGTTCCTACAG	AATTCATCAGGCCAGGATGC
Peaxi162Scf01112	34594	RsaI	reference	Locus_3644_Transcript_1/2_Confidence_0.750_Length_8805	7139	G	A	279	TGCTGAAGAAGTTGCCCATC	ACTACTGCTGGTTCTAGGCG
Peaxi162Scf00401	34795	HinfI	variant	Locus_13278_Transcript_2/3_Confidence_0.667_Length_1994	602	C	T	266	GCTACGCTCTTGATGGAAGAC	TCAGATCAAATGCCAGCACC
Peaxi162Scf00001	34907	AluI	variant	Locus_9319_Transcript_1/2_Confidence_0.667_Length_1771	832	G	A	296	AAGCCAAGCCACATGTGAAG	TTAAGTCAGCTTGAAGCCGC
Peaxi162Scf00760	34915	RsaI	variant	Locus_7183_Transcript_5/6_Confidence_0.538_Length_1266	108	G	A	268	ACTTAACCATCTGGCCTTTGC	CAAGCTGAAGTCCGGGTTTC
Peaxi162Scf00498	34990	BamHI	variant	Locus_1028_Transcript_1/1_Confidence_1.000_Length_1764	174	T	G	364	GGGACAAATACGATTCGGGC	TTCGCAACTTCTCCAGCAAC
Peaxi162Scf00334	34995	TaqI	reference	Locus_1163_Transcript_1/1_Confidence_1.000_Length_2753	909	C	T	325	GTGGTGATGAAGGAACAGGC	CCAGTGCAAGTCGATCAACC
Peaxi162Scf00334	34996	TaqI	reference	Locus_1163_Transcript_1/1_Confidence_1.000_Length_2753	908	G	A	325	GTGGTGATGAAGGAACAGGC	CCAGTGCAAGTCGATCAACC
Peaxi162Scf01039	35042	AluI	reference	Locus_1282_Transcript_1/1_Confidence_1.000_Length_2717	1832	G	C	311	TGATCTGAGGCTCCCAATGG	CTGAAAGGGATGCTGCAGTG
Peaxi162Scf00484	35094	AluI	reference	Locus_56622_Transcript_1/1_Confidence_1.000_Length_392	32	G	A	346	GTCATCTCCAATGTGCCACC	AGTGCCACTGAAATGGTTGG
Peaxi162Scf00259	35105	AluI	reference	Locus_697_Transcript_6/7_Confidence_0.647_Length_5305	2123	T	C	386	TATGGCTCCTGTGTCCGAAG	TCACCCAATCTGGCTACAGG
Peaxi162Scf00259	35105	PvuII	reference	Locus_697_Transcript_6/7_Confidence_0.647_Length_5305	2123	T	C	386	TATGGCTCCTGTGTCCGAAG	TCACCCAATCTGGCTACAGG
Peaxi162Scf00259	35119	AluI	variant	Locus_697_Transcript_6/7_Confidence_0.647_Length_5305	2109	A	G	386	TATGGCTCCTGTGTCCGAAG	TCACCCAATCTGGCTACAGG
Peaxi162Scf00484	35197	HindII	variant	Locus_56622_Transcript_1/1_Confidence_1.000_Length_392	135	C	T	346	GTCATCTCCAATGTGCCACC	AGTGCCACTGAAATGGTTGG
Peaxi162Scf00484	35197	HpaI	variant	Locus_56622_Transcript_1/1_Confidence_1.000_Length_392	135	C	T	346	GTCATCTCCAATGTGCCACC	AGTGCCACTGAAATGGTTGG
Peaxi162Scf00484	35309	Sau3AI	variant	Locus_56622_Transcript_1/1_Confidence_1.000_Length_392	247	T	C	279	ATCCCAACCATTTCAGTGGC	GTTACTGGACGACGTTGCTC
Peaxi162Scf01312	35311	HindII	reference	Locus_21313_Transcript_1/1_Confidence_1.000_Length_294	61	G	A	301	GGATCAAGGGTTGGTTGCAG	CGACCTAAGCTTCTTCGAACC
Peaxi162Scf00313	35530	Sau3AI	variant	Locus_10488_Transcript_1/1_Confidence_1.000_Length_3404	988	T	C	261	TACGCAGTTTCTACAAGCCC	GTTCAGCTCAAAGGTTGTTCC
Peaxi162Scf00760	35642	DdeI	variant	Locus_19443_Transcript_1/2_Confidence_0.500_Length_1093	236	C	T	381	TGCCGCTTTCCAATGAGTTG	TGAGCTTGTATCAGCCACAAC
Peaxi162Scf00338	35751	TaqI	reference	Locus_5239_Transcript_1/2_Confidence_0.750_Length_7289	3534	C	T	227	CTGAAGTTGGCTGCTGGATC	CACGTAGGGTCCTGGGAAG
Peaxi162Scf01021	35818	Sau3AI	reference	Locus_38377_Transcript_1/1_Confidence_1.000_Length_3264	839	A	G	308	GCTACCGCAATTTGCAGAAAG	CCTCGTCCTCATCCTCATCC
Peaxi162Scf01400	35968	HindII	reference	Locus_4308_Transcript_1/2_Confidence_0.667_Length_3402	1739	C	G	235	CCTGATGGATTGTGGACAGC	TGCGGAAGAACGGTCAATTC
Peaxi162Scf01021	35980	AluI	reference	Locus_38377_Transcript_1/1_Confidence_1.000_Length_3264	917	C	T	308	GCTACCGCAATTTGCAGAAAG	CCTCGTCCTCATCCTCATCC
Peaxi162Scf01415	36082	Sau3AI	reference	Locus_7084_Transcript_2/4_Confidence_0.700_Length_2623	1218	C	T	308	CAGGGAGCTGCCAAAGTTTC	TAGCCACACAAGCTTGTTCG
Peaxi162Scf00926	36125	RsaI	variant	Locus_2430_Transcript_3/4_Confidence_0.700_Length_5991	2850	T	C	346	AAGAACAGTGAGCAATGCCG	CAAGGGCATTTAGACGCTCC
Peaxi162Scf01021	36138	TaqI	variant	Locus_38377_Transcript_1/1_Confidence_1.000_Length_3264	1075	A	G	299	TACAAGCCCTTCACCTCCTG	TGCTCATTGATGTTGCTGCC
Peaxi162Scf00415	36144	TaqI	variant	Locus_10708_Transcript_1/1_Confidence_1.000_Length_1873	450	T	C	384	AAACTGGTGCAGCAGAACAG	TGTCAGCGTATACAGGTGGG
Peaxi162Scf00877	36454	TaqI	variant	Locus_2649_Transcript_4/6_Confidence_0.625_Length_4587	3983	G	A	384	TCGAGAGCTTCTTTGTGTGC	CCTAGGCCAAAGCAACACTG
Peaxi162Scf00519	36483	RsaI	variant	Locus_10978_Transcript_1/3_Confidence_0.571_Length_451	372	C	T	396	GTGGCTCTTTCACATGTACCC	CCTCAAACAGCAGGTTTCCC
Peaxi162Scf00912	36534	DdeI	variant	Locus_11916_Transcript_1/1_Confidence_1.000_Length_2917	718	T	A	316	AGTCGCTGCAGTTTCTGATG	CAGCTGCACCTCTTAGCATG
Peaxi162Scf01274	36624	Sau3AI	reference	Locus_38306_Transcript_1/1_Confidence_1.000_Length_3085	2537	A	T	269	AATCATTGGGCCACTGCATG	ACTAACAGGTTTGCTGCAGC
Peaxi162Scf00979	36647	Sau3AI	reference	Locus_3493_Transcript_4/4_Confidence_0.625_Length_4143	2884	G	A	335	AACTTATCTCCGGTAGCGGC	ACAAACAGTGAGCACTTGGC
Peaxi162Scf00015	36680	AluI	reference	Locus_8440_Transcript_2/3_Confidence_0.714_Length_3393	740	A	T	350	TTCTCAAACAGACCAACCGC	GCCTCGCAAATGGACTACAAG
Peaxi162Scf00904	36760	HinfI	reference	Locus_1111_Transcript_5/6_Confidence_0.643_Length_1744	609	A	G	213	ACTTGTGCTTGCCAGTGATG	CAATCTGACGGAATGCCAGG
Peaxi162Scf00329	36791	AluI	reference	Locus_12549_Transcript_3/3_Confidence_0.667_Length_2428	481	C	G	384	CACGAACAACTGGAGGAACG	TAACTAGATGGCGGAGGAGC
Peaxi162Scf00329	36791	RsaI	variant	Locus_12549_Transcript_3/3_Confidence_0.667_Length_2428	481	C	G	384	CACGAACAACTGGAGGAACG	TAACTAGATGGCGGAGGAGC
Peaxi162Scf01302	36796	HindII	reference	Locus_6866_Transcript_1/2_Confidence_0.800_Length_794	84	C	T	229	AACTGTCTCTGCACAGCTTG	GCTAAATCAGGGCCTGCAC
Peaxi162Scf00877	36821	DdeI	variant	Locus_2649_Transcript_4/6_Confidence_0.625_Length_4587	3616	C	G	231	CAGTGTTGCTTTGGCCTAGG	ACCTCCTCCTTCAAGTGACG
Peaxi162Scf01415	36839	RsaI	reference	Locus_7084_Transcript_2/4_Confidence_0.700_Length_2623	996	C	T	327	GCTGCGATTCTACACTCTGC	GCTATAGCTTGCAGCCTGAC
Peaxi162Scf00180	36886	TaqI	reference	Locus_5602_Transcript_1/6_Confidence_0.583_Length_2616	2214	C	T	398	CTGAGATGGTTGGCGACATG	CTTGGTGGTGGAACTGGTTG
Peaxi162Scf01274	36901	HinfI	variant	Locus_38306_Transcript_1/1_Confidence_1.000_Length_3085	2341	A	G	345	TACTGAAGGACTCGCACCAG	CCAGCTCCAGATGACTTTGC
Peaxi162Scf01274	36901	PvuII	variant	Locus_38306_Transcript_1/1_Confidence_1.000_Length_3085	2341	A	G	345	TACTGAAGGACTCGCACCAG	CCAGCTCCAGATGACTTTGC
Peaxi162Scf00562	36909	RsaI	reference	Locus_10851_Transcript_1/4_Confidence_0.600_Length_1356	486	T	C	279	ACCACTGCAACTTCACCTTTC	ATTTCGCGCCATAGCTGATG
Peaxi162Scf00484	36910	EcoRI	reference	Locus_16967_Transcript_1/2_Confidence_0.750_Length_1125	121	A	G	233	CAGGCAAGAAGAACCTCTGC	AGCTACAACGCGCGATTAAG
Peaxi162Scf01400	37054	TaqI	reference	Locus_4308_Transcript_1/2_Confidence_0.667_Length_3402	653	C	A	376	GAGTGGAGGATCTGGACAGG	TAGGTGGTGAGCAGTCTTGG
Peaxi162Scf00009	37186	DdeI	reference	Locus_15167_Transcript_1/1_Confidence_1.000_Length_731	351	T	A	327	TTTGGGAGGGAGGGTTCAAC	CATAATCCTTCACAGCCGCC
Peaxi162Scf00102	37243	RsaI	variant	Locus_14064_Transcript_1/1_Confidence_1.000_Length_1231	643	C	G	373	TGCTCCTAAGACCTCTGCTG	TGTTGAGCAGCATAATCTGGG
Peaxi162Scf00673	37279	BfrI	reference	Locus_42543_Transcript_1/1_Confidence_1.000_Length_416	210	T	C	300	AAAGGGTTGCTGGGATGTTG	AGGTCGAGAGGATCCTTTCATC
Peaxi162Scf00673	37279	DdeI	variant	Locus_42543_Transcript_1/1_Confidence_1.000_Length_416	210	T	C	300	AAAGGGTTGCTGGGATGTTG	AGGTCGAGAGGATCCTTTCATC
Peaxi162Scf01101	37399	RsaI	reference	Locus_917_Transcript_2/3_Confidence_0.714_Length_2114	84	G	C	231	GTGGAGAGACAAATTTGGCCC	GCCACTGACATGCTTGTACC
Peaxi162Scf00641	37412	DraI	reference	Locus_15288_Transcript_1/1_Confidence_1.000_Length_584	54	A	G	239	TCCTGACAGACCGAATGAGG	TTCGTCAATCTGATCACGCC
Peaxi162Scf01274	37434	SacI	reference	Locus_38306_Transcript_1/1_Confidence_1.000_Length_3085	1981	G	A	236	GTAGACGGCAACACCAACAG	AGGGTACTTTGCCTGGTCTG
Peaxi162Scf01400	37456	HinfI	reference	Locus_4308_Transcript_1/2_Confidence_0.667_Length_3402	359	G	T	307	GCCTGGAGATAATACCGTGAC	TTTGGATACGATGCCATGCC
Peaxi162Scf00790	37522	TaqI	reference	Locus_29009_Transcript_1/2_Confidence_0.750_Length_1403	322	G	A	286	ACATGCGATGTGATGTGTGG	AGGGAATGGGTGGGCTAATG
Peaxi162Scf00259	37552	RsaI	variant	Locus_697_Transcript_6/7_Confidence_0.647_Length_5305	1699	T	C	344	CTAGGGCTGATGAATTCCGG	ATAGCAACCTGGCGATTGTG
Peaxi162Scf01274	37589	RsaI	reference	Locus_38306_Transcript_1/1_Confidence_1.000_Length_3085	1909	G	A	236	GTAGACGGCAACACCAACAG	AGGGTACTTTGCCTGGTCTG
Peaxi162Scf00362	37680	HaeIII	variant	Locus_6868_Transcript_4/6_Confidence_0.667_Length_5759	3595	A	G	358	TGTGGCTGTTGGTTTGTCAG	GCGGTAGATACTGAAAGACGC
Peaxi162Scf00979	37708	DdeI	reference	Locus_3493_Transcript_4/4_Confidence_0.625_Length_4143	3421	T	C	325	TGGGTCAAACTTGCATCGAC	ATGTGCAGCAGAAGCATAGC
Peaxi162Scf00979	37708	HaeIII	variant	Locus_3493_Transcript_4/4_Confidence_0.625_Length_4143	3421	T	C	325	TGGGTCAAACTTGCATCGAC	ATGTGCAGCAGAAGCATAGC
Peaxi162Scf00643	37726	AluI	reference	Locus_13962_Transcript_1/2_Confidence_0.667_Length_2638	2117	C	T	381	CACTGTCGCTATGTGTGGTC	AGGCTTGGGAAATCCTCCTC
Peaxi162Scf00643	37726	PvuII	reference	Locus_13962_Transcript_1/2_Confidence_0.667_Length_2638	2117	C	T	381	CACTGTCGCTATGTGTGGTC	AGGCTTGGGAAATCCTCCTC
Peaxi162Scf00183	37736	TaqI	reference	Locus_9940_Transcript_6/7_Confidence_0.667_Length_6480	6055	G	A	366	TCAACTGCAGCATCCCATTC	AATGGTGCTGTTCTTTGCCC
Peaxi162Scf00928	37813	DraI	variant	Locus_15058_Transcript_1/2_Confidence_0.667_Length_1732	606	T	A	328	GCACCACAGAACTAGCGAAG	GCTGTCCTCTATGCCTTCAAC
Peaxi162Scf00790	37829	HaeIII	variant	Locus_29009_Transcript_1/2_Confidence_0.750_Length_1403	629	T	C	204	ATTAGCCCACCCATTCCCTC	GCCAACACCAATACAGAGGTC
Peaxi162Scf00183	37868	TaqI	variant	Locus_9940_Transcript_6/7_Confidence_0.667_Length_6480	6187	A	G	278	TCTTGAGAATCCGGCCTTCC	AATGGTGCTGTTCTTTGCCC
Peaxi162Scf00579	37872	AluI	variant	Locus_13478_Transcript_1/1_Confidence_1.000_Length_1117	691	G	A	397	CAGTGCTATGGCTGCAAGAG	AGCCTTCCTTTCTACCACCC
Peaxi162Scf01250	37873	TaqI	variant	Locus_20431_Transcript_1/1_Confidence_1.000_Length_792	157	C	A	378	TGTACCGGTGCTATGGAACC	GTGACGAGAGGAGTCTAGCC
Peaxi162Scf00915	37927	Sau3AI	reference	Locus_33363_Transcript_1/1_Confidence_1.000_Length_680	643	A	G	317	ACTTTCCAAGCTCCAGCATG	GAGGGTTTGGTCCACTAGGG
Peaxi162Scf00060	37986	HinfI	reference	Locus_6522_Transcript_3/4_Confidence_0.667_Length_6435	159	G	A	210	TCTCCATTCAAAGACTTGAGGG	GTCGTCGTCGTCAGATGAAG
Peaxi162Scf00685	37987	AluI	variant	Locus_54742_Transcript_1/1_Confidence_1.000_Length_795	94	T	G	399	TGACCAACTGATCGGGTGTC	TGTAAAGACTCATGCAAGCGG
Peaxi162Scf00026	38001	RsaI	reference	Locus_23536_Transcript_2/2_Confidence_0.800_Length_1730	328	T	A	318	TGTACCTGCTGAATGCGTTC	GGAATTTGCAGGTTGATAGTGC
Peaxi162Scf00855	38012	SmaI	reference	Locus_4598_Transcript_1/5_Confidence_0.600_Length_4294	3156	C	T	365	GAAACCCTGAGTGGCCATTC	GGCCTTAAGGTTTGGAGCTG
Peaxi162Scf01254	38017	TaqI	reference	Locus_9928_Transcript_2/3_Confidence_0.714_Length_4096	1482	C	T	289	AAGTGGAAGCCGAGAAGGAG	GAATTGGACGCCAACCTGAG
Peaxi162Scf00013	38021	HaeIII	variant	Locus_22248_Transcript_1/1_Confidence_1.000_Length_477	116	A	G	293	AGTAATGTGCACTTGCTGCC	CGTTGCTGGAGATGTGATCC
Peaxi162Scf01168	38082	HaeIII	variant	Locus_9465_Transcript_6/7_Confidence_0.684_Length_5101	4065	A	G	362	TGCTAGATAGGCAGTGGAGC	GAGAGTTGCCTGCTCATGTG
Peaxi162Scf00455	38095	DdeI	variant	Locus_12664_Transcript_1/1_Confidence_1.000_Length_438	283	G	A	374	TTTCTCCTGGGAACGCAATTC	AGGAACGCCATTCAAGTTGC
Peaxi162Scf00979	38128	RsaI	variant	Locus_3493_Transcript_4/4_Confidence_0.625_Length_4143	3841	A	C	208	CCTGATCGGAATGGTCATGC	TGTCCGAAATGCACTTTCCG
Peaxi162Scf01168	38161	HinfI	variant	Locus_9465_Transcript_6/7_Confidence_0.684_Length_5101	3986	A	G	320	CTTTCCTGACTGACGTGAGC	AATGACCGCCTGCTTTCTTG
Peaxi162Scf00180	38209	EcoRI	variant	Locus_5602_Transcript_1/6_Confidence_0.583_Length_2616	1737	A	G	313	CTCTTGATGGCTGCCTCAAC	GGTTCCAGCTAGCCAAAGATG
Peaxi162Scf00331	38215	HaeIII	variant	Locus_6000_Transcript_4/4_Confidence_0.667_Length_1879	53	G	C	356	CTGCTTCCGATGCTTTACCC	AACTTTGAGGTCCCTCGAGG
Peaxi162Scf01313	38309	AluI	reference	Locus_27425_Transcript_1/2_Confidence_0.800_Length_1029	415	G	A	240	CCGACAATGATGGCTCCAAG	TGGAGTCGAGGTATGCTGTC
Peaxi162Scf00764	38367	AluI	reference	Locus_27187_Transcript_1/1_Confidence_1.000_Length_2853	2376	G	A	216	CGAACCGAGTCAAACTATGCC	TTTGAACGATGCACCACTGG
Peaxi162Scf01503	38438	HindII	reference	Locus_8169_Transcript_4/5_Confidence_0.667_Length_2717	2515	A	G	356	TTTGCCCGTGCTTCTGTAAC	CCTATCAAGCTCCCAGAGGG
Peaxi162Scf01243	38613	AluI	reference	Locus_13154_Transcript_2/3_Confidence_0.714_Length_1414	1167	T	C	325	TTGGAAACAGTAATTTCACCAGTC	AAGCCACTGAGGAAGTTGTG
Peaxi162Scf01254	38713	HindII	reference	Locus_9928_Transcript_2/3_Confidence_0.714_Length_4096	1569	T	C	211	ACATTCCTGTCAAGCATGCC	AAAGGGCTGATCGGTCTAGG
Peaxi162Scf00259	38744	DdeI	variant	Locus_697_Transcript_6/7_Confidence_0.647_Length_5305	1630	T	A	389	CGTTTGTGGTGTCCTTACCC	AACAATTGTGGGACGTCAGC
Peaxi162Scf00156	38762	HaeIII	reference	Locus_1777_Transcript_1/1_Confidence_1.000_Length_2135	1124	C	T	398	TTGTAGGACGTCTCCAAGGC	ATCTGCTCTTGTGTTGCAGC
Peaxi162Scf00570	38816	TaqI	variant	Locus_17032_Transcript_1/2_Confidence_0.750_Length_1539	255	T	C	380	ACTCCAACTTCCTGAGGATGG	ACACGACCAACTCACATAACC
Peaxi162Scf00074	38847	AluI	reference	Locus_3080_Transcript_1/2_Confidence_0.800_Length_3874	1562	G	A	395	ACACCTGAGGCAGATAGTGG	GTCGGAGTAGTGGAGGTTCC
Peaxi162Scf01503	38943	AluI	reference	Locus_14477_Transcript_3/4_Confidence_0.500_Length_1561	1484	C	T	276	AAATGCAGAAGCTGGAAGGC	TCCCTTTCACATCCCAGGTC
Peaxi162Scf00829	38946	TaqI	reference	Locus_8145_Transcript_1/3_Confidence_0.750_Length_2879	708	G	A	320	TTCCAGACTTCTAGGGCGTG	TTGCAGTGGTGAGGATTTGC
Peaxi162Scf00070	38956	DraI	variant	Locus_25025_Transcript_1/4_Confidence_0.600_Length_2075	109	C	T	355	TCGAACAGACTTCTCCGACC	CACTTGGTAGTTGGCAGTGG
Peaxi162Scf00890	38985	Sau3AI	variant	Locus_3347_Transcript_6/7_Confidence_0.389_Length_3240	1453	C	T	231	AATAGCCCTTCACCCTCGAG	TAAGGGTGGTGTGCAGGTAG
Peaxi162Scf00911	38996	TaqI	reference	Locus_23227_Transcript_1/1_Confidence_1.000_Length_1827	153	G	A	215	AGCTCCCAAACCTTGTTCTC	TCTCAACAAGGGCTTCAAGC
Peaxi162Scf00401	39053	DdeI	variant	Locus_16681_Transcript_1/1_Confidence_1.000_Length_756	315	G	A	398	TTGCAGCTGGACGTTTCATC	TGTTTGCGACAACTGACCTG
Peaxi162Scf00586	39177	AluI	reference	Locus_4021_Transcript_4/6_Confidence_0.600_Length_1412	462	C	T	354	AACACCTGAGCTGGAGGATC	GAGGATTGATCGGTTGACGC
Peaxi162Scf01313	39193	AluI	reference	Locus_27425_Transcript_1/2_Confidence_0.800_Length_1029	731	G	A	289	ACGCTTCCTTTATTGCGGAC	TCACGTCGCGAAATTCGATG
Peaxi162Scf00211	39195	RsaI	reference	Locus_15295_Transcript_4/5_Confidence_0.500_Length_2622	86	G	A	338	TATGGCGACCCTTTGCAAAC	CGTAAGGCACTGCAGAATCC
Peaxi162Scf01164	39279	HinfI	variant	Locus_12559_Transcript_2/3_Confidence_0.714_Length_1493	927	C	A	369	GTGCCGGACTGAACATAGAG	ATCATCCCACGATGCAATGC
Peaxi162Scf00877	39280	AluI	variant	Locus_2649_Transcript_4/6_Confidence_0.625_Length_4587	2107	A	G	307	CATTTGGGAAGAGAGGCAGC	TCCTCAGTGTTGGGAACAGG
Peaxi162Scf00877	39280	PvuII	variant	Locus_2649_Transcript_4/6_Confidence_0.625_Length_4587	2107	A	G	307	CATTTGGGAAGAGAGGCAGC	TCCTCAGTGTTGGGAACAGG
Peaxi162Scf01205	39326	HaeIII	reference	Locus_11593_Transcript_1/1_Confidence_1.000_Length_2751	1430	C	T	324	CCGAATCCTGCTGTATTGGC	ATTTGCTAGCACCACTGCAG
Peaxi162Scf00778	39342	HinfI	reference	Locus_70183_Transcript_1/1_Confidence_1.000_Length_320	111	A	G	285	TGCCTTGTGTTCCTGCTTATG	ACGGCTTTCACCATCACAAG
Peaxi162Scf00778	39342	TaqI	reference	Locus_70183_Transcript_1/1_Confidence_1.000_Length_320	111	A	G	285	TGCCTTGTGTTCCTGCTTATG	ACGGCTTTCACCATCACAAG
Peaxi162Scf01254	39403	AluI	reference	Locus_9928_Transcript_2/3_Confidence_0.714_Length_4096	2076	A	G	351	TGTTGTCCAACTGAAGCAGC	CTCGCAGGTGCCACATATTAG
Peaxi162Scf00535	39410	HaeIII	variant	Locus_14074_Transcript_2/3_Confidence_0.714_Length_2754	2669	T	G	291	ATCAACGCTTAACTGGCCAC	GCCACTGACTTACGATGCAG
Peaxi162Scf00338	39421	DdeI	reference	Locus_5239_Transcript_1/2_Confidence_0.750_Length_7289	4870	G	A	378	GTCACAGAATGCTTCGTCCC	CCAGTAGAGTCTGCCCTCAG
Peaxi162Scf00231	39463	AluI	variant	Locus_10270_Transcript_4/5_Confidence_0.667_Length_2400	501	G	A	310	TTGCTTCAACAAGAGCACCG	TCCATGTTGCTGCTGGTTAC
Peaxi162Scf00231	39463	DdeI	variant	Locus_10270_Transcript_4/5_Confidence_0.667_Length_2400	501	G	A	310	TTGCTTCAACAAGAGCACCG	TCCATGTTGCTGCTGGTTAC
Peaxi162Scf00231	39471	AluI	variant	Locus_10270_Transcript_4/5_Confidence_0.667_Length_2400	493	A	G	310	TTGCTTCAACAAGAGCACCG	TCCATGTTGCTGCTGGTTAC
Peaxi162Scf00338	39486	DdeI	reference	Locus_5239_Transcript_1/2_Confidence_0.750_Length_7289	4935	T	C	383	GTCACAGAATGCTTCGTCCC	ATGCTCCAGTAGAGTCTGCC
Peaxi162Scf00628	39496	DraI	reference	Locus_19347_Transcript_1/1_Confidence_1.000_Length_1559	727	T	C	296	TCCGTTAGGTGTGAAGGACC	GATTCCTCCTGCTGGCAAAG
Peaxi162Scf00926	39665	HindII	variant	Locus_2430_Transcript_3/4_Confidence_0.700_Length_5991	5092	A	G	252	CAAATGGGCCGTTGAGAGAG	CTCCTCCTCCTGACAGTTCG
Peaxi162Scf00855	39675	AluI	variant	Locus_4598_Transcript_1/5_Confidence_0.600_Length_4294	3975	T	G	314	CCAGTTGCTCGAGGACATTG	AACCCTACACATTCGCCATG
Peaxi162Scf00855	39675	Sau3AI	reference	Locus_4598_Transcript_1/5_Confidence_0.600_Length_4294	3975	T	G	314	CCAGTTGCTCGAGGACATTG	AACCCTACACATTCGCCATG
Peaxi162Scf01114	39681	DdeI	reference	Locus_4195_Transcript_1/2_Confidence_0.750_Length_3225	791	T	C	361	TCGCGAAACCTGTGTGAAAG	GCCCTTCATGTGCCAATCTC
Peaxi162Scf00572	39753	RsaI	reference	Locus_11270_Transcript_1/1_Confidence_1.000_Length_1975	1808	G	A	218	TGTGTGAATTGCCACAGTGG	TGGCCTAAGGTGTTCAGAGG
Peaxi162Scf00300	39845	HinfI	reference	Locus_3298_Transcript_3/5_Confidence_0.692_Length_3482	843	G	A	354	CAACTTCCCGGACAACCAAG	ATCAAGGCATCAACAGCAGG
Peaxi162Scf01691	39890	AluI	variant	Locus_10900_Transcript_2/3_Confidence_0.667_Length_1801	888	G	A	335	TCGAGCCATGCTACTCTCAG	CCATTCAATAGCGGAAGGGC
Peaxi162Scf00778	39946	AluI	reference	Locus_16454_Transcript_2/3_Confidence_0.500_Length_1368	356	A	T	394	TCTTGTGATGGTGAAAGCCG	TGCAAGTCGAGCATCTTCAG
Peaxi162Scf00778	39946	PvuII	reference	Locus_16454_Transcript_2/3_Confidence_0.500_Length_1368	356	A	T	394	TCTTGTGATGGTGAAAGCCG	TGCAAGTCGAGCATCTTCAG
Peaxi162Scf00572	39967	Sau3AI	variant	Locus_11270_Transcript_1/1_Confidence_1.000_Length_1975	1594	A	C	344	TGTGTGAATTGCCACAGTGG	GGGTTATGCAGGCTGAACAG
Peaxi162Scf01168	40165	BfrI	variant	Locus_9465_Transcript_6/7_Confidence_0.684_Length_5101	2354	G	A	297	AGGCTGTTTCCGATAGACCC	AAGCAAGGCAAAGGTCCTTG
Peaxi162Scf01168	40165	DdeI	reference	Locus_9465_Transcript_6/7_Confidence_0.684_Length_5101	2354	G	A	297	AGGCTGTTTCCGATAGACCC	AAGCAAGGCAAAGGTCCTTG
Peaxi162Scf01168	40207	DdeI	reference	Locus_9465_Transcript_6/7_Confidence_0.684_Length_5101	2312	A	T	297	AGGCTGTTTCCGATAGACCC	AAGCAAGGCAAAGGTCCTTG
Peaxi162Scf00641	40231	DdeI	reference	Locus_13219_Transcript_1/1_Confidence_1.000_Length_551	366	C	T	329	GAACCCTTGAAGCACCCAAC	TGTGGTATGTTTGGCAAGCC
Peaxi162Scf01254	40303	Sau3AI	reference	Locus_9928_Transcript_2/3_Confidence_0.714_Length_4096	2204	C	T	279	AAGCATTCAAACACGTTGGC	AGGCTATTGCACGGAACTTG
Peaxi162Scf00877	40372	TaqI	reference	Locus_2649_Transcript_4/6_Confidence_0.625_Length_4587	1627	C	T	311	TTCGGCAATGCATCTGAGAG	GCTCAAGCCTCTTCTGACAC
Peaxi162Scf00012	40405	DdeI	variant	Locus_11089_Transcript_4/5_Confidence_0.636_Length_4307	864	G	A	275	AAGGAGTACTGGAGAAGGGC	GTCACGAGCCATTTCTCCAG
Peaxi162Scf00804	40467	AluI	reference	Locus_8000_Transcript_1/1_Confidence_1.000_Length_1588	1082	A	T	288	ATCTGTGCCATGTGAAGTGC	CCAATCCTGTGTTCACGGTG
Peaxi162Scf00060	40547	BfrI	variant	Locus_6522_Transcript_3/4_Confidence_0.667_Length_6435	1218	A	C	364	TCCATCTTGCTCAACCGTTG	GTCCACATGAAGGCACCATG
Peaxi162Scf00877	40607	DdeI	variant	Locus_2649_Transcript_4/6_Confidence_0.625_Length_4587	1392	G	A	244	GCCATCGACTGAGAATTGGC	GAAGCTGTTGACCCACCATC
Peaxi162Scf00804	40757	RsaI	reference	Locus_8000_Transcript_1/1_Confidence_1.000_Length_1588	792	C	T	385	GGAAGCCAGCAGGTGATAAC	GCTCCTGCTCATGTTGGAAG
Peaxi162Scf01446	40774	RsaI	variant	Locus_11422_Transcript_1/7_Confidence_0.533_Length_3605	951	T	C	302	AGTTTGCCTTTGAGTGCAGG	TCAGGGCTGAACTGGAGAAG
Peaxi162Scf01853	40776	AluI	variant	Locus_1205_Transcript_4/6_Confidence_0.625_Length_1614	1255	G	C	218	AAACAGCCTCTCCACCTTGG	GCATCCAAGCTCAACCTCAG
Peaxi162Scf00125	40836	TaqI	reference	Locus_20378_Transcript_2/3_Confidence_0.778_Length_1129	986	C	T	368	AGTAGCAGCAAATGATCCCAC	TGGTTCCAATTTGGGCTTGG
Peaxi162Scf00376	40920	DdeI	reference	Locus_13671_Transcript_1/2_Confidence_0.750_Length_2690	2393	A	T	370	GGTGCAGAGTAGCCAATAGC	GAGCTCCGAAATTCTTCCCG
Peaxi162Scf00572	40952	RsaI	reference	Locus_11270_Transcript_1/1_Confidence_1.000_Length_1975	1316	C	A	316	CTCCGGCAATGAAGTTGGAG	ACCTCGATGGATGCACTACC
Peaxi162Scf00673	40983	Sau3AI	reference	Locus_13877_Transcript_3/4_Confidence_0.556_Length_1672	946	A	C	251	CCCACAGGTTTCCATCATGC	GCAGTCATCCAATACATCCGG
Peaxi162Scf00718	41000	HinfI	variant	Locus_4522_Transcript_3/5_Confidence_0.692_Length_2658	958	T	C	247	GGCAGGATTCAACATGGCTC	TCGGTTTCCATCCATCTCCC
Peaxi162Scf00171	41161	DraI	variant	Locus_15754_Transcript_1/1_Confidence_1.000_Length_1518	1105	C	T	232	TCCAGGAGATTCACTGTGGG	GGTGATCACAGCACAAGGAG
Peaxi162Scf01168	41291	EcoRI	variant	Locus_9465_Transcript_6/7_Confidence_0.684_Length_5101	1228	A	G	339	GTGGTCAGCCCTCTCCTTAG	AGGAATCTGGAGACGAAGCC
Peaxi162Scf00376	41298	RsaI	variant	Locus_13671_Transcript_1/2_Confidence_0.750_Length_2690	2015	A	T	245	CGGGAAGAATTTCGGAGCTC	TCGTGGTCTCTCAGTGTGTC
Peaxi162Scf00362	41363	AluI	reference	Locus_6868_Transcript_4/6_Confidence_0.667_Length_5759	4748	C	T	223	ACATGTTCCACCCTACCCAG	AAAGGCGGATGACAAACCTG
Peaxi162Scf00362	41363	PvuII	reference	Locus_6868_Transcript_4/6_Confidence_0.667_Length_5759	4748	C	T	223	ACATGTTCCACCCTACCCAG	AAAGGCGGATGACAAACCTG
Peaxi162Scf00103	41442	DdeI	variant	Locus_38796_Transcript_1/2_Confidence_0.667_Length_1236	260	T	A	258	CAATGTTTCTTGGCAGGTGC	TGTTGTCTTGTCTTCGTGCC
Peaxi162Scf00201	41461	HaeIII	variant	Locus_5076_Transcript_4/4_Confidence_0.571_Length_5472	3071	C	G	259	TCTTCACCCTTGCATTTGCC	TCGTTCTGTGGCTAAGGAGG
Peaxi162Scf01481	41525	DraI	reference	Locus_17456_Transcript_1/2_Confidence_0.500_Length_1324	1174	A	G	398	GTGGGAACAATGGTGTCACC	ACTGACATGTGCATTTACCACC
Peaxi162Scf00241	41551	RsaI	reference	Locus_13957_Transcript_1/1_Confidence_1.000_Length_3976	2951	A	C	343	CTGACTGATCGGCTTGAAGC	CATTCTCAAGGAGCAGCAGC
Peaxi162Scf01261	41616	RsaI	reference	Locus_12583_Transcript_1/2_Confidence_0.750_Length_1603	769	C	T	356	CGTATGTACGCAGCATTCCC	ACCATTGATTTCTACTGGGCAC
Peaxi162Scf00338	41700	TaqI	reference	Locus_5239_Transcript_1/2_Confidence_0.750_Length_7289	6639	C	A	210	AATCTCAACCCTCTCAGGCC	TGTCCTGCTCCTGGTTCTTG
Peaxi162Scf01221	41752	DdeI	reference	Locus_33357_Transcript_1/1_Confidence_1.000_Length_682	454	C	T	399	CCAGCATTGAAAGGGACAGG	GCTGCAGGACCAAACTTCAG
Peaxi162Scf00656	41848	DdeI	reference	Locus_4144_Transcript_1/1_Confidence_1.000_Length_4905	3379	T	C	396	GCAGGGAGCATGACAGATTC	ACTGCTGATCCTCCAGTTCC
Peaxi162Scf00925	41881	HinfI	variant	Locus_10177_Transcript_7/10_Confidence_0.107_Length_1517	740	A	G	332	AGGGCGAATGTTGTGTGTAG	TGATGCGCTCCTACCACTAG
Peaxi162Scf00201	41887	TaqI	variant	Locus_5076_Transcript_4/4_Confidence_0.571_Length_5472	2645	G	T	202	TTGCGTTCCAAGACAGCTTC	GCTGAAGTTGTGAGAAGGGC
Peaxi162Scf00241	41908	Sau3AI	variant	Locus_13957_Transcript_1/1_Confidence_1.000_Length_3976	2678	A	G	283	CTGCTGCTCCTTGAGAATGC	AAGCAGGTTGATGAGCTTGC
Peaxi162Scf00009	41942	BfrI	reference	Locus_4646_Transcript_3/3_Confidence_0.667_Length_3545	1090	T	C	248	AAAGGCTACAGGTGGTGGG	GGCCCTGGATTTAAAGTGCC
Peaxi162Scf01101	41952	AluI	reference	Locus_917_Transcript_2/3_Confidence_0.714_Length_2114	810	T	C	272	TGAGGGAAATCTGAAGCTTGC	CAACCCACAGACCACATGTC
Peaxi162Scf00535	41977	HaeIII	variant	Locus_14074_Transcript_2/3_Confidence_0.714_Length_2754	102	A	G	357	GTCGATGCCTCTTGGTCTTG	GCAACAGGAATCTTCTCGGG
Peaxi162Scf00517	41987	AluI	reference	Locus_12368_Transcript_4/5_Confidence_0.600_Length_4348	1497	A	G	396	TTACAACGAGGAGGGAGCTG	AAGCACAGAATGGGTGTGAC
Peaxi162Scf00886	42137	RsaI	variant	Locus_1473_Transcript_4/4_Confidence_0.700_Length_4528	3969	A	G	357	CCAGTCATGTTCCTTCGAGC	CACGCCACTTTAAATGGAGC
Peaxi162Scf00156	42294	HindII	reference	Locus_1777_Transcript_1/1_Confidence_1.000_Length_2135	511	G	A	292	ACGCTTCAAATCTTGGATCCG	GGTGCAGGTGGTTCAACAG
Peaxi162Scf00201	42527	HinfI	reference	Locus_5076_Transcript_4/4_Confidence_0.571_Length_5472	2005	G	C	354	CACTGACAGATGTGGAAACCC	GTACGCCGGATGACAACTTC
Peaxi162Scf01064	42616	HinfI	variant	Locus_12783_Transcript_2/3_Confidence_0.714_Length_1238	427	T	G	209	ACCAATGACGGAAGGAATGC	CCTGTTCGCTTACATGCAGG
Peaxi162Scf00656	42820	HaeIII	reference	Locus_4144_Transcript_1/1_Confidence_1.000_Length_4905	2407	C	T	316	ATTCGCGTTAAGAGTGGTGC	CCCTTCTGCTGCAAATAGGC
Peaxi162Scf00120	42844	HinfI	variant	Locus_28553_Transcript_1/1_Confidence_1.000_Length_1186	1144	C	T	257	ACCCTTCTCCCGTAATGCAG	GTAGATCAAACCTTGGGCGC
Peaxi162Scf00892	42881	HaeIII	reference	Locus_23399_Transcript_1/1_Confidence_1.000_Length_739	101	C	A	379	TACTGCTGGACTTCTGTGGG	GGACCAAAGGCACATTCCTC
Peaxi162Scf01149	42895	DdeI	variant	Locus_47392_Transcript_1/1_Confidence_1.000_Length_499	404	T	C	325	AGAGCCCAGTCTCTTAACCG	AAAGCTCCAAAGGCTGTTCC
Peaxi162Scf01149	42895	Sau3AI	variant	Locus_47392_Transcript_1/1_Confidence_1.000_Length_499	404	T	C	325	AGAGCCCAGTCTCTTAACCG	AAAGCTCCAAAGGCTGTTCC
Peaxi162Scf01578	43010	ClaI	variant	Locus_8693_Transcript_2/4_Confidence_0.625_Length_3279	1969	T	G	263	GATGGCAGCTAATAGCCAGC	GGTTGGGCATAACCGTAACC
Peaxi162Scf01578	43010	TaqI	variant	Locus_8693_Transcript_2/4_Confidence_0.625_Length_3279	1969	T	G	263	GATGGCAGCTAATAGCCAGC	GGTTGGGCATAACCGTAACC
Peaxi162Scf00855	43013	Sau3AI	variant	Locus_10195_Transcript_1/1_Confidence_1.000_Length_1618	1018	T	C	385	GCTTGGAAAGAAGTTCGTTGG	TACTCACCGAGCTACGAACC
Peaxi162Scf00362	43144	AluI	variant	Locus_6868_Transcript_4/6_Confidence_0.667_Length_5759	4871	T	G	327	CTCTACAAGATGTGTCGGCG	CGGAGTTCAATCCAGCACAG
Peaxi162Scf00362	43146	DdeI	reference	Locus_6868_Transcript_4/6_Confidence_0.667_Length_5759	4873	T	G	327	CTCTACAAGATGTGTCGGCG	CGGAGTTCAATCCAGCACAG
Peaxi162Scf00804	43243	TaqI	variant	Locus_8000_Transcript_1/1_Confidence_1.000_Length_1588	86	A	G	309	ACCACTTCCTTGAATGTGGC	TCTGAAGTTGCTGCAGTGAG
Peaxi162Scf00241	43432	AluI	reference	Locus_13957_Transcript_1/1_Confidence_1.000_Length_3976	2367	C	T	319	TCTGCTCTCCCTATTACCAGC	TGTCATTGTCCCAGAGCAGG
Peaxi162Scf00241	43432	PvuII	reference	Locus_13957_Transcript_1/1_Confidence_1.000_Length_3976	2367	C	T	319	TCTGCTCTCCCTATTACCAGC	TGTCATTGTCCCAGAGCAGG
Peaxi162Scf00652	43433	AluI	reference	Locus_45576_Transcript_1/1_Confidence_1.000_Length_1531	428	G	A	256	TAACGGGACTGAGAACCACC	ACCAATACGAACACCTCCGG
Peaxi162Scf00362	43434	AluI	reference	Locus_6868_Transcript_4/6_Confidence_0.667_Length_5759	5161	A	G	254	CTGTGCTGGATTGAACTCCG	AAATGGCTGAGTTCACGCTG
Peaxi162Scf00926	43438	HindII	reference	Locus_20620_Transcript_1/1_Confidence_1.000_Length_1401	1193	G	A	254	TCAGGATGCCATTTCATAGCC	TGGCACTCAACTGAAATCTGG
Peaxi162Scf01487	43442	TaqI	reference	Locus_5070_Transcript_1/3_Confidence_0.500_Length_1268	373	G	A	389	GACCAAATGCACCAAACACTG	CAAGAGGCAGCGGACAATAC
Peaxi162Scf01168	43471	RsaI	variant	Locus_30048_Transcript_4/5_Confidence_0.533_Length_1433	1041	C	A	277	AATTGGTATGCTGGCTGTGC	TGATGCTTGCCGATGAACTG
Peaxi162Scf00313	43559	HinfI	variant	Locus_23371_Transcript_9/10_Confidence_0.625_Length_2681	2472	C	A	397	GATGCCTACGAAACGAGGTC	CTTGGCGAATGATCAAAGTTCAG
Peaxi162Scf00060	43581	AluI	reference	Locus_6522_Transcript_3/4_Confidence_0.667_Length_6435	1761	G	A	275	GCCTTGTTTGAAGCGAATGC	TTGACGAGCCACACTGTTTG
Peaxi162Scf00205	43747	DraI	reference	Locus_11279_Transcript_1/2_Confidence_0.750_Length_2656	665	T	C	241	GCAAGCTTCCATACTCCACG	CAGTGCTGTAACTGCTGGTG
Peaxi162Scf01168	43797	BbrPI	reference	Locus_30048_Transcript_4/5_Confidence_0.533_Length_1433	787	G	A	304	AGTGAAGACCGTTCCTCTGG	TGCAGACGTCTGGACATCAG
Peaxi162Scf00274	43811	AluI	variant	Locus_75288_Transcript_1/1_Confidence_1.000_Length_256	101	G	T	376	ATTTCAGGAGGGAGTCTGCC	GAGTTGGGAGATTGCAGCAG
Peaxi162Scf00274	43811	PvuII	variant	Locus_75288_Transcript_1/1_Confidence_1.000_Length_256	101	G	T	376	ATTTCAGGAGGGAGTCTGCC	GAGTTGGGAGATTGCAGCAG
Peaxi162Scf02141	43845	DdeI	variant	Locus_37570_Transcript_1/2_Confidence_0.667_Length_1037	805	T	C	333	CGGCCTCATTCGATCATACAC	GGTAGGCATTGAAAGGGCTG
Peaxi162Scf01073	43914	DdeI	variant	Locus_5338_Transcript_3/4_Confidence_0.667_Length_3230	983	A	C	287	TCCTGCTATACTGCGGATGG	TCCGTCTCCACTGATCCATC
Peaxi162Scf00082	43970	BbrPI	variant	Locus_3300_Transcript_3/5_Confidence_0.692_Length_3948	3455	T	A	390	GGGTGATGCTAAGCTGTTGG	CCATGATGAAGCAAGGAGGC
Peaxi162Scf00656	44062	TaqI	variant	Locus_4144_Transcript_1/1_Confidence_1.000_Length_4905	1165	T	C	355	AGAGGTTGGAGTGAGTCAGC	AATGCAAGTCTCAAGTGCGG
Peaxi162Scf00248	44068	TaqI	reference	Locus_6576_Transcript_6/7_Confidence_0.526_Length_2634	1827	G	A	319	AAAGCAGAGGTCATTGCCAG	CTCTGCCCTTAACAGTTCGC
Peaxi162Scf00802	44231	TaqI	variant	Locus_2005_Transcript_3/5_Confidence_0.375_Length_1837	1386	A	G	283	CCAAGGTTTGCACTGAGGAC	GTTTGCATTGTCGGTGTTGC
Peaxi162Scf00993	44238	RsaI	reference	Locus_6641_Transcript_4/4_Confidence_0.700_Length_3396	1213	A	G	308	GATTTGAGGCCGGGTTCATC	GAGTAGCCGGAGAAGGTCTC
Peaxi162Scf00993	44252	HindII	reference	Locus_6641_Transcript_4/4_Confidence_0.700_Length_3396	1227	C	A	308	GATTTGAGGCCGGGTTCATC	GAGTAGCCGGAGAAGGTCTC
Peaxi162Scf00993	44252	HpaI	reference	Locus_6641_Transcript_4/4_Confidence_0.700_Length_3396	1227	C	A	308	GATTTGAGGCCGGGTTCATC	GAGTAGCCGGAGAAGGTCTC
Peaxi162Scf00911	44315	AluI	reference	Locus_26812_Transcript_1/1_Confidence_1.000_Length_1136	655	C	T	398	AGCAAGAGAGCCGAGTGG	CCTAAACGGATGACTTCTGAGC
Peaxi162Scf00045	44379	RsaI	reference	Locus_34871_Transcript_1/1_Confidence_1.000_Length_682	635	A	C	365	TGAAGTAACGACACCTCCGG	CTGAGGCAGGCAATTAAGGG
Peaxi162Scf00045	44392	RsaI	variant	Locus_34871_Transcript_1/1_Confidence_1.000_Length_682	622	T	A	365	TGAAGTAACGACACCTCCGG	CTGAGGCAGGCAATTAAGGG
Peaxi162Scf01006	44428	AluI	reference	Locus_6374_Transcript_1/1_Confidence_1.000_Length_3395	1998	T	G	234	ACCTGTCAATGCGTTTCCTG	TTCGGCACTAGGCTCCTATC
Peaxi162Scf01006	44428	DdeI	reference	Locus_6374_Transcript_1/1_Confidence_1.000_Length_3395	1998	T	G	234	ACCTGTCAATGCGTTTCCTG	TTCGGCACTAGGCTCCTATC
Peaxi162Scf01667	44453	TaqI	variant	Locus_1909_Transcript_3/4_Confidence_0.500_Length_2888	2353	T	C	339	CATCTCCTTGCTTACCGTGC	CCTTCCTCTGCCTCTAACCC
Peaxi162Scf00664	44485	AluI	variant	Locus_21279_Transcript_1/1_Confidence_1.000_Length_1768	233	G	T	393	TCGTACTACACTCCATCGGC	TATTCCAGTTGGGCCGAGAG
Peaxi162Scf00829	44632	DdeI	variant	Locus_8145_Transcript_1/3_Confidence_0.750_Length_2879	2690	G	T	213	TAAGATAGGCAGCAGTCCCG	CCGCGGGCTTGTTACTTTAG
Peaxi162Scf01487	44673	AluI	variant	Locus_2242_Transcript_1/3_Confidence_0.600_Length_1589	257	T	A	346	ATTCCGGGAAGCGAACAAAC	ACCACAGGGATTGGAAGGTC
Peaxi162Scf01487	44682	TaqI	variant	Locus_2242_Transcript_1/3_Confidence_0.600_Length_1589	266	T	C	346	ATTCCGGGAAGCGAACAAAC	ACCACAGGGATTGGAAGGTC
Peaxi162Scf01112	44748	DdeI	variant	Locus_3644_Transcript_1/2_Confidence_0.750_Length_8805	5280	T	A	296	TCGAGCAACTTTCTTTGGGC	TAGGTTGTTGGCATGGCAAG
Peaxi162Scf00294	44785	ClaI	variant	Locus_41769_Transcript_1/2_Confidence_0.750_Length_663	308	A	C	275	TTTCTGTTTCGTGTGGCAATG	TGGAAACCACAAACTGGACC
Peaxi162Scf00294	44785	TaqI	variant	Locus_41769_Transcript_1/2_Confidence_0.750_Length_663	308	A	C	275	TTTCTGTTTCGTGTGGCAATG	TGGAAACCACAAACTGGACC
Peaxi162Scf01336	44786	HinfI	variant	Locus_31686_Transcript_3/4_Confidence_0.700_Length_929	864	A	T	297	AAGAGAACTGGGAGGAAGGC	CGTTCCAGCATAGTTTCGGG
Peaxi162Scf00937	44803	SmaI	variant	Locus_20924_Transcript_1/1_Confidence_1.000_Length_2501	1593	G	C	362	TGACAAAGATGACAACGCCG	CGTCGTGTATGGCTTGATCC
Peaxi162Scf00907	44831	DdeI	reference	Locus_34922_Transcript_1/2_Confidence_0.667_Length_1279	585	G	T	303	TACCTCCCTGCTACACACAC	TTCAGCTGGAGGATGGCTAG
Peaxi162Scf00829	44914	HindII	reference	Locus_36613_Transcript_1/1_Confidence_1.000_Length_288	152	T	A	278	CTAAAGTAACAAGCCCGCGG	CCAACTATGCACCACTAGCAC
Peaxi162Scf00829	44914	HpaI	reference	Locus_36613_Transcript_1/1_Confidence_1.000_Length_288	152	T	A	278	CTAAAGTAACAAGCCCGCGG	CCAACTATGCACCACTAGCAC
Peaxi162Scf00258	44975	TaqI	variant	Locus_29473_Transcript_1/1_Confidence_1.000_Length_802	626	T	G	234	TGCCAAATTAGTGGGTGTGC	AGCGTTGCTTCATGTGGATG
Peaxi162Scf00998	45041	HindII	reference	Locus_7712_Transcript_2/2_Confidence_0.667_Length_3407	1228	A	G	318	GCAGTGACCATCTCATGCAG	TTCACCCTTCCACTATCCCG
Peaxi162Scf00998	45041	TaqI	reference	Locus_7712_Transcript_2/2_Confidence_0.667_Length_3407	1228	A	G	318	GCAGTGACCATCTCATGCAG	TTCACCCTTCCACTATCCCG
Peaxi162Scf00495	45069	SacI	reference	Locus_16642_Transcript_1/2_Confidence_0.667_Length_1544	651	C	T	299	GTTGACATCTGGGCAAGTGG	ACACACACACACACACACAC
Peaxi162Scf00495	45069	TaqI	reference	Locus_16642_Transcript_1/2_Confidence_0.667_Length_1544	651	C	T	299	GTTGACATCTGGGCAAGTGG	ACACACACACACACACACAC
Peaxi162Scf01524	45164	AluI	variant	Locus_1629_Transcript_3/4_Confidence_0.778_Length_2286	1794	C	T	307	CCCAACTTCGACAACCTCAC	CGGAATAGCAGCTCTGATTGG
Peaxi162Scf00983	45307	TaqI	reference	Locus_21272_Transcript_1/2_Confidence_0.667_Length_929	377	G	A	374	CGCAATGTCATTGTTGCCAC	AACACAGAACAGGGAAACGC
Peaxi162Scf01644	45332	Sau3AI	variant	Locus_34430_Transcript_1/1_Confidence_1.000_Length_811	672	C	A	310	TGACAATTCCAAAGCCCGTG	TCAGTGGAAACTTAAGCTGGC
Peaxi162Scf01205	45363	DdeI	reference	Locus_45840_Transcript_1/1_Confidence_1.000_Length_2141	719	T	A	299	ACTTCTTGCAACCCGACAAC	TGGTTGGGTTGCTCACAATG
Peaxi162Scf00065	45374	DdeI	variant	Locus_1734_Transcript_1/1_Confidence_1.000_Length_1363	381	A	G	251	TAAGTCCAGTGGCCTGTCTG	TGCAAAGGGTTTGAGTCGTG
Peaxi162Scf00347	45379	TaqI	reference	Locus_2725_Transcript_1/1_Confidence_1.000_Length_5398	3386	C	A	385	GTCTTGTTCGGGTGGTTAGC	GACACCTCCAATTACTAGCGC
Peaxi162Scf00786	45417	BbrPI	reference	Locus_19345_Transcript_1/1_Confidence_1.000_Length_1506	667	C	T	367	GTAGATATGCACTCTGGATGCAC	GCAGCCCATCAAGTGTCAAG
Peaxi162Scf01487	45470	AluI	reference	Locus_2242_Transcript_1/3_Confidence_0.600_Length_1589	381	C	T	280	AAAGCAATGTCAGAGCCACC	TAACAGGCCACAGAGATCGG
Peaxi162Scf01112	45506	HinfI	reference	Locus_3644_Transcript_1/2_Confidence_0.750_Length_8805	4522	G	A	341	TGCTGGTGTTGCATCAACTC	ACTTCTCTGTCGCTACGGTG
Peaxi162Scf01807	45521	AluI	reference	Locus_15564_Transcript_2/2_Confidence_1.000_Length_732	195	C	T	389	GACCTCTCGTGTTGCTCTTG	ACGCTGTAATGCAGGCTAAC
Peaxi162Scf01116	45617	TaqI	variant	Locus_7071_Transcript_1/1_Confidence_1.000_Length_2278	324	T	C	281	CAGCATCAGAGAAGCAAGCC	AGCAGTAGTAGCACGACCAG
Peaxi162Scf00907	45624	HindII	variant	Locus_34922_Transcript_1/2_Confidence_0.667_Length_1279	826	A	G	346	TAAGGAAGAGGCGGATGACC	TTTATGATCTGCAGCCACGC
Peaxi162Scf00498	45689	HaeIII	variant	Locus_11818_Transcript_1/2_Confidence_0.750_Length_3318	406	G	C	320	GGAAGAACGTGGAGTTGCTC	TCATCCGGTGACACTCTGAC
Peaxi162Scf00828	45701	HinfI	reference	Locus_7524_Transcript_1/2_Confidence_0.750_Length_1662	1025	A	C	207	GAGACACAGCACTACAACCC	TTCTTCAGCTGCTCACAACG
Peaxi162Scf00802	45735	HaeIII	variant	Locus_2005_Transcript_3/5_Confidence_0.375_Length_1837	1539	A	G	364	TTGATGGAATCAGCTGCTGC	TCCTTGTGCTCTTCCTCTACC
Peaxi162Scf00009	45741	AluI	reference	Locus_4646_Transcript_3/3_Confidence_0.667_Length_3545	1912	T	A	396	CCACCAAGTGCAATCTGTCG	TTGCTCTCATCAGGTCGGAG
Peaxi162Scf00962	45820	Sau3AI	variant	Locus_7236_Transcript_1/2_Confidence_0.750_Length_1557	325	A	C	396	TGGGACATAGAGGAAGTGGG	GTGGCTCGTGTCGTTTCTAG
Peaxi162Scf00159	45833	DraI	reference	Locus_5482_Transcript_1/1_Confidence_1.000_Length_6526	5669	A	G	304	GCAAGAGAAGTTGGACTCCG	GATGAATCTTCGAGTGCCGG
Peaxi162Scf01327	45951	DdeI	variant	Locus_6399_Transcript_2/2_Confidence_0.667_Length_2523	762	G	A	282	TTTGCAGAAGTGGTGCCTTC	GTCTTGCATTCTCACGGTCC
Peaxi162Scf01238	46050	SmaI	reference	Locus_10738_Transcript_1/2_Confidence_0.750_Length_2846	2546	C	T	272	AGCAGGAATAGCGGACTCAC	CTCGAGCTTGTCCTCCTCAG
Peaxi162Scf00071	46096	HinfI	reference	Locus_23954_Transcript_1/1_Confidence_1.000_Length_909	291	G	A	275	TTCATGTTGCTGTTGGGAGG	TCCACAACTTGCTACACCAG
Peaxi162Scf00117	46236	HaeIII	reference	Locus_31326_Transcript_1/1_Confidence_1.000_Length_1395	281	C	T	336	TGACTGGATACGAGGCTTCC	CTGTCAAGCAACACCTGGTC
Peaxi162Scf00258	46255	Sau3AI	variant	Locus_29473_Transcript_1/1_Confidence_1.000_Length_802	63	C	T	236	CTCTCGCTGTCACCACATTG	ATCATCTCAGCCGTCCATGG
Peaxi162Scf00193	46274	HinfI	variant	Locus_9988_Transcript_1/1_Confidence_1.000_Length_2463	1813	C	T	362	TCAACCGCAGAACATGTTGG	TACTACGACAGCTCAAGGCC
Peaxi162Scf00892	46405	HinfI	reference	Locus_15321_Transcript_1/1_Confidence_1.000_Length_823	545	T	A	392	TGTTATTGCAGGCTGGTGTC	GCCTTTAGCCAGTGGAAGTC
Peaxi162Scf01645	46426	DdeI	reference	Locus_15327_Transcript_1/1_Confidence_1.000_Length_2011	529	G	C	301	CTCAATTCCCACGTCGATGG	TGGCACATTTAACTGGCCAC
Peaxi162Scf00074	46591	HinfI	variant	Locus_3080_Transcript_1/2_Confidence_0.800_Length_3874	3425	T	C	364	GTTCTGTCGACGTGTGAAGG	TGAAATGCTGCACCCTGAAC
Peaxi162Scf00074	46591	TaqI	variant	Locus_3080_Transcript_1/2_Confidence_0.800_Length_3874	3425	T	C	364	GTTCTGTCGACGTGTGAAGG	TGAAATGCTGCACCCTGAAC
Peaxi162Scf00049	46663	AluI	reference	Locus_11883_Transcript_1/2_Confidence_0.667_Length_1240	1073	C	A	376	AGGTTCTAACACAAGCTCATGC	CATAGGCATAGCAGCTGCAG
Peaxi162Scf02754	46671	HinfI	variant	Locus_15306_Transcript_3/4_Confidence_0.625_Length_2857	333	A	G	298	ACTTGTCCTCACTGCATCCC	TTGCTCTGCTTGTTGGTCAG
Peaxi162Scf00313	46692	DdeI	reference	Locus_23371_Transcript_9/10_Confidence_0.625_Length_2681	1979	C	T	258	CCCAAACACGCATCATCTCG	TGTAGCGTGCAACCAAAGAG
Peaxi162Scf02754	46720	TaqI	reference	Locus_15306_Transcript_3/4_Confidence_0.625_Length_2857	284	G	A	298	ACTTGTCCTCACTGCATCCC	TTGCTCTGCTTGTTGGTCAG
Peaxi162Scf00345	46752	RsaI	variant	Locus_19724_Transcript_2/3_Confidence_0.714_Length_3862	2618	A	G	253	CGTTCCTCCATTTGTGAGGC	TTCAGAACACAACCAGCACG
Peaxi162Scf00302	46754	HindII	variant	Locus_19166_Transcript_1/1_Confidence_1.000_Length_2605	1193	A	G	381	CAAAGGGTACTTCTCGCTGC	GAGTGCAATCAACCGCAATG
Peaxi162Scf01574	46797	DdeI	reference	Locus_6950_Transcript_1/2_Confidence_0.667_Length_2906	2631	C	T	332	ACATGCTTCTTATCGAGCATCC	AGGGATCGGTATATGCAGGC
Peaxi162Scf01209	46972	AluI	reference	Locus_958_Transcript_4/5_Confidence_0.600_Length_3449	2203	A	G	330	AGAGAGCTCCTGGTATGCAG	CCTGCTGTGAATGAGGCTTC
Peaxi162Scf00070	47112	AluI	reference	Locus_15366_Transcript_1/2_Confidence_0.750_Length_915	704	A	T	350	TCACCACGAAATTCACGAGC	GCAAGCTGAGAACACTGTCC
Peaxi162Scf00130	47221	RsaI	variant	Locus_16789_Transcript_1/1_Confidence_1.000_Length_564	260	C	T	210	GAGTTGTGTTTGCTTCTTCCC	TTCAACCCAAGTTTCTCCCG
Peaxi162Scf01574	47240	TaqI	variant	Locus_6950_Transcript_1/2_Confidence_0.667_Length_2906	2292	A	G	296	AGAAGGTTGAGGTGGTGGTC	TGGCTAGAAGTTTCGGAGGG
Peaxi162Scf01205	47284	TaqI	variant	Locus_45840_Transcript_1/1_Confidence_1.000_Length_2141	1777	A	G	284	AGAACAGGACCACGATGAGC	GGCAGGACAAGAATGTGGTG
Peaxi162Scf00241	47327	RsaI	reference	Locus_13957_Transcript_1/1_Confidence_1.000_Length_3976	623	G	A	316	ACCCTGTACTGCATCATCCC	AAGGGCGCATTACCAAAGTC
Peaxi162Scf00362	47331	AluI	variant	Locus_13020_Transcript_4/5_Confidence_0.500_Length_1204	898	A	T	244	AGAGCAAACACTTCATCGCC	AACTTGTCAGGTTCACGTGC
Peaxi162Scf00362	47331	PvuII	variant	Locus_13020_Transcript_4/5_Confidence_0.500_Length_1204	898	A	T	244	AGAGCAAACACTTCATCGCC	AACTTGTCAGGTTCACGTGC
Peaxi162Scf01073	47484	AluI	variant	Locus_5338_Transcript_3/4_Confidence_0.667_Length_3230	2352	A	G	214	GGAATGCATATGGCCTCAGG	TGTGACCAGAGCTCATCAGG
Peaxi162Scf01073	47484	HinfI	reference	Locus_5338_Transcript_3/4_Confidence_0.667_Length_3230	2352	A	G	214	GGAATGCATATGGCCTCAGG	TGTGACCAGAGCTCATCAGG
Peaxi162Scf01101	47496	AluI	variant	Locus_917_Transcript_2/3_Confidence_0.714_Length_2114	1355	A	G	367	CATCACACGAGTTCCAGACG	TCCACTGCCAGGATAAGGTG
Peaxi162Scf01209	47541	HaeIII	reference	Locus_958_Transcript_4/5_Confidence_0.600_Length_3449	2608	G	C	259	GGAGACATGGATCCTGGGAG	GGAATTGTGATGACTCCGCC
Peaxi162Scf01067	47574	RsaI	variant	Locus_8947_Transcript_1/1_Confidence_1.000_Length_3938	2496	G	C	326	TTAGTGCTGGTACTCGCTGG	TCAAGGTGCAATTGCTACCG
Peaxi162Scf02295	47614	AluI	variant	Locus_13380_Transcript_1/1_Confidence_1.000_Length_2402	1696	A	G	333	TTCCGGCATGAATCAACAGC	TGAGCCATTCTCTGAGCTCC
Peaxi162Scf01067	47668	Sau3AI	reference	Locus_8947_Transcript_1/1_Confidence_1.000_Length_3938	2402	C	T	359	TTAGTGCTGGTACTCGCTGG	GACTGATGCTGATGCTCTCG
Peaxi162Scf01067	47680	RsaI	variant	Locus_8947_Transcript_1/1_Confidence_1.000_Length_3938	2390	C	T	328	GTTGGCAGTTGGATCGGTAG	AAGGCAATGAAGAGCAAGGG
Peaxi162Scf00688	47723	Sau3AI	reference	Locus_2567_Transcript_3/7_Confidence_0.538_Length_3651	2897	C	T	270	AGGTGAAGGTGGTGCTACTC	TTCATCACGGCTCTTGCTTG
Peaxi162Scf00688	47723	TaqI	reference	Locus_2567_Transcript_3/7_Confidence_0.538_Length_3651	2897	C	T	270	AGGTGAAGGTGGTGCTACTC	TTCATCACGGCTCTTGCTTG
Peaxi162Scf00260	47757	Sau3AI	variant	Locus_21863_Transcript_1/1_Confidence_1.000_Length_1691	435	C	T	363	TTTCTTCTGCTGATGTGGCG	CCAGTGGATTCAATAGCGCC
Peaxi162Scf01111	47818	PvuII	reference	Locus_17428_Transcript_1/2_Confidence_0.667_Length_3346	2819	C	T	338	GCGAACTGTGTGCATTTGTG	AGAGGCCGGAATCGAATAGG
Peaxi162Scf00193	47870	DdeI	variant	Locus_2074_Transcript_1/1_Confidence_1.000_Length_2889	2244	C	T	359	TTTGGGCCTCTTCCAGACTC	TGCTTGATGGGATGTGCAAG
Peaxi162Scf00060	47893	AluI	variant	Locus_6522_Transcript_3/4_Confidence_0.667_Length_6435	4246	G	A	304	CCATGCCACGAACTATCTGC	ACCGCACATTGGTACATGTC
Peaxi162Scf00060	47893	DdeI	reference	Locus_6522_Transcript_3/4_Confidence_0.667_Length_6435	4246	G	A	304	CCATGCCACGAACTATCTGC	ACCGCACATTGGTACATGTC
Peaxi162Scf00324	47905	TaqI	reference	Locus_15555_Transcript_1/2_Confidence_0.750_Length_1373	198	G	T	386	AACTACTTCACGGACGGAGG	ATGCTTGGTGTAGTTGCTCC
Peaxi162Scf01365	47930	HinfI	reference	Locus_77_Transcript_6/8_Confidence_0.353_Length_1885	1364	A	G	298	TGAAATACTCCCTCCGTCCC	TTCAGTGGACGTACCTTAAGC
Peaxi162Scf01365	47930	Sau3AI	variant	Locus_77_Transcript_6/8_Confidence_0.353_Length_1885	1364	A	G	298	TGAAATACTCCCTCCGTCCC	TTCAGTGGACGTACCTTAAGC
Peaxi162Scf00415	48012	HaeIII	variant	Locus_26306_Transcript_1/1_Confidence_1.000_Length_1094	362	G	C	215	AGGATCCACTGGTGCTGTAC	TCCAGACGACACAAGGAGTC
Peaxi162Scf00180	48108	EcoRI	reference	Locus_7423_Transcript_1/1_Confidence_1.000_Length_1030	667	T	C	314	ACTTGGCCCAAGCTTTCTTC	ACTAGGGTGTGCCTATGTGC
Peaxi162Scf00073	48128	AluI	variant	Locus_23356_Transcript_1/1_Confidence_1.000_Length_3648	142	T	C	283	TAGAGCGGCTAACTGGTGTC	AGAGTGAAAGAGAGCGAGCG
Peaxi162Scf00171	48132	HaeIII	reference	Locus_1621_Transcript_1/2_Confidence_0.667_Length_896	665	C	G	323	TTGGGAACTTTGCAGTGGAG	ACCAAACACGTCAGCTTTCC
Peaxi162Scf00159	48168	ClaI	reference	Locus_5482_Transcript_1/1_Confidence_1.000_Length_6526	3738	G	T	372	CGCAACCATACTTCCACACC	AATTCGCTTCCTGGTGAACG
Peaxi162Scf00159	48168	TaqI	reference	Locus_5482_Transcript_1/1_Confidence_1.000_Length_6526	3738	G	T	372	CGCAACCATACTTCCACACC	AATTCGCTTCCTGGTGAACG
Peaxi162Scf00585	48173	SacI	variant	Locus_20921_Transcript_1/3_Confidence_0.778_Length_2186	1521	T	G	224	GCATGGTAGAACTCGAGCAG	ATGTGGGCAACAACATTCCC
Peaxi162Scf00442	48229	RsaI	reference	Locus_4028_Transcript_1/2_Confidence_0.667_Length_2426	2176	C	T	386	AAGCACATCTCGACCAACAC	GGGATGTTCAGACCCAAACC
Peaxi162Scf01070	48266	Sau3AI	variant	Locus_33821_Transcript_1/1_Confidence_1.000_Length_490	275	A	C	326	AAATCCTGGCTCGCAATTCG	AGAGTACGTTGAGCGAATGC
Peaxi162Scf00484	48272	TaqI	reference	Locus_27322_Transcript_1/1_Confidence_1.000_Length_1703	480	G	A	361	ATCGCACCAACTTTCCACAC	GTGCAACAGGAAGCATCTCC
Peaxi162Scf00760	48308	TaqI	reference	Locus_8676_Transcript_2/3_Confidence_0.400_Length_2519	1564	A	G	272	TCCTAACCATGGTCAGCACC	CACTTCTTTCCGACGCTTCC
Peaxi162Scf00684	48333	RsaI	variant	Locus_9862_Transcript_2/2_Confidence_0.667_Length_6175	4856	A	C	365	AACCATCCTCCAACTGCAAC	TCGTCAAGCCTTTGAAGCTG
Peaxi162Scf01853	48380	Sau3AI	reference	Locus_15274_Transcript_1/2_Confidence_0.667_Length_1416	953	G	A	314	TTGGCGTTGTTTCCCTGATG	AAAGTGGCGGGTATGTGTTC
Peaxi162Scf00442	48386	Sau3AI	variant	Locus_4028_Transcript_1/2_Confidence_0.667_Length_2426	2019	A	G	271	TCGATGTCTGCGCAAGTTTC	TGGCGTGCAATACAACTAGC
Peaxi162Scf00623	48390	AluI	reference	Locus_3454_Transcript_2/5_Confidence_0.600_Length_1741	449	T	C	199	GCTGCCTGGGTTTGAAATTG	GATTCCACCACGACTTCTGC
Peaxi162Scf00623	48390	SacI	reference	Locus_3454_Transcript_2/5_Confidence_0.600_Length_1741	449	T	C	199	GCTGCCTGGGTTTGAAATTG	GATTCCACCACGACTTCTGC
Peaxi162Scf01012	48530	HinfI	variant	Locus_216_Transcript_4/5_Confidence_0.600_Length_3085	838	C	G	395	AGCAACAAACGGGCAATGG	GCAGATAGCGACAAGGAGGG
Peaxi162Scf01464	48556	TaqI	variant	Locus_1676_Transcript_4/6_Confidence_0.688_Length_2052	1553	T	G	360	TCCTCTGCTTCCTTGTGGAG	CTGCATGGGAGAACAGCAAG
Peaxi162Scf00825	48608	AluI	variant	Locus_11251_Transcript_1/1_Confidence_1.000_Length_2579	1955	A	G	372	AGTTAAGGCGTTACCGAGGG	GGTGTACGAAACATCCCGTG
Peaxi162Scf00825	48608	HindII	reference	Locus_11251_Transcript_1/1_Confidence_1.000_Length_2579	1955	A	G	372	AGTTAAGGCGTTACCGAGGG	GGTGTACGAAACATCCCGTG
Peaxi162Scf00825	48608	HpaI	reference	Locus_11251_Transcript_1/1_Confidence_1.000_Length_2579	1955	A	G	372	AGTTAAGGCGTTACCGAGGG	GGTGTACGAAACATCCCGTG
Peaxi162Scf01112	48691	HinfI	reference	Locus_3644_Transcript_1/2_Confidence_0.750_Length_8805	3367	A	T	233	ACAAGACTTTGGCATGCCTG	GCTGAAGAAGGAGGCTTGTG
Peaxi162Scf01067	49083	Sau3AI	reference	Locus_8947_Transcript_1/1_Confidence_1.000_Length_3938	987	C	T	379	GCAAGCTGAGGCAAGTCTAC	TTAGGATCTCTGCAGCGAGG
Peaxi162Scf01067	49083	TaqI	reference	Locus_8947_Transcript_1/1_Confidence_1.000_Length_3938	987	C	T	379	GCAAGCTGAGGCAAGTCTAC	TTAGGATCTCTGCAGCGAGG
Peaxi162Scf01122	49145	Sau3AI	reference	Locus_29607_Transcript_4/4_Confidence_0.429_Length_2324	424	C	T	330	TGCATGCAACCAGAAACAGG	CACACAATGGCCCTGTATCG
Peaxi162Scf00463	49146	DraI	variant	Locus_12354_Transcript_2/3_Confidence_0.714_Length_1378	1225	G	T	284	CATTCCGAATCGCTCTCCAC	ACAGTTGGTAAGTCCGGGAG
Peaxi162Scf01112	49205	DdeI	variant	Locus_3644_Transcript_1/2_Confidence_0.750_Length_8805	2853	G	A	360	TCATCAATGGCCCGCAATTC	AGACTTCAGTGGAGTCGGTG
Peaxi162Scf01111	49231	Sau3AI	reference	Locus_17428_Transcript_1/2_Confidence_0.667_Length_3346	1763	T	A	221	AGAACTCGCCTCGTCTATGG	ATCAGGCAGACATGGTCCTC
Peaxi162Scf01112	49247	TaqI	reference	Locus_3644_Transcript_1/2_Confidence_0.750_Length_8805	2811	G	A	364	CAAGAAGCACACCGATCTGG	GTTTGTGAGGCGATCTGGTG
Peaxi162Scf01574	49322	RsaI	variant	Locus_6950_Transcript_1/2_Confidence_0.667_Length_2906	1496	A	G	338	ACAGAACTTAGCTCCAGCAAAC	CCCACTGAATTGCACAGGAG
Peaxi162Scf00009	49408	AluI	variant	Locus_4646_Transcript_3/3_Confidence_0.667_Length_3545	2279	T	C	263	GAGGAACCTGCAGCTTATGG	ACCTCAGTCATGCTGTCAAG
Peaxi162Scf00009	49408	DdeI	variant	Locus_4646_Transcript_3/3_Confidence_0.667_Length_3545	2279	T	C	263	GAGGAACCTGCAGCTTATGG	ACCTCAGTCATGCTGTCAAG
Peaxi162Scf00732	49408	TaqI	variant	Locus_9544_Transcript_4/4_Confidence_0.600_Length_409	95	T	C	386	AACTTGACCGAGGCAAACTG	TTCTTCCTCCGTCACCTTCC
Peaxi162Scf00331	49531	AluI	variant	Locus_31243_Transcript_1/1_Confidence_1.000_Length_515	402	A	T	200	CCCTAAATCTTTCTGCAGCCC	TGGTGGGAGAAGAGTGGTAC
Peaxi162Scf01211	49540	HaeIII	variant	Locus_1787_Transcript_13/14_Confidence_0.208_Length_6066	252	T	C	220	AGAGCCAGTTGTGTGATGTG	TCAAGGTGTTCCGAAGATTAGC
Peaxi162Scf00263	49774	HinfI	reference	Locus_11656_Transcript_9/11_Confidence_0.595_Length_2377	574	G	A	395	AGCACCTGATCTTTCGACCC	AATCATCATGGACGCTTCGC
Peaxi162Scf01133	49834	DdeI	variant	Locus_12765_Transcript_1/2_Confidence_0.750_Length_3723	1792	T	G	219	CTGTGGTGAGATCAGCCTTG	ACTTTCGGTTAAGGAGCAAGTG
Peaxi162Scf02065	49886	Sau3AI	reference	Locus_15205_Transcript_2/3_Confidence_0.750_Length_3035	1878	C	T	327	GGTGCGCTCTATTTGCAAAC	TTTGCCATGGAAGCACACTG
Peaxi162Scf02065	49886	TaqI	reference	Locus_15205_Transcript_2/3_Confidence_0.750_Length_3035	1878	C	T	327	GGTGCGCTCTATTTGCAAAC	TTTGCCATGGAAGCACACTG
Peaxi162Scf01111	49999	DdeI	reference	Locus_17428_Transcript_1/2_Confidence_0.667_Length_3346	995	A	G	222	GACATCAGTTGCCTAGCAGC	ACGTGCATATTTGGCTGTCC
Peaxi162Scf01112	50138	HindII	variant	Locus_3644_Transcript_1/2_Confidence_0.750_Length_8805	1920	A	G	264	GACATCAGAGACCCAATGCG	CAAGTACAGGCACAGTGGTC
Peaxi162Scf01242	50205	HinfI	reference	Locus_2669_Transcript_1/1_Confidence_1.000_Length_2388	2310	C	G	266	GGGTCAAAGAAAGAAGGCTAGTC	CTCGAACTATGCCACGTCTG
Peaxi162Scf00309	50219	ClaI	reference	Locus_24928_Transcript_1/1_Confidence_1.000_Length_2559	2247	A	T	271	TGGGCAATTCCAATGTGACC	AGGAACTAGCCCGTATCCATC
Peaxi162Scf01184	50260	AluI	reference	Locus_23488_Transcript_1/1_Confidence_1.000_Length_1235	535	G	C	214	CAGGTCTCATCCTCAGTCCC	GCTTGGACAAGTGAGTGACC
Peaxi162Scf01184	50260	RsaI	variant	Locus_23488_Transcript_1/1_Confidence_1.000_Length_1235	535	G	C	214	CAGGTCTCATCCTCAGTCCC	GCTTGGACAAGTGAGTGACC
Peaxi162Scf00784	50278	Sau3AI	reference	Locus_39220_Transcript_1/1_Confidence_1.000_Length_1247	115	T	C	330	GACAAGCTCGTACTGTTGGC	GCCTGATGCCAAGTATGTGG
Peaxi162Scf00784	50278	SmaI	variant	Locus_39220_Transcript_1/1_Confidence_1.000_Length_1247	115	T	C	330	GACAAGCTCGTACTGTTGGC	GCCTGATGCCAAGTATGTGG
Peaxi162Scf00309	50332	RsaI	reference	Locus_24928_Transcript_1/1_Confidence_1.000_Length_2559	2360	C	T	271	TGGGCAATTCCAATGTGACC	AGGAACTAGCCCGTATCCATC
Peaxi162Scf01133	50460	Sau3AI	reference	Locus_12765_Transcript_1/2_Confidence_0.750_Length_3723	2418	T	C	302	GAAACACCACAAGGAGTCACC	CAAAGCTATTGGGTTCGGCC
Peaxi162Scf00981	50709	DdeI	variant	Locus_1281_Transcript_6/7_Confidence_0.611_Length_1724	1410	A	C	318	AGAAGAAGCCGTTGCAAGAC	TGATAGATGCAGGGCTCTGG
Peaxi162Scf00073	50834	RsaI	variant	Locus_23356_Transcript_1/1_Confidence_1.000_Length_3648	1647	A	C	383	TACTGCACGATTCTTGTGCC	CTTACGGAGGAGACCCTTGG
Peaxi162Scf00786	50890	TaqI	reference	Locus_13929_Transcript_1/1_Confidence_1.000_Length_4265	2964	C	A	264	CGAGACATGCACGAGAACAG	TGCACTTCATGATTCGCCTG
Peaxi162Scf02035	50958	HinfI	reference	Locus_3679_Transcript_1/2_Confidence_0.667_Length_1707	653	C	T	311	AGCAATTCACTTGGATCTGCC	GAATGTGTGGAAAGGGCCTG
Peaxi162Scf00007	51018	DdeI	variant	Locus_44596_Transcript_1/1_Confidence_1.000_Length_843	469	A	G	276	GCTGGACCTTGTCACATGAC	CCCTTCCTAACCTTTGCGTC
Peaxi162Scf00684	51127	HinfI	reference	Locus_9862_Transcript_2/2_Confidence_0.667_Length_6175	5474	G	A	342	GATGGTGCGTACAGTAAGTCG	TGCGTCGATTGTGAATGAGG
Peaxi162Scf00984	51165	AluI	reference	Locus_6750_Transcript_1/5_Confidence_0.583_Length_1647	1350	A	G	227	TCTATGCCCACGGTCAACTC	ACTGGAATGGACGAGAAGGG
Peaxi162Scf01645	51166	RsaI	variant	Locus_15327_Transcript_1/1_Confidence_1.000_Length_2011	811	A	G	301	TGTCCAGCAGTGAAATTGGC	AGTCGTATGGATGGAGCGTC
Peaxi162Scf00941	51284	RsaI	variant	Locus_13188_Transcript_6/6_Confidence_0.615_Length_8023	7685	A	G	282	AGTTTCACCTGGTCATTGCG	TTGTCGTTCCGTGCAGATTG
Peaxi162Scf01481	51284	Sau3AI	variant	Locus_13186_Transcript_1/1_Confidence_1.000_Length_611	243	T	A	392	GCGCCAATAATGCATTGCAC	TGGCATCTTCAAGTTCGTGTC
Peaxi162Scf02065	51320	AluI	variant	Locus_15205_Transcript_2/3_Confidence_0.750_Length_3035	2447	T	A	259	TGTCTACAGGACCAGGTGTG	ATGACACTCCGTGGTGGTAG
Peaxi162Scf00159	51344	RsaI	variant	Locus_5482_Transcript_1/1_Confidence_1.000_Length_6526	2438	A	C	247	TTCTTTGGTACTCAAGCGCG	CAGGAAGCCGAAGTGAAAGG
Peaxi162Scf02065	51356	Sau3AI	reference	Locus_15205_Transcript_2/3_Confidence_0.750_Length_3035	2483	G	A	259	TGTCTACAGGACCAGGTGTG	ATGACACTCCGTGGTGGTAG
Peaxi162Scf00431	51515	HinfI	variant	Locus_7142_Transcript_2/2_Confidence_0.800_Length_1127	662	A	T	260	TGGTTTGGAGAGCCAGGTAG	AAAGACTGGTTTGCAGGCTG
Peaxi162Scf00498	51640	AluI	variant	Locus_11818_Transcript_1/2_Confidence_0.750_Length_3318	1756	G	A	306	GGGTTCAACCATTGCTGGAG	CCTCTAGATCCGTACCCGTG
Peaxi162Scf00498	51658	AluI	reference	Locus_11818_Transcript_1/2_Confidence_0.750_Length_3318	1774	G	A	306	GGGTTCAACCATTGCTGGAG	CCTCTAGATCCGTACCCGTG
Peaxi162Scf00418	51746	AluI	variant	Locus_25987_Transcript_1/1_Confidence_1.000_Length_1190	486	T	C	206	CCCTCTAGGAACACCATGGG	TGGCAACATGTCACACTTGG
Peaxi162Scf00921	51797	Sau3AI	reference	Locus_7426_Transcript_3/6_Confidence_0.615_Length_2514	1486	G	T	248	ATGGAGGTGGTCTTCGGATG	TTGTGTTCAGTGCTGGCTTC
Peaxi162Scf01503	51808	RsaI	reference	Locus_16884_Transcript_1/3_Confidence_0.714_Length_2417	1858	C	T	243	GAACATCCACGCAATCCTCG	GGTGCTCGGCTTCTTATGTG
Peaxi162Scf00827	51811	RsaI	reference	Locus_2983_Transcript_1/2_Confidence_0.833_Length_2806	2567	C	T	396	GCATTGAGGGAGCTATTGGC	ACTCCAGGAAACCTAGTGGC
Peaxi162Scf00786	51829	TaqI	variant	Locus_13929_Transcript_1/1_Confidence_1.000_Length_4265	2025	T	C	242	CTGGAAGCTGGTTGGAGAAG	ATGGATCTCTACCAGCCAGC
Peaxi162Scf00807	51829	Sau3AI	variant	Locus_14502_Transcript_1/1_Confidence_1.000_Length_1526	1102	C	G	377	GTGCTCCTGCGTGAATGTAG	GGAAGCATCTGGGCAAAGAG
Peaxi162Scf01366	51854	TaqI	reference	Locus_17815_Transcript_1/2_Confidence_0.800_Length_2173	1612	A	T	216	GATTGCCTCTGGTGGTTGTC	GGAATTCTTGCATCCTCGGG
Peaxi162Scf00833	51863	DdeI	reference	Locus_8253_Transcript_1/1_Confidence_1.000_Length_2322	267	G	C	356	TCCGTCGGGTAATCTAGTGC	ACCCACCACCACCATATACC
Peaxi162Scf00816	51940	HinfI	reference	Locus_51333_Transcript_1/1_Confidence_1.000_Length_296	86	A	G	346	CGCACAAACGGGATGAAAC	AGCAAACTCTTACATTCTTCCTCC
Peaxi162Scf00786	52009	AluI	variant	Locus_13929_Transcript_1/1_Confidence_1.000_Length_4265	1845	A	G	391	GAGCTGGCTGGTAGAGATCC	TGGGTCATGCAAACTGATGC
Peaxi162Scf00057	52075	AluI	reference	Locus_26130_Transcript_1/1_Confidence_1.000_Length_882	711	G	A	247	GGCAGTAACTGAATGTGCCC	GCCTCCAACCCGTAAATCAC
Peaxi162Scf00057	52075	PvuII	reference	Locus_26130_Transcript_1/1_Confidence_1.000_Length_882	711	G	A	247	GGCAGTAACTGAATGTGCCC	GCCTCCAACCCGTAAATCAC
Peaxi162Scf02295	52088	Sau3AI	variant	Locus_4124_Transcript_1/1_Confidence_1.000_Length_1346	397	A	C	229	TTGAACAGCCAACCAACTGG	GTGTGTCTTCATCCTGGCAC
Peaxi162Scf00740	52118	DdeI	variant	Locus_2008_Transcript_5/5_Confidence_0.600_Length_5559	3389	T	C	354	ACTACCACCCGAGTCAACAG	CCTTGCTAATGGTTGTCCGG
Peaxi162Scf02295	52128	HinfI	variant	Locus_4124_Transcript_1/1_Confidence_1.000_Length_1346	437	T	C	229	TTGAACAGCCAACCAACTGG	GTGTGTCTTCATCCTGGCAC
Peaxi162Scf00708	52253	AluI	reference	Locus_3927_Transcript_1/2_Confidence_0.750_Length_2126	790	A	T	356	ATGCCCTTGATCCAGAGTGG	ACGCTTGCAGATCACATCAG
Peaxi162Scf00774	52318	RsaI	variant	Locus_13279_Transcript_1/1_Confidence_1.000_Length_2647	993	G	C	388	AGAAACGGATCAATGCCACC	TCCACCATCATCATCCAGGAG
Peaxi162Scf00496	52422	TaqI	variant	Locus_6904_Transcript_1/2_Confidence_0.750_Length_2272	118	A	G	241	TCTATCTATCACCCACCGGC	GGCCAATAGCACACGGTTAG
Peaxi162Scf00827	52478	DraI	variant	Locus_2983_Transcript_1/2_Confidence_0.833_Length_2806	1900	C	A	237	ATGCTGGTCTGGGATGACAG	TCTCCGTGTCTCCATTAGGC
Peaxi162Scf00496	52488	TaqI	reference	Locus_6904_Transcript_1/2_Confidence_0.750_Length_2272	184	A	C	241	TCTATCTATCACCCACCGGC	GGCCAATAGCACACGGTTAG
Peaxi162Scf00655	52619	EcoRI	variant	Locus_46519_Transcript_1/1_Confidence_1.000_Length_420	309	G	T	219	CGCTTACACACTTGAGAGCC	ATGACCGTTTGGCTTGTTGG
Peaxi162Scf00816	52701	HaeIII	variant	Locus_24886_Transcript_1/1_Confidence_1.000_Length_2775	2283	A	C	277	CTAGGTGTGGCATCGACAAC	AGCAAAGCATCCATCTACGC
Peaxi162Scf00174	52705	RsaI	variant	Locus_24077_Transcript_1/6_Confidence_0.667_Length_1840	74	A	T	380	GCCGGAATCTTGTTTCTCCG	AGCATGACACGTGTTGCTAC
Peaxi162Scf00700	52801	EcoRI	variant	Locus_8927_Transcript_2/2_Confidence_0.667_Length_1209	276	A	G	360	TGCTGGCCTTTGGAAAGTTC	GTCTCAACCTTCTCGTGCTC
Peaxi162Scf00700	52801	TaqI	variant	Locus_8927_Transcript_2/2_Confidence_0.667_Length_1209	276	A	G	360	TGCTGGCCTTTGGAAAGTTC	GTCTCAACCTTCTCGTGCTC
Peaxi162Scf00385	52831	RsaI	variant	Locus_9403_Transcript_1/1_Confidence_1.000_Length_1557	640	A	G	340	CACCATCCGACCAACAAGTC	TGCGATATGGGAGCCTAAGG
Peaxi162Scf01901	52877	AluI	variant	Locus_32529_Transcript_1/1_Confidence_1.000_Length_1224	671	A	C	375	AAATCACGCTCATGCAGTCC	CCTTGTCATTGGCAGCTCTC
Peaxi162Scf01901	52877	SacI	variant	Locus_32529_Transcript_1/1_Confidence_1.000_Length_1224	671	A	C	375	AAATCACGCTCATGCAGTCC	CCTTGTCATTGGCAGCTCTC
Peaxi162Scf01901	52877	Sau3AI	reference	Locus_32529_Transcript_1/1_Confidence_1.000_Length_1224	671	A	C	375	AAATCACGCTCATGCAGTCC	CCTTGTCATTGGCAGCTCTC
Peaxi162Scf00540	53055	AluI	reference	Locus_16866_Transcript_3/3_Confidence_0.600_Length_1242	537	A	G	374	TCGTCTGCAAGAAAGCACTG	TGTTGCTAGGATCCTCTGCC
Peaxi162Scf00827	53110	TaqI	variant	Locus_2983_Transcript_1/2_Confidence_0.833_Length_2806	1268	C	T	357	CTTCCCTGATGCTCCTCAGG	TTGCATAGTCCTCCTCTGCC
Peaxi162Scf00586	53116	TaqI	variant	Locus_34854_Transcript_1/1_Confidence_1.000_Length_2260	1339	A	G	367	ACGACTCGGGAAGCTAAGAG	ACCAATTCGACTTGCTACGC
Peaxi162Scf00314	53147	HinfI	variant	Locus_3513_Transcript_1/2_Confidence_0.750_Length_860	186	C	G	334	TCTAGCCTTGGAGGAGCTTG	GTTGTACTTGTCAGGAGGAAGC
Peaxi162Scf00877	53196	TaqI	variant	Locus_30367_Transcript_1/1_Confidence_1.000_Length_2263	545	A	G	208	CGATTCGGTGAGAGCACAAG	GTCAGTTCTCCGGAATGCTG
Peaxi162Scf00082	53197	BbrPI	variant	Locus_16585_Transcript_1/2_Confidence_0.750_Length_1029	322	T	C	387	TTGTTGTCAAGCCAGTCGC	CACTCAACCTTCGATGCCTG
Peaxi162Scf00700	53261	HinfI	reference	Locus_8927_Transcript_2/2_Confidence_0.667_Length_1209	86	C	G	201	GAGCACGAGAAGGTTGAGAC	AATGGGTCCCACTTAACTGC
Peaxi162Scf00984	53492	RsaI	reference	Locus_19054_Transcript_1/2_Confidence_0.500_Length_944	561	C	T	357	TTGACCATTAGGCCACTCCC	TGCTGGTGAACATGCATACG
Peaxi162Scf00477	53526	TaqI	variant	Locus_23847_Transcript_1/1_Confidence_1.000_Length_1997	1026	G	A	381	CGATGGTCAAACAGAGGCAC	CTTGGCGATAGGGATGAAGC
Peaxi162Scf00366	53553	PvuII	reference	Locus_36047_Transcript_3/3_Confidence_0.750_Length_1107	739	A	T	362	AGGGCACTTTCTGGTAGACC	GCCGAGAGAGTAATCAAGTGC
Peaxi162Scf00786	53557	HaeIII	variant	Locus_13929_Transcript_1/1_Confidence_1.000_Length_4265	957	A	G	241	GGCAGCTGATCTGGAATTGG	TTGAGGTTTGAAGCGCAGTC
Peaxi162Scf03258	53569	AluI	reference	Locus_37503_Transcript_1/1_Confidence_1.000_Length_473	182	G	A	273	TCAAATTCCTTCGCCAGCTG	AACCGACAATGAGAAGCCAG
Peaxi162Scf00586	53623	Sau3AI	variant	Locus_34854_Transcript_1/1_Confidence_1.000_Length_2260	1846	T	C	319	AGGTTGGCTAGGTCAGAACC	TCCATCGTGATTGCAACACG
Peaxi162Scf00984	53668	HinfI	variant	Locus_19054_Transcript_1/2_Confidence_0.500_Length_944	385	T	G	232	ATGCCACCGTATGCATGTTC	CTTAATCCGGTTGAGCTGGC
Peaxi162Scf01174	53752	HindII	variant	Locus_1721_Transcript_1/3_Confidence_0.667_Length_2762	1634	A	G	397	GTCTGCCTCACGTTTCACAG	CGGAAAGTTAAGGCATCGGG
Peaxi162Scf00523	53800	RsaI	variant	Locus_12739_Transcript_1/1_Confidence_1.000_Length_3684	299	G	A	333	AAAGCTACGGTCGTTTGTGC	GGCTATCTGTGTCGAAACGG
Peaxi162Scf00680	53819	HaeIII	variant	Locus_4583_Transcript_2/5_Confidence_0.636_Length_3813	1761	T	C	377	GCGCATCCTGGATTAAGACC	CTGATCCCAGCTAGTTTGCG
Peaxi162Scf00680	53819	HindII	reference	Locus_4583_Transcript_2/5_Confidence_0.636_Length_3813	1761	T	C	377	GCGCATCCTGGATTAAGACC	CTGATCCCAGCTAGTTTGCG
Peaxi162Scf00759	53900	HinfI	reference	Locus_40571_Transcript_3/5_Confidence_0.583_Length_1352	108	A	T	332	AACCACAACCACACACGTTC	ACCAACCCAAACAACTGCTC
Peaxi162Scf01205	54139	DdeI	reference	Locus_62508_Transcript_1/1_Confidence_1.000_Length_556	70	A	T	282	ATGGTTACAGAGCTAGGGCC	GCGTAGTGGAACCAAGTGAC
Peaxi162Scf00941	54149	HindII	variant	Locus_13188_Transcript_6/6_Confidence_0.615_Length_8023	6593	T	C	215	CCAGGAGAGAGGTGACTTGG	TCCGGTATGGTGTTCCTCAC
Peaxi162Scf00199	54166	AluI	reference	Locus_1077_Transcript_2/3_Confidence_0.667_Length_3872	2921	C	G	347	TCCACTTGTGATTGCTGCAG	GCAACACAGCGAAACATGTG
Peaxi162Scf00284	54195	TaqI	variant	Locus_23851_Transcript_1/1_Confidence_1.000_Length_1936	1730	T	C	393	GCAACGCTAGTCTCAGAAGC	CCCGCCAGCCAACTAATTAC
Peaxi162Scf00981	54195	TaqI	variant	Locus_5633_Transcript_3/3_Confidence_0.667_Length_875	340	A	G	364	CAGGCAAGCTCTCCTCAAAC	CAAACGACGGCATTTGCATC
Peaxi162Scf01160	54209	DdeI	reference	Locus_227_Transcript_8/9_Confidence_0.389_Length_1913	185	T	C	307	TGGTTGTCTGGTAGACCTCG	ACACCTAATCCCTGCTCCAC
Peaxi162Scf00790	54235	AluI	variant	Locus_48964_Transcript_1/1_Confidence_1.000_Length_398	323	T	C	390	GCATATCTGGATAGGTTGCACG	AGACGAAGATCATCCAAGCATG
Peaxi162Scf00790	54235	Sau3AI	reference	Locus_48964_Transcript_1/1_Confidence_1.000_Length_398	323	T	C	390	GCATATCTGGATAGGTTGCACG	AGACGAAGATCATCCAAGCATG
Peaxi162Scf01845	54298	HaeIII	reference	Locus_19233_Transcript_4/5_Confidence_0.429_Length_2653	1267	G	A	243	TGGACCCACATCTTTCTCCG	TTGTTGCGAAACTCGGCTAC
Peaxi162Scf00786	54347	AluI	variant	Locus_13929_Transcript_1/1_Confidence_1.000_Length_4265	843	C	T	310	TTGGAAGAGGTGGAGGAAGC	TAGCTTCTTCCGTGACCTCC
Peaxi162Scf00790	54362	HinfI	variant	Locus_48964_Transcript_1/1_Confidence_1.000_Length_398	196	A	G	234	ACCATGCTTGGATGATCTTCG	CCCTAGCTAGAGGTGGATGC
Peaxi162Scf00816	54429	DdeI	reference	Locus_24886_Transcript_1/1_Confidence_1.000_Length_2775	555	T	A	374	AGGCCAAGGCTTTGTTCATG	GCCTAACGAAGTGACAACCG
Peaxi162Scf01694	54429	BamHI	variant	Locus_15146_Transcript_1/1_Confidence_1.000_Length_2994	1860	T	C	378	TTGATGCTGCAGGAAACACC	AGTTCCTTCCATGAGACCGG
Peaxi162Scf00740	54585	RsaI	variant	Locus_2008_Transcript_5/5_Confidence_0.600_Length_5559	2588	G	T	346	CTGTGCATGAAGTCACGAGG	TTTATGCGGAAGTTTGGCCC
Peaxi162Scf01600	54599	DdeI	reference	Locus_9793_Transcript_1/1_Confidence_1.000_Length_1240	65	C	A	215	TGAAGCAACTCCAAAGAGGC	GGTGGGACGTTGAGGTTTG
Peaxi162Scf00786	54639	DdeI	variant	Locus_13929_Transcript_1/1_Confidence_1.000_Length_4265	706	A	G	220	GGAGGAGGTCACGGAAGAAG	GCAAGTACAAGCAGGTGCAG
Peaxi162Scf01147	54672	TaqI	reference	Locus_23295_Transcript_1/1_Confidence_1.000_Length_1260	522	C	A	352	ACCAAACGCTACTTCCATATGC	AGTCGCTTCATTGAAAGGCC
Peaxi162Scf00818	54712	DdeI	reference	Locus_7551_Transcript_1/1_Confidence_1.000_Length_1666	570	G	C	338	TAGCGGACCCATCTTTCAGC	GTGGTGGCAAGAAAGACGAG
Peaxi162Scf00740	54757	HinfI	variant	Locus_2008_Transcript_5/5_Confidence_0.600_Length_5559	2416	T	C	307	TACGTTCCTGCTCTCCCATG	AGGTAGTCAAGCTGAGCAGG
Peaxi162Scf00755	54781	AluI	variant	Locus_22258_Transcript_2/3_Confidence_0.714_Length_872	140	G	A	263	TCAAGAAGTGCACGAACACG	TGGATGCAGCAAATGTTGGG
Peaxi162Scf00231	54809	AluI	variant	Locus_7207_Transcript_5/6_Confidence_0.615_Length_2864	990	G	A	368	TATGAATGCTGCCACTGGTC	CGCCAGATGCATACCTCTTG
Peaxi162Scf00059	54919	EcoRI	variant	Locus_14779_Transcript_1/4_Confidence_0.625_Length_4750	2985	T	C	310	ACAGGTAGCGCAAGAGATGG	GAGTCAGTGAGTTCAACCGC
Peaxi162Scf00523	54922	DdeI	variant	Locus_12739_Transcript_1/1_Confidence_1.000_Length_3684	644	T	A	384	GAAATGCGGTCACAATTGGC	CTCCTGATCGATTTGGAGCC
Peaxi162Scf01390	54941	BfrI	variant	Locus_24662_Transcript_9/10_Confidence_0.417_Length_4235	2318	T	C	287	CGTCATCATCAACAACATCAGC	TTCCAGAACCAGAAGGACCC
Peaxi162Scf01416	54965	HaeIII	variant	Locus_17435_Transcript_1/4_Confidence_0.667_Length_3341	2986	A	C	244	ATTTGCAGGAAGTCACTGGC	AGGAGGAGGAGGATAGGAGG
Peaxi162Scf00248	55107	PvuII	variant	Locus_8900_Transcript_2/4_Confidence_0.375_Length_1266	631	A	G	334	ACGCTTCGATCAAACACGAG	AAGCAAAGCCACCTCCAAAG
Peaxi162Scf00789	55108	DdeI	variant	Locus_18199_Transcript_1/2_Confidence_0.833_Length_2054	727	A	G	245	TTGTCCAATTGTTGCCCTGG	TGCCTCTGGAAAGTGCTTTG
Peaxi162Scf00493	55176	HaeIII	variant	Locus_3857_Transcript_4/5_Confidence_0.667_Length_3764	1876	G	C	271	GAGCTAGATTGTGCACGGTG	GCTTGTCACTGAGAAGGTGC
Peaxi162Scf00493	55408	AluI	reference	Locus_3857_Transcript_4/5_Confidence_0.667_Length_3764	1644	A	T	224	GCACCTTCTCAGTGACAAGC	GGTGCTACGATCCAGGTTTG
Peaxi162Scf00689	55571	DdeI	variant	Locus_33144_Transcript_1/1_Confidence_1.000_Length_736	306	G	T	202	GCTAAAGAGCTAACGGCGTC	TCCAGCTGCTACAACTCTCC
Peaxi162Scf01398	55663	RsaI	variant	Locus_1435_Transcript_1/1_Confidence_1.000_Length_1753	586	C	G	381	ACGCTGGTCTATGGAGTCAG	CCAGAAACAGCGTCGAAGAG
Peaxi162Scf00679	55683	TaqI	variant	Locus_21523_Transcript_6/8_Confidence_0.579_Length_1251	495	A	C	287	CTTGGCCCTTAGAGGTAGGG	TCGCGACATTGAACAGCATG
Peaxi162Scf00611	55726	DdeI	reference	Locus_27305_Transcript_1/1_Confidence_1.000_Length_749	292	A	T	204	GCAGGTTTCTCGCGTCATAG	AGTTTACTCCTCAGAGGCTGG
Peaxi162Scf00716	55739	AluI	reference	Locus_12553_Transcript_3/3_Confidence_0.714_Length_6396	4450	G	A	354	AGGTGACTCTTCCATCAGATGG	AAGGTGAAGTCCGGTCTCTG
Peaxi162Scf01719	55788	Sau3AI	reference	Locus_7429_Transcript_6/7_Confidence_0.438_Length_3706	609	G	A	364	GACACCTCTTGGTCAACTGAC	CGTGGGCTTTAATGGCAAAC
Peaxi162Scf01064	55800	DdeI	variant	Locus_4770_Transcript_1/2_Confidence_0.429_Length_1800	1006	C	A	323	GCAGAAGATGTGCAAGGGAG	TACCACCAACCTGACGGATC
Peaxi162Scf00740	55865	HaeIII	reference	Locus_2008_Transcript_5/5_Confidence_0.600_Length_5559	1308	G	A	276	ATCACCTCCATTCCGACCAG	AATGGCGTTAGTGTTTCCCG
Peaxi162Scf01091	55876	RsaI	variant	Locus_9231_Transcript_1/1_Confidence_1.000_Length_2766	1783	C	T	272	ACCACTCACCAGTACGTTCC	AAAGGACCTTGATGCAGTGC
Peaxi162Scf01064	55993	TaqI	reference	Locus_4770_Transcript_1/2_Confidence_0.429_Length_1800	1098	A	C	214	CCAAGAAGCGTCCAAACCAG	GGTCACAGGAACTTGCTTGG
Peaxi162Scf00128	55995	RsaI	variant	Locus_9984_Transcript_3/4_Confidence_0.500_Length_3241	1425	G	A	329	AACTTGTTTGCGACTGAGGG	GATGACCCGAACACCACAAC
Peaxi162Scf01064	56002	TaqI	reference	Locus_4770_Transcript_1/2_Confidence_0.429_Length_1800	1107	C	T	214	CCAAGAAGCGTCCAAACCAG	GGTCACAGGAACTTGCTTGG
Peaxi162Scf03779	56020	DdeI	variant	Locus_14185_Transcript_2/2_Confidence_0.667_Length_1156	466	G	A	319	TTCCTGAACGAACCCTCCTC	CCGAAGTAGAAGCTTGCCAC
Peaxi162Scf00789	56039	Sau3AI	reference	Locus_18199_Transcript_1/2_Confidence_0.833_Length_2054	33	T	C	358	AGAATGGTCTGGTGAGGTGG	TCCAGCAGCTTTAGGAAATTCC
Peaxi162Scf00789	56040	HinfI	variant	Locus_18199_Transcript_1/2_Confidence_0.833_Length_2054	32	C	T	358	AGAATGGTCTGGTGAGGTGG	TCCAGCAGCTTTAGGAAATTCC
Peaxi162Scf00789	56040	Sau3AI	reference	Locus_18199_Transcript_1/2_Confidence_0.833_Length_2054	32	C	T	358	AGAATGGTCTGGTGAGGTGG	TCCAGCAGCTTTAGGAAATTCC
Peaxi162Scf00981	56068	DdeI	reference	Locus_14926_Transcript_1/1_Confidence_1.000_Length_2097	1461	A	G	231	AAGCAGCAGAACTCCAAAGC	AGTGAAGCCACAAGTTGTGC
Peaxi162Scf00870	56141	EcoRI	reference	Locus_18757_Transcript_4/5_Confidence_0.636_Length_2620	1123	C	T	252	AGCAGTGGAGTGAATGGTCC	CGTGCATACAGGACTTGGAAG
Peaxi162Scf00484	56177	HaeIII	reference	Locus_5152_Transcript_6/6_Confidence_0.533_Length_5726	4616	G	T	271	CACGCCTCATCTCAAGAAGC	GCCTGGTGAAGCCTTACATG
Peaxi162Scf01174	56256	AluI	variant	Locus_1721_Transcript_1/3_Confidence_0.667_Length_2762	431	G	C	249	CCAAGCCTTCGTAATGGTCG	AGATTGCGTCACCACAAACC
Peaxi162Scf00523	56277	TaqI	reference	Locus_12739_Transcript_1/1_Confidence_1.000_Length_3684	1422	G	A	305	TCGTTTGCAGACTCGTCAAC	ACAGCAAGAGTACAGCCCTC
Peaxi162Scf00466	56319	DdeI	reference	Locus_492_Transcript_3/3_Confidence_0.667_Length_1993	626	T	C	289	CTCGAAATGCTGTCTGGTCG	CCATGGCTGCGAGTATTTCC
Peaxi162Scf00496	56452	HaeIII	variant	Locus_6904_Transcript_1/2_Confidence_0.750_Length_2272	1469	T	C	280	CTCCTGGACTCTCTCGGTTC	TGTATGCTGAGCTAGAGGCC
Peaxi162Scf00059	56467	AluI	variant	Locus_14779_Transcript_1/4_Confidence_0.625_Length_4750	3527	A	G	250	CAACACAGGAAGATCAATGCG	TGCATTCCACGGATTGTCAC
Peaxi162Scf00548	56541	HaeIII	variant	Locus_30587_Transcript_1/1_Confidence_1.000_Length_1054	125	C	G	315	GTTTGCATTGTGTGGGATTCC	CCACCAACAAGAAGCAATGC
Peaxi162Scf01111	56554	RsaI	variant	Locus_4895_Transcript_1/1_Confidence_1.000_Length_1348	1240	T	C	377	AGCGGCTATGGAATAGTTTGC	TTTGGCACTTAGGCCTGATG
Peaxi162Scf00059	56576	EcoRI	variant	Locus_14779_Transcript_1/4_Confidence_0.625_Length_4750	3636	C	T	245	CTGGTAATCAGTTGGACTGCG	ACATGGCCTTGGGTAGCTAG
Peaxi162Scf00650	56663	DdeI	variant	Locus_1708_Transcript_1/1_Confidence_1.000_Length_3068	1636	A	G	320	ATGCCCATTTGTGCATCCTG	GCAAATTCCATGGCATTGGC
Peaxi162Scf00611	56681	Sau3AI	variant	Locus_9522_Transcript_2/3_Confidence_0.778_Length_1750	1284	C	G	271	AGACTGCTGCTCTTTCTGTG	ACACCACTTATCAGGTCCCTC
Peaxi162Scf00962	57047	DdeI	reference	Locus_5204_Transcript_6/6_Confidence_0.722_Length_3915	1591	T	A	330	CGTGCTTTCTGTCTCGAGTC	AGCATGGAGGTTTAGCCAAC
Peaxi162Scf00059	57064	DdeI	variant	Locus_14779_Transcript_1/4_Confidence_0.625_Length_4750	3743	A	G	394	TCACAAGGGCCTCCTAACTC	ATTCCATTGCTTCGGCCATC
Peaxi162Scf00059	57064	Sau3AI	variant	Locus_14779_Transcript_1/4_Confidence_0.625_Length_4750	3743	A	G	394	TCACAAGGGCCTCCTAACTC	ATTCCATTGCTTCGGCCATC
Peaxi162Scf00013	57090	TaqI	variant	Locus_772_Transcript_2/4_Confidence_0.667_Length_2281	304	T	C	315	AGTTTCTACCTCTGGCTGCC	GAGTGATCACAACCCATGGC
Peaxi162Scf00059	57119	Sau3AI	variant	Locus_14779_Transcript_1/4_Confidence_0.625_Length_4750	3798	G	A	394	TCACAAGGGCCTCCTAACTC	ATTCCATTGCTTCGGCCATC
Peaxi162Scf00755	57129	AluI	variant	Locus_19335_Transcript_1/2_Confidence_0.750_Length_1158	667	A	G	215	CCAACAAGCTCAGCTTCCTC	GGCTACCGTTACTGCTGTTG
Peaxi162Scf00828	57253	RsaI	variant	Locus_29475_Transcript_1/2_Confidence_0.750_Length_1132	684	G	A	258	GGAACCAAGAAGCAACAGGG	TTGAAATCAGATGCACCGCC
Peaxi162Scf01292	57261	HinfI	variant	Locus_3448_Transcript_4/5_Confidence_0.375_Length_2476	1496	G	A	282	TCCCTCTGTCTGCTTAGCTG	TGCACATGCTCTTCACATGG
Peaxi162Scf01292	57261	Sau3AI	reference	Locus_3448_Transcript_4/5_Confidence_0.375_Length_2476	1496	G	A	282	TCCCTCTGTCTGCTTAGCTG	TGCACATGCTCTTCACATGG
Peaxi162Scf01111	57280	AluI	variant	Locus_6474_Transcript_1/1_Confidence_1.000_Length_3353	3288	C	G	387	CCACAGAGGATTGGTGTATGC	AAATGATTGGTGGAGCTGGG
Peaxi162Scf01111	57280	PvuII	variant	Locus_6474_Transcript_1/1_Confidence_1.000_Length_3353	3288	C	G	387	CCACAGAGGATTGGTGTATGC	AAATGATTGGTGGAGCTGGG
Peaxi162Scf00523	57319	AluI	reference	Locus_12739_Transcript_1/1_Confidence_1.000_Length_3684	2464	A	C	258	TCCTGCATCAACTCCAGAGG	CAAGAGAGGACCGCAAACTG
Peaxi162Scf00523	57319	DdeI	reference	Locus_12739_Transcript_1/1_Confidence_1.000_Length_3684	2464	A	C	258	TCCTGCATCAACTCCAGAGG	CAAGAGAGGACCGCAAACTG
Peaxi162Scf00303	57320	HaeIII	reference	Locus_45465_Transcript_1/1_Confidence_1.000_Length_1115	53	G	A	243	TGTCGCAGTATTTGTGTGGC	ATCATGGCGCAATTACGTGC
Peaxi162Scf02095	57358	TaqI	variant	Locus_1394_Transcript_1/2_Confidence_0.750_Length_1365	822	C	T	367	GAGACACATTGACTGGGTGC	AAGTTGTACCTGACATGCGC
Peaxi162Scf00680	57526	DdeI	reference	Locus_4583_Transcript_2/5_Confidence_0.636_Length_3813	1450	C	G	321	AGCTGACAATTGAAGAGGCATC	GTTGCAACTCCAGCTTCCTC
Peaxi162Scf01372	57629	HinfI	variant	Locus_3685_Transcript_1/1_Confidence_1.000_Length_2600	1735	A	G	293	TGGGAGTGTTGATGAGGGTG	CGCACAGTCCAGGATTGTTC
Peaxi162Scf01372	57629	TaqI	variant	Locus_3685_Transcript_1/1_Confidence_1.000_Length_2600	1735	A	G	293	TGGGAGTGTTGATGAGGGTG	CGCACAGTCCAGGATTGTTC
Peaxi162Scf01292	57646	HaeIII	variant	Locus_3448_Transcript_4/5_Confidence_0.375_Length_2476	1111	A	G	384	CCCATGTGAAGAGCATGTGC	GTTCCACACAAGCTGTAGCC
Peaxi162Scf00907	57683	HinfI	reference	Locus_14648_Transcript_3/3_Confidence_0.750_Length_1291	290	G	A	256	GAGCAAGATGGTCGGGAATG	CCACCAGCCACATCAAGATG
Peaxi162Scf00574	57792	EcoRI	reference	Locus_45833_Transcript_1/1_Confidence_1.000_Length_901	284	G	A	329	ACAGAACGTACCCACCGTAG	CACCAGCCACTCTTTATGGC
Peaxi162Scf00460	57937	Sau3AI	reference	Locus_3257_Transcript_1/2_Confidence_0.750_Length_1091	246	T	G	302	GGATATGGAGGTGGTGGAGG	ACCTCCATGTTCTCCACCTG
Peaxi162Scf00937	57975	HaeIII	variant	Locus_5218_Transcript_9/10_Confidence_0.615_Length_4328	2701	A	G	329	TCCATCTAACCGCACTGACC	TGGGTTCTGGCTTGACTAGG
Peaxi162Scf01713	58075	Sau3AI	variant	Locus_9394_Transcript_1/1_Confidence_1.000_Length_3175	1999	C	G	317	TACAGAGGCTCCTTGGTCAC	AACGTGGTTGTCACATCAGC
Peaxi162Scf01012	58101	Sau3AI	variant	Locus_18213_Transcript_1/1_Confidence_1.000_Length_2769	1414	T	A	264	AAATGGTACGCGCTTCCTTG	ACGGCGATTAGGTAGTGGAG
Peaxi162Scf01623	58153	RsaI	variant	Locus_1533_Transcript_1/3_Confidence_0.667_Length_2726	1067	A	G	231	CGAACCTGTCTTACTGCAGC	AGAATGGTTGCACCGTGTTC
Peaxi162Scf00802	58166	TaqI	variant	Locus_27225_Transcript_1/1_Confidence_1.000_Length_3099	139	T	C	367	TGGACACTCTCACACTCCAC	TGTTGGGCAAGAACAGAACG
Peaxi162Scf00429	58262	HinfI	reference	Locus_18959_Transcript_3/4_Confidence_0.700_Length_1623	921	C	T	359	GGGTCGCAATCTTAAGCCTC	TCTGAGGATTGACCGGTGAC
Peaxi162Scf01111	58263	AluI	reference	Locus_6474_Transcript_1/1_Confidence_1.000_Length_3353	2305	A	T	337	CAGTGTGGAGGTAATGCAGC	AAGCTTGCTTCTTGGTGTCG
Peaxi162Scf01464	58294	DdeI	variant	Locus_13083_Transcript_3/5_Confidence_0.500_Length_2039	718	T	A	343	TGTCCTCATTGCAAACAGCC	TGGCATTCAGGTAAACATCCC
Peaxi162Scf01713	58311	ClaI	variant	Locus_9394_Transcript_1/1_Confidence_1.000_Length_3175	2155	T	C	342	AACGTGTCATCCATAAGCGC	ATTCATCTCGTCGCTGTTGG
Peaxi162Scf01713	58311	TaqI	variant	Locus_9394_Transcript_1/1_Confidence_1.000_Length_3175	2155	T	C	342	AACGTGTCATCCATAAGCGC	ATTCATCTCGTCGCTGTTGG
Peaxi162Scf01292	58354	ClaI	variant	Locus_3448_Transcript_4/5_Confidence_0.375_Length_2476	403	A	G	380	AGGGATGCCACTATCATGGG	ATCTGCAGCGAGACAAGGAG
Peaxi162Scf01292	58354	Sau3AI	variant	Locus_3448_Transcript_4/5_Confidence_0.375_Length_2476	403	A	G	380	AGGGATGCCACTATCATGGG	ATCTGCAGCGAGACAAGGAG
Peaxi162Scf01292	58354	TaqI	variant	Locus_3448_Transcript_4/5_Confidence_0.375_Length_2476	403	A	G	380	AGGGATGCCACTATCATGGG	ATCTGCAGCGAGACAAGGAG
Peaxi162Scf01292	58455	DdeI	reference	Locus_3448_Transcript_4/5_Confidence_0.375_Length_2476	302	A	C	320	AACTCAGAACTGTTGCTGCC	TGAGAAAGAGGAGAGGGACAC
Peaxi162Scf01292	58455	TaqI	variant	Locus_3448_Transcript_4/5_Confidence_0.375_Length_2476	302	A	C	320	AACTCAGAACTGTTGCTGCC	TGAGAAAGAGGAGAGGGACAC
Peaxi162Scf01174	58525	AluI	variant	Locus_6050_Transcript_3/3_Confidence_0.600_Length_1782	1063	C	T	317	GCTCCAATAAGGTGGATGGC	CTACTGAGTGGTGTCCTCCC
Peaxi162Scf01111	58619	DdeI	variant	Locus_6474_Transcript_1/1_Confidence_1.000_Length_3353	1949	A	G	274	TTGACAGCAAGCATTGTCCC	GCCCGCAGATCAAAGACTAC
Peaxi162Scf01292	58629	AluI	reference	Locus_3448_Transcript_4/5_Confidence_0.375_Length_2476	128	G	A	313	TTGTGACCTGCAGTTTCAGAG	CTTGTTAGGCAGTAACCGCC
Peaxi162Scf01292	58629	DdeI	reference	Locus_3448_Transcript_4/5_Confidence_0.375_Length_2476	128	G	A	313	TTGTGACCTGCAGTTTCAGAG	CTTGTTAGGCAGTAACCGCC
Peaxi162Scf00716	58654	HaeIII	variant	Locus_12553_Transcript_3/3_Confidence_0.714_Length_6396	3313	A	G	291	CATCGAATGACAGCTGGAGC	GCTCTGTGTGTTGAAGTCGG
Peaxi162Scf00827	58783	DdeI	reference	Locus_4070_Transcript_1/2_Confidence_0.750_Length_2464	427	G	A	350	CACGTGACATCACAAGGGTC	TTCTGGTGGTACTGGTGGTG
Peaxi162Scf00827	58783	RsaI	reference	Locus_4070_Transcript_1/2_Confidence_0.750_Length_2464	427	G	A	350	CACGTGACATCACAAGGGTC	TTCTGGTGGTACTGGTGGTG
Peaxi162Scf01205	58871	RsaI	variant	Locus_9762_Transcript_1/2_Confidence_0.667_Length_1141	729	G	A	286	TGAGAAACAAGCTGCAAGGG	TTTCGAACACAGCCTTCTGC
Peaxi162Scf01313	59016	AluI	variant	Locus_36305_Transcript_1/1_Confidence_1.000_Length_960	440	A	T	286	GGAAATCCGCTACATGGCTG	CCCACAGTATTGCCAGCTTC
Peaxi162Scf00424	59427	TaqI	reference	Locus_4255_Transcript_1/1_Confidence_1.000_Length_1779	1425	G	A	339	GTTCGGCATAAGTTCTCGGG	CCATGTCGTCACAAAGGACG
Peaxi162Scf00828	59440	Sau3AI	variant	Locus_29475_Transcript_1/2_Confidence_0.750_Length_1132	912	G	C	276	CTCCTGGCGACAACATCAAC	GAGTGGCGTCTTCTTTGAGC
Peaxi162Scf01312	59449	TaqI	reference	Locus_8391_Transcript_2/2_Confidence_0.667_Length_2083	1114	C	T	336	TGAAGTGAAGGCAGTCGAGG	ACGATGGAACGAACCGAAAC
Peaxi162Scf02201	59492	RsaI	variant	Locus_26203_Transcript_1/1_Confidence_1.000_Length_3915	2973	T	A	354	TCCCTCCATAAGATAGGCGC	TCAGATGCTTCTTCAAGAGCC
Peaxi162Scf01416	59580	RsaI	reference	Locus_17435_Transcript_1/4_Confidence_0.667_Length_3341	2070	A	T	374	TTTACCTGTTTGCAGACGGC	TGGAACAGCGAATGAAGCAC
Peaxi162Scf00496	59617	HindII	variant	Locus_6904_Transcript_1/2_Confidence_0.750_Length_2272	1850	C	T	335	CGGCATTCTTGGAGGACATG	AACTGCAACGGTACACTTCC
Peaxi162Scf00036	59675	TaqI	reference	Locus_45911_Transcript_1/1_Confidence_1.000_Length_746	144	G	A	375	AGCAGCATCAACATTAGCCG	AAACAAGCATCCAGTGGACG
Peaxi162Scf00612	59787	AluI	variant	Locus_43971_Transcript_1/1_Confidence_1.000_Length_567	89	T	C	269	GGATTGAAGCTCGCCAACAG	GACTACGTGGATGCAACGTG
Peaxi162Scf01164	59796	RsaI	variant	Locus_9420_Transcript_1/1_Confidence_1.000_Length_1784	383	A	G	379	TCGTTGCACATAAACCAGGC	CTCATTCTCAAAGAGGGCGC
Peaxi162Scf00197	59815	HaeIII	variant	Locus_61505_Transcript_1/1_Confidence_1.000_Length_319	206	A	G	225	GCAAAGCTTCGTAGACTCGG	CATGGGTGCAGGATTCTTCG
Peaxi162Scf00241	59893	RsaI	reference	Locus_24314_Transcript_3/5_Confidence_0.600_Length_1563	96	A	T	369	ATACACCCTACCAAACGTGC	ATCTGGAGGGCAGTGGTATG
Peaxi162Scf00515	59930	HinfI	variant	Locus_7771_Transcript_2/3_Confidence_0.714_Length_2140	1983	C	T	390	CGGATGGAGTATTTGCTAAGCC	TGGAGGACCTGGAAGAAACC
Peaxi162Scf01181	59930	Sau3AI	reference	Locus_56217_Transcript_1/1_Confidence_1.000_Length_342	280	C	T	352	GCGGCACAGTTCTACGTATC	GGTGTTTGATGAAATGCGCG
Peaxi162Scf02201	59954	AluI	reference	Locus_26203_Transcript_1/1_Confidence_1.000_Length_3915	2511	T	C	354	GCTTTGAGAGGTCAAGGTCAC	TCAGCACCACCATACAAAGC
Peaxi162Scf00608	59995	DraI	variant	Locus_17582_Transcript_3/3_Confidence_0.625_Length_2822	2489	A	T	357	ACAGAGTTCAAGAGACTCTGC	AACCAGCAGAGTTTGGACAG
Peaxi162Scf01150	59998	Sau3AI	variant	Locus_20095_Transcript_1/6_Confidence_0.615_Length_2788	472	A	G	297	TTTGATGCTCTTGGCCAACC	TGCATGGCAAGGGTTTGAAG
Peaxi162Scf00574	60044	PvuII	reference	Locus_46252_Transcript_1/1_Confidence_1.000_Length_748	318	G	A	385	AACTGCAACATCAGTGGCTG	CGGTCTCCAAATGAACGACC
Peaxi162Scf00154	60070	DdeI	reference	Locus_18494_Transcript_1/3_Confidence_0.667_Length_3109	1545	T	A	321	CTGCACGACTACAAGCTGTC	GCATGTTCTCAGTTAGGCCG
Peaxi162Scf00574	60205	DdeI	reference	Locus_46252_Transcript_1/1_Confidence_1.000_Length_748	479	T	G	373	CTTGAGCTGCTTACTGGTCG	CCTTCTGAAACACGAGAGGC
Peaxi162Scf00074	60257	DdeI	reference	Locus_2391_Transcript_1/1_Confidence_1.000_Length_2023	1903	C	T	220	GCAGCGACAAGAACAACAAC	ACTAATCGCGCGTCTTCATG
Peaxi162Scf01088	60313	TaqI	variant	Locus_13515_Transcript_6/7_Confidence_0.529_Length_1704	253	T	C	325	GCGAAGAGAGCAAGAGTTGG	GCTGTTCCAAGATGCCAGTC
Peaxi162Scf02201	60323	HinfI	reference	Locus_26203_Transcript_1/1_Confidence_1.000_Length_3915	2142	T	A	218	AACTGGATGGCTCATTGTGC	CTGCTGAGCAAGTGACATCC
Peaxi162Scf00718	60441	RsaI	variant	Locus_13732_Transcript_2/4_Confidence_0.700_Length_1676	433	A	G	365	AAACTCAGGCACAAAGTCGG	ATGCTCCCTGTCATTGTTGC
Peaxi162Scf01350	60461	AluI	reference	Locus_15307_Transcript_1/3_Confidence_0.667_Length_1847	1116	C	T	265	ACAGTCTTCTTGGATCCCGG	TTCTTGCCAAGAACAGCCAC
Peaxi162Scf00300	60521	HinfI	reference	Locus_22051_Transcript_2/3_Confidence_0.667_Length_641	529	G	C	393	CTCCAACTGTTGCCATCCAG	ACTTCTTGAGTGCCATGTGC
Peaxi162Scf01651	60570	RsaI	variant	Locus_17143_Transcript_1/2_Confidence_0.750_Length_2217	575	C	G	346	GTGCTAACTGCTAGAAGGCG	TGGAGATGGGCCGAGATAAC
Peaxi162Scf01067	60590	HaeIII	reference	Locus_71085_Transcript_1/1_Confidence_1.000_Length_778	399	C	T	308	CTGCACCAGGGAACTTGTTC	ACTGCAACAAAGAAGAGGCC
Peaxi162Scf01651	60606	SmaI	reference	Locus_17143_Transcript_1/2_Confidence_0.750_Length_2217	611	G	A	242	TTATCTCGGCCCATCTCCAC	TCCCATAGGCATCCATCAGAC
Peaxi162Scf00564	60634	TaqI	reference	Locus_5757_Transcript_2/3_Confidence_0.400_Length_2442	242	A	G	264	CTGTATCCGTCCACAGTTTCG	CGCAAGGTGAAACCACAAAC
Peaxi162Scf00484	60708	DdeI	reference	Locus_5152_Transcript_6/6_Confidence_0.533_Length_5726	1694	A	G	287	TCAGCGTACCTGAGGATCAG	ATCAAAGCAAGGGCAACTCC
Peaxi162Scf01719	60795	AluI	variant	Locus_7429_Transcript_6/7_Confidence_0.438_Length_3706	2326	T	C	278	ACTGCAGTTCGTGAACATACC	CCCAGGAGACTTGTCACTTG
Peaxi162Scf01105	60916	RsaI	variant	Locus_9315_Transcript_4/5_Confidence_0.500_Length_1613	529	T	A	369	AAAGAGGGCAGAAAGGTTGC	ATTGAAGTCCGTCTTGAGCC
Peaxi162Scf00564	60942	TaqI	reference	Locus_5757_Transcript_2/3_Confidence_0.400_Length_2442	550	C	T	376	TGTGACAACATATGCCTCGC	AATGTGTCTAGGCGCAAACC
Peaxi162Scf00393	60963	RsaI	reference	Locus_10576_Transcript_1/6_Confidence_0.636_Length_3067	1735	G	C	271	ACTGTACGCAGACCTTACCC	GAGTGTGCAGTTGTGAAGGG
Peaxi162Scf01211	61019	RsaI	reference	Locus_1787_Transcript_13/14_Confidence_0.208_Length_6066	1884	C	T	204	TGAAGCAGTATACCGCCTCC	GGTTGGTCTCACATGCATGG
Peaxi162Scf00493	61041	HaeIII	reference	Locus_3857_Transcript_4/5_Confidence_0.667_Length_3764	847	C	T	254	AACTTGCTCCGCACTAACTG	TCCCATCACTCATCATGTGC
Peaxi162Scf01102	61052	DdeI	reference	Locus_8171_Transcript_1/2_Confidence_0.667_Length_4470	923	T	C	257	GGTGAGAAAGTGGCTCATCG	TACCGGTTCTTGCATGCTTG
Peaxi162Scf01600	61054	TaqI	variant	Locus_284_Transcript_1/3_Confidence_0.667_Length_3538	3178	T	C	210	GCCATGGCTGTTACTTGTCC	TCACACACCCTAGTTCACCC
Peaxi162Scf00870	61194	RsaI	reference	Locus_18757_Transcript_4/5_Confidence_0.636_Length_2620	2339	C	T	374	ATCCATTTCTTGTGGGCTGG	TTTGTCGGTGAGTCAGTTGC
Peaxi162Scf00111	61210	AluI	variant	Locus_10486_Transcript_2/3_Confidence_0.714_Length_1435	484	G	A	268	AGCTGCAGCAGTAGTAGCTG	GGGTGGTGAAGCAAGAAAGG
Peaxi162Scf01088	61249	RsaI	reference	Locus_13515_Transcript_6/7_Confidence_0.529_Length_1704	937	A	G	361	ATACTGTCCACATGTGCAGC	GAGGCTACCATCAAGATGCAC
Peaxi162Scf00993	61318	HaeIII	reference	Locus_25248_Transcript_3/6_Confidence_0.625_Length_2679	190	G	A	344	GGCTAACAGACGTGCACTTG	CTTGTCCCAACTTCAGGCTG
Peaxi162Scf00732	61401	DdeI	reference	Locus_962_Transcript_3/4_Confidence_0.636_Length_3887	1434	G	A	335	ATTGATGCATCCACGTCGTG	CTCAGGAGGTAGCTGCTCTC
Peaxi162Scf01651	61449	HaeIII	variant	Locus_17143_Transcript_1/2_Confidence_0.750_Length_2217	1454	T	C	234	CAAGGCCTACACTAAAGCCG	GAGACGAGTGCTTTGACCAG
Peaxi162Scf01376	61546	Sau3AI	variant	Locus_13447_Transcript_1/1_Confidence_1.000_Length_2823	2660	A	C	369	ACCACCCTCCATTATAGGTGG	AATGACTGCCCAGAGCTAGG
Peaxi162Scf01600	61724	AluI	variant	Locus_284_Transcript_1/3_Confidence_0.667_Length_3538	2508	G	A	225	GGAACGGGAATAGGGAGAGG	GCACATCTGAGAAGTCGTGC
Peaxi162Scf01600	61724	PvuII	variant	Locus_284_Transcript_1/3_Confidence_0.667_Length_3538	2508	G	A	225	GGAACGGGAATAGGGAGAGG	GCACATCTGAGAAGTCGTGC
Peaxi162Scf00608	61733	RsaI	variant	Locus_17582_Transcript_3/3_Confidence_0.625_Length_2822	751	C	T	395	ACACTTGAAGAATGGCCATGC	TGAGCTGGCAAATTAAGGTGG
Peaxi162Scf01390	61951	DraI	variant	Locus_62005_Transcript_1/1_Confidence_1.000_Length_325	65	C	T	362	AGTTTACCACTGGCTAAGGC	GCAAAGAATTGTGGCCTACTG
Peaxi162Scf00131	61970	HinfI	reference	Locus_1600_Transcript_1/1_Confidence_1.000_Length_658	617	G	A	333	TCAGCGCTCTGAATTTCGTC	TGCAAATCCAGTAGCGCTAG
Peaxi162Scf01150	62032	Sau3AI	reference	Locus_20095_Transcript_1/6_Confidence_0.615_Length_2788	1055	G	C	282	GTTCCTTAGCTCCACTTGCC	TGCAGTGTCTGAAAGCACAC
Peaxi162Scf01150	62050	DdeI	variant	Locus_20095_Transcript_1/6_Confidence_0.615_Length_2788	1073	G	A	282	GTTCCTTAGCTCCACTTGCC	TGCAGTGTCTGAAAGCACAC
Peaxi162Scf00876	62152	HinfI	reference	Locus_24221_Transcript_1/1_Confidence_1.000_Length_244	80	A	G	318	AGGACGAGTTCAATGTTCCTTG	TTGGCCGTTGAAGTTAGTGC
Peaxi162Scf00673	62259	EcoRI	variant	Locus_70047_Transcript_1/1_Confidence_1.000_Length_309	225	G	T	236	CATACAATGCCGTTTCTGGC	TCCTAGTCCTCTTGGTCATCTG
Peaxi162Scf00876	62264	DraI	variant	Locus_24221_Transcript_1/1_Confidence_1.000_Length_244	192	G	T	318	AGGACGAGTTCAATGTTCCTTG	TTGGCCGTTGAAGTTAGTGC
Peaxi162Scf00993	62265	TaqI	reference	Locus_25248_Transcript_3/6_Confidence_0.625_Length_2679	712	C	T	304	TGCCGAAAGTGTAGCCAAAC	TGGCCTACCAGCTTCTTCC
Peaxi162Scf00602	62286	HaeIII	reference	Locus_49445_Transcript_1/1_Confidence_1.000_Length_445	114	C	A	353	CAAGCCACCTTATGTTGGCC	GAATGAGGTGTCCTTTCGTACTC
Peaxi162Scf01600	62329	HinfI	variant	Locus_284_Transcript_1/3_Confidence_0.667_Length_3538	1903	C	A	392	GGTTGGAGCAGACTCAGTTC	TTGCTTGCGACTGAGAACAC
Peaxi162Scf01838	62490	AluI	reference	Locus_7676_Transcript_1/2_Confidence_0.667_Length_3919	1774	C	T	268	CCGGCCACCTTCTTTAAACC	GCTGGGAGACTGAAAGATGC
Peaxi162Scf00534	62521	HindII	reference	Locus_26057_Transcript_1/1_Confidence_1.000_Length_1270	899	C	T	285	TATTCAAACTTCAACGGCGC	ACCATTGTACCACGAGCTAC
Peaxi162Scf00534	62521	HpaI	reference	Locus_26057_Transcript_1/1_Confidence_1.000_Length_1270	899	C	T	285	TATTCAAACTTCAACGGCGC	ACCATTGTACCACGAGCTAC
Peaxi162Scf00111	62684	AluI	variant	Locus_2957_Transcript_3/5_Confidence_0.667_Length_1702	1265	G	T	298	TTGGCTTGCAAGATGGTTCC	AGCATGAGAAAGAAGCAGCC
Peaxi162Scf00111	62684	PvuII	variant	Locus_2957_Transcript_3/5_Confidence_0.667_Length_1702	1265	G	T	298	TTGGCTTGCAAGATGGTTCC	AGCATGAGAAAGAAGCAGCC
Peaxi162Scf00941	62736	HinfI	reference	Locus_13188_Transcript_6/6_Confidence_0.615_Length_8023	5984	C	A	333	ACAAGACCCATGCTTTGTGC	CGCCACCATACTTTGTCCAG
Peaxi162Scf01105	62807	Sau3AI	variant	Locus_9315_Transcript_4/5_Confidence_0.500_Length_1613	976	A	G	240	TTCAACCTCTTGCCACCAAC	GGGACAATCCACTGCTTAGG
Peaxi162Scf00732	62827	HindII	variant	Locus_962_Transcript_3/4_Confidence_0.636_Length_3887	2422	T	A	230	TAAAGTTTCATGCTGGGCCC	AATTCCTCGCTCAAAGGTGC
Peaxi162Scf00732	62827	HpaI	variant	Locus_962_Transcript_3/4_Confidence_0.636_Length_3887	2422	T	A	230	TAAAGTTTCATGCTGGGCCC	AATTCCTCGCTCAAAGGTGC
Peaxi162Scf01221	62957	BamHI	variant	Locus_18724_Transcript_1/1_Confidence_1.000_Length_1332	510	A	G	241	CGTTAATCGGGCACGTATCG	TCCCAGTTGCATTGGCTTTC
Peaxi162Scf00732	62958	RsaI	reference	Locus_962_Transcript_3/4_Confidence_0.636_Length_3887	2553	G	T	221	TTCAAGTGCACCTTTGAGCG	CTCATTGACAGTGCACAGGG
Peaxi162Scf00941	63138	DdeI	variant	Locus_13188_Transcript_6/6_Confidence_0.615_Length_8023	5582	T	C	265	CTGGACAAAGTATGGTGGCG	CACTGCCGCTATTTCTGGTG
Peaxi162Scf00037	63163	DdeI	reference	Locus_16443_Transcript_1/1_Confidence_1.000_Length_1827	1142	G	A	281	AACGTGCCAATTCCATCACC	TTCAGACCGGTCAATCCTCC
Peaxi162Scf00305	63222	AluI	reference	Locus_17222_Transcript_1/1_Confidence_1.000_Length_2204	1647	A	G	349	TCCATCCTCAACTCCCAACC	CTTCAATGCGGCTAGTGACC
Peaxi162Scf00305	63222	PvuII	reference	Locus_17222_Transcript_1/1_Confidence_1.000_Length_2204	1647	A	G	349	TCCATCCTCAACTCCCAACC	CTTCAATGCGGCTAGTGACC
Peaxi162Scf00309	63230	DdeI	reference	Locus_5494_Transcript_3/4_Confidence_0.667_Length_3801	3056	T	C	254	CTCCATTCCGCCAAACACC	ATGCCCGTCGAAATGACTTG
Peaxi162Scf00716	63322	DdeI	reference	Locus_12553_Transcript_3/3_Confidence_0.714_Length_6396	1777	C	T	325	TGAGAAGCAAAGCCGAAACC	ATCTTGCAAGGCAACGTCTG
Peaxi162Scf00305	63342	DdeI	reference	Locus_17222_Transcript_1/1_Confidence_1.000_Length_2204	1767	T	C	349	TCCATCCTCAACTCCCAACC	CTTCAATGCGGCTAGTGACC
Peaxi162Scf00305	63342	HaeIII	variant	Locus_17222_Transcript_1/1_Confidence_1.000_Length_2204	1767	T	C	349	TCCATCCTCAACTCCCAACC	CTTCAATGCGGCTAGTGACC
Peaxi162Scf00732	63346	HaeIII	variant	Locus_962_Transcript_3/4_Confidence_0.636_Length_3887	2941	G	C	355	CGATGGACGTATGGTATGCG	TTTCACCCATGAACGGATGC
Peaxi162Scf02135	63528	AluI	reference	Locus_17673_Transcript_1/1_Confidence_1.000_Length_2264	1629	G	A	305	GAAGGAATACACTGGCTGGC	GCTGGCCTATCAAGTAGTGTC
Peaxi162Scf00632	63587	AluI	variant	Locus_7340_Transcript_1/2_Confidence_0.833_Length_5374	3712	T	A	385	GCTATAATGGGTGATGCCGG	TGTCTCGCTACCCTGGATTG
Peaxi162Scf01147	63685	AluI	variant	Locus_23295_Transcript_1/1_Confidence_1.000_Length_1260	42	C	T	322	ACCAAAGGAAGCGACATTGG	TCATGTTACCAAAGGATCGGAG
Peaxi162Scf01503	63776	BamHI	reference	Locus_39238_Transcript_1/1_Confidence_1.000_Length_877	832	G	A	395	TCCACTCCCAGTACTATTCCC	GCTATGCATACCTGGGCAAG
Peaxi162Scf00941	63781	AluI	variant	Locus_13188_Transcript_6/6_Confidence_0.615_Length_8023	4939	T	C	309	ACGACCCAGATGAGTGTGTG	GCACCCAATGGAAACTCCTC
Peaxi162Scf00140	63803	SmaI	variant	Locus_23_Transcript_2/2_Confidence_0.667_Length_4945	151	T	C	278	TTCCCTTCATTGTCCTTTGGC	CGAACAACTTCTAGAAGCTCCG
Peaxi162Scf00309	63808	Sau3AI	variant	Locus_5494_Transcript_3/4_Confidence_0.667_Length_3801	2478	C	G	286	CGAGATGTGACAGGCCAAAC	ACCAAACCTTGTCGAACGTG
Peaxi162Scf01376	63876	HaeIII	variant	Locus_13447_Transcript_1/1_Confidence_1.000_Length_2823	725	C	G	392	GGCGGAAGACATGGCTATTC	GTGGGTTCAACTGCAATTGC
Peaxi162Scf00520	63963	HaeIII	variant	Locus_3922_Transcript_1/1_Confidence_1.000_Length_2443	1863	T	C	398	GCAACGGATAAGTGCAGAGG	ATTTGCCTCTGTGCCAAAGG
Peaxi162Scf01039	63997	DraI	variant	Locus_41405_Transcript_1/1_Confidence_1.000_Length_631	413	C	T	331	TGCTTGTGCTATGCAGTGAG	GTCCCTTCAATCGAGCCAAG
Peaxi162Scf00062	64142	DdeI	variant	Locus_6420_Transcript_1/1_Confidence_1.000_Length_1494	677	A	G	210	TCATTTGCTTTCTAGGCCGC	CCCAGGTCTACCATCTGAGC
Peaxi162Scf00569	64213	DdeI	reference	Locus_16593_Transcript_1/2_Confidence_0.750_Length_2353	638	G	A	397	CTCATTTACGGGTACATGCCC	GAGTTTGCAGAAGGCTACCC
Peaxi162Scf00803	64260	HinfI	reference	Locus_2146_Transcript_1/1_Confidence_1.000_Length_2874	2257	A	G	350	TTTGTGAAGCAGCTGTCACC	CACGTGGAAACCTCGAACAG
Peaxi162Scf00778	64366	HindII	variant	Locus_21450_Transcript_8/9_Confidence_0.609_Length_4766	1209	T	G	315	TTCCCAAGAACAATGTCGGC	GCTTCGATCTGCAGGTGATG
Peaxi162Scf00778	64366	HpaI	variant	Locus_21450_Transcript_8/9_Confidence_0.609_Length_4766	1209	T	G	315	TTCCCAAGAACAATGTCGGC	GCTTCGATCTGCAGGTGATG
Peaxi162Scf00012	64413	DdeI	variant	Locus_11089_Transcript_4/5_Confidence_0.636_Length_4307	1731	T	G	366	TTCTGGTTGTGTCCCTGAGG	GGAAACCAAGATGGCCACAG
Peaxi162Scf00803	64428	TaqI	reference	Locus_2146_Transcript_1/1_Confidence_1.000_Length_2874	2425	A	G	383	TTTGTGAAGCAGCTGTCACC	CCAGCAGAGAACAAGCGAAG
Peaxi162Scf00309	64443	DdeI	reference	Locus_5494_Transcript_3/4_Confidence_0.667_Length_3801	1843	A	T	384	GTTGACGGCTTTATCTGGCC	TAATTGGTCAACAGCGTGCC
Peaxi162Scf00445	64465	AluI	reference	Locus_38637_Transcript_1/1_Confidence_1.000_Length_929	569	C	A	344	AACACAAGTATTCGCACCGG	TGGTGCTGATGGAGTGAGAG
Peaxi162Scf01503	64491	AluI	variant	Locus_39238_Transcript_1/1_Confidence_1.000_Length_877	367	A	C	361	GGAGACTCCATACAGAGAGGC	ACTCCATCCCAAAGTTTGCG
Peaxi162Scf01503	64491	PvuII	variant	Locus_39238_Transcript_1/1_Confidence_1.000_Length_877	367	A	C	361	GGAGACTCCATACAGAGAGGC	ACTCCATCCCAAAGTTTGCG
Peaxi162Scf01294	64532	TaqI	variant	Locus_13046_Transcript_1/1_Confidence_1.000_Length_2098	1632	T	C	210	AGGTGCTACTACTACTAGTGCC	AGTCAACAACAACAGCAGCC
Peaxi162Scf00401	64534	Sau3AI	variant	Locus_24862_Transcript_1/1_Confidence_1.000_Length_1743	953	G	A	260	TCCCTGAGCTCCAAGACATG	GCAGCAACTTGGTCTCTTCC
Peaxi162Scf00282	64560	RsaI	variant	Locus_16607_Transcript_1/1_Confidence_1.000_Length_395	65	A	C	356	AGTAGCACTCACTTTGTAACGC	GCGCTGGTGCTAGTGATAAC
Peaxi162Scf00716	64580	Sau3AI	reference	Locus_12553_Transcript_3/3_Confidence_0.714_Length_6396	519	G	A	281	AAGAGACTGAGGTTCCCAGC	CGGGTGACAGAGAGGGTAAC
Peaxi162Scf00740	64694	HaeIII	variant	Locus_12820_Transcript_3/3_Confidence_0.500_Length_1739	1179	T	C	381	ATGCATCAAAGGCCATCTGC	GCCATATCTTTGGACGGTGG
Peaxi162Scf29894	64746	AluI	variant	Locus_468_Transcript_8/10_Confidence_0.486_Length_2987	1054	G	A	383	TGTTGACAGCACTTTGTGGG	TACCAAGAGAGAGCATGCCC
Peaxi162Scf29894	64746	PvuII	variant	Locus_468_Transcript_8/10_Confidence_0.486_Length_2987	1054	G	A	383	TGTTGACAGCACTTTGTGGG	TACCAAGAGAGAGCATGCCC
Peaxi162Scf00966	64757	AluI	variant	Locus_17731_Transcript_1/2_Confidence_0.667_Length_1950	1105	C	T	228	TAGTAGGGTCCAAACAGGCC	TGTGTCTGTGGGTGCATTTC
Peaxi162Scf00935	64947	DdeI	reference	Locus_706_Transcript_2/3_Confidence_0.714_Length_2854	2767	C	T	337	CTTTCCACCTGCCTTCCAAC	ACCAGTAATTTGAAGCAGGCAG
Peaxi162Scf01100	64948	TaqI	variant	Locus_2647_Transcript_1/3_Confidence_0.800_Length_1371	231	A	G	334	GTGGGTGGACGAACAGATTC	AGTGGGAGCATTAGGGTGAG
Peaxi162Scf00309	64970	AluI	variant	Locus_5494_Transcript_3/4_Confidence_0.667_Length_3801	1316	A	G	299	AGAATGGCCATGGAGAGCTC	TCGTATGTCGCGTTCACAAC
Peaxi162Scf01100	64972	ClaI	variant	Locus_2647_Transcript_1/3_Confidence_0.800_Length_1371	255	T	G	334	GTGGGTGGACGAACAGATTC	AGTGGGAGCATTAGGGTGAG
Peaxi162Scf01100	64972	TaqI	variant	Locus_2647_Transcript_1/3_Confidence_0.800_Length_1371	255	T	G	334	GTGGGTGGACGAACAGATTC	AGTGGGAGCATTAGGGTGAG
Peaxi162Scf01313	64998	TaqI	reference	Locus_9055_Transcript_3/4_Confidence_0.500_Length_1370	217	C	T	256	GGTGCACAAATCACGCATTC	ACGAAGAATGGATGCAGCAC
Peaxi162Scf00739	65161	ClaI	reference	Locus_7926_Transcript_5/9_Confidence_0.636_Length_3301	1430	A	C	301	AGGAGGAGACAACAGCACTC	CTTCCTTCCTCCTCTCCACC
Peaxi162Scf00739	65161	TaqI	reference	Locus_7926_Transcript_5/9_Confidence_0.636_Length_3301	1430	A	C	301	AGGAGGAGACAACAGCACTC	CTTCCTTCCTCCTCTCCACC
Peaxi162Scf00171	65182	AluI	reference	Locus_4576_Transcript_3/4_Confidence_0.667_Length_3837	1272	A	T	250	TGAATAACACTCGGCAGTTCTC	TATTGGACCAGCTCCGATCC
Peaxi162Scf00171	65182	PvuII	reference	Locus_4576_Transcript_3/4_Confidence_0.667_Length_3837	1272	A	T	250	TGAATAACACTCGGCAGTTCTC	TATTGGACCAGCTCCGATCC
Peaxi162Scf00716	65395	HinfI	variant	Locus_12553_Transcript_3/3_Confidence_0.714_Length_6396	119	G	A	307	TCAGGGCGTTCCATACAGAG	CAGCACGAGCACTTCAATTTG
Peaxi162Scf00444	65404	RsaI	reference	Locus_1547_Transcript_1/2_Confidence_0.667_Length_4575	2519	G	A	213	TTTAACGACCAGCCAAGTGC	CTGCACTCGAGAATCAGCAG
Peaxi162Scf00569	65415	RsaI	variant	Locus_16593_Transcript_1/2_Confidence_0.750_Length_2353	336	G	C	294	AGGTGGAAGGGTAGGAAACG	CACATGGAGTCGCTTTCGTC
Peaxi162Scf01091	65470	TaqI	variant	Locus_9231_Transcript_1/1_Confidence_1.000_Length_2766	694	G	A	279	CGCTGTCGTTTAGGACAACC	ACAGACACAAGCAAAGTGGG
Peaxi162Scf00322	65503	AluI	variant	Locus_31352_Transcript_1/1_Confidence_1.000_Length_748	232	T	A	380	TCAAGTTGCTTGTGACGGTG	TTGCCCGTATTCAGCATTCG
Peaxi162Scf00322	65503	ClaI	reference	Locus_31352_Transcript_1/1_Confidence_1.000_Length_748	232	T	A	380	TCAAGTTGCTTGTGACGGTG	TTGCCCGTATTCAGCATTCG
Peaxi162Scf01124	65542	HinfI	reference	Locus_48534_Transcript_1/1_Confidence_1.000_Length_273	111	C	G	380	CGTGTTCCTGTTATGCTGGG	TCCACCACCAGTATGTTCCC
Peaxi162Scf00374	65584	HinfI	variant	Locus_3859_Transcript_3/3_Confidence_0.600_Length_4926	2963	T	C	284	ATTATGATCCGCTGCATGCC	AGAAGAACTGGAGGAGTGGC
Peaxi162Scf00290	65620	HinfI	variant	Locus_16406_Transcript_2/3_Confidence_0.667_Length_1750	1157	A	C	336	TTTGTTGCCATCCGCCTAAG	AGCTGAATTGATGCACTAGAGC
Peaxi162Scf00327	65694	RsaI	variant	Locus_2767_Transcript_1/2_Confidence_0.750_Length_2165	1172	T	C	355	GACCGACTGTCCATTGCTTC	TCTTCCTATCCTTGCCTGCC
Peaxi162Scf00281	65771	AluI	reference	Locus_1791_Transcript_3/3_Confidence_0.600_Length_1106	455	A	T	296	TGTTGATGGAAGTGAAGAGAGC	CCTATCCCAAGGCAGAGAGG
Peaxi162Scf00889	65804	TaqI	variant	Locus_32399_Transcript_2/2_Confidence_0.667_Length_1566	145	C	T	367	ACACGTGTTCGGCCTTATTG	ACCGGAAGCAAGGAATCATG
Peaxi162Scf00744	65875	Sau3AI	reference	Locus_21858_Transcript_1/1_Confidence_1.000_Length_2483	1735	A	G	393	GCAATTGCGTCGTGTTTAGC	TACAAGCTGTGACTCCAGGC
Peaxi162Scf00948	65910	RsaI	variant	Locus_24118_Transcript_2/3_Confidence_0.667_Length_3042	263	G	A	246	CTGAGAAATCAGGTTCCGCG	ATTCAAGCAGCATGGCGTAG
Peaxi162Scf01444	65932	TaqI	variant	Locus_9636_Transcript_5/6_Confidence_0.357_Length_1850	1086	A	G	316	GTCAGTTAAGAGAGCGCCAC	CCCTCCTCTACCAATCATTTCC
Peaxi162Scf00220	66055	DdeI	variant	Locus_12775_Transcript_1/2_Confidence_0.750_Length_1256	40	C	A	201	CCTTCCTCGCATTGACACTC	AAATACTTGCCCACGTCTGC
Peaxi162Scf00111	66072	EcoRI	reference	Locus_2957_Transcript_3/5_Confidence_0.667_Length_1702	306	A	T	397	AACGGTGGTGTCCAGACTAG	GTGTTTGTGGAAATGCCTAAACC
Peaxi162Scf00700	66219	Sau3AI	variant	Locus_30406_Transcript_1/1_Confidence_1.000_Length_502	58	T	G	315	GGAGCAAGGAAGGCTTTAGC	TTTGGTCTTGCTTGCTTGGG
Peaxi162Scf01574	66221	TaqI	variant	Locus_9290_Transcript_1/2_Confidence_0.667_Length_2191	282	C	T	369	CGTTCCGAGATGCAAGGAAG	GCCAAACAACAAAGCCATCC
Peaxi162Scf00464	66341	BfrI	variant	Locus_2163_Transcript_2/3_Confidence_0.667_Length_2630	1038	C	T	306	ACATGTTGTGCAGCTGTACG	GCAGGTTGTGTGGAGTAAGC
Peaxi162Scf00888	66351	RsaI	variant	Locus_21581_Transcript_1/2_Confidence_0.833_Length_4184	2657	G	A	294	GCTTGCTCTTTGGTAGGAGC	TACTCCACTATGGTGCACGG
Peaxi162Scf01574	66351	BfrI	reference	Locus_9290_Transcript_1/2_Confidence_0.667_Length_2191	152	G	C	369	CGTTCCGAGATGCAAGGAAG	GCCAAACAACAAAGCCATCC
Peaxi162Scf00966	66403	Sau3AI	variant	Locus_17731_Transcript_1/2_Confidence_0.667_Length_1950	1027	T	G	345	TCAGCATTCATTAGCCTTTGGG	CTGACCTTGTTTGGCACTCC
Peaxi162Scf00123	66422	TaqI	reference	Locus_7804_Transcript_1/1_Confidence_1.000_Length_2755	674	G	A	331	TCAACCTCTGCTGATCTGGG	AGGGAAGACCATCACCTTGG
Peaxi162Scf00119	66432	AluI	variant	Locus_15765_Transcript_3/3_Confidence_0.600_Length_2120	698	C	G	338	ACCTCTTTCTGGGCTGATCC	AAGCATCATGGCATGACAGC
Peaxi162Scf00888	66439	BamHI	variant	Locus_21581_Transcript_1/2_Confidence_0.833_Length_4184	2745	T	C	356	TGCAGTACCTTTGCCAATCG	TTTCAAAGAGGCCCAGCAAC
Peaxi162Scf01732	66514	Sau3AI	reference	Locus_17321_Transcript_1/1_Confidence_1.000_Length_1772	1140	G	A	346	TGCCATCGCTCTTTCCATTG	TGCCTTGGCAGTAGCATTTG
Peaxi162Scf01233	66570	HinfI	reference	Locus_15418_Transcript_2/3_Confidence_0.667_Length_1153	899	G	A	359	ATCTGTGCTTCGCAAGGATC	GAGAGCTAAAGTGCAGCAGG
Peaxi162Scf00460	66585	DdeI	variant	Locus_21737_Transcript_3/3_Confidence_0.600_Length_2611	2145	T	G	335	TCGTCATCAGGCTCATCCAG	TTCCCTCCCATTCTTCAAACAC
Peaxi162Scf00760	66637	HaeIII	reference	Locus_1899_Transcript_4/6_Confidence_0.643_Length_1394	549	G	A	262	TGAGTGCAAGGAGAGGAAGC	GTTTGCAACCGTTGTGGAAC
Peaxi162Scf00464	66686	RsaI	reference	Locus_2163_Transcript_2/3_Confidence_0.667_Length_2630	693	C	T	390	GCTTACTCCACACAACCTGC	CTCGAACTGGAAGCAGCATC
Peaxi162Scf00705	66836	AluI	reference	Locus_8018_Transcript_4/5_Confidence_0.692_Length_4067	2585	A	G	333	AGAAAGGCAAGAAAGCAGCC	TCAGCTTTGTCGAATCGTGG
Peaxi162Scf03258	66898	TaqI	variant	Locus_6170_Transcript_2/2_Confidence_0.667_Length_5275	2425	T	C	354	AATGCCTGCTTTGTTGGACC	CTTCTCAGGCCTTCAACGTG
Peaxi162Scf03258	66903	HinfI	reference	Locus_6170_Transcript_2/2_Confidence_0.667_Length_5275	2420	C	G	354	AATGCCTGCTTTGTTGGACC	CTTCTCAGGCCTTCAACGTG
Peaxi162Scf00119	67062	ClaI	reference	Locus_15765_Transcript_3/3_Confidence_0.600_Length_2120	1166	C	T	322	TCTCGTATTCCATGGAGGGC	AAATTCAGGCTACACGTGCC
Peaxi162Scf00119	67062	TaqI	reference	Locus_15765_Transcript_3/3_Confidence_0.600_Length_2120	1166	C	T	322	TCTCGTATTCCATGGAGGGC	AAATTCAGGCTACACGTGCC
Peaxi162Scf00309	67208	AluI	variant	Locus_5494_Transcript_3/4_Confidence_0.667_Length_3801	626	C	T	309	TCCTTCCAAACACAAGCTGC	CTACATGTTGCAGGCTCTGG
Peaxi162Scf01260	67292	TaqI	variant	Locus_725_Transcript_5/5_Confidence_0.688_Length_5292	2413	G	T	345	CTGTATCTCTTGCAGCCTGC	CACCAACCTTGTTTCCCTGG
Peaxi162Scf01124	67343	DdeI	variant	Locus_163_Transcript_1/3_Confidence_0.833_Length_3088	2079	C	T	304	GATCAGTTCGTGATTCGGGC	ATTGCAGCACCTTGTCTGTG
Peaxi162Scf00941	67399	AluI	reference	Locus_13188_Transcript_6/6_Confidence_0.615_Length_8023	2459	G	A	390	GCCAAATGAGGAACCGTCTG	ACGGTGTATCTGGTGACACC
Peaxi162Scf00900	67452	DdeI	reference	Locus_2679_Transcript_2/4_Confidence_0.500_Length_2705	1732	A	G	208	CTAGCTGATGTGTCAACGCC	GGAACCAACCAGTCAGATGAC
Peaxi162Scf01261	67508	RsaI	reference	Locus_36029_Transcript_1/1_Confidence_1.000_Length_1192	646	C	A	303	ACGCGATCTTTGACACGATG	GGTTTCAATGGCTTGCATGC
Peaxi162Scf00941	67513	RsaI	variant	Locus_13188_Transcript_6/6_Confidence_0.615_Length_8023	2345	A	G	390	GCCAAATGAGGAACCGTCTG	ACGGTGTATCTGGTGACACC
Peaxi162Scf01157	67546	TaqI	variant	Locus_3746_Transcript_4/4_Confidence_0.571_Length_5109	2005	A	G	349	AAGATCGGTTGCAGCGAATC	AGGTTGGTCAGAGGTTGAGG
Peaxi162Scf00540	67576	HinfI	reference	Locus_19783_Transcript_2/6_Confidence_0.688_Length_1712	778	A	G	231	TGTCCTCCATTACCACTGACC	TTGGCATTGTTGTACAGGCC
Peaxi162Scf01216	67649	AluI	variant	Locus_9133_Transcript_1/5_Confidence_0.462_Length_4216	2702	C	T	258	CAACCAGAGTGACTGCTTGG	CCCAGCCATAGAACTGAAGC
Peaxi162Scf01372	67689	HinfI	variant	Locus_43768_Transcript_1/1_Confidence_1.000_Length_872	125	A	T	334	CCATTCTATAACAAGGTGGCCG	AAGCCAGTTGAAGCCTAAGC
Peaxi162Scf00884	67800	HindII	variant	Locus_1561_Transcript_1/1_Confidence_1.000_Length_2878	1239	G	C	303	AGCTCACTTGGTTCCTCCTC	CCATTGATCATGGCCTCTGC
Peaxi162Scf00802	67848	AluI	reference	Locus_10974_Transcript_6/7_Confidence_0.600_Length_3982	1237	A	T	295	ACCAGGAAGCAAGCACAAAG	CAGAGTACCTGCCTTCTCCC
Peaxi162Scf01602	67931	HaeIII	variant	Locus_11037_Transcript_3/4_Confidence_0.700_Length_3734	2152	T	C	397	TCCACTATGTGCGAGTCTCC	TTGCCCTCACGAGAAGGAAG
Peaxi162Scf01292	67983	DdeI	variant	Locus_61639_Transcript_1/1_Confidence_1.000_Length_1107	656	G	A	389	GGTAAGCCTTCAAGTGCGAC	TGGATACGCTGGTGAAGAGG
Peaxi162Scf01157	67988	HindII	variant	Locus_3746_Transcript_4/4_Confidence_0.571_Length_5109	2447	C	T	385	ACCTCTGACCAACCTGTACG	ATGGCCAAGCAATCTAGTGC
Peaxi162Scf00527	68055	RsaI	reference	Locus_14222_Transcript_5/7_Confidence_0.467_Length_1461	1207	A	G	396	TCCTGCCTGCAGTAGATCTC	TCATTTGTGCAGCTTTCCCG
Peaxi162Scf00132	68173	AluI	reference	Locus_19594_Transcript_1/1_Confidence_1.000_Length_966	933	C	A	393	GCTGGGCAGAAGTTCATGTTC	TTTCCATTGCTCGAGCGAAG
Peaxi162Scf00517	68414	HinfI	reference	Locus_5447_Transcript_1/1_Confidence_1.000_Length_3482	3430	T	A	338	AGCTTAATGACAACTCCGCG	GTAGAGAAGCTGCAAGGAGC
Peaxi162Scf01157	68432	AluI	variant	Locus_3746_Transcript_4/4_Confidence_0.571_Length_5109	2891	T	C	335	AATGGGTAAGGAGGTCAGCC	TCCCAGGCCAGTACTTCATC
Peaxi162Scf01157	68440	TaqI	variant	Locus_3746_Transcript_4/4_Confidence_0.571_Length_5109	2899	G	A	346	AATGGGTAAGGAGGTCAGCC	ATCATGTTTCCTCCCAGGCC
Peaxi162Scf00592	68480	AluI	reference	Locus_4756_Transcript_2/2_Confidence_1.000_Length_2600	900	T	G	258	ATAGTTAACAGCACGCCAGC	CCGCTGTGTTGTTCTTCCTC
Peaxi162Scf01152	68499	RsaI	reference	Locus_2938_Transcript_1/7_Confidence_0.739_Length_2408	2367	G	A	353	AAACGTGCCAAATCCTCCTC	ATGTCGGGCTATATTTGCCG
Peaxi162Scf00685	68628	DdeI	variant	Locus_1810_Transcript_7/8_Confidence_0.650_Length_3568	3206	T	A	225	TGGAGTGGAACGTCTCTCAG	TTCTGCTTTAGGTGATGCGC
Peaxi162Scf00991	68634	RsaI	variant	Locus_3276_Transcript_8/10_Confidence_0.308_Length_3041	1858	A	C	214	AGAGGACTCGGTCAAAGGTC	TCCGACGACCTTTGAGTGAG
Peaxi162Scf00558	68658	RsaI	variant	Locus_7185_Transcript_3/5_Confidence_0.467_Length_1975	176	A	C	265	TGAAGCAGGCATCAAGAAGC	GGACGAATACAACAGGCACG
Peaxi162Scf01412	68662	ClaI	reference	Locus_11981_Transcript_1/2_Confidence_0.667_Length_3988	2662	C	T	324	ATAGTTGCGCCACCAAAGC	GCCTCAATCCGAAACTAGCTG
Peaxi162Scf01412	68662	TaqI	reference	Locus_11981_Transcript_1/2_Confidence_0.667_Length_3988	2662	C	T	324	ATAGTTGCGCCACCAAAGC	GCCTCAATCCGAAACTAGCTG
Peaxi162Scf01412	68693	HaeIII	variant	Locus_11981_Transcript_1/2_Confidence_0.667_Length_3988	2631	A	G	324	ATAGTTGCGCCACCAAAGC	GCCTCAATCCGAAACTAGCTG
Peaxi162Scf00937	68775	BfrI	variant	Locus_5218_Transcript_9/10_Confidence_0.615_Length_4328	2875	C	T	355	AGGAAATGAAAGTACCAGTGCC	CATGGTATCGTAGAAGGGCAC
Peaxi162Scf00314	68908	HinfI	reference	Locus_46043_Transcript_1/2_Confidence_0.800_Length_510	325	T	G	285	ATGGTGAATCAGGTGGAGGG	CTAGGGCTACGATCACCACC
Peaxi162Scf00798	68921	DraI	variant	Locus_39119_Transcript_1/1_Confidence_1.000_Length_1839	1564	A	T	387	GTGCATAGGTCGGGTGAAAG	TCAGCACCGTTATCGTTACAC
Peaxi162Scf00586	68926	RsaI	reference	Locus_26316_Transcript_1/1_Confidence_1.000_Length_1952	135	C	A	363	CCAATTCGACTGCTACGGTG	TGAGGCGGGAAAGAGTCTTG
Peaxi162Scf00401	68940	HaeIII	variant	Locus_41774_Transcript_1/1_Confidence_1.000_Length_277	225	T	C	387	ACTTTATGCAGGCGGTGAAG	TACCTCTTTGCCCAGTGAGG
Peaxi162Scf00992	68953	AluI	reference	Locus_16588_Transcript_1/1_Confidence_1.000_Length_1507	171	C	T	356	CTTGTGGATTCGGGTTCGAG	TTGCATTCAATGTTAGTAGCAGC
Peaxi162Scf01157	69172	Sau3AI	reference	Locus_3746_Transcript_4/4_Confidence_0.571_Length_5109	3631	T	C	320	GGGTCTGGCACAACTAAAGC	TGTAACGCATAATGCTCGGC
Peaxi162Scf01602	69210	HinfI	variant	Locus_11037_Transcript_3/4_Confidence_0.700_Length_3734	2674	A	C	204	CAGAACTCACATCCCACAGC	GACATCAGCTCCTGTCCAAC
Peaxi162Scf00007	69389	RsaI	variant	Locus_28912_Transcript_1/1_Confidence_1.000_Length_319	180	C	G	259	TGGTGGACCAGCTAAAGGAG	ATGCCCTTAAAGTGTCTCAGAC
Peaxi162Scf01157	69403	TaqI	variant	Locus_3746_Transcript_4/4_Confidence_0.571_Length_5109	3862	G	C	366	CGACCATATCTCCCGAGGAC	CTCAATTGGGCAGACAAGGG
Peaxi162Scf00385	69454	AluI	variant	Locus_16189_Transcript_1/1_Confidence_1.000_Length_797	329	C	T	368	GCAGCAGCACTAGAAGACAC	AGTCCTGTCCCTTCAAGCTC
Peaxi162Scf00231	69502	HaeIII	variant	Locus_11931_Transcript_1/4_Confidence_0.667_Length_2596	1534	T	G	384	CGACTGAAGATTGCTCTGGG	TGCATGCATAACTGGCAGAG
Peaxi162Scf00053	69590	RsaI	reference	Locus_11660_Transcript_1/2_Confidence_0.667_Length_2380	2043	G	A	199	TAATGGAGTCCACACGACGG	AGGCAACGGAAGAACGATTC
Peaxi162Scf01292	69628	EcoRI	reference	Locus_44502_Transcript_1/1_Confidence_1.000_Length_862	562	T	C	360	ACCTGAAGTAGATGCGTGGG	ACAAATCACGGTTCTGCAGG
Peaxi162Scf01292	69628	HinfI	variant	Locus_44502_Transcript_1/1_Confidence_1.000_Length_862	562	T	C	360	ACCTGAAGTAGATGCGTGGG	ACAAATCACGGTTCTGCAGG
Peaxi162Scf01292	69628	TaqI	reference	Locus_44502_Transcript_1/1_Confidence_1.000_Length_862	562	T	C	360	ACCTGAAGTAGATGCGTGGG	ACAAATCACGGTTCTGCAGG
Peaxi162Scf00451	69630	DraI	variant	Locus_35516_Transcript_1/2_Confidence_0.800_Length_1945	1892	T	A	384	CTGCTTCTTTAGATCCGGGAC	ATGAATAGGAGCCCGTTTGC
Peaxi162Scf01216	69684	HinfI	reference	Locus_9133_Transcript_1/5_Confidence_0.462_Length_4216	2094	A	T	387	TCATACTGATGCTGCTCCTG	GCAAAGGTCAAATCAGTGGC
Peaxi162Scf01509	69702	RsaI	reference	Locus_20667_Transcript_1/1_Confidence_1.000_Length_1335	1146	G	A	359	TAGACAGGGTCCGTTGACAC	CCGGGCTAATGCATGAGTTG
Peaxi162Scf00534	69836	TaqI	variant	Locus_23571_Transcript_1/1_Confidence_1.000_Length_698	220	A	G	267	GTACCTCTCCCACCCAAGAG	AAACCCAGTCACCCGTCTAC
Peaxi162Scf01602	69880	Sau3AI	variant	Locus_11037_Transcript_3/4_Confidence_0.700_Length_3734	3006	T	C	307	TTTCCTGGAGTAGCAGCCTC	TCATTGTGCAAATCCTCGGC
Peaxi162Scf01260	69905	DdeI	reference	Locus_725_Transcript_5/5_Confidence_0.688_Length_5292	3556	T	C	334	TAATGCCTCCAGGTTTCTGC	CAAATGAGAAGTTGCAGCAGC
Peaxi162Scf02133	69912	HindII	variant	Locus_39010_Transcript_1/1_Confidence_1.000_Length_2136	1007	T	G	318	GTGTTTGTAGACCCAGCAGC	CACCAACTGTTGCTAGAGGC
Peaxi162Scf02133	69912	HinfI	variant	Locus_39010_Transcript_1/1_Confidence_1.000_Length_2136	1007	T	G	318	GTGTTTGTAGACCCAGCAGC	CACCAACTGTTGCTAGAGGC
Peaxi162Scf02133	69912	TaqI	variant	Locus_39010_Transcript_1/1_Confidence_1.000_Length_2136	1007	T	G	318	GTGTTTGTAGACCCAGCAGC	CACCAACTGTTGCTAGAGGC
Peaxi162Scf00778	69920	HinfI	reference	Locus_21450_Transcript_8/9_Confidence_0.609_Length_4766	4556	C	G	349	ACCCAATCCGAGTGTTCTCC	GGCCTCCCAAGACTAGAAGG
Peaxi162Scf01013	70163	AluI	reference	Locus_10870_Transcript_1/1_Confidence_1.000_Length_906	301	T	C	261	ATAGCAGAGGAATCGGAGGC	TTACCAGGCTCTCCTTGACG
Peaxi162Scf00095	70216	AluI	reference	Locus_8241_Transcript_6/7_Confidence_0.611_Length_4116	3239	C	T	248	CACAACAACAGGCGTAGGAG	AGTGCTCTAGGTCCCTAAGTTC
Peaxi162Scf00095	70216	PvuII	reference	Locus_8241_Transcript_6/7_Confidence_0.611_Length_4116	3239	C	T	248	CACAACAACAGGCGTAGGAG	AGTGCTCTAGGTCCCTAAGTTC
Peaxi162Scf02133	70218	TaqI	reference	Locus_39010_Transcript_1/1_Confidence_1.000_Length_2136	701	G	A	335	TGATGTGAGCGAGCCTCTAG	GTTGGTGTCATGAGTGGAGC
Peaxi162Scf00271	70262	HinfI	reference	Locus_2237_Transcript_1/2_Confidence_0.667_Length_1830	1324	A	T	297	CATGATATATGGCTCCCGGC	CCAATAGAGTCAGCAAGGCG
Peaxi162Scf01131	70277	DdeI	reference	Locus_1679_Transcript_2/3_Confidence_0.750_Length_2127	1157	C	A	368	CCAGCACAACAAATTGCGTG	TTGCGTTATCGGATTGCCAG
Peaxi162Scf00632	70298	HinfI	reference	Locus_7340_Transcript_1/2_Confidence_0.833_Length_5374	2551	A	G	228	TCCAAGCCGATGAGCTCTAG	GAAGCGCTTTGTTGGTTGTG
Peaxi162Scf01139	70385	HinfI	reference	Locus_20831_Transcript_1/2_Confidence_0.667_Length_1831	1363	G	A	303	GGTGGCAGCTATGTACATGC	CAACACTTTGGCCCTCTGTC
Peaxi162Scf00517	70437	HaeIII	reference	Locus_5447_Transcript_1/1_Confidence_1.000_Length_3482	2753	G	A	215	AACACGGACAAGATTAGCGC	AGCCGTCTTCTTTGTGTTTCC
Peaxi162Scf00469	70535	RsaI	reference	Locus_64108_Transcript_1/1_Confidence_1.000_Length_369	285	G	C	352	TCCAAGCATTGCCATTTCGG	TACGTGGACCACCTCCTTTC
Peaxi162Scf00813	70538	TaqI	reference	Locus_1997_Transcript_1/2_Confidence_0.667_Length_2337	1326	G	A	328	CCCTCTTCCTCCTCCTTTCG	AATTTGGCCAGTACGCATGG
Peaxi162Scf01116	70647	HindII	variant	Locus_7745_Transcript_1/1_Confidence_1.000_Length_3128	1418	T	C	332	TGCCATTGTAAGCAACGCAG	AGCCGTGCTTAGTAACCACC
Peaxi162Scf01116	70647	HinfI	variant	Locus_7745_Transcript_1/1_Confidence_1.000_Length_3128	1418	T	C	332	TGCCATTGTAAGCAACGCAG	AGCCGTGCTTAGTAACCACC
Peaxi162Scf01116	70647	TaqI	variant	Locus_7745_Transcript_1/1_Confidence_1.000_Length_3128	1418	T	C	332	TGCCATTGTAAGCAACGCAG	AGCCGTGCTTAGTAACCACC
Peaxi162Scf00703	70709	HaeIII	reference	Locus_14094_Transcript_2/3_Confidence_0.714_Length_1222	573	C	G	228	AGAGGAGCTCTGTGGTTTGG	TCGCACATACCTTTCGTGTTAG
Peaxi162Scf00928	70747	DdeI	reference	Locus_8137_Transcript_2/3_Confidence_0.714_Length_2402	893	A	G	294	CACACCTGATTGTTTGTATTGCG	GCACATGTCTGTTCTGTGGG
Peaxi162Scf00189	70853	EcoRI	variant	Locus_22954_Transcript_1/1_Confidence_1.000_Length_1284	1229	A	G	287	AAGGGCTGAACATGGCAAAC	ACAGTTCAAGGATCAAAGCTCG
Peaxi162Scf01089	70860	AluI	variant	Locus_11650_Transcript_1/1_Confidence_1.000_Length_1784	879	T	G	389	AAGTCATCAGGCGCTACTCC	TCGGAGATAGATGTGTGGCC
Peaxi162Scf01415	70866	RsaI	variant	Locus_54309_Transcript_1/1_Confidence_1.000_Length_920	771	A	T	367	TCAGCTCTCGTAACTCGTCC	TGACCCTGTGGCTGAGAATC
Peaxi162Scf00189	70871	RsaI	reference	Locus_22954_Transcript_1/1_Confidence_1.000_Length_1284	1211	G	A	287	AAGGGCTGAACATGGCAAAC	ACAGTTCAAGGATCAAAGCTCG
Peaxi162Scf00690	70969	EcoRI	variant	Locus_19121_Transcript_1/2_Confidence_0.750_Length_2166	460	C	T	269	CGAAGCCACCTTCCATTGAG	GTGGTCTTGGACTGGCAATG
Peaxi162Scf01302	71047	HindII	variant	Locus_4334_Transcript_2/3_Confidence_0.667_Length_3245	2058	T	C	289	CATTGTGGTCTCACGAGTGG	AAGTCAGATCCTCAGAGGCG
Peaxi162Scf01302	71047	HpaI	variant	Locus_4334_Transcript_2/3_Confidence_0.667_Length_3245	2058	T	C	289	CATTGTGGTCTCACGAGTGG	AAGTCAGATCCTCAGAGGCG
Peaxi162Scf01240	71056	HaeIII	variant	Locus_35988_Transcript_1/1_Confidence_1.000_Length_1701	647	A	G	290	CATTGCCAGGACCATGTGAC	ACCATCGGTATTGGGACTCC
Peaxi162Scf01399	71066	AluI	variant	Locus_10711_Transcript_4/5_Confidence_0.571_Length_5704	1676	G	A	343	TGGCTACGTGAAGACAGGAG	AGCATGACTCTAACCCTCGC
Peaxi162Scf00275	71084	TaqI	reference	Locus_2758_Transcript_2/6_Confidence_0.667_Length_2487	1523	G	A	266	TAGGCTCTCAGATCCAGCAC	CTGTGTCTCCGCAAAGATCG
Peaxi162Scf00975	71099	AluI	variant	Locus_23450_Transcript_1/1_Confidence_1.000_Length_1291	372	A	C	263	GCCCATCTTTGTCAGACCAC	GTGTCTCAAAGTGGCAGTGG
Peaxi162Scf01302	71162	HaeIII	variant	Locus_4334_Transcript_2/3_Confidence_0.667_Length_3245	2681	A	G	289	CATTGTGGTCTCACGAGTGG	AAGTCAGATCCTCAGAGGCG
Peaxi162Scf00773	71163	DdeI	reference	Locus_9950_Transcript_1/2_Confidence_0.750_Length_2655	576	A	G	327	CGCTGAGGTGGATCACAATG	TGTCGAGAGCTCAAGATGGG
Peaxi162Scf00076	71302	AluI	reference	Locus_9411_Transcript_4/4_Confidence_0.667_Length_1122	713	G	A	388	CGCAGAGATGTCAAGCACTC	CCGGTGGATTGTTGGGATTG
Peaxi162Scf00320	71307	BbrPI	variant	Locus_987_Transcript_3/5_Confidence_0.667_Length_2648	2025	T	A	310	AGGTCAGCACAGCAATAAACG	AACACTCGCACACAAAGAGG
Peaxi162Scf01260	71359	HindII	reference	Locus_725_Transcript_5/5_Confidence_0.688_Length_5292	4153	G	A	398	ACAAAGTCGATGTTGCCGAG	TACATGCTTTGTGCTGCACC
Peaxi162Scf00889	71396	HaeIII	reference	Locus_29671_Transcript_1/1_Confidence_1.000_Length_2120	1536	C	G	266	GTCTTCCCTTCTCCATTTGCC	TGAGACGTTTAGGGCAATGC
Peaxi162Scf01260	71418	BamHI	variant	Locus_725_Transcript_5/5_Confidence_0.688_Length_5292	4212	T	C	398	ACAAAGTCGATGTTGCCGAG	TACATGCTTTGTGCTGCACC
Peaxi162Scf01260	71418	HinfI	reference	Locus_725_Transcript_5/5_Confidence_0.688_Length_5292	4212	T	C	398	ACAAAGTCGATGTTGCCGAG	TACATGCTTTGTGCTGCACC
Peaxi162Scf01260	71418	Sau3AI	variant	Locus_725_Transcript_5/5_Confidence_0.688_Length_5292	4212	T	C	398	ACAAAGTCGATGTTGCCGAG	TACATGCTTTGTGCTGCACC
Peaxi162Scf00456	71672	DdeI	reference	Locus_69908_Transcript_1/1_Confidence_1.000_Length_353	235	C	A	310	ATCCCAGTCTTTCGCAACAC	CAACTTCGTACCTTTCCGGC
Peaxi162Scf01175	71792	DraI	variant	Locus_12494_Transcript_1/1_Confidence_1.000_Length_1456	499	A	T	362	GATGAGCGTGTGAGCATTCC	AAGCCGAAGCAGCAATGTTC
Peaxi162Scf00648	71868	AluI	variant	Locus_47679_Transcript_1/1_Confidence_1.000_Length_226	54	A	G	208	GACCAACTAACCGTGTCACG	CTGCTCTCTATAGGCTGCAAC
Peaxi162Scf00648	71868	AluI	variant	Locus_37043_Transcript_1/1_Confidence_1.000_Length_204	151	A	G	208	GACCAACTAACCGTGTCACG	CTGCTCTCTATAGGCTGCAAC
Peaxi162Scf00648	71868	DdeI	variant	Locus_47679_Transcript_1/1_Confidence_1.000_Length_226	54	A	G	208	GACCAACTAACCGTGTCACG	CTGCTCTCTATAGGCTGCAAC
Peaxi162Scf00648	71868	DdeI	variant	Locus_37043_Transcript_1/1_Confidence_1.000_Length_204	151	A	G	208	GACCAACTAACCGTGTCACG	CTGCTCTCTATAGGCTGCAAC
Peaxi162Scf01240	71900	HinfI	reference	Locus_35988_Transcript_1/1_Confidence_1.000_Length_1701	389	A	G	355	AACCACAACTCGCAAGCATG	CCTTGAGCAGGCAGAAGTTC
Peaxi162Scf01240	71900	Sau3AI	variant	Locus_35988_Transcript_1/1_Confidence_1.000_Length_1701	389	A	G	355	AACCACAACTCGCAAGCATG	CCTTGAGCAGGCAGAAGTTC
Peaxi162Scf02133	71925	RsaI	reference	Locus_39010_Transcript_1/1_Confidence_1.000_Length_2136	208	A	G	212	CTTGGACACTTGCCATACCC	AACAAATGGTCCCACTTGCC
Peaxi162Scf00660	71928	RsaI	reference	Locus_8222_Transcript_2/3_Confidence_0.714_Length_1773	337	C	G	381	TCCAAAGCTCCATCCTTTAGC	GTTAATGGTAACCGGGTCGC
Peaxi162Scf00660	71928	Sau3AI	variant	Locus_8222_Transcript_2/3_Confidence_0.714_Length_1773	337	C	G	381	TCCAAAGCTCCATCCTTTAGC	GTTAATGGTAACCGGGTCGC
Peaxi162Scf00126	72003	RsaI	reference	Locus_13129_Transcript_9/10_Confidence_0.667_Length_5482	4616	G	T	257	TGGCCGGATAGACTCTTTGG	AAACTTACCTTGCGCATGGC
Peaxi162Scf00659	72053	HinfI	variant	Locus_41851_Transcript_1/1_Confidence_1.000_Length_353	202	G	C	315	TCCTGGTATGTACCTGCAGC	ACCTGTGGGAAGAACCTCTC
Peaxi162Scf01157	72075	RsaI	variant	Locus_3746_Transcript_4/4_Confidence_0.571_Length_5109	4657	C	A	399	TGCATATTTCAGCCCAGAACG	CAAGACTGACAGGCCATGAC
Peaxi162Scf01216	72108	RsaI	reference	Locus_9133_Transcript_1/5_Confidence_0.462_Length_4216	1466	C	T	304	GCTGTGGTGTTCTTGAGGTG	AGAACTCACCTGTCCTGCTC
Peaxi162Scf00576	72137	Sau3AI	reference	Locus_7149_Transcript_5/7_Confidence_0.684_Length_4815	3671	T	C	268	TGATTTCCTGCATTTCGCCC	AACAGAAGCAGCCAAAGTGG
Peaxi162Scf00074	72194	ClaI	variant	Locus_7657_Transcript_2/2_Confidence_0.667_Length_1051	601	A	G	393	TGTTTGGAGGCAGAAACTCG	GTTGCTTCCTTCGTGCTAGG
Peaxi162Scf00074	72194	Sau3AI	variant	Locus_7657_Transcript_2/2_Confidence_0.667_Length_1051	601	A	G	393	TGTTTGGAGGCAGAAACTCG	GTTGCTTCCTTCGTGCTAGG
Peaxi162Scf00074	72194	TaqI	variant	Locus_7657_Transcript_2/2_Confidence_0.667_Length_1051	601	A	G	393	TGTTTGGAGGCAGAAACTCG	GTTGCTTCCTTCGTGCTAGG
Peaxi162Scf00632	72227	PvuII	variant	Locus_7340_Transcript_1/2_Confidence_0.833_Length_5374	2239	T	C	398	GATTTGTCTCTCTGCTCCGC	CCAGGCAACAAGAACGGTG
Peaxi162Scf01514	72227	RsaI	variant	Locus_9256_Transcript_1/2_Confidence_0.750_Length_2248	1105	A	C	342	ACCGTATGCATAGGGACACC	CCACATCAATTGCACCCTCC
Peaxi162Scf01106	72300	DdeI	variant	Locus_20945_Transcript_1/1_Confidence_1.000_Length_1025	701	A	G	317	AGTTGGTGTGTGGAGACCTC	TCCAGCAAGCTCTGATCACC
Peaxi162Scf00539	72322	Sau3AI	variant	Locus_7801_Transcript_2/4_Confidence_0.700_Length_2595	2091	G	C	349	CCAACTCCGCTTCCTCAAAC	GCTTCAACTTAGGCGTCTCG
Peaxi162Scf00889	72325	HinfI	reference	Locus_29671_Transcript_1/1_Confidence_1.000_Length_2120	607	A	G	399	TCGTTGTCGCAGATTGCTTC	TGCCCTTGTCTTGCTTCAAC
Peaxi162Scf00705	72362	Sau3AI	variant	Locus_8018_Transcript_4/5_Confidence_0.692_Length_4067	1157	G	A	334	TCATCATCCAGGTCCTCAGC	ACGTTGACTGATGCGTTGAC
Peaxi162Scf01413	72448	AluI	variant	Locus_30946_Transcript_1/1_Confidence_1.000_Length_2142	881	A	G	289	CCTCTCCCAGCTACAGGATG	AGGCCTAGACTTGTGTGGAC
Peaxi162Scf00889	72579	AluI	reference	Locus_29671_Transcript_1/1_Confidence_1.000_Length_2120	353	T	A	279	TTGAAGCAAGACAAGGGCAC	TGAGCAGGAAGGTCTTGAGG
Peaxi162Scf00849	72600	HaeIII	reference	Locus_4667_Transcript_5/6_Confidence_0.571_Length_2505	556	C	T	386	CAGTTACAGAGTCACAGAGGC	TCGAGCATCTTCAAACCCAAC
Peaxi162Scf00889	72686	BfrI	variant	Locus_29671_Transcript_1/1_Confidence_1.000_Length_2120	246	T	C	279	TTGAAGCAAGACAAGGGCAC	TGAGCAGGAAGGTCTTGAGG
Peaxi162Scf00146	72786	EcoRI	reference	Locus_36569_Transcript_1/1_Confidence_1.000_Length_612	356	A	C	390	CTTCTGACAGTGGCCCTTTG	AGTGGTAAGGGTACACCAGC
Peaxi162Scf00358	72864	BfrI	reference	Locus_15917_Transcript_1/1_Confidence_1.000_Length_2051	1845	T	G	360	CTGCCCTTATCTATGGTTGCC	TAGTTGGCTGCTGCTCCTAG
Peaxi162Scf00843	72885	EcoRI	variant	Locus_16262_Transcript_1/2_Confidence_0.750_Length_3600	918	G	A	335	TCTTCCAGCACAAGGGAGAG	GCCCAACACAACCTCTTCTG
Peaxi162Scf00358	72910	DdeI	variant	Locus_15917_Transcript_1/1_Confidence_1.000_Length_2051	1891	G	A	358	GCAAAGTTGAAGTGAAACGGG	TTTGAAACAGCCAGTGACCC
Peaxi162Scf00016	72919	AluI	variant	Locus_8860_Transcript_6/8_Confidence_0.474_Length_3511	2736	C	T	339	GTTACACGAGAGCAGCAAGG	GCTCAAGAGGCTGGAAAGTC
Peaxi162Scf00623	73137	Sau3AI	reference	Locus_35160_Transcript_1/1_Confidence_1.000_Length_1047	802	C	A	273	AGCTGGTGCAAATGCTCTTC	TCTTTCCGCAAAGGCTGAAC
Peaxi162Scf00944	73342	HindII	variant	Locus_17654_Transcript_2/4_Confidence_0.727_Length_2033	1263	T	C	377	AGAGACGGGCTTTCCTCAAG	TGTACCACCACTCCAGTTGC
Peaxi162Scf00202	73345	DdeI	variant	Locus_10668_Transcript_1/2_Confidence_0.750_Length_1473	350	A	G	365	TGTGAGCTTCTGGTGCATTG	CTTGGAAAGATGGGTGCACC
Peaxi162Scf00843	73355	TaqI	variant	Locus_16262_Transcript_1/2_Confidence_0.750_Length_3600	1388	T	C	237	AGACAGAGGTGTTTCCCAGG	TCACCTAACCGACTGAGCTG
Peaxi162Scf00232	73360	Sau3AI	variant	Locus_14566_Transcript_1/1_Confidence_1.000_Length_3564	2528	C	G	294	ACAGCTCTCTTGTCTGGACC	GATTGACACTCAGCTGCAGC
Peaxi162Scf00944	73363	RsaI	variant	Locus_17654_Transcript_2/4_Confidence_0.727_Length_2033	1242	T	C	377	AGAGACGGGCTTTCCTCAAG	TGTACCACCACTCCAGTTGC
Peaxi162Scf01012	73364	BbrPI	reference	Locus_17715_Transcript_1/1_Confidence_1.000_Length_1763	904	G	A	361	ACACACATGAGAGAATGGGC	GGCCAGTGGTTCCAAGATTC
Peaxi162Scf01503	73451	HindII	reference	Locus_1306_Transcript_3/10_Confidence_0.364_Length_2621	2302	G	A	273	CAGGGTGACGAATAATGGCG	GAACCCAACCCAACCCAATC
Peaxi162Scf01503	73451	HpaI	reference	Locus_1306_Transcript_3/10_Confidence_0.364_Length_2621	2302	G	A	273	CAGGGTGACGAATAATGGCG	GAACCCAACCCAACCCAATC
Peaxi162Scf00984	73495	RsaI	reference	Locus_12541_Transcript_2/4_Confidence_0.625_Length_2449	1743	A	T	220	CAAACACTGTCAGGCTTCCC	CATCCCACTTGGCATTCTCG
Peaxi162Scf00984	73495	TaqI	variant	Locus_12541_Transcript_2/4_Confidence_0.625_Length_2449	1743	A	T	220	CAAACACTGTCAGGCTTCCC	CATCCCACTTGGCATTCTCG
Peaxi162Scf00362	73512	HinfI	reference	Locus_11256_Transcript_1/2_Confidence_0.667_Length_2810	930	G	A	341	AAAGGAGCCTGGAAGGAGAC	GACCAGACATAGCTGCAAGC
Peaxi162Scf01415	73520	AluI	variant	Locus_5206_Transcript_3/4_Confidence_0.500_Length_2021	351	G	A	253	TCAACCTCCACCACCAGATC	GTGCTGGGTTGGCTTCTTAC
Peaxi162Scf01003	73596	TaqI	reference	Locus_11673_Transcript_2/6_Confidence_0.643_Length_4044	3454	G	A	340	TAGAGGCATTTGCGGTTGTC	CCATCATGAAGCACTGCTCC
Peaxi162Scf01415	73607	DdeI	variant	Locus_5206_Transcript_3/4_Confidence_0.500_Length_2021	438	T	C	253	TCAACCTCCACCACCAGATC	GTGCTGGGTTGGCTTCTTAC
Peaxi162Scf00813	73748	AluI	variant	Locus_1997_Transcript_1/2_Confidence_0.667_Length_2337	396	G	A	373	GGATGTTTCCGATAGACCCAC	ACGCAAACACAGGTCTGTTC
Peaxi162Scf00400	73752	DraI	variant	Locus_5238_Transcript_1/2_Confidence_0.750_Length_3459	828	A	T	263	AAACTTGCTCCCTTTGGCTC	CTAAGACCGTGAACAGTGGC
Peaxi162Scf00158	73784	ClaI	variant	Locus_8760_Transcript_1/2_Confidence_0.750_Length_1491	96	T	C	353	ATGGCGGAGGAGATAGTGTG	ACCCAAATTGTCGAACACTATCTC
Peaxi162Scf00158	73784	TaqI	variant	Locus_8760_Transcript_1/2_Confidence_0.750_Length_1491	96	T	C	353	ATGGCGGAGGAGATAGTGTG	ACCCAAATTGTCGAACACTATCTC
Peaxi162Scf00732	73805	DdeI	variant	Locus_42320_Transcript_1/1_Confidence_1.000_Length_934	200	C	G	312	GCGCGGTATGTGTTATCCTC	GCCTGGTTTAGTTCGTCCAC
Peaxi162Scf00786	73806	TaqI	reference	Locus_1253_Transcript_1/1_Confidence_1.000_Length_2571	616	G	A	292	TCTTCACTTGAGCCAGGGAG	CTGTATTGGCCACAAGCTCG
Peaxi162Scf00659	73862	DdeI	variant	Locus_62823_Transcript_1/1_Confidence_1.000_Length_438	236	C	T	308	GTCCGTCATTCCCTTCAACG	GAAGCAGAATGGAGAGCTGC
Peaxi162Scf00715	73914	HindII	reference	Locus_10607_Transcript_4/5_Confidence_0.636_Length_2173	1225	G	A	393	TAGTCTTGACGCTCTTCCGG	CAGCAGCCTGACTTGCTTC
Peaxi162Scf01086	73914	AluI	variant	Locus_46769_Transcript_1/1_Confidence_1.000_Length_335	91	T	A	380	TTTAGTGGTGGTGGAGGTGG	TGAGAGGCCTCTTCTTAGCC
Peaxi162Scf00045	73917	TaqI	variant	Locus_14231_Transcript_1/1_Confidence_1.000_Length_2597	282	C	G	382	GTCGGTTCTCATTTCCCTCC	GCTTTCTACGAAATGGGTTTCC
Peaxi162Scf00732	73920	Sau3AI	reference	Locus_42320_Transcript_1/1_Confidence_1.000_Length_934	315	G	A	374	TCCTTCCGTCTTCGATGTCC	CACCGTCTGCAATTCTCTCG
Peaxi162Scf00980	74018	AluI	variant	Locus_4736_Transcript_2/4_Confidence_0.625_Length_1753	1322	C	T	202	AACCACTACGTGCAAGATGC	ATCGGTGGTGAGATACGTCC
Peaxi162Scf00244	74088	TaqI	variant	Locus_10238_Transcript_1/1_Confidence_1.000_Length_1680	760	T	C	247	GCAGGATGGAGCCTTCAATG	TGGAGGCTTTCTCTTGGGAG
Peaxi162Scf00517	74094	RsaI	reference	Locus_5447_Transcript_1/1_Confidence_1.000_Length_3482	1901	T	C	343	ATTCGAAGCTTCCAAGACGC	GACGGCTTCTGCAATACCAG
Peaxi162Scf00984	74094	AluI	variant	Locus_12541_Transcript_2/4_Confidence_0.625_Length_2449	1224	T	A	312	ATTGTCATCACCCGCAACAC	CTCCGTGAAGTTCATCGAGC
Peaxi162Scf00320	74105	Sau3AI	variant	Locus_3913_Transcript_1/2_Confidence_0.750_Length_6253	5267	G	A	293	TAGCGTGATCGAGAAGACCC	TTGGTTTGCCGTGACAGATC
Peaxi162Scf01216	74151	HaeIII	variant	Locus_9133_Transcript_1/5_Confidence_0.462_Length_4216	871	T	C	396	CAAAGAGCCGCTGATGGATC	GCCACATCTCCTCCATTGAC
Peaxi162Scf00244	74157	ClaI	reference	Locus_10238_Transcript_1/1_Confidence_1.000_Length_1680	829	G	A	247	GCAGGATGGAGCCTTCAATG	TGGAGGCTTTCTCTTGGGAG
Peaxi162Scf00244	74157	Sau3AI	reference	Locus_10238_Transcript_1/1_Confidence_1.000_Length_1680	829	G	A	247	GCAGGATGGAGCCTTCAATG	TGGAGGCTTTCTCTTGGGAG
Peaxi162Scf00244	74157	TaqI	reference	Locus_10238_Transcript_1/1_Confidence_1.000_Length_1680	829	G	A	247	GCAGGATGGAGCCTTCAATG	TGGAGGCTTTCTCTTGGGAG
Peaxi162Scf00169	74173	HinfI	variant	Locus_34574_Transcript_8/10_Confidence_0.292_Length_4900	2945	T	C	359	GGGTGGGTTCTTGGAAACAC	GACTTGTGCATCCGTGTAGG
Peaxi162Scf01003	74267	DdeI	variant	Locus_11673_Transcript_2/6_Confidence_0.643_Length_4044	3305	T	C	373	TGCCTTAACTGGAGAGGGTG	CCTAGAAACCGGTGAACACG
Peaxi162Scf29894	74321	HinfI	reference	Locus_10943_Transcript_1/1_Confidence_1.000_Length_2061	1366	A	G	335	TGTAACGGTTGTCCTCCTCC	TACCATGTGCTCCTACCTCG
Peaxi162Scf29894	74321	Sau3AI	variant	Locus_10943_Transcript_1/1_Confidence_1.000_Length_2061	1366	A	G	335	TGTAACGGTTGTCCTCCTCC	TACCATGTGCTCCTACCTCG
Peaxi162Scf00663	74387	Sau3AI	reference	Locus_1430_Transcript_2/4_Confidence_0.556_Length_2800	1016	G	T	323	TGTTGGAGAAGGAATCAAAGGG	TGTTGTTTGGAAGGCTGTGG
Peaxi162Scf01343	74416	AluI	variant	Locus_5083_Transcript_1/2_Confidence_0.750_Length_2492	1807	A	G	366	CTCCAATTCTTCGTCCACAGG	CCGAGGTGCCAGATCATTTG
Peaxi162Scf00421	74479	AluI	reference	Locus_5517_Transcript_4/5_Confidence_0.400_Length_1771	828	C	T	376	TATAACTCGGCTGCTCCACC	TTGTCTTTGCTTCGGGTTCG
Peaxi162Scf00421	74479	HinfI	variant	Locus_5517_Transcript_4/5_Confidence_0.400_Length_1771	828	C	T	376	TATAACTCGGCTGCTCCACC	TTGTCTTTGCTTCGGGTTCG
Peaxi162Scf00362	74640	DdeI	reference	Locus_11256_Transcript_1/2_Confidence_0.667_Length_2810	2058	A	C	340	CTCAAACGATGGAGCCGAAG	ACCTCAGAGAGTGGACATGC
Peaxi162Scf00232	74651	Sau3AI	reference	Locus_14566_Transcript_1/1_Confidence_1.000_Length_3564	1237	T	A	344	TGCCAAATCGACCATGAAGC	TTCTTGTGGCGGATTGAACC
Peaxi162Scf00074	74673	AluI	variant	Locus_16476_Transcript_1/1_Confidence_1.000_Length_1312	769	T	C	338	AGGTGTCTACTGCCACATCC	AAGGTTCCAAGGACCCACAG
Peaxi162Scf00074	74673	PvuII	variant	Locus_16476_Transcript_1/1_Confidence_1.000_Length_1312	769	T	C	338	AGGTGTCTACTGCCACATCC	AAGGTTCCAAGGACCCACAG
Peaxi162Scf00848	74826	DdeI	reference	Locus_26976_Transcript_1/1_Confidence_1.000_Length_1796	1367	G	A	295	AGCCGCCGAAAGTTATTACAC	TCACCTTGATTTGACGTCTGC
Peaxi162Scf00843	74846	RsaI	variant	Locus_16262_Transcript_1/2_Confidence_0.750_Length_3600	2879	T	C	372	GCGGTTGTTCTACGTCTTCC	GTGGCTTTCAGTTGGTCTCC
Peaxi162Scf00377	74922	Sau3AI	variant	Locus_8250_Transcript_1/2_Confidence_0.750_Length_1594	711	A	G	379	GTCAATCCTCCCACTCTTGC	AGACTAATCAAGGCTGCAAACAG
Peaxi162Scf01216	74953	AluI	reference	Locus_9133_Transcript_1/5_Confidence_0.462_Length_4216	638	G	A	341	TGGGCGTAGTATGTGACTGG	GCTAAACCGCCATTAGCCTC
Peaxi162Scf00400	74976	HinfI	reference	Locus_5238_Transcript_1/2_Confidence_0.750_Length_3459	2052	A	C	266	ATTCAGCAATGGTGTCGGTG	CCCATTCATCACTTGGCCAC
Peaxi162Scf00660	74992	HaeIII	variant	Locus_8222_Transcript_2/3_Confidence_0.714_Length_1773	1265	A	G	253	CATTCTGGTGTCAGGGTGAG	TCCAGTCGACTGTTGCATTG
Peaxi162Scf00660	74995	AluI	variant	Locus_8222_Transcript_2/3_Confidence_0.714_Length_1773	1268	C	T	250	TCTGGTGTCAGGGTGAGAAG	TCCAGTCGACTGTTGCATTG
Peaxi162Scf00421	75017	RsaI	reference	Locus_5517_Transcript_4/5_Confidence_0.400_Length_1771	290	G	A	395	GAACCAAACCATCGAACCCG	AACGGAGCAAACCCACAAAG
Peaxi162Scf00400	75029	Sau3AI	reference	Locus_5238_Transcript_1/2_Confidence_0.750_Length_3459	2105	G	A	266	ATTCAGCAATGGTGTCGGTG	CCCATTCATCACTTGGCCAC
Peaxi162Scf00786	75085	RsaI	reference	Locus_1253_Transcript_1/1_Confidence_1.000_Length_2571	1201	C	T	387	CCATCAACGGACAAAGGCAG	TTAGAGCAAGACCGGTGGAG
Peaxi162Scf01012	75115	RsaI	variant	Locus_17715_Transcript_1/1_Confidence_1.000_Length_1763	988	T	C	245	GAGTGCTCTTGCCACTGAAG	AGCTTTCTGGAGCCTACCTG
Peaxi162Scf00716	75127	HaeIII	variant	Locus_34579_Transcript_1/2_Confidence_0.667_Length_1808	103	C	G	324	GCTGTCGGACTCAATGGTTC	AGTTGGTCGAGTGCATTCAC
Peaxi162Scf00576	75154	AluI	variant	Locus_10818_Transcript_1/2_Confidence_0.750_Length_1904	1514	G	T	310	CGGCATGGAAACTACCCTAC	ATCGGCACAAGATCAGCAAC
Peaxi162Scf00400	75162	DdeI	variant	Locus_5238_Transcript_1/2_Confidence_0.750_Length_3459	2238	C	T	350	GTGGCCAAGTGATGAATGGG	CTCTGGACACTAGGAGGTGC
Peaxi162Scf01003	75177	AluI	reference	Locus_11673_Transcript_2/6_Confidence_0.643_Length_4044	2972	A	T	383	ATAAGGATGCTGCACGGTTC	CGCTTGTAGAACTCCTTGGC
Peaxi162Scf00119	75253	DdeI	reference	Locus_8395_Transcript_3/4_Confidence_0.375_Length_1522	139	T	C	274	TCACCCAAATCAGCTTCACC	TCACGTGTGTGCCAAATCTG
Peaxi162Scf00047	75254	BfrI	variant	Locus_15398_Transcript_1/1_Confidence_1.000_Length_1534	843	A	C	313	AGACGGATCTCCTGCAGATG	TGCAAGAGCTATCGAAAGCC
Peaxi162Scf00786	75279	AluI	reference	Locus_1253_Transcript_1/1_Confidence_1.000_Length_2571	1395	A	T	284	TAAAGTACGCTCCTCCCGTG	TTAGAGCAAGACCGGTGGAG
Peaxi162Scf01667	75283	TaqI	variant	Locus_6443_Transcript_1/2_Confidence_0.750_Length_2978	2122	T	C	256	AGATGACTAGTGCCCGCTAC	CCAGGCAGTGAAATGGTTCC
Peaxi162Scf00244	75368	TaqI	reference	Locus_10238_Transcript_1/1_Confidence_1.000_Length_1680	1048	C	T	201	GCCTAAAGAACTGTGAGCCG	CTGGTTACCAGCTTTCTCTCC
Peaxi162Scf01144	75494	DdeI	reference	Locus_10872_Transcript_6/7_Confidence_0.538_Length_2082	389	T	C	323	GCAACGCTTCCTATGCTCTC	AATAGGCGCTCATCTCCCTC
Peaxi162Scf00517	75524	BfrI	reference	Locus_5447_Transcript_1/1_Confidence_1.000_Length_3482	1478	A	C	331	AAGGGAAGAAATGGCGCTTC	TGAACTGGTCTATGGGCAGG
Peaxi162Scf00045	75680	HindII	reference	Locus_14231_Transcript_1/1_Confidence_1.000_Length_2597	1036	A	G	376	TGAGGGTGGTGTTGTCTCTC	AAACATCAGGCACAAGCTGG
Peaxi162Scf00045	75680	HpaI	reference	Locus_14231_Transcript_1/1_Confidence_1.000_Length_2597	1036	A	G	376	TGAGGGTGGTGTTGTCTCTC	AAACATCAGGCACAAGCTGG
Peaxi162Scf00890	75724	DdeI	reference	Locus_25192_Transcript_1/2_Confidence_0.750_Length_1456	1037	C	T	325	GGGTGAGTTTGCAAATGGAG	AAGCCACTTTGATGGGTAGC
Peaxi162Scf00539	75901	RsaI	variant	Locus_7801_Transcript_2/4_Confidence_0.700_Length_2595	1622	C	G	278	CAGGACGAGATGGCTTAACG	TCTGTGCCTCAAGCTTCAAC
Peaxi162Scf00175	75963	HinfI	reference	Locus_1049_Transcript_3/6_Confidence_0.688_Length_2313	1996	G	A	387	CAACAGGAAGTGGCTTCACC	CAGATACAGCCACATCTCCAC
Peaxi162Scf00199	75988	DdeI	variant	Locus_25618_Transcript_3/4_Confidence_0.625_Length_1481	1321	T	C	398	CACCCGTAGTAACACCATCG	TGGAACGTTGGCTTTCCATC
Peaxi162Scf00474	76008	DraI	reference	Locus_14725_Transcript_5/5_Confidence_0.636_Length_1315	410	T	A	392	AAATACCCTCCTCACCTGGG	CCCAAAGAGCAACGTCGTAG
Peaxi162Scf00241	76313	BbrPI	reference	Locus_35101_Transcript_1/1_Confidence_1.000_Length_702	401	C	T	263	ACAGAGATGGCAGCCAGTAG	TTGCAGTGGAAACAGCCATC
Peaxi162Scf00848	76420	AluI	reference	Locus_26976_Transcript_1/1_Confidence_1.000_Length_1796	1127	A	G	267	TCCAGGAGATTCTAGCGCTG	CAACATCACGTGGAGCCATC
Peaxi162Scf00627	76429	ClaI	reference	Locus_18326_Transcript_1/1_Confidence_1.000_Length_1821	821	T	C	301	ACCTCGTCGCTAGAAGAAGG	CACTTGTCAGGTTGTGTCGG
Peaxi162Scf00126	76760	TaqI	variant	Locus_13129_Transcript_9/10_Confidence_0.667_Length_5482	3762	T	C	382	TTCTCGATTGCAGCATCAGC	TAAAGTGGCGAGGAGATGGG
Peaxi162Scf01242	76767	DdeI	variant	Locus_2065_Transcript_1/2_Confidence_0.833_Length_2818	1730	T	C	346	GAGATCTTGCTCAAGCCGTG	ACTCTCAACCACCAACCGAG
Peaxi162Scf01242	76767	RsaI	variant	Locus_2065_Transcript_1/2_Confidence_0.833_Length_2818	1730	T	C	346	GAGATCTTGCTCAAGCCGTG	ACTCTCAACCACCAACCGAG
Peaxi162Scf02490	76843	DdeI	variant	Locus_9973_Transcript_2/2_Confidence_0.750_Length_1797	563	G	A	314	ATTCTCACCCACCTCTGCTC	TTGACTAAAGCAGTGCCAGC
Peaxi162Scf01115	76851	ApaI	variant	Locus_23042_Transcript_1/1_Confidence_1.000_Length_597	526	T	C	311	GGCTTTAGTAGGAACCACAACC	GACATTGACGATGGAACCGG
Peaxi162Scf01115	76851	HaeIII	variant	Locus_23042_Transcript_1/1_Confidence_1.000_Length_597	526	T	C	311	GGCTTTAGTAGGAACCACAACC	GACATTGACGATGGAACCGG
Peaxi162Scf00074	76971	TaqI	reference	Locus_16476_Transcript_1/1_Confidence_1.000_Length_1312	625	G	A	224	GAAAGAAGGTACCTGCAGCC	TTACAATGCCAGGACTGCTG
Peaxi162Scf00474	77094	DdeI	reference	Locus_14725_Transcript_5/5_Confidence_0.636_Length_1315	184	A	G	358	TGGAGTGGCAGGTTCTATGG	ACAAAGTAAAGGGCTGCAGG
Peaxi162Scf00053	77153	TaqI	reference	Locus_11660_Transcript_1/2_Confidence_0.667_Length_2380	513	C	T	330	GATCCGGCATCTTTGAACCC	GAACACCCACCTCAAATGCC
Peaxi162Scf00011	77166	TaqI	reference	Locus_4781_Transcript_3/4_Confidence_0.625_Length_3505	1947	C	T	349	AACCCGCACATCATAGTTGC	CGCATGAACCCTCAATGACC
Peaxi162Scf00659	77176	DdeI	reference	Locus_12733_Transcript_3/4_Confidence_0.667_Length_3735	245	T	A	307	TGCGTCTCCTAAATCAATTGCC	ATTGAAGGTGTTGCAGGCAG
Peaxi162Scf01115	77251	AluI	variant	Locus_23042_Transcript_1/1_Confidence_1.000_Length_597	126	A	C	247	CCGGTTCCATCGTCAATGTC	TCTCATACTGGCTGGCTCAG
Peaxi162Scf01003	77261	HaeIII	reference	Locus_11673_Transcript_2/6_Confidence_0.643_Length_4044	2670	G	A	319	AGCTACTGTGGTAGTCTCGC	CCACGACAACAGAATCAGCC
Peaxi162Scf00317	77285	RsaI	reference	Locus_3038_Transcript_1/2_Confidence_0.750_Length_6108	5460	T	C	349	GTGGATCCATTTCCAGGTGC	AAAGCGCAGGTATGTGTTGG
Peaxi162Scf00011	77556	HaeIII	variant	Locus_4781_Transcript_3/4_Confidence_0.625_Length_3505	2337	A	C	298	CAGTCCAGGGTTTCTTTGCC	AGGTGTTCTGCTTTACCAACAG
Peaxi162Scf00897	77619	TaqI	variant	Locus_1045_Transcript_3/7_Confidence_0.562_Length_2992	2914	G	T	364	GAATCCAGTAGGTGAAGCGC	TACCTCCAATGAACGGGAGC
Peaxi162Scf00928	78260	TaqI	variant	Locus_8137_Transcript_2/3_Confidence_0.714_Length_2402	2336	A	G	377	TTCGTCAGGTGATGCGGAG	TCCGTTCCAAATTAGTTGTCACC
Peaxi162Scf00281	78351	AluI	variant	Locus_1280_Transcript_1/1_Confidence_1.000_Length_1646	1225	C	T	347	GGGTTGTGGCTAAGTCAAGC	TCTTGGCCCGGACTACATAG
Peaxi162Scf00281	78366	HaeIII	variant	Locus_1280_Transcript_1/1_Confidence_1.000_Length_1646	1210	G	C	347	GGGTTGTGGCTAAGTCAAGC	TCTTGGCCCGGACTACATAG
Peaxi162Scf00161	78389	DraI	reference	Locus_205_Transcript_2/2_Confidence_0.750_Length_2777	1261	A	G	257	CAACACCAGATGTATCGCCC	CAGGGACATTTAGAGTGCGC
Peaxi162Scf00840	78420	RsaI	variant	Locus_3240_Transcript_5/5_Confidence_0.667_Length_4945	4385	G	A	291	TGGTGCTGTGATTGATTGGTG	AGGAAGGCCAGACTTAGCAG
Peaxi162Scf00015	78480	HaeIII	variant	Locus_24178_Transcript_1/1_Confidence_1.000_Length_2622	143	T	G	231	CGAACCCGTTACATGGAGAC	TTTCCACAACACTGCCATGG
Peaxi162Scf00601	78505	AluI	reference	Locus_5183_Transcript_2/4_Confidence_0.778_Length_5613	5572	G	A	255	CAAGTCTAGATGGGTAGGACATG	GGAGAAGAATATGGCGGTGC
Peaxi162Scf00601	78505	DdeI	reference	Locus_5183_Transcript_2/4_Confidence_0.778_Length_5613	5572	G	A	255	CAAGTCTAGATGGGTAGGACATG	GGAGAAGAATATGGCGGTGC
Peaxi162Scf00073	78549	AluI	variant	Locus_3368_Transcript_1/1_Confidence_1.000_Length_3523	1723	T	A	334	AGGGAACAAGTCAGAGAGGC	GCGGGCTTACTGATAGTTGC
Peaxi162Scf00317	78599	ClaI	variant	Locus_3038_Transcript_1/2_Confidence_0.750_Length_6108	4824	C	G	278	TCCCATGATAGGCCTGTGAC	CCCTTGCAGCAACAGTACAG
Peaxi162Scf00317	78599	TaqI	variant	Locus_3038_Transcript_1/2_Confidence_0.750_Length_6108	4824	C	G	278	TCCCATGATAGGCCTGTGAC	CCCTTGCAGCAACAGTACAG
Peaxi162Scf00700	78602	TaqI	reference	Locus_6359_Transcript_7/10_Confidence_0.613_Length_4422	3794	A	T	317	CAAGCCTTGTGGAGCTTCTG	TCACCTCCTGAGCTTGAGAC
Peaxi162Scf01092	78667	AluI	reference	Locus_8531_Transcript_1/2_Confidence_0.667_Length_3410	1531	G	A	315	ACCAGCTAGGAGGTGTATACAG	AGAGAGGCAAAGTCCTCGAG
Peaxi162Scf00687	78678	HinfI	reference	Locus_12844_Transcript_2/3_Confidence_0.714_Length_1625	810	A	G	208	GCACTTGGAGATGCTAACGG	CAAGCCTGAGGGTCTCTCTC
Peaxi162Scf00400	78718	HaeIII	reference	Locus_21296_Transcript_1/1_Confidence_1.000_Length_739	615	G	A	283	CATTGGGAAGTTCAGTGGCC	AGCAACAAACGGGACAGTTC
Peaxi162Scf00073	78777	Sau3AI	variant	Locus_3368_Transcript_1/1_Confidence_1.000_Length_3523	1495	T	G	245	AGCGGGAAAGCAGATTTGTG	AAGGGCTGTACCTGATCACG
Peaxi162Scf00549	78782	EcoRI	reference	Locus_16965_Transcript_3/6_Confidence_0.706_Length_1023	603	A	G	384	AATTTCACCTGGTGCCAAGC	CTTGCGCACCTCTACCAATG
Peaxi162Scf00274	78787	AluI	reference	Locus_696_Transcript_3/3_Confidence_0.429_Length_2847	2723	G	A	391	TCTTGTCACCACTTTACCGC	TCACCCAACTCACTCACTCC
Peaxi162Scf00848	79247	AluI	variant	Locus_26976_Transcript_1/1_Confidence_1.000_Length_1796	619	A	G	393	AAGAGGGAAGGTGGTCTTGG	GTAGGCCTCCTTCCCATACC
Peaxi162Scf01324	79336	AluI	variant	Locus_46281_Transcript_1/1_Confidence_1.000_Length_488	361	C	G	268	ATCCCAGCAACTACAGATGC	ACATGTGATAGCAAATCCATTACC
Peaxi162Scf00057	79347	EcoRI	reference	Locus_20973_Transcript_1/1_Confidence_1.000_Length_1295	950	G	A	397	ACGTCTCAGAGCCATACTGC	GCTAGGCGTAAACACCTTGG
Peaxi162Scf00416	79384	AluI	reference	Locus_9323_Transcript_3/4_Confidence_0.700_Length_3689	2413	A	T	292	ACATGTGCCAGCCTCATTTG	GCATCGCTGCTTCAATTTCC
Peaxi162Scf00336	79439	HinfI	variant	Locus_3290_Transcript_1/1_Confidence_1.000_Length_2211	137	G	C	329	CCCATTCACCAATTGGCAGG	GGGCAGCCAGATCAAGATTC
Peaxi162Scf00329	79519	HaeIII	reference	Locus_29270_Transcript_1/1_Confidence_1.000_Length_522	461	G	A	314	ATTCATCAAAGCTCCGCCAC	GTGGTGATAGTCTGCTTGGC
Peaxi162Scf00231	79649	Sau3AI	variant	Locus_22948_Transcript_1/2_Confidence_0.750_Length_3017	1937	C	G	361	GCCTTGACACTCCAGAAACG	ACCACATTCCAAGCTTCTGC
Peaxi162Scf00384	79664	HinfI	reference	Locus_10544_Transcript_6/7_Confidence_0.214_Length_3281	3041	G	C	336	TGACAAGTGCCTACTGGAGC	CCAGCTTGCATATGGTGGAC
Peaxi162Scf00073	79692	AluI	variant	Locus_3368_Transcript_1/1_Confidence_1.000_Length_3523	715	A	G	395	CAGTTTCTGATCGACGCAGG	GTTGCTGATGAACCAGACCC
Peaxi162Scf00073	79692	PvuII	variant	Locus_3368_Transcript_1/1_Confidence_1.000_Length_3523	715	A	G	395	CAGTTTCTGATCGACGCAGG	GTTGCTGATGAACCAGACCC
Peaxi162Scf00073	79781	AluI	variant	Locus_3368_Transcript_1/1_Confidence_1.000_Length_3523	626	A	G	395	CAGTTTCTGATCGACGCAGG	GTTGCTGATGAACCAGACCC
Peaxi162Scf01092	79792	DraI	reference	Locus_8531_Transcript_1/2_Confidence_0.667_Length_3410	2656	T	C	348	GGCGTCGTTTCTCCATGTAC	TTAATCACACCAGCGGTTGC
Peaxi162Scf00071	79825	TaqI	variant	Locus_8281_Transcript_1/1_Confidence_1.000_Length_2636	2369	A	G	349	AGCAGACTACTCACCACTGTC	TGATCTTGACAATGCTGCCC
Peaxi162Scf01271	79828	Sau3AI	reference	Locus_17757_Transcript_1/2_Confidence_0.500_Length_1972	1263	A	C	307	TGCTAAACCATTGGAACGCC	GCGGTATGCTGCTACTTCAG
Peaxi162Scf00231	79853	AluI	variant	Locus_22948_Transcript_1/2_Confidence_0.750_Length_3017	1733	G	A	206	TGCAGAAGCTTGGAATGTGG	TTGCCCTCCTTACAGTACCC
Peaxi162Scf00004	79935	TaqI	variant	Locus_31860_Transcript_1/1_Confidence_1.000_Length_1960	535	A	C	203	CCTCTTTGCACAATCGGGTC	CATCTCCTGCACTCGTGTTC
Peaxi162Scf00320	79948	PvuII	reference	Locus_3913_Transcript_1/2_Confidence_0.750_Length_6253	2572	G	A	297	TTTGTGCAACTTCACCTCCG	AGACCGCTCGATCACCATAG
Peaxi162Scf00231	79961	RsaI	reference	Locus_22948_Transcript_1/2_Confidence_0.750_Length_3017	1625	G	A	218	TGCAGAAGCTTGGAATGTGG	GCTTCTGTCATATTGCCCTCC
Peaxi162Scf00495	80014	AluI	variant	Locus_10538_Transcript_3/3_Confidence_0.714_Length_3899	1119	T	C	366	CTTCTGCCAGGATACCTTTCC	TTGAGCACTCAAGTGGCAAG
Peaxi162Scf00320	80016	TaqI	variant	Locus_3913_Transcript_1/2_Confidence_0.750_Length_6253	2504	A	C	297	TTTGTGCAACTTCACCTCCG	AGACCGCTCGATCACCATAG
Peaxi162Scf00886	80044	RsaI	variant	Locus_8752_Transcript_6/8_Confidence_0.444_Length_3609	1645	G	A	219	TGAAGGCGGATCCTCTGATC	AGCACTAGGAACGGAATCCC
Peaxi162Scf01318	80127	EcoRI	reference	Locus_7433_Transcript_1/1_Confidence_1.000_Length_1206	663	A	G	316	TCCACATCACCTCTCAGCAG	AGATGGACACCCACTGTACG
Peaxi162Scf01318	80127	HinfI	variant	Locus_7433_Transcript_1/1_Confidence_1.000_Length_1206	663	A	G	316	TCCACATCACCTCTCAGCAG	AGATGGACACCCACTGTACG
Peaxi162Scf00673	80131	AluI	reference	Locus_7945_Transcript_1/1_Confidence_1.000_Length_3356	711	A	T	381	TTTGGTGGAAGGTGATGCAG	CAATCTCGTCCACTTTGCCC
Peaxi162Scf00753	80132	BbrPI	variant	Locus_17917_Transcript_9/10_Confidence_0.464_Length_2927	653	A	G	385	CCTGCAGTGCAAGATGATCC	CTTTGTTGCTTCCTCCCACC
Peaxi162Scf00281	80256	DdeI	reference	Locus_14925_Transcript_2/3_Confidence_0.714_Length_4062	357	T	C	263	CTTTCCAGCTGAGGAATGCC	CTGTGCTTCAGTGCCAGATG
Peaxi162Scf00427	80426	HinfI	variant	Locus_17928_Transcript_1/1_Confidence_1.000_Length_2122	1093	G	C	390	TGCCGAAAGTTATGTTGGGC	TCAGCTTCTTTCCACTTGCG
Peaxi162Scf01208	80641	HaeIII	variant	Locus_1410_Transcript_2/5_Confidence_0.500_Length_3482	1022	A	G	283	AATAAGTGGAGAGCAACGCC	GCTGTCTTGTCATCAGTCTCC
Peaxi162Scf00416	80845	DdeI	variant	Locus_9323_Transcript_3/4_Confidence_0.700_Length_3689	2541	A	G	386	GCGCTGAACTGGATTAGAGC	GCTTCGGCCGTTTCAGATAG
Peaxi162Scf00788	80973	AluI	variant	Locus_3343_Transcript_1/3_Confidence_0.667_Length_2609	1265	C	T	239	CTTTGGGATTGCTGAGGGTG	ACAGCAATGTCACTGTGCAG
Peaxi162Scf00788	80973	SmaI	reference	Locus_3343_Transcript_1/3_Confidence_0.667_Length_2609	1265	C	T	239	CTTTGGGATTGCTGAGGGTG	ACAGCAATGTCACTGTGCAG
Peaxi162Scf00416	81018	DraI	reference	Locus_9323_Transcript_3/4_Confidence_0.700_Length_3689	2714	T	G	368	AAAGGCAAATTGCTTGTGCC	TCAGCCTCTGTTACCCTGAC
Peaxi162Scf00320	81089	HinfI	reference	Locus_3913_Transcript_1/2_Confidence_0.750_Length_6253	1946	G	A	377	CCTGTACAACGGGCAATACG	TTGTTTCATGGCGCTGAGAG
Peaxi162Scf00998	81251	AluI	reference	Locus_17162_Transcript_1/1_Confidence_1.000_Length_4323	2648	T	C	201	GTGCTCAATAGACAGCTGCC	TGTGGAGGATTCGAGTCGAG
Peaxi162Scf01826	81299	HaeIII	reference	Locus_3589_Transcript_1/1_Confidence_1.000_Length_1338	223	G	A	261	TCATCACACGCGTCAAAGTG	CAATGGCAATGATCGGGAGG
Peaxi162Scf00037	81300	EcoRI	reference	Locus_10777_Transcript_4/4_Confidence_0.625_Length_1751	757	A	G	371	TCCCATGTGCAAGATTGTGC	GCAGCATCTACACAGCTCAC
Peaxi162Scf00788	81303	AluI	variant	Locus_3343_Transcript_1/3_Confidence_0.667_Length_2609	1058	G	T	234	GTGCAGGCAGCTAAATAGGC	GCGTTTCTGTTCTCTCCACC
Peaxi162Scf00037	81372	HinfI	reference	Locus_10777_Transcript_4/4_Confidence_0.625_Length_1751	829	G	C	293	TGACTGATGGTGTTGTGTGC	TTCCTCATTTGTCTTGCCGC
Peaxi162Scf00998	81377	HindII	variant	Locus_17162_Transcript_1/1_Confidence_1.000_Length_4323	2774	C	G	348	GTGCTCAATAGACAGCTGCC	ACAACCAATGTGGCCAAACC
Peaxi162Scf00601	81396	RsaI	variant	Locus_5183_Transcript_2/4_Confidence_0.778_Length_5613	4067	T	C	351	ATTTGATGCACGGCCAGAAG	AGGAGGAGCCACTTTCTGTC
Peaxi162Scf00714	81423	AluI	reference	Locus_46942_Transcript_1/1_Confidence_1.000_Length_626	578	T	C	392	AACTGCCAACTGAATTAACAACC	TTACTGCAAGCCTTCCGTTG
Peaxi162Scf00957	81437	RsaI	variant	Locus_1305_Transcript_2/3_Confidence_0.778_Length_2357	1954	T	C	351	TGCTGGACGCTTCATTGAAG	ACTGTTCCGCCATGTTGTTC
Peaxi162Scf00424	81662	HinfI	reference	Locus_46050_Transcript_1/1_Confidence_1.000_Length_466	361	G	T	247	GGCTGTCCTTCGTACTTTGTC	GAGTTTGCACATTTCAGCCAG
Peaxi162Scf00537	81694	AluI	variant	Locus_3334_Transcript_1/1_Confidence_1.000_Length_1553	782	T	A	244	AGTCCTCGACCAATTCCCTC	GCTGCTGCATAGAAAGAGGG
Peaxi162Scf01073	81821	AluI	reference	Locus_6281_Transcript_1/1_Confidence_1.000_Length_2499	1178	T	A	367	CTGGGAATTCGCTTTGGAGG	CTCAGCAGGAAATGAAGGGC
Peaxi162Scf00473	81898	TaqI	reference	Locus_12330_Transcript_3/3_Confidence_0.600_Length_1877	704	C	T	342	TTGACAGACCTAGCAGCTCC	TGTGACAAACGATCACGCAG
Peaxi162Scf00604	81919	RsaI	reference	Locus_27921_Transcript_1/1_Confidence_1.000_Length_2129	1080	A	G	253	AGTAATTGGAGGGCTCGTCC	CAGCAGTCTCCAAATCACCG
Peaxi162Scf00601	81927	DdeI	reference	Locus_5183_Transcript_2/4_Confidence_0.778_Length_5613	3614	T	C	396	ACAGTATTTGCAGCAAGGCC	GGATGCTGCCTACCTAGGAG
Peaxi162Scf00392	82002	TaqI	variant	Locus_13610_Transcript_5/6_Confidence_0.688_Length_1938	1560	A	G	250	AGCTTGTTGTGTGCAAATTGC	AGTCCCAGGAATCTGCTCAG
Peaxi162Scf00074	82086	AluI	reference	Locus_6221_Transcript_3/4_Confidence_0.667_Length_3440	1588	G	A	308	ACGAGCACTGTTCCTTCCTG	AGGGTCCCTGCAGTTTACTC
Peaxi162Scf02135	82123	HinfI	reference	Locus_8434_Transcript_2/2_Confidence_0.667_Length_2177	1909	G	C	377	GTTTCTCTTCGAAAGTTTCACAGC	AGGGTGCGATTGGATAGTCC
Peaxi162Scf00392	82250	TaqI	variant	Locus_13610_Transcript_5/6_Confidence_0.688_Length_1938	1808	C	T	344	GAGATGGATGCTTGGTGTGG	GTCCAGCTCCAGCAAAGAAC
Peaxi162Scf00537	82447	Sau3AI	reference	Locus_3334_Transcript_1/1_Confidence_1.000_Length_1553	303	T	G	348	CGAGCTTGCTTGACTGATGG	TGGGATCATCGTACCAGTGG
Peaxi162Scf00424	82463	AluI	reference	Locus_19497_Transcript_1/2_Confidence_0.667_Length_2288	772	T	G	234	CCCTGCTTCTCACATTCTGC	AGAGTTCCACGGTACCAAGG
Peaxi162Scf00574	82498	TaqI	variant	Locus_49801_Transcript_1/1_Confidence_1.000_Length_239	114	T	C	232	TGCTCGATCTTGCTTTGCAC	AGGAGAAGACTGAGTGTGGC
Peaxi162Scf00870	82522	ApaI	reference	Locus_4939_Transcript_1/1_Confidence_1.000_Length_2264	1354	G	A	235	CTGTCTCCACCAAAGCCAAC	TAAGCCAGTGGTTCAGGAGG
Peaxi162Scf00957	82523	AluI	reference	Locus_1305_Transcript_2/3_Confidence_0.778_Length_2357	1834	T	C	399	TACAGCAGAGGACAGACAGG	GAGCTGGTAACTTCCCTTGC
Peaxi162Scf01294	82537	HinfI	variant	Locus_4314_Transcript_2/3_Confidence_0.714_Length_4516	3028	T	C	382	AACAGCAGCCAATACTTGCC	ACTTCCCTCCCTCTGATTGC
Peaxi162Scf00274	82598	TaqI	reference	Locus_696_Transcript_3/3_Confidence_0.429_Length_2847	1394	C	T	252	TGCATGTGATCCTTCAAGCC	ATGATGGAAAGCACGCATCC
Peaxi162Scf00073	82754	HindII	reference	Locus_6786_Transcript_2/3_Confidence_0.667_Length_2725	2340	C	A	334	GCACATGTTGGTAGCAGGTC	ATGCAGCGCAAGAGGAAATC
Peaxi162Scf00601	82759	HinfI	variant	Locus_5183_Transcript_2/4_Confidence_0.778_Length_5613	3386	A	G	365	CAAGTGTCCGGAAACAGGTG	CCTTCTCCATCGAAGGCAAG
Peaxi162Scf00537	82821	Sau3AI	reference	Locus_13450_Transcript_1/1_Confidence_1.000_Length_1074	1034	C	T	345	GCACTTTCATTGACTGCAGC	GCGAATCAGGCTGAGATGAC
Peaxi162Scf00549	82832	HinfI	reference	Locus_21667_Transcript_1/2_Confidence_0.750_Length_3982	2519	G	C	247	CTTCGCGAATCATCCCAGTG	AATGCACCAAAGGAGACAGC
Peaxi162Scf00345	82869	AluI	reference	Locus_10972_Transcript_2/5_Confidence_0.364_Length_1382	254	A	G	369	TCGGATGCATGTCATTGGTG	TAGCACCTCCAAGTCACTCC
Peaxi162Scf00601	82934	TaqI	variant	Locus_5183_Transcript_2/4_Confidence_0.778_Length_5613	3211	A	G	349	ATTTGAGGATGCACAGTGGC	CTTCGTCAGAGCCAACATCG
Peaxi162Scf00317	82943	HinfI	reference	Locus_3038_Transcript_1/2_Confidence_0.750_Length_6108	3525	C	T	359	TGCTGGAGAGAGGGTCATTG	TCTTACTGGAGAAGCTGAGAGC
Peaxi162Scf00074	82950	TaqI	reference	Locus_6221_Transcript_3/4_Confidence_0.667_Length_3440	947	A	G	395	AAGTTGGTGCATTCGAGCAG	GGTATGCACGTAAAGCAGGG
Peaxi162Scf00870	83188	DdeI	reference	Locus_4939_Transcript_1/1_Confidence_1.000_Length_2264	688	A	T	376	CCACCAGCTCATCAATCTGC	TGAGTTCAGGGATGAGCCTG
Peaxi162Scf00604	83238	DdeI	reference	Locus_30032_Transcript_1/1_Confidence_1.000_Length_777	178	T	A	281	GCACACACAGGATGAAGCTC	TGCCCGGATACTGGAATCTG
Peaxi162Scf01178	83491	HinfI	reference	Locus_8946_Transcript_2/2_Confidence_0.667_Length_1356	390	C	T	332	GCTGCAGGTAGTCGATGTTC	TCAGGTACGAGGTGACACTG
Peaxi162Scf00715	83500	TaqI	reference	Locus_43164_Transcript_1/1_Confidence_1.000_Length_4196	1610	C	T	366	GTTGCTCTTTGACCCACCTG	AACAACTGGGAAGATGCTGC
Peaxi162Scf00870	83506	RsaI	variant	Locus_4939_Transcript_1/1_Confidence_1.000_Length_2264	370	A	G	327	AGGCTCATCCCTGAACTCAC	TTTGGTGCTCATTCATCGGC
Peaxi162Scf00480	83561	TaqI	reference	Locus_14966_Transcript_1/1_Confidence_1.000_Length_1966	1506	C	A	250	CTTGCTGGACCCATCATTGG	TTGTTGCTCACTTGAGGTGC
Peaxi162Scf00574	83568	Sau3AI	reference	Locus_49710_Transcript_1/1_Confidence_1.000_Length_328	186	C	T	351	AGGGTTCACCAAGGGTATGG	TTGCTCTGGGACACCCTAAC
Peaxi162Scf00732	83652	BfrI	reference	Locus_30893_Transcript_1/1_Confidence_1.000_Length_304	251	T	C	328	ATAATGGTCAGGCAGTGTGC	CCATTGACAAGGTTGCCTCC
Peaxi162Scf01294	83661	AluI	variant	Locus_4314_Transcript_2/3_Confidence_0.714_Length_4516	2215	G	C	347	GTTCGGCCAACAATTGCATG	TTCCACAGCGATTTGATGGC
Peaxi162Scf00075	83729	RsaI	reference	Locus_27249_Transcript_1/1_Confidence_1.000_Length_719	83	G	T	303	CGAATTGTCGGTGTTGGGAC	ACAGGAGACACGATCACACG
Peaxi162Scf00840	83736	AluI	reference	Locus_3240_Transcript_5/5_Confidence_0.667_Length_4945	392	A	G	317	GCCCAATCATCCAGCAAGAG	CAGCTGGGCTAAGCAATCAG
Peaxi162Scf01650	83886	TaqI	variant	Locus_4858_Transcript_3/5_Confidence_0.667_Length_5595	1806	A	G	218	TTGCCCTATCATGTCGCAAG	TCAGAGTCTCTGGTGTTGGAC
Peaxi162Scf00700	84000	DraI	variant	Locus_6359_Transcript_7/10_Confidence_0.613_Length_4422	1415	C	T	323	ACAGCAGTGACAAGCAATCC	CCAGAGAAGCTGCAGTTCAG
Peaxi162Scf00320	84025	DdeI	variant	Locus_3913_Transcript_1/2_Confidence_0.750_Length_6253	1100	T	C	282	CTGTTTCTGGTTCTGGTGGC	AACTTTACGCCACCAGATGC
Peaxi162Scf00700	84111	BamHI	variant	Locus_6359_Transcript_7/10_Confidence_0.613_Length_4422	1304	T	G	395	AGAAGGCCACACATACCTCC	GTTGTTGTGGTTGACCCTCC
Peaxi162Scf00700	84111	Sau3AI	variant	Locus_6359_Transcript_7/10_Confidence_0.613_Length_4422	1304	T	G	395	AGAAGGCCACACATACCTCC	GTTGTTGTGGTTGACCCTCC
Peaxi162Scf00411	84123	RsaI	variant	Locus_22023_Transcript_1/1_Confidence_1.000_Length_499	362	A	C	389	GACTCCTCAAGAAGAACGCC	TGGATCCGCTAGAGTTACACC
Peaxi162Scf00549	84288	DdeI	reference	Locus_21667_Transcript_1/2_Confidence_0.750_Length_3982	1063	C	T	355	TCCGGATCTCAAGCTCCTTC	CTTGGATGCAGCACTCAAGG
Peaxi162Scf00070	84404	HinfI	reference	Locus_8904_Transcript_1/1_Confidence_1.000_Length_2749	2223	T	G	342	GAGTGCTCTGGCTTCCTTTG	TTCACGTTTGGCCTGAGTTG
Peaxi162Scf00070	84404	TaqI	reference	Locus_8904_Transcript_1/1_Confidence_1.000_Length_2749	2223	T	G	342	GAGTGCTCTGGCTTCCTTTG	TTCACGTTTGGCCTGAGTTG
Peaxi162Scf01211	84438	DdeI	variant	Locus_1787_Transcript_13/14_Confidence_0.208_Length_6066	5612	T	C	296	TTCCTAGACCATATGGCCCG	AGGCCCTGAAGTTGAGTGAC
Peaxi162Scf00768	84462	DdeI	variant	Locus_26789_Transcript_2/3_Confidence_0.429_Length_1041	849	A	G	246	TCTGTTCCTGTGGTTCACCC	ACACCTGCAACTTGGACAAC
Peaxi162Scf00362	84496	TaqI	variant	Locus_11256_Transcript_1/2_Confidence_0.667_Length_2810	2704	G	C	210	CTGTGAGCTCATTTGGCAGG	GTAGCCAGACGATGTGCATG
Peaxi162Scf00220	84557	HaeIII	reference	Locus_20276_Transcript_1/1_Confidence_1.000_Length_1594	1069	C	T	388	TAGAAGTCCACCAGCAGCTC	ATGTTCCATCCATTGCAGCG
Peaxi162Scf01056	84602	HaeIII	variant	Locus_4237_Transcript_1/1_Confidence_1.000_Length_2125	408	A	G	336	TTCAGTAGCATGTTCCACACC	AGTACCTACGGACATGGCTG
Peaxi162Scf00942	84636	RsaI	variant	Locus_19156_Transcript_3/5_Confidence_0.455_Length_1988	743	T	A	328	CCTTTGACGGTGTTGATCGG	TCCATGACTAAGCAGGAGCC
Peaxi162Scf00220	84642	TaqI	reference	Locus_20276_Transcript_1/1_Confidence_1.000_Length_1594	984	T	G	388	TAGAAGTCCACCAGCAGCTC	ATGTTCCATCCATTGCAGCG
Peaxi162Scf00390	84660	SmaI	reference	Locus_9425_Transcript_3/3_Confidence_0.600_Length_3755	1428	C	T	317	AGTGAAGCACGACCCTCTAC	TGATGGAGGTGGAGCTCTTG
Peaxi162Scf00601	84729	TaqI	variant	Locus_5183_Transcript_2/4_Confidence_0.778_Length_5613	1715	T	C	325	AACAGTTCGCCGTGTACAAC	AATGCTTCTTTGCGAGCTCC
Peaxi162Scf00220	84822	Sau3AI	reference	Locus_20276_Transcript_1/1_Confidence_1.000_Length_1594	882	C	G	271	CGAACAGCTGCTCGATATCG	CAGCTGGGTGGTATGAATTCC
Peaxi162Scf00029	84855	Sau3AI	reference	Locus_22182_Transcript_3/4_Confidence_0.500_Length_2398	1689	G	A	342	GCACCAAGCCAATCAGGTC	ACAGCGGTGGAATGATGAAG
Peaxi162Scf00029	84889	RsaI	variant	Locus_22182_Transcript_3/4_Confidence_0.500_Length_2398	1655	A	G	377	TCTTCATCATTCCACCGCTG	CTCAGAAGCACAATGGGTCC
Peaxi162Scf00576	84907	AluI	reference	Locus_10818_Transcript_1/2_Confidence_0.750_Length_1904	271	C	T	387	GTTGGACACAGTCGTTCCAC	TTGGTCCTGTGGAGTCTCTG
Peaxi162Scf00147	84916	AluI	variant	Locus_5955_Transcript_5/5_Confidence_0.545_Length_2074	896	C	T	222	CAAAGGCGACTGTGTTCTCG	GACCACTGTGCCAAGTTCAG
Peaxi162Scf00147	84916	SacI	variant	Locus_5955_Transcript_5/5_Confidence_0.545_Length_2074	896	C	T	222	CAAAGGCGACTGTGTTCTCG	GACCACTGTGCCAAGTTCAG
Peaxi162Scf01056	84955	DdeI	reference	Locus_4237_Transcript_1/1_Confidence_1.000_Length_2125	55	G	A	362	ACTAACGTTGGTGTTGCGAC	TCATAAACCCTTGCAGCAACC
Peaxi162Scf01294	85014	RsaI	reference	Locus_4314_Transcript_2/3_Confidence_0.714_Length_4516	1287	G	A	393	AGATTGTGCACCTTCATGGC	GCCCATCCTTTGTGTCCTAAC
Peaxi162Scf00220	85033	Sau3AI	variant	Locus_20276_Transcript_1/1_Confidence_1.000_Length_1594	763	C	T	388	AATTCATACCACCCAGCTGC	AGCTCCACCTCAGTTCCTTC
Peaxi162Scf00334	85197	DdeI	reference	Locus_3745_Transcript_3/4_Confidence_0.667_Length_4627	1488	A	T	323	CTAAGTCGAGCGCGTGTATG	ATGTTCACTTCTCGGCATGC
Peaxi162Scf00521	85217	HinfI	variant	Locus_20440_Transcript_1/2_Confidence_0.800_Length_3892	168	T	C	321	CGCTTAGTGGAACGAAAGGG	GCTACTGAATTCGGCCGAAC
Peaxi162Scf00604	85293	TaqI	reference	Locus_47530_Transcript_1/1_Confidence_1.000_Length_512	384	C	T	337	GCTCCTTTGCTATGCCAGTC	GCACTGGTTATGCTAGCCAC
Peaxi162Scf00220	85356	Sau3AI	reference	Locus_20276_Transcript_1/1_Confidence_1.000_Length_1594	549	A	G	398	AGAAGGAACTGAGGTGGAGC	CTTCTCTGCCCGTTGTGATG
Peaxi162Scf00657	85471	HaeIII	reference	Locus_4829_Transcript_3/4_Confidence_0.667_Length_2925	2575	C	G	306	TTGACCTCTCTCACTCCACC	CTCGACGGCCACTAGTAATAC
Peaxi162Scf00454	85498	HindII	reference	Locus_3259_Transcript_1/4_Confidence_0.700_Length_10646	3917	G	A	245	TATTTCAAGACGCACCGCAG	ACTCAACGCATGTTTAGGGC
Peaxi162Scf00126	85545	AluI	reference	Locus_13129_Transcript_9/10_Confidence_0.667_Length_5482	2418	G	A	341	GAAATGGGTGGTCATCAGGC	CACAAATCAGGCGGGATCAC
Peaxi162Scf00231	85686	TaqI	variant	Locus_21402_Transcript_4/4_Confidence_0.625_Length_1270	860	G	A	332	GCTAGTCTGTCATGGTTGCG	TCCACCCACTCTTGTTGGAG
Peaxi162Scf00715	85799	HaeIII	reference	Locus_45751_Transcript_1/2_Confidence_0.750_Length_1577	480	C	T	334	GCTGCATATGGTGAGGTTGG	ACCGCTGAGGGAGGATATTG
Peaxi162Scf00700	85901	AluI	reference	Locus_6359_Transcript_7/10_Confidence_0.613_Length_4422	866	T	C	297	TTGCCCAAAGCTTGATGGAG	AGAAGCATGTTGCCTGCTTC
Peaxi162Scf00456	85967	RsaI	variant	Locus_1420_Transcript_1/1_Confidence_1.000_Length_3387	2072	A	G	377	TCCTGCGTGATATGCCCTAG	TTGCTTGGCATGTGGAAGAC
Peaxi162Scf01604	85967	AluI	variant	Locus_18985_Transcript_1/1_Confidence_1.000_Length_1592	239	A	T	206	TACTAGCCACTCCAGCTCAC	CAGGTGAATGGTGGTTCTGC
Peaxi162Scf00225	86005	DraI	reference	Locus_17178_Transcript_7/9_Confidence_0.583_Length_2231	33	A	G	308	TATTACCCTCCACCGTTCCG	TTGGGACTTCGTATTCGGAAC
Peaxi162Scf00942	86010	HaeIII	reference	Locus_19156_Transcript_3/5_Confidence_0.455_Length_1988	1858	C	T	224	TTTCCTAATCCCGGTAACAAGG	GGTTAAGCTCACCACCATCC
Peaxi162Scf00604	86041	AluI	variant	Locus_45647_Transcript_1/1_Confidence_1.000_Length_701	372	A	G	304	CACCACTTGAGAGCTAACGC	GGTTACTGTTGGAGCATGATCC
Peaxi162Scf00604	86041	DdeI	variant	Locus_45647_Transcript_1/1_Confidence_1.000_Length_701	372	A	G	304	CACCACTTGAGAGCTAACGC	GGTTACTGTTGGAGCATGATCC
Peaxi162Scf01604	86085	ClaI	variant	Locus_18985_Transcript_1/1_Confidence_1.000_Length_1592	357	A	G	355	GTAGTGTTCCGCCTCAAGAC	AATTTGGACAGCTGGAGCAG
Peaxi162Scf01604	86085	TaqI	variant	Locus_18985_Transcript_1/1_Confidence_1.000_Length_1592	357	A	G	355	GTAGTGTTCCGCCTCAAGAC	AATTTGGACAGCTGGAGCAG
Peaxi162Scf00568	86103	RsaI	reference	Locus_7872_Transcript_1/1_Confidence_1.000_Length_2750	2718	T	C	329	TCACGACACTTTGATGGGTG	GACAGTGGCCAGATTGGATG
Peaxi162Scf01092	86134	DraI	reference	Locus_2522_Transcript_1/5_Confidence_0.667_Length_1627	1425	T	G	379	GGGTGTGGAGAAGAGAAGGG	AACTTGATCCCAGGGCTACC
Peaxi162Scf01566	86252	Sau3AI	reference	Locus_15155_Transcript_1/2_Confidence_0.750_Length_2279	512	C	T	397	CGGACTTTCCACAGGCTATG	CGGGTCTTGGAATGGCTATG
Peaxi162Scf00281	86258	RsaI	reference	Locus_14925_Transcript_2/3_Confidence_0.714_Length_4062	1728	C	T	371	TGAACTAACGCCTCCTCTGG	GTTTCACCTTGTCTGCAGGG
Peaxi162Scf00776	86321	Sau3AI	variant	Locus_1967_Transcript_2/5_Confidence_0.636_Length_5697	5318	T	A	259	TTGCATACAAGAAGCTGCCC	ACTGCAACCAATCACTGACG
Peaxi162Scf00776	86347	DdeI	variant	Locus_1967_Transcript_2/5_Confidence_0.636_Length_5697	5292	A	C	259	TTGCATACAAGAAGCTGCCC	ACTGCAACCAATCACTGACG
Peaxi162Scf00141	86351	AluI	reference	Locus_3734_Transcript_2/3_Confidence_0.714_Length_2350	187	G	C	322	CGATTGGCTAGCAACCATCAG	TGCGCCAATGATGAAGAACG
Peaxi162Scf00141	86396	DdeI	reference	Locus_3734_Transcript_2/3_Confidence_0.714_Length_2350	142	A	T	322	CGATTGGCTAGCAACCATCAG	TGCGCCAATGATGAAGAACG
Peaxi162Scf00732	86409	HinfI	reference	Locus_5817_Transcript_1/1_Confidence_1.000_Length_2016	512	T	G	358	CACCTCCTAGACCCACTTGG	CAAACTGGACTGCACCCTTC
Peaxi162Scf00173	86419	AluI	variant	Locus_17658_Transcript_1/1_Confidence_1.000_Length_2248	1239	C	A	362	TGCTGCAAATCTTCGTAGGC	CATGTTCACAAGTGCCAAGC
Peaxi162Scf00023	86458	AluI	reference	Locus_6212_Transcript_2/3_Confidence_0.714_Length_1460	1079	C	T	379	TGAAGTGCATATGTGAGCGAAG	ACAGAGCCCAAGTGGTCTAC
Peaxi162Scf00378	86510	HinfI	reference	Locus_31019_Transcript_1/1_Confidence_1.000_Length_531	285	A	C	251	TGCACCCTAGCTAGTGAGTG	AGCCATACTTCCTTGAGGAGG
Peaxi162Scf00209	86540	BfrI	reference	Locus_1625_Transcript_5/8_Confidence_0.640_Length_2530	1374	T	C	360	AGCATGGCTTTAGCATCAGC	ACTTTGAGCTTCCACCATGC
Peaxi162Scf01039	86571	HaeIII	variant	Locus_10545_Transcript_3/10_Confidence_0.350_Length_3039	952	T	C	272	CAGCTTACAGGCTCCGAAAC	CGGCGACTTTCTCTTTCTGG
Peaxi162Scf01039	86571	TaqI	reference	Locus_10545_Transcript_3/10_Confidence_0.350_Length_3039	952	T	C	272	CAGCTTACAGGCTCCGAAAC	CGGCGACTTTCTCTTTCTGG
Peaxi162Scf00601	86584	Sau3AI	reference	Locus_5183_Transcript_2/4_Confidence_0.778_Length_5613	746	A	T	224	TACGATCTGTTGCGGCAAAG	AACCTCGACGAACAGCAAAC
Peaxi162Scf00281	86609	AluI	variant	Locus_14925_Transcript_2/3_Confidence_0.714_Length_4062	2079	A	G	304	GTGATTGTCGTCATGGCCTC	CGCCCTGGAAGATTTGATCG
Peaxi162Scf00023	86671	TaqI	variant	Locus_6212_Transcript_2/3_Confidence_0.714_Length_1460	1193	A	G	319	AGCACTGTAGACCACTTGGG	GACCCACAGAAATCACCGTAC
Peaxi162Scf00599	86738	ClaI	variant	Locus_27040_Transcript_2/3_Confidence_0.571_Length_943	832	C	T	318	GCAGCAGTACCAAGTTCACC	CAACATGCCACCTCATCCAC
Peaxi162Scf00025	86839	HindII	reference	Locus_1807_Transcript_1/1_Confidence_1.000_Length_3760	3202	C	G	380	CAGTTCCTCAAGGGTTGTGC	ACTTCCCTCAATCTTTCTGCG
Peaxi162Scf00285	86854	DdeI	variant	Locus_8935_Transcript_8/10_Confidence_0.393_Length_2637	400	T	C	300	TGATCCGAACACTGACCCTC	ATGCATCACAGCCCAAACTG
Peaxi162Scf00171	86925	EcoRI	variant	Locus_14900_Transcript_1/1_Confidence_1.000_Length_1690	1500	C	A	266	GGAATGGGTTTGCAAACACG	AAGGGAGGAAGAAGCAGTGG
Peaxi162Scf00334	86926	TaqI	variant	Locus_3745_Transcript_3/4_Confidence_0.667_Length_4627	1974	A	T	385	TTCTGAGAGTCTGCTCCACC	GTTTCAGAGGTGAACGTGGG
Peaxi162Scf00521	86943	HaeIII	reference	Locus_20440_Transcript_1/2_Confidence_0.800_Length_3892	439	G	T	388	TCAGTTGAACGCACAGAACG	CAAGAACCTCAAGAGCAGGG
Peaxi162Scf00160	86982	TaqI	reference	Locus_34648_Transcript_1/1_Confidence_1.000_Length_1527	353	A	T	398	TCCTCGGAGCAGCATGAG	AGTCTGGCACTTCAACGTTG
Peaxi162Scf00171	87007	RsaI	reference	Locus_14900_Transcript_1/1_Confidence_1.000_Length_1690	1582	G	T	266	GGAATGGGTTTGCAAACACG	AAGGGAGGAAGAAGCAGTGG
Peaxi162Scf00257	87032	HinfI	variant	Locus_9285_Transcript_1/1_Confidence_1.000_Length_3905	3462	C	A	367	ATCAAGGGACGGTAGATGGC	CCAAGCTTGGTCACACACTC
Peaxi162Scf00521	87051	TaqI	reference	Locus_20440_Transcript_1/2_Confidence_0.800_Length_3892	547	C	T	263	GGCCACAGTTTCAAGATCCC	CTCATCCCTTGAACTACGGC
Peaxi162Scf00937	87054	AluI	reference	Locus_2118_Transcript_3/3_Confidence_0.667_Length_2083	1527	G	C	276	CTTTGATTGCCAGACCCTCC	CGAACGGAGTGCTTTCTGTAG
Peaxi162Scf01327	87225	HinfI	reference	Locus_24307_Transcript_1/1_Confidence_1.000_Length_1358	174	C	T	343	GCGTTGGCGAATTACATTGC	TTCCGATAGACCCTTGGCTC
Peaxi162Scf01039	87228	AluI	variant	Locus_10545_Transcript_3/10_Confidence_0.350_Length_3039	1609	T	A	239	ATGTAGTCCAGTACCTGCGG	ACCTCCCTTGAAATGTTGAAGC
Peaxi162Scf01039	87228	DdeI	variant	Locus_10545_Transcript_3/10_Confidence_0.350_Length_3039	1609	T	A	239	ATGTAGTCCAGTACCTGCGG	ACCTCCCTTGAAATGTTGAAGC
Peaxi162Scf01327	87327	AluI	reference	Locus_24307_Transcript_1/1_Confidence_1.000_Length_1358	72	G	T	343	GCGTTGGCGAATTACATTGC	TTCCGATAGACCCTTGGCTC
Peaxi162Scf00568	87352	RsaI	variant	Locus_7872_Transcript_1/1_Confidence_1.000_Length_2750	1469	G	C	349	AGCACGTCAACATAATGGCC	CGAGTGTGATGACTCAAGCC
Peaxi162Scf00275	87366	DdeI	variant	Locus_22230_Transcript_8/9_Confidence_0.680_Length_3466	3049	T	C	346	CAGCTGCATACATGGATCCC	CTGCTGTGCGCTTCTTCTAC
Peaxi162Scf00683	87374	HaeIII	reference	Locus_29405_Transcript_3/5_Confidence_0.667_Length_3057	1928	G	A	354	GTGTCAGTGCCAACCTCAAG	TCTTTGTCATGCATCGGCTG
Peaxi162Scf00920	87493	AluI	variant	Locus_14333_Transcript_1/4_Confidence_0.571_Length_2753	935	C	T	301	TGAAATGGCCTTGCTGATGG	GCATACTACGCATGCTTCCC
Peaxi162Scf00783	87787	AluI	variant	Locus_33610_Transcript_1/1_Confidence_1.000_Length_1975	1730	C	A	217	GCACCCTCTTCTACATTCGG	GACGCATCCTCTAAGCAAGG
Peaxi162Scf00173	87817	HaeIII	variant	Locus_17658_Transcript_1/1_Confidence_1.000_Length_2248	1342	A	G	364	GACTGATGTCTGCTGGTGTG	GCTCAGTGTGACATGTAGGAG
Peaxi162Scf00349	87828	AluI	variant	Locus_11031_Transcript_7/9_Confidence_0.448_Length_4207	3612	G	A	328	CTTGGTGGACTTCTAAGCGC	AACAATTGCCGTCCTGAAGG
Peaxi162Scf00349	87852	AluI	reference	Locus_11031_Transcript_7/9_Confidence_0.448_Length_4207	3588	G	A	328	CTTGGTGGACTTCTAAGCGC	AACAATTGCCGTCCTGAAGG
Peaxi162Scf00349	87852	SacI	reference	Locus_11031_Transcript_7/9_Confidence_0.448_Length_4207	3588	G	A	328	CTTGGTGGACTTCTAAGCGC	AACAATTGCCGTCCTGAAGG
Peaxi162Scf00161	87922	Sau3AI	variant	Locus_16367_Transcript_5/6_Confidence_0.538_Length_2685	1163	A	G	310	TAACCTACTGCAGCTGGGTC	ATGCCGCTTCATGTTTCCTC
Peaxi162Scf01343	87954	TaqI	reference	Locus_19040_Transcript_1/2_Confidence_0.667_Length_1876	954	G	T	313	TCCTCAAACATTCGCTGTGC	GTGAAAGTACCACCAAGGCC
Peaxi162Scf01039	87990	HinfI	variant	Locus_10545_Transcript_3/10_Confidence_0.350_Length_3039	2371	A	G	201	GCACGGCGTAGTAGATTTGG	AAGTGGAGGACCTAAGTGGC
Peaxi162Scf00156	88093	TaqI	reference	Locus_22240_Transcript_1/1_Confidence_1.000_Length_917	784	C	T	250	TGCAACATACCAAACAGGCC	TGTTGTCGTCATCATCGTCG
Peaxi162Scf02239	88143	AluI	variant	Locus_2211_Transcript_7/8_Confidence_0.400_Length_3147	1637	A	G	359	GCTGAGTTGGAAAGTCACCG	CACAGAAACGATCGGCTCTG
Peaxi162Scf00418	88173	AluI	reference	Locus_51593_Transcript_1/1_Confidence_1.000_Length_513	176	T	G	249	GCGATCATCCAGTTACAGCC	CAGCCACGGGAATTTGCTAC
Peaxi162Scf00001	88232	Sau3AI	variant	Locus_18220_Transcript_3/4_Confidence_0.667_Length_2982	1325	T	C	347	AAAGGGTGTAACTGCCATGG	GTGCACCCAGGTAACAAGTG
Peaxi162Scf00001	88232	TaqI	variant	Locus_18220_Transcript_3/4_Confidence_0.667_Length_2982	1325	T	C	347	AAAGGGTGTAACTGCCATGG	GTGCACCCAGGTAACAAGTG
Peaxi162Scf00797	88296	Sau3AI	variant	Locus_8221_Transcript_1/2_Confidence_0.750_Length_1979	1783	C	T	313	GACTCGGAGACAACTTTGCC	TTCAGCACGTTTCTTGGGTG
Peaxi162Scf00970	88343	BfrI	reference	Locus_2547_Transcript_1/1_Confidence_1.000_Length_1232	751	A	G	220	TCTGGAATTTGCAGGAAGTGG	TGGGCCATGTGTGTATTTCC
Peaxi162Scf00970	88343	DdeI	variant	Locus_2547_Transcript_1/1_Confidence_1.000_Length_1232	751	A	G	220	TCTGGAATTTGCAGGAAGTGG	TGGGCCATGTGTGTATTTCC
Peaxi162Scf00400	88404	HaeIII	reference	Locus_4849_Transcript_1/1_Confidence_1.000_Length_2579	1649	G	C	261	TCTGCGCATAGGCATTGATC	TGTTTGCCTTGCACTACCAC
Peaxi162Scf00173	88409	HindII	variant	Locus_17658_Transcript_1/1_Confidence_1.000_Length_2248	1934	T	C	257	ATGGGTGACACGTCCTTCTC	TGTTCCACTTTCTGCCATGC
Peaxi162Scf00173	88409	HpaI	variant	Locus_17658_Transcript_1/1_Confidence_1.000_Length_2248	1934	T	C	257	ATGGGTGACACGTCCTTCTC	TGTTCCACTTTCTGCCATGC
Peaxi162Scf00023	88410	ClaI	reference	Locus_6212_Transcript_2/3_Confidence_0.714_Length_1460	1289	G	A	233	AGGTAGAGAGGCTGTTTCCG	TGACTGTTGTGAGAGACCCTC
Peaxi162Scf00023	88410	Sau3AI	reference	Locus_6212_Transcript_2/3_Confidence_0.714_Length_1460	1289	G	A	233	AGGTAGAGAGGCTGTTTCCG	TGACTGTTGTGAGAGACCCTC
Peaxi162Scf00023	88410	TaqI	reference	Locus_6212_Transcript_2/3_Confidence_0.714_Length_1460	1289	G	A	233	AGGTAGAGAGGCTGTTTCCG	TGACTGTTGTGAGAGACCCTC
Peaxi162Scf00019	88443	PvuII	reference	Locus_35006_Transcript_2/2_Confidence_0.667_Length_1126	220	G	A	373	GACAACCTTCCGTGCATCTAC	ACTTTGGTGTCATGCCTGTG
Peaxi162Scf02044	88455	HaeIII	variant	Locus_42819_Transcript_1/1_Confidence_1.000_Length_557	96	A	C	315	AAGACACACTTGCTGTCTGC	GTCATCACATGTGAGGCCAG
Peaxi162Scf00778	88563	HaeIII	variant	Locus_25290_Transcript_3/5_Confidence_0.364_Length_2632	937	A	G	294	GGTGGATGATGTGAAGGTGC	TCCCGCAACATTCTCTTTGC
Peaxi162Scf00232	88634	AluI	reference	Locus_11370_Transcript_1/2_Confidence_0.750_Length_1704	151	T	C	214	AATCTCTGCCTCTGGAGCAG	TATCACGCGTTTGGTTGAGC
Peaxi162Scf00776	88634	TaqI	variant	Locus_1967_Transcript_2/5_Confidence_0.636_Length_5697	4226	G	A	245	GTGGTGGCTTAAGATGTGCC	TAACAAAGCCTCTGCGGTTG
Peaxi162Scf00128	88678	HinfI	reference	Locus_7399_Transcript_1/1_Confidence_1.000_Length_2799	2116	A	G	280	GCTGTATATCGGGCACAACC	CTTTGTCGAGGCTGCTTTGG
Peaxi162Scf00128	88678	Sau3AI	variant	Locus_7399_Transcript_1/1_Confidence_1.000_Length_2799	2116	A	G	280	GCTGTATATCGGGCACAACC	CTTTGTCGAGGCTGCTTTGG
Peaxi162Scf00964	88721	RsaI	variant	Locus_411_Transcript_4/6_Confidence_0.632_Length_3799	114	T	C	342	TACGCTGCGACTAACCCTAG	AGCCAACCCATCTACCCTTC
Peaxi162Scf00845	88725	RsaI	variant	Locus_10103_Transcript_3/4_Confidence_0.600_Length_6683	100	C	G	389	CACCTGAAATACCTCGACCAG	AGTGTGATTGAGATGTGTGGTG
Peaxi162Scf00207	88749	AluI	reference	Locus_7769_Transcript_4/7_Confidence_0.667_Length_4300	512	C	T	329	TTCTGCCGATTGGTGTTGAC	CCCTGCACATTATCACGTCG
Peaxi162Scf00207	88749	PvuII	reference	Locus_7769_Transcript_4/7_Confidence_0.667_Length_4300	512	C	T	329	TTCTGCCGATTGGTGTTGAC	CCCTGCACATTATCACGTCG
Peaxi162Scf02035	88783	EcoRI	reference	Locus_7463_Transcript_3/3_Confidence_0.667_Length_2211	1497	C	T	393	TTAGGTGCCATGTCTGAGGG	ATGGGACGAACTCTACTGGC
Peaxi162Scf00201	88944	HaeIII	variant	Locus_16849_Transcript_1/1_Confidence_1.000_Length_2698	182	T	C	363	GAAAGTGTGATCGGCCTGAC	TTCACGGGTGTTACATGAGC
Peaxi162Scf00108	89016	DdeI	reference	Locus_15676_Transcript_3/3_Confidence_0.667_Length_1197	32	T	A	328	TGCCAAACCAATTGAGACGG	TTCAGCTCCAACTCTCTGCC
Peaxi162Scf00345	89146	ClaI	reference	Locus_21150_Transcript_1/2_Confidence_0.667_Length_1533	1195	A	T	231	AAAGCTGCCTGTAGTCAAGC	TGGAATGTTAGGTGGAGGACC
Peaxi162Scf00345	89146	Sau3AI	reference	Locus_21150_Transcript_1/2_Confidence_0.667_Length_1533	1195	A	T	231	AAAGCTGCCTGTAGTCAAGC	TGGAATGTTAGGTGGAGGACC
Peaxi162Scf00345	89146	TaqI	reference	Locus_21150_Transcript_1/2_Confidence_0.667_Length_1533	1195	A	T	231	AAAGCTGCCTGTAGTCAAGC	TGGAATGTTAGGTGGAGGACC
Peaxi162Scf00521	89225	AluI	variant	Locus_20440_Transcript_1/2_Confidence_0.800_Length_3892	2380	T	C	241	GAGCTTGTTTGAGAGGCTGG	TGCTGTGTCTGTTATCGAGC
Peaxi162Scf01108	89257	PvuII	variant	Locus_26015_Transcript_3/5_Confidence_0.545_Length_1987	1710	A	C	279	TCATTTGGTCGAGCTGATGC	ACCAGAACACAGCCTTCTTTC
Peaxi162Scf01049	89368	TaqI	variant	Locus_4650_Transcript_3/3_Confidence_0.714_Length_2791	1942	T	C	339	ACCAAATACAGGCAATGCGG	CAGAAGTGGCTGCTTGGAAG
Peaxi162Scf01086	89426	TaqI	reference	Locus_16312_Transcript_1/2_Confidence_0.750_Length_3117	1939	C	T	250	CTCTTTCCCAGCCTCAATGG	GAGCACTCTGTACAAGCTGG
Peaxi162Scf00008	89431	ApaI	variant	Locus_4699_Transcript_1/1_Confidence_1.000_Length_2002	384	A	G	356	AGGTCCAAGCAGTACCTGAC	GTTTGAGGTGTCCATGCTGG
Peaxi162Scf00008	89431	HaeIII	variant	Locus_4699_Transcript_1/1_Confidence_1.000_Length_2002	384	A	G	356	AGGTCCAAGCAGTACCTGAC	GTTTGAGGTGTCCATGCTGG
Peaxi162Scf00757	89467	Sau3AI	reference	Locus_5006_Transcript_3/4_Confidence_0.600_Length_2956	1615	G	A	370	TGGCTTTCATGAGCAGTTCG	AGGGTACACTAGCACTTGCC
Peaxi162Scf00910	89516	RsaI	reference	Locus_441_Transcript_3/5_Confidence_0.636_Length_3307	1487	A	T	372	CTGCACTTCACGGTTTCCTC	GCAGCAGCAGATGATTCTCC
Peaxi162Scf00400	89529	RsaI	variant	Locus_4849_Transcript_1/1_Confidence_1.000_Length_2579	524	T	C	214	TTAACGTCTGCCTTTGCGAC	ATATAAAGCCGTGCCAGCAC
Peaxi162Scf00001	89545	DdeI	reference	Locus_18220_Transcript_3/4_Confidence_0.667_Length_2982	517	T	C	348	TCGCGTTGTGTTTCCTCTTG	ATGCGGCAGATGTTAAGCAG
Peaxi162Scf00001	89545	HaeIII	variant	Locus_18220_Transcript_3/4_Confidence_0.667_Length_2982	517	T	C	348	TCGCGTTGTGTTTCCTCTTG	ATGCGGCAGATGTTAAGCAG
Peaxi162Scf00915	89671	HindII	variant	Locus_8159_Transcript_1/1_Confidence_1.000_Length_4355	3693	G	C	377	GATCAAGCACGTCGACTGAC	CTGCACGTGGTCTAGCTTTC
Peaxi162Scf00362	89681	RsaI	reference	Locus_13796_Transcript_4/5_Confidence_0.667_Length_4484	1083	C	G	309	GCTAAAGCTACCAGCCCAAC	CTGCATTCTTCCTCCGTGTG
Peaxi162Scf00362	89681	Sau3AI	variant	Locus_13796_Transcript_4/5_Confidence_0.667_Length_4484	1083	C	G	309	GCTAAAGCTACCAGCCCAAC	CTGCATTCTTCCTCCGTGTG
Peaxi162Scf01054	89762	TaqI	reference	Locus_834_Transcript_1/1_Confidence_1.000_Length_2641	812	T	C	386	ACGTGTACCAGTGTGCATATAC	CTATGCTTGCCTGTGCTCG
Peaxi162Scf00328	89892	HaeIII	reference	Locus_6552_Transcript_1/2_Confidence_0.750_Length_7261	4938	G	A	205	CACAAGATGGCCAGATGTCG	TGGATGTTGGACACTGAGGG
Peaxi162Scf00776	90134	HinfI	reference	Locus_1967_Transcript_2/5_Confidence_0.636_Length_5697	3893	G	C	283	CACACCCTTGGGTGCATTAG	ACCATTCGAGCAGAGGTCAC
Peaxi162Scf00130	90265	RsaI	variant	Locus_3356_Transcript_1/1_Confidence_1.000_Length_3511	3010	A	G	298	ACTTCAGGAAAGGGAGGTGC	TGCAACACCACCTTCCAAAG
Peaxi162Scf00776	90300	RsaI	variant	Locus_1967_Transcript_2/5_Confidence_0.636_Length_5697	3727	G	C	264	TGTGACCTCTGCTCGAATGG	GGCCGACAGTTCAACATCTC
Peaxi162Scf01010	90310	DdeI	variant	Locus_16993_Transcript_2/3_Confidence_0.571_Length_2314	1387	G	A	292	GTTCATCTGCATTCCCTTAGGG	GGGTATCTGATATGGGCCGG
Peaxi162Scf00937	90402	BamHI	variant	Locus_2118_Transcript_3/3_Confidence_0.667_Length_2083	1129	C	T	211	CCGGAACATGTGCCTAACAG	GTTCATTACCAGGGAGCAGC
Peaxi162Scf00937	90402	Sau3AI	variant	Locus_2118_Transcript_3/3_Confidence_0.667_Length_2083	1129	C	T	211	CCGGAACATGTGCCTAACAG	GTTCATTACCAGGGAGCAGC
Peaxi162Scf00611	90453	DdeI	reference	Locus_44773_Transcript_1/1_Confidence_1.000_Length_631	80	A	G	259	CAAACAAGCTGCTACCTGAGG	ACACCACTTTCCCTCCACTC
Peaxi162Scf00130	90484	Sau3AI	variant	Locus_3356_Transcript_1/1_Confidence_1.000_Length_3511	2888	A	A	369	GAAGGTGGTGTTGCATCTGG	AATTGCCACATCACACGTCC
Peaxi162Scf00706	90503	AluI	variant	Locus_1585_Transcript_16/17_Confidence_0.513_Length_6579	3770	A	G	219	ATGGGAGTCATATCCGTGGG	AAGATGCCTCGTAACCTCCC
Peaxi162Scf00786	90558	AluI	reference	Locus_29851_Transcript_1/1_Confidence_1.000_Length_1306	722	A	T	299	TGCAGAGCAAACCACTTCAG	TTTGCTTCTGGTGGAATGCC
Peaxi162Scf00126	90566	Sau3AI	reference	Locus_13129_Transcript_9/10_Confidence_0.667_Length_5482	1631	G	A	333	TGGGATGTGACTGTTCAGGG	AGGCCCTGTAACGTCTTCTC
Peaxi162Scf00602	90574	TaqI	variant	Locus_37458_Transcript_1/1_Confidence_1.000_Length_776	213	T	C	213	AAACACACTCTCCGTCCCTC	CGGTGATAGTTGTCGATGGC
Peaxi162Scf00128	90578	AluI	variant	Locus_7399_Transcript_1/1_Confidence_1.000_Length_2799	2568	T	C	212	AATCACAGCCGTTAAAGCCG	CTACGGCGGTTACAGTGAAC
Peaxi162Scf00128	90578	DdeI	variant	Locus_7399_Transcript_1/1_Confidence_1.000_Length_2799	2568	T	C	212	AATCACAGCCGTTAAAGCCG	CTACGGCGGTTACAGTGAAC
Peaxi162Scf00232	90659	TaqI	reference	Locus_26201_Transcript_1/1_Confidence_1.000_Length_1535	1403	T	C	270	ACACCAAGAACAATGCCTCG	TTGTGGCGATGATGCTTCAG
Peaxi162Scf01305	90661	DdeI	reference	Locus_14891_Transcript_1/2_Confidence_0.667_Length_1204	975	C	T	352	ACTTGAATCCCGCGACAAAC	ATGAAACGACCTGAAGCTGC
Peaxi162Scf02035	90711	HinfI	variant	Locus_7463_Transcript_3/3_Confidence_0.667_Length_2211	203	A	T	397	CGTGTCCCATGAAATTCCAC	TTCTCATCTTGGTCTTCTTCAATTC
Peaxi162Scf01086	90723	BbrPI	variant	Locus_16312_Transcript_1/2_Confidence_0.750_Length_3117	2596	T	C	219	GTGGGTCTACTGGAGATCGG	AGCTTTGAGTTCCTGAATGGC
Peaxi162Scf00519	90786	Sau3AI	variant	Locus_20218_Transcript_1/2_Confidence_0.750_Length_1537	821	A	G	232	TGAGCACGGCAAACAAGATC	TGTATGCATGGAGGCCTCTC
Peaxi162Scf00073	91017	AluI	reference	Locus_6847_Transcript_2/2_Confidence_0.667_Length_1513	726	G	A	294	GACTTTCGGTGTTCGTGGAG	CACACCTCTTTCTGCTGCTG
Peaxi162Scf00942	91072	PvuII	reference	Locus_27259_Transcript_1/2_Confidence_0.667_Length_1799	1150	C	G	371	AATGGTTTGGTGCCAACTCC	GAACGCGTGAGACTATCAGC
Peaxi162Scf00910	91130	AluI	reference	Locus_441_Transcript_3/5_Confidence_0.636_Length_3307	2315	T	C	374	AAGCCCTGGTTCAGATAGCC	CCCATGAAGTTTGTCGGTCC
Peaxi162Scf00016	91207	DdeI	variant	Locus_7033_Transcript_3/4_Confidence_0.667_Length_2726	508	T	G	359	GCCTGGACAACCCTTTAAGC	ATCCACGGAGACATACCTCG
Peaxi162Scf01316	91257	HaeIII	reference	Locus_27_Transcript_6/12_Confidence_0.625_Length_6590	2882	C	T	386	CTTCACTGCTACATCCAACCC	GGGTACTGTAGCATGGTTTCG
Peaxi162Scf01086	91259	EcoRI	variant	Locus_16312_Transcript_1/2_Confidence_0.750_Length_3117	2926	C	T	283	TGTTCACTCCGATTTGCAGC	GGAGATTATGTTGCTCCTGGC
Peaxi162Scf01086	91259	HinfI	reference	Locus_16312_Transcript_1/2_Confidence_0.750_Length_3117	2926	C	T	283	TGTTCACTCCGATTTGCAGC	GGAGATTATGTTGCTCCTGGC
Peaxi162Scf00328	91266	EcoRI	reference	Locus_6552_Transcript_1/2_Confidence_0.750_Length_7261	3564	A	G	243	CTGGCTGCATGTAACTTGGG	GAGACCGGGTACATCCAGAG
Peaxi162Scf00942	91269	HaeIII	reference	Locus_27259_Transcript_1/2_Confidence_0.667_Length_1799	1033	C	G	315	GATAGTCTCACGCGTTCTGC	GGAAACCGAGTCAACTGACC
Peaxi162Scf00458	91306	DdeI	variant	Locus_15265_Transcript_1/1_Confidence_1.000_Length_688	392	A	T	241	TCGCTACAGAACCCTCCTTC	ACAAGTACACATTGGCGGAC
Peaxi162Scf01042	91435	DraI	reference	Locus_30789_Transcript_1/2_Confidence_0.750_Length_4368	3632	T	G	368	TCGTTTCACTTGATCGGAGTAC	CCTCTACTGCTGCTTCCAATG
Peaxi162Scf00769	91438	Sau3AI	reference	Locus_34202_Transcript_1/1_Confidence_1.000_Length_1204	1023	G	A	344	GACTCAAAGTCAACCTGCCG	TTCTTGTTTGCCTCATCCGC
Peaxi162Scf00158	91489	DraI	variant	Locus_6328_Transcript_1/5_Confidence_0.600_Length_3169	2893	G	A	396	TGGCATTTGGGTGTTTGAGC	AAGCTCAAACACCCAACAGC
Peaxi162Scf00328	91641	DdeI	variant	Locus_6552_Transcript_1/2_Confidence_0.750_Length_7261	3189	G	A	342	CTCTGGATGTACCCGGTCTC	CTCGTGATGATGCTGGAAGC
Peaxi162Scf00979	91739	DdeI	reference	Locus_2106_Transcript_1/2_Confidence_0.750_Length_1490	360	C	T	228	CCAGGTTCATTTGCGACAAC	ATTATGGTTGATGCTGGCCG
Peaxi162Scf00418	91759	AluI	reference	Locus_32800_Transcript_1/2_Confidence_0.667_Length_427	367	A	T	329	AGAAACATGGTGAAGCTGCC	CTGCATAGTCTTCTGCACGC
Peaxi162Scf00070	91853	Sau3AI	variant	Locus_12311_Transcript_1/1_Confidence_1.000_Length_2902	2138	A	G	341	ACACGATGCCCATTCCATTG	ATGATGAGGTTGGAGGGACG
Peaxi162Scf00070	91853	TaqI	variant	Locus_12311_Transcript_1/1_Confidence_1.000_Length_2902	2138	A	G	341	ACACGATGCCCATTCCATTG	ATGATGAGGTTGGAGGGACG
Peaxi162Scf00015	91887	HinfI	variant	Locus_13412_Transcript_1/1_Confidence_1.000_Length_803	62	A	G	276	AGAGTGCCGTTGACTAGAGC	TAACCCAGTGCTCCATGGAG
Peaxi162Scf00257	91906	AluI	reference	Locus_9285_Transcript_1/1_Confidence_1.000_Length_3905	2417	T	C	357	CACCTTCTTTGAGGGCATCAC	AGGTTCTAGCCAACCCAGAC
Peaxi162Scf00860	92029	HindII	variant	Locus_1694_Transcript_3/4_Confidence_0.778_Length_2584	1411	C	A	360	AGTGGATGGCCTAGTGGTTC	GTTCGAGTATCTGTGTGTGGG
Peaxi162Scf00860	92029	HpaI	variant	Locus_1694_Transcript_3/4_Confidence_0.778_Length_2584	1411	C	A	360	AGTGGATGGCCTAGTGGTTC	GTTCGAGTATCTGTGTGTGGG
Peaxi162Scf00062	92049	AluI	variant	Locus_31329_Transcript_1/1_Confidence_1.000_Length_1776	190	G	A	239	AGCTACCTCAGATCTGCAGG	TGTCAAACCGGATGCACATC
Peaxi162Scf00062	92049	DdeI	reference	Locus_31329_Transcript_1/1_Confidence_1.000_Length_1776	190	G	A	239	AGCTACCTCAGATCTGCAGG	TGTCAAACCGGATGCACATC
Peaxi162Scf00964	92105	AluI	variant	Locus_411_Transcript_4/6_Confidence_0.632_Length_3799	2744	A	G	399	CCCTTGGGATGATGCTTGTG	TCGCCTTGAGTTCCTTGAGG
Peaxi162Scf00065	92108	DdeI	reference	Locus_9783_Transcript_5/7_Confidence_0.667_Length_2880	1227	A	C	362	TCCTCGGGTCTAATAAGTCGC	CTTCCTTTCTTCACCTGGCC
Peaxi162Scf01167	92110	TaqI	variant	Locus_7455_Transcript_1/1_Confidence_1.000_Length_3141	2793	A	G	345	TCGAGACGAACCAGATGTCG	AGTTGAGGAAGCTTGCGTTG
Peaxi162Scf00275	92151	TaqI	variant	Locus_22230_Transcript_8/9_Confidence_0.680_Length_3466	385	A	G	321	TCCACAAACTTTGTCACCGG	TCTACTGCAACCTGACCCTG
Peaxi162Scf01253	92185	SacI	variant	Locus_41027_Transcript_1/1_Confidence_1.000_Length_853	193	T	C	350	ACATTCACAGCCACCAATCC	ACTCCTGCTTCTCTTTGTGC
Peaxi162Scf00860	92193	HinfI	variant	Locus_1694_Transcript_3/4_Confidence_0.778_Length_2584	1575	A	T	333	AGGACATTGTTTGCCATCCC	ATCATTCCCGACATGCAAGC
Peaxi162Scf00073	92256	TaqI	reference	Locus_6847_Transcript_2/2_Confidence_0.667_Length_1513	1047	G	A	376	GGCATTCACAGTCGAAAGGG	AGAGACACCAAGCTGAGACC
Peaxi162Scf00065	92283	HinfI	variant	Locus_9783_Transcript_5/7_Confidence_0.667_Length_2880	1318	T	A	391	TCGCCAACACTTCTAAGCAC	GAACTCGGCTGTTCTTGAGC
Peaxi162Scf00188	92345	AluI	reference	Locus_68040_Transcript_1/1_Confidence_1.000_Length_438	117	A	C	389	CGAGTTTCGTCACAGACAGC	GCCCAGGAAATTCAAACAACC
Peaxi162Scf00188	92345	DdeI	reference	Locus_68040_Transcript_1/1_Confidence_1.000_Length_438	117	A	C	389	CGAGTTTCGTCACAGACAGC	GCCCAGGAAATTCAAACAACC
Peaxi162Scf00657	92349	TaqI	variant	Locus_4829_Transcript_3/4_Confidence_0.667_Length_2925	428	C	G	377	ATGAGGCCTACGGTGACTTC	CCACACATCATGGCATCGAG
Peaxi162Scf00001	92476	BfrI	reference	Locus_1087_Transcript_6/7_Confidence_0.650_Length_4030	3128	A	C	294	GCATTCCGTATAGCAGCCAG	GTGCATCTCCAGGAGCATTG
Peaxi162Scf00496	92544	DdeI	variant	Locus_45780_Transcript_1/1_Confidence_1.000_Length_2265	1343	A	G	233	GTTAGGTGTTCTTGCTGTGGG	AGGAAGACCTTCATCATCCGG
Peaxi162Scf00496	92544	RsaI	variant	Locus_45780_Transcript_1/1_Confidence_1.000_Length_2265	1343	A	G	233	GTTAGGTGTTCTTGCTGTGGG	AGGAAGACCTTCATCATCCGG
Peaxi162Scf00100	92731	DdeI	variant	Locus_6955_Transcript_1/1_Confidence_1.000_Length_1223	1005	A	G	308	AACAGTCGGAGTAGGACGTC	GGCTTCTCTCCACTTTCCAG
Peaxi162Scf00418	92750	TaqI	reference	Locus_31826_Transcript_4/4_Confidence_0.700_Length_1343	98	C	T	356	ACGCAGTTTACCTCGATTGC	TGCACTTCTCGTCCTTTGTG
Peaxi162Scf00797	92861	Sau3AI	reference	Locus_8221_Transcript_1/2_Confidence_0.750_Length_1979	809	T	A	222	ATGCTGTCGGTGTACCAGAC	TGACTGACTCTGCTCACCTG
Peaxi162Scf00797	93040	ClaI	reference	Locus_8221_Transcript_1/2_Confidence_0.750_Length_1979	630	T	C	201	TAGAGCTACTGCGTCAGCTC	TGCACGCTTTGTCCTTAACC
Peaxi162Scf00071	93090	SacI	variant	Locus_4016_Transcript_1/5_Confidence_0.444_Length_4941	1288	T	C	338	GTTGACTGAGCTGCCATGAC	CACCACGAAGCTACACTGTG
Peaxi162Scf01363	93170	HinfI	reference	Locus_17686_Transcript_2/5_Confidence_0.636_Length_3365	852	G	T	384	AGTGGGCGAAATGGTATTGC	ACACGACATGCCTCATTCAC
Peaxi162Scf00390	93178	BamHI	reference	Locus_26724_Transcript_1/1_Confidence_1.000_Length_729	200	A	G	253	CGCACCCGTATCCTTACCTG	ACAAAGGGCATCACACTTGC
Peaxi162Scf00390	93178	Sau3AI	reference	Locus_26724_Transcript_1/1_Confidence_1.000_Length_729	200	A	G	253	CGCACCCGTATCCTTACCTG	ACAAAGGGCATCACACTTGC
Peaxi162Scf00328	93181	TaqI	reference	Locus_6552_Transcript_1/2_Confidence_0.750_Length_7261	2220	A	G	310	CCTCTCAACCTGTGCATTGG	TTTCACACAGCAACCCACTG
Peaxi162Scf00390	93207	RsaI	variant	Locus_26724_Transcript_1/1_Confidence_1.000_Length_729	229	A	G	210	ATGAAGGATCCGACCTCTGG	ACAAAGGGCATCACACTTGC
Peaxi162Scf01108	93243	DdeI	variant	Locus_1066_Transcript_1/2_Confidence_0.750_Length_2807	425	T	C	286	TGCAACAAAGATGGAGACTGG	GTCTGGCTTTCCGACATTCC
Peaxi162Scf00964	93274	ClaI	reference	Locus_411_Transcript_4/6_Confidence_0.632_Length_3799	3414	C	T	388	AGCGTTCAAGTTTCCAGTGC	ATCGCAATCAAGTCCACACG
Peaxi162Scf00964	93274	Sau3AI	reference	Locus_411_Transcript_4/6_Confidence_0.632_Length_3799	3414	C	T	388	AGCGTTCAAGTTTCCAGTGC	ATCGCAATCAAGTCCACACG
Peaxi162Scf00964	93274	TaqI	reference	Locus_411_Transcript_4/6_Confidence_0.632_Length_3799	3414	C	T	388	AGCGTTCAAGTTTCCAGTGC	ATCGCAATCAAGTCCACACG
Peaxi162Scf00706	93373	Sau3AI	reference	Locus_1585_Transcript_16/17_Confidence_0.513_Length_6579	5194	C	G	368	TTTGATGGTGGTTGTGCAGG	GCAGAACTACAACCCACAGG
Peaxi162Scf00496	93460	Sau3AI	variant	Locus_45780_Transcript_1/1_Confidence_1.000_Length_2265	602	C	T	350	AATGCCATGGCCATGATCAC	AGAGCGTTCATTCACTCCATG
Peaxi162Scf00020	93502	AluI	variant	Locus_13366_Transcript_1/3_Confidence_0.714_Length_1641	1223	T	C	200	CATGAAGTCTGGTGGCAAGG	GCAGTTGCATCCACTCTGAG
Peaxi162Scf00972	93543	TaqI	reference	Locus_27960_Transcript_1/1_Confidence_1.000_Length_585	225	G	A	345	GGGCTACGTACATCTCCCTC	ACAATGATTAACGTAGCCGGG
Peaxi162Scf01113	93543	AluI	reference	Locus_12589_Transcript_2/4_Confidence_0.667_Length_1874	58	C	T	278	CACCACCCACACATTCACAG	TGGCCTACTGAATGAGGTGG
Peaxi162Scf01113	93543	PvuII	reference	Locus_12589_Transcript_2/4_Confidence_0.667_Length_1874	58	C	T	278	CACCACCCACACATTCACAG	TGGCCTACTGAATGAGGTGG
Peaxi162Scf00418	93544	HaeIII	reference	Locus_31826_Transcript_4/4_Confidence_0.700_Length_1343	640	G	A	360	AACACGGCATTGACATCCTG	ACTGTCGAGTACGGATGTCTC
Peaxi162Scf01302	93544	DdeI	reference	Locus_20167_Transcript_1/1_Confidence_1.000_Length_1426	122	G	A	261	CTCCCAACAAAGGCTTGGAC	AGGACCATGGTCACCTGAAG
Peaxi162Scf00334	93594	HinfI	variant	Locus_3745_Transcript_3/4_Confidence_0.667_Length_4627	3333	T	C	200	TGCCAGGAATGATGTTTGGC	CTGGTCCAGTTCTTGTTGCC
Peaxi162Scf01086	93604	AluI	reference	Locus_4633_Transcript_1/3_Confidence_0.667_Length_1182	111	C	T	241	TGCAGTGATGAAAGCCCAAG	TCTCCGGTGAAACCATCTCC
Peaxi162Scf01073	93885	DdeI	variant	Locus_10371_Transcript_1/1_Confidence_1.000_Length_1351	1064	A	G	281	TTTCAACCTCAGATGCTCCC	CACACTTGCTTACACGTTCG
Peaxi162Scf00320	93919	HinfI	reference	Locus_79_Transcript_1/2_Confidence_0.750_Length_3493	474	G	A	360	CTTCGCCAATTCCAGAAGGG	TAGGAACTCAGCTACGACCG
Peaxi162Scf00320	93919	TaqI	reference	Locus_79_Transcript_1/2_Confidence_0.750_Length_3493	474	G	A	360	CTTCGCCAATTCCAGAAGGG	TAGGAACTCAGCTACGACCG
Peaxi162Scf01130	93939	DdeI	reference	Locus_2569_Transcript_1/1_Confidence_1.000_Length_2042	676	C	T	379	CAAGCAGCTCTAGCCGATTG	CCATCTGCAGCCACTACAAC
Peaxi162Scf01157	93953	HinfI	reference	Locus_2836_Transcript_3/6_Confidence_0.533_Length_2324	631	G	A	222	AGATGAGCCTGAACCACCTC	GCTCTTGTCCATGCCAGAAG
Peaxi162Scf00111	93981	DraI	reference	Locus_6895_Transcript_2/4_Confidence_0.667_Length_3619	3295	A	T	375	TCATCTCCTCTCATGCGGTG	TACCTTCAGAGTCACCTGCG
Peaxi162Scf01130	94034	TaqI	reference	Locus_2569_Transcript_1/1_Confidence_1.000_Length_2042	771	G	A	379	CAAGCAGCTCTAGCCGATTG	CCATCTGCAGCCACTACAAC
Peaxi162Scf00011	94061	DdeI	variant	Locus_717_Transcript_2/3_Confidence_0.667_Length_2629	2337	C	T	314	ATGGATAGAGGTGCTGGTGG	AGCAATCAGAGGCAGATGTG
Peaxi162Scf00776	94118	Sau3AI	reference	Locus_1967_Transcript_2/5_Confidence_0.636_Length_5697	2051	A	G	370	TGTGCCAGGTGTTAGAGACC	TTTGAGAAGCTGCATGGGTG
Peaxi162Scf00328	94154	DdeI	variant	Locus_6552_Transcript_1/2_Confidence_0.750_Length_7261	1588	A	G	260	AGAAGGTCGAACAGGAGGTG	GCAGATGCCAGAACCAGTTG
Peaxi162Scf01121	94234	HindII	reference	Locus_1546_Transcript_5/5_Confidence_0.692_Length_3325	3091	G	A	202	GTCCATAAATCCTGCAGCGG	GAACCTGCCCTTGAACCTTG
Peaxi162Scf01215	94243	HinfI	variant	Locus_15932_Transcript_1/2_Confidence_0.750_Length_913	554	C	T	366	CGAATGAGGTTCTTCCAGCG	ACAAGCGACGACAACTCAAC
Peaxi162Scf01215	94243	Sau3AI	reference	Locus_15932_Transcript_1/2_Confidence_0.750_Length_913	554	C	T	366	CGAATGAGGTTCTTCCAGCG	ACAAGCGACGACAACTCAAC
Peaxi162Scf01492	94361	AluI	reference	Locus_15642_Transcript_1/1_Confidence_1.000_Length_1294	417	G	A	215	TGCTGACAACATTGGAGCTG	TTGGACATGTTTGCTGAAGTTG
Peaxi162Scf01492	94361	PvuII	reference	Locus_15642_Transcript_1/1_Confidence_1.000_Length_1294	417	G	A	215	TGCTGACAACATTGGAGCTG	TTGGACATGTTTGCTGAAGTTG
Peaxi162Scf00274	94380	DdeI	variant	Locus_2953_Transcript_2/3_Confidence_0.714_Length_5685	2976	G	A	364	AAAGGTGCCTTCTCTCCTCC	GTACGCATAGGAGGTGGAGG
Peaxi162Scf00454	94475	Sau3AI	variant	Locus_3259_Transcript_1/4_Confidence_0.700_Length_10646	5032	T	C	382	AGTTCACCGTCTCCTCCAAG	TCAGGTTGTCAGGATGCTCC
Peaxi162Scf01073	94497	HinfI	reference	Locus_10371_Transcript_1/1_Confidence_1.000_Length_1351	818	A	G	323	CCACCAGAAGCTTCTTCGTG	CTTCACGAGTTGCGGAAGAG
Peaxi162Scf01073	94497	Sau3AI	variant	Locus_10371_Transcript_1/1_Confidence_1.000_Length_1351	818	A	G	323	CCACCAGAAGCTTCTTCGTG	CTTCACGAGTTGCGGAAGAG
Peaxi162Scf01235	94624	AluI	reference	Locus_10697_Transcript_6/8_Confidence_0.650_Length_3736	1569	A	G	308	TTCTTTGTGACAGCAGCCAC	GCCAAGAGACTCACATTGCC
Peaxi162Scf01235	94624	TaqI	reference	Locus_10697_Transcript_6/8_Confidence_0.650_Length_3736	1569	A	G	308	TTCTTTGTGACAGCAGCCAC	GCCAAGAGACTCACATTGCC
Peaxi162Scf00618	94692	AluI	variant	Locus_26986_Transcript_1/1_Confidence_1.000_Length_1028	694	A	T	343	AGCAGCAGAAGCCAAGATTC	TTACTGCTGATCCCTGGTGG
Peaxi162Scf01113	94739	Sau3AI	variant	Locus_12589_Transcript_2/4_Confidence_0.667_Length_1874	644	T	C	389	GCTGGTTCTGACAATAGCGG	GTGGTGGACGCCTATATTGC
Peaxi162Scf01124	94753	HaeIII	reference	Locus_7317_Transcript_7/8_Confidence_0.682_Length_3604	3376	C	T	363	AGGCTCATCCTCTTCAGAGC	GACGAGCTTGGATCAGCTTG
Peaxi162Scf00454	94934	BfrI	reference	Locus_3259_Transcript_1/4_Confidence_0.700_Length_10646	5301	T	C	299	GCACCTCCAAGCAGAACATC	TCAAAGTGCAGTCCGTTTCG
Peaxi162Scf00454	94934	DdeI	variant	Locus_3259_Transcript_1/4_Confidence_0.700_Length_10646	5301	T	C	299	GCACCTCCAAGCAGAACATC	TCAAAGTGCAGTCCGTTTCG
Peaxi162Scf01124	95040	SacI	variant	Locus_7317_Transcript_7/8_Confidence_0.682_Length_3604	3089	A	G	363	AGTTGAGATTCTGCAACGGC	GAGGTTATTGAGGCCATGGC
Peaxi162Scf01130	95088	Sau3AI	reference	Locus_2569_Transcript_1/1_Confidence_1.000_Length_2042	1447	A	C	238	CACCCTTTATGCCCACAACC	TTACTGGCCCAAGATCCGAG
Peaxi162Scf00739	95293	HinfI	reference	Locus_10730_Transcript_9/10_Confidence_0.600_Length_4638	2166	T	A	246	TGACGCAACAACCGGATTAC	TGACCAACGCATGAATCGTC
Peaxi162Scf00540	95351	TaqI	reference	Locus_10746_Transcript_1/1_Confidence_1.000_Length_770	278	T	C	387	ATGCAGTGGAAGAAGAAGCG	TCCAGGACGACTCGACTAAG
Peaxi162Scf01009	95388	SmaI	reference	Locus_50393_Transcript_1/1_Confidence_1.000_Length_280	102	C	A	284	TGGAACTCGAAGTGCAATGG	GTTTCTCCTTCGGAAGCCAC
Peaxi162Scf01113	95407	BfrI	reference	Locus_12589_Transcript_2/4_Confidence_0.667_Length_1874	1312	T	C	357	TATAGGCGTCCACCACTGTC	ATGGGATGGCAACGTTAAGC
Peaxi162Scf00111	95428	BfrI	variant	Locus_6895_Transcript_2/4_Confidence_0.667_Length_3619	2326	C	T	368	AGGGCCAGCTGCTAACTATC	GCTTGCCAGCTATGTCACTC
Peaxi162Scf00629	95432	HinfI	variant	Locus_1317_Transcript_3/5_Confidence_0.556_Length_1975	872	A	G	365	CACAGTCATTGATCCAGCCG	ACATCATTGTGCCCACCAAG
Peaxi162Scf01316	95443	RsaI	variant	Locus_27_Transcript_6/12_Confidence_0.625_Length_6590	4117	C	G	340	GGGAAGAACTCATGCCATCG	TGAGCTTTAACCACTGCACTG
Peaxi162Scf00071	95588	HindII	reference	Locus_4016_Transcript_1/5_Confidence_0.444_Length_4941	2842	T	G	267	GAGCAGTTTCAGAACACGGG	CGAGTGACAGCTACTGCAAC
Peaxi162Scf00760	95628	DdeI	reference	Locus_9368_Transcript_1/2_Confidence_0.667_Length_1605	1326	A	G	342	CCGAACTCAGTAGCTTTGGC	TAGGTTCCGGGCTGTAGTTC
Peaxi162Scf00845	96003	HaeIII	reference	Locus_10103_Transcript_3/4_Confidence_0.600_Length_6683	1975	G	A	265	AAAGAAGGAGGTTGCAAGGC	GGTAGCAGCAAGTGACGTAC
Peaxi162Scf00900	96104	HaeIII	reference	Locus_1406_Transcript_1/1_Confidence_1.000_Length_1827	918	C	G	353	TACGGTGATGGGTCGTACAC	TCCTCCAACACCAAGACCTG
Peaxi162Scf00071	96110	HaeIII	reference	Locus_4016_Transcript_1/5_Confidence_0.444_Length_4941	3364	C	T	332	ATGCTTGGAATGGGCTATGC	GGAACCTGCAGCTGCTAATC
Peaxi162Scf00349	96251	HindII	reference	Locus_11031_Transcript_7/9_Confidence_0.448_Length_4207	2813	G	A	380	GCGTTCCAGTGATGGTTCTC	ACTGTGTGGTTGATCCGTTG
Peaxi162Scf00205	96297	BbrPI	variant	Locus_21824_Transcript_2/2_Confidence_0.667_Length_3085	1091	A	G	320	ATGCTAAGCAAGTCACGCTG	CTTTCACTCCTTGGCATCCG
Peaxi162Scf00071	96341	AluI	reference	Locus_4016_Transcript_1/5_Confidence_0.444_Length_4941	3595	T	G	273	AGAGTTTGATCTGGCCCTCC	GGAACCTGCAGCTGCTAATC
Peaxi162Scf00257	96396	AluI	variant	Locus_9285_Transcript_1/1_Confidence_1.000_Length_3905	877	T	G	225	AGCTTTGCCAGTAAATGCCC	GGGCTGAAGTGAAGGTTCTTC
Peaxi162Scf01108	96511	HaeIII	reference	Locus_1066_Transcript_1/2_Confidence_0.750_Length_2807	1158	G	A	218	AATGTGCAGACAAGTGGACC	GCCAAGGTCATTGTCAGTGG
Peaxi162Scf00320	96572	BbrPI	reference	Locus_79_Transcript_1/2_Confidence_0.750_Length_3493	1008	A	G	381	AACTCCTCTGTACGGTGGAC	CCTTAACATCAACCGCCACC
Peaxi162Scf00126	96608	AluI	variant	Locus_16707_Transcript_1/1_Confidence_1.000_Length_3614	1744	A	T	270	GATTGGCAACTGGAGTGACC	TGGAGTCTGCAAGCCTAGAC
Peaxi162Scf00126	96608	PvuII	variant	Locus_16707_Transcript_1/1_Confidence_1.000_Length_3614	1744	A	T	270	GATTGGCAACTGGAGTGACC	TGGAGTCTGCAAGCCTAGAC
Peaxi162Scf01208	96639	DdeI	variant	Locus_1410_Transcript_2/5_Confidence_0.500_Length_3482	2627	C	T	210	TCTGGTGGAGCAAGGAGAAG	AGTACAGCCAGCACTAGGTC
Peaxi162Scf01061	96687	Sau3AI	reference	Locus_3239_Transcript_9/10_Confidence_0.542_Length_3641	1306	G	T	373	CATCATGGTCTCCGAACTGC	ACCACGTCATTTGCACAACC
Peaxi162Scf01216	96735	HinfI	reference	Locus_15537_Transcript_1/2_Confidence_0.750_Length_1422	642	T	A	395	ACTAGGCCTTCTCCCACAAC	TAGCGCCACAAGTTCCATTC
Peaxi162Scf01086	96778	HaeIII	variant	Locus_4633_Transcript_1/3_Confidence_0.667_Length_1182	530	A	G	227	CATGTGCTCCGACAAGTTCC	GTCACCATCCGAACAGCATC
Peaxi162Scf00474	96849	DdeI	reference	Locus_992_Transcript_2/3_Confidence_0.571_Length_3295	1237	G	A	225	CTATCAGTTGCACTGGCCAC	AGGATGGTGGAATGGGTGAG
Peaxi162Scf00595	96862	BbrPI	variant	Locus_3254_Transcript_7/10_Confidence_0.533_Length_6207	2006	A	G	350	GCTGCAGTCTGAGGATGTTG	ACTGAACGCAAAGCTGTGTG
Peaxi162Scf00334	96898	HaeIII	variant	Locus_3745_Transcript_3/4_Confidence_0.667_Length_4627	4060	A	G	306	TTCGATGACTGGCAGCATTC	TGGTGTGATTGATGAGTGAGG
Peaxi162Scf00983	97147	TaqI	variant	Locus_17960_Transcript_2/2_Confidence_0.667_Length_827	382	T	A	367	CGCACTGTAACTTAGCTGTCC	TACCTTGAACCAGAGAGCCG
Peaxi162Scf00528	97149	RsaI	variant	Locus_2036_Transcript_3/4_Confidence_0.667_Length_4669	4559	T	C	372	GCATATGCAGCAGCCCTATC	AAGCCCGGCACATAGTTAAC
Peaxi162Scf01108	97243	DdeI	reference	Locus_1066_Transcript_1/2_Confidence_0.750_Length_2807	1412	A	T	387	TAGCGCCAATGTTTACCTGC	AAAGGCAGTCATTGATGCGG
Peaxi162Scf00743	97266	AluI	reference	Locus_29912_Transcript_1/2_Confidence_0.800_Length_1027	536	T	A	325	ATTACCGGCACCCAAGACTC	TTGCAACACTGTTCGCTCTC
Peaxi162Scf00065	97291	Sau3AI	reference	Locus_9783_Transcript_5/7_Confidence_0.667_Length_2880	2728	G	A	331	CCCAAATCAAGCTATGACATGC	ACCTGGACAATGTTGACAGTC
Peaxi162Scf01392	97351	Sau3AI	variant	Locus_13114_Transcript_1/2_Confidence_0.750_Length_1079	1015	T	C	318	CTTTACCTCTGCGGCATCAC	TATCTCCGTCGCCAGAACAG
Peaxi162Scf00743	97429	HinfI	reference	Locus_29912_Transcript_1/2_Confidence_0.800_Length_1027	467	C	G	325	ATTACCGGCACCCAAGACTC	TTGCAACACTGTTCGCTCTC
Peaxi162Scf00845	97442	Sau3AI	variant	Locus_10103_Transcript_3/4_Confidence_0.600_Length_6683	2138	A	G	324	TATGCTCTGAGGAGGCTGTG	AAATGAGGCAAGGACTTCGC
Peaxi162Scf00595	97454	SacI	reference	Locus_3254_Transcript_7/10_Confidence_0.533_Length_6207	2250	G	A	264	ACTGAGTGCACCAGGTCTAC	AAAGCTCTGCCTCGTGAATG
Peaxi162Scf00595	97454	TaqI	reference	Locus_3254_Transcript_7/10_Confidence_0.533_Length_6207	2250	G	A	264	ACTGAGTGCACCAGGTCTAC	AAAGCTCTGCCTCGTGAATG
Peaxi162Scf00715	97478	TaqI	variant	Locus_9233_Transcript_8/9_Confidence_0.742_Length_3524	113	G	A	227	GCCCTCTAGTTCTCGTCCTC	GCGTTGTATGTGCATGTGAC
Peaxi162Scf00945	97499	DraI	variant	Locus_34091_Transcript_1/1_Confidence_1.000_Length_367	152	G	A	379	TGGTGATCATTGGCGTAACG	TCCCAAGCCTAGCCAAATTC
Peaxi162Scf00796	97507	Sau3AI	reference	Locus_15991_Transcript_1/3_Confidence_0.714_Length_1361	1215	T	C	267	TGCATGGGTCAACTACAGAC	AGCAGTTGAGGCATTACTCC
Peaxi162Scf00928	97511	AluI	variant	Locus_5683_Transcript_2/3_Confidence_0.800_Length_956	529	G	T	315	CCAGCAGGGTCACATTTGAAG	TGCCTCTGCTGAAATTCTGC
Peaxi162Scf00928	97511	Sau3AI	reference	Locus_5683_Transcript_2/3_Confidence_0.800_Length_956	529	G	T	315	CCAGCAGGGTCACATTTGAAG	TGCCTCTGCTGAAATTCTGC
Peaxi162Scf01253	97571	BamHI	reference	Locus_17129_Transcript_1/1_Confidence_1.000_Length_3928	1735	T	G	362	TGCACCATTCCTTGCATTCC	GCTTCAAGTGTTCAGGGACG
Peaxi162Scf01253	97571	Sau3AI	reference	Locus_17129_Transcript_1/1_Confidence_1.000_Length_3928	1735	T	G	362	TGCACCATTCCTTGCATTCC	GCTTCAAGTGTTCAGGGACG
Peaxi162Scf01205	97586	HinfI	reference	Locus_5841_Transcript_2/3_Confidence_0.571_Length_1643	1108	G	A	332	ACCAACTGCAGATGTCACTG	AGCCTACCAAGAACGGGTAC
Peaxi162Scf00724	97646	Sau3AI	reference	Locus_22705_Transcript_1/2_Confidence_0.750_Length_449	200	C	T	304	AAGAGAGAGAGAGCGCACTG	CCTGCACCACACAACACTAG
Peaxi162Scf00374	97668	ClaI	reference	Locus_10131_Transcript_3/6_Confidence_0.538_Length_2559	1166	C	T	257	CATGAAAGTCGTTGGGCAGG	TCCATGTGCAGTTGCTCAAC
Peaxi162Scf00374	97668	Sau3AI	reference	Locus_10131_Transcript_3/6_Confidence_0.538_Length_2559	1166	C	T	257	CATGAAAGTCGTTGGGCAGG	TCCATGTGCAGTTGCTCAAC
Peaxi162Scf00374	97668	TaqI	reference	Locus_10131_Transcript_3/6_Confidence_0.538_Length_2559	1166	C	T	257	CATGAAAGTCGTTGGGCAGG	TCCATGTGCAGTTGCTCAAC
Peaxi162Scf00040	97672	EcoRI	variant	Locus_39109_Transcript_1/1_Confidence_1.000_Length_1383	1020	G	A	308	CACAGAAGGCCTTGGATTCG	CGTCCATCTTCTCTGCATGC
Peaxi162Scf00040	97672	HinfI	reference	Locus_39109_Transcript_1/1_Confidence_1.000_Length_1383	1020	G	A	308	CACAGAAGGCCTTGGATTCG	CGTCCATCTTCTCTGCATGC
Peaxi162Scf00173	97675	TaqI	reference	Locus_22139_Transcript_1/1_Confidence_1.000_Length_2092	309	C	T	387	TCCTGCCTACCAAGAAGCTC	CGGAGCATTGAAGACACTCG
Peaxi162Scf01132	97684	AluI	reference	Locus_1522_Transcript_1/1_Confidence_1.000_Length_3356	441	C	T	396	CAATGTGTTAGTGGCCCTCG	AGATCACCTCGGCAAAGTTG
Peaxi162Scf01385	97718	RsaI	reference	Locus_4892_Transcript_3/6_Confidence_0.583_Length_6092	1933	T	A	249	ACATCCCGCACTATCTACCC	CTTCAGTGCAGGTACAAGCG
Peaxi162Scf01132	97725	HindII	variant	Locus_1522_Transcript_1/1_Confidence_1.000_Length_3356	482	T	C	396	CAATGTGTTAGTGGCCCTCG	AGATCACCTCGGCAAAGTTG
Peaxi162Scf01132	97725	HpaI	variant	Locus_1522_Transcript_1/1_Confidence_1.000_Length_3356	482	T	C	396	CAATGTGTTAGTGGCCCTCG	AGATCACCTCGGCAAAGTTG
Peaxi162Scf01363	97727	Sau3AI	reference	Locus_24499_Transcript_1/1_Confidence_1.000_Length_2192	1718	A	G	236	AAGGACAAGCACACCATTGC	ATACATCCTCCCAGTTGCCC
Peaxi162Scf00173	97743	TaqI	reference	Locus_22139_Transcript_1/1_Confidence_1.000_Length_2092	241	G	A	223	CGAGTGTCTTCAATGCTCCG	GACTGAACTTTGGAGCCCAC
Peaxi162Scf00020	97781	TaqI	reference	Locus_9356_Transcript_9/10_Confidence_0.333_Length_2402	1860	C	T	316	AGCAATTTGATCGGCATCCTG	AACTGCTGGAGGAGAGACAC
Peaxi162Scf01732	97825	DraI	reference	Locus_3238_Transcript_7/8_Confidence_0.188_Length_2001	1939	T	G	399	AGCACAGCAAATTGACCAGG	TCGAATATCAGTGCCACATGC
Peaxi162Scf00376	97857	TaqI	reference	Locus_4620_Transcript_1/1_Confidence_1.000_Length_2524	1545	G	C	305	AACTGAACGATTTGAGGCGG	ACTGCTTGTAACAGTCAGCG
Peaxi162Scf01281	97904	DdeI	variant	Locus_37295_Transcript_1/1_Confidence_1.000_Length_1100	261	T	C	273	GGTTCTTGGTGGCTGTGAAG	GTACTGCGCGTGGAAACTAG
Peaxi162Scf01205	98012	DdeI	variant	Locus_5841_Transcript_2/3_Confidence_0.571_Length_1643	682	T	C	322	TGTACCCGTTCTTGGTAGGC	CCCAAAGAGCAGAACCGAAG
Peaxi162Scf00840	98110	HaeIII	reference	Locus_37468_Transcript_1/1_Confidence_1.000_Length_397	175	G	A	310	CGTTGGACTTTAGCCCATCG	GGAACTGCAAAGTGAGGGTC
Peaxi162Scf00015	98132	HaeIII	reference	Locus_8117_Transcript_4/5_Confidence_0.636_Length_2877	1798	C	T	211	GCAGAGGCATGGGAATACAC	ACCGTGGAACCTGCATAGAG
Peaxi162Scf00680	98159	TaqI	reference	Locus_7902_Transcript_1/3_Confidence_0.667_Length_3245	1375	A	G	313	TGAGGCTCCACAGAAGGATC	ATGGCGTAACAAAGCGACTC
Peaxi162Scf01108	98188	HinfI	variant	Locus_1066_Transcript_1/2_Confidence_0.750_Length_2807	2357	G	A	356	CAGGGCAACGGCTAAATCTG	TTGTTGCTGAGGTGCATGAC
Peaxi162Scf00684	98353	HaeIII	variant	Locus_14850_Transcript_8/9_Confidence_0.571_Length_1760	600	G	C	382	ACTACAGGTCTTAGCGAACCC	GGCACATTGACCACTGGATG
Peaxi162Scf00374	98358	RsaI	variant	Locus_10131_Transcript_3/6_Confidence_0.538_Length_2559	842	T	C	228	TGCGTGTGTTTGTCTGTCTG	CAGTCGGCAGCCTTATCATG
Peaxi162Scf00528	98380	AluI	variant	Locus_2036_Transcript_3/4_Confidence_0.667_Length_4669	3687	G	T	215	CTCCCTGACCATATCCCAGC	CCTTCCGGTCAATGCGATAG
Peaxi162Scf00680	98506	AluI	variant	Locus_7902_Transcript_1/3_Confidence_0.667_Length_3245	1028	C	T	387	AACCTGTCTCCTCACATGGG	TGGCCTGCAGAAGTTCAATG
Peaxi162Scf00739	98534	DdeI	variant	Locus_10730_Transcript_9/10_Confidence_0.600_Length_4638	863	T	C	275	CCAGAAACCGCAGAGAACAC	CAGACAAGTCGCCGATGAAG
Peaxi162Scf00342	98539	PvuII	variant	Locus_5597_Transcript_1/1_Confidence_1.000_Length_1655	363	T	A	264	GCCATTTGAGGTTCTGAGCC	GACACCTTCATCGTGATGGC
Peaxi162Scf00120	98544	DdeI	reference	Locus_21856_Transcript_1/1_Confidence_1.000_Length_3651	3035	T	A	202	GGCAAATCCATAAGGGCGAG	CCTCTCTTGTGGAGCTCTGG
Peaxi162Scf00970	98608	DdeI	variant	Locus_5976_Transcript_1/1_Confidence_1.000_Length_732	256	T	C	306	ACTAGACGTGAGAGCAGACG	TATACCTGCTGCAGTACGGG
Peaxi162Scf00595	98640	TaqI	variant	Locus_3254_Transcript_7/10_Confidence_0.533_Length_6207	2499	A	G	309	TTTGACTCACAACAGTGCCG	GGACTCCTCCAGTTAGTCCC
Peaxi162Scf00859	98683	Sau3AI	variant	Locus_31238_Transcript_1/1_Confidence_1.000_Length_998	680	C	G	370	GGATTGCCATAGCTGTTGGG	CCCTGCCCTAACTTGGTTTC
Peaxi162Scf01092	98794	HinfI	variant	Locus_14904_Transcript_5/6_Confidence_0.643_Length_1692	513	A	C	231	GTTGGTGAGTGCTTCTTTCCC	TCTAACAGGTCCATGCCCAG
Peaxi162Scf01446	98831	RsaI	reference	Locus_6885_Transcript_4/5_Confidence_0.611_Length_3905	1872	C	T	379	TAAGTCGACCATCGCATTGG	AAGGGTAGGCTGCGTAGATC
Peaxi162Scf00160	98867	TaqI	variant	Locus_37005_Transcript_1/1_Confidence_1.000_Length_535	162	C	G	338	ACTTTGCCGTCCACAAGATG	TCGACGGAAATGGTTCTTTAGC
Peaxi162Scf00860	98950	SacI	reference	Locus_14876_Transcript_1/2_Confidence_0.800_Length_1807	1427	A	C	276	TTGGGTGTTTGCAGGATTCC	TGGATGAGGCGACATTCAAG
Peaxi162Scf00860	98950	TaqI	reference	Locus_14876_Transcript_1/2_Confidence_0.800_Length_1807	1427	A	C	276	TTGGGTGTTTGCAGGATTCC	TGGATGAGGCGACATTCAAG
Peaxi162Scf00809	98973	RsaI	variant	Locus_19589_Transcript_1/1_Confidence_1.000_Length_1577	1186	C	T	255	CTCTTGCATGCCATCTCGAG	GCATGATGTCTTGATGGGCC
Peaxi162Scf00888	99002	AluI	variant	Locus_2642_Transcript_3/4_Confidence_0.727_Length_6649	1541	T	A	216	AACATCAGCCATCGTCTTGC	ATCTAGATGGGCTGCTCCAG
Peaxi162Scf00888	99002	DdeI	variant	Locus_2642_Transcript_3/4_Confidence_0.727_Length_6649	1541	T	A	216	AACATCAGCCATCGTCTTGC	ATCTAGATGGGCTGCTCCAG
Peaxi162Scf00815	99035	DdeI	reference	Locus_7294_Transcript_1/1_Confidence_1.000_Length_2376	985	A	G	391	CCAATCAAGAGGCTGTGGTG	CGGCTTGTTTCTTCTCCAGC
Peaxi162Scf00094	99038	TaqI	variant	Locus_5601_Transcript_2/2_Confidence_0.750_Length_2623	787	G	C	385	GAGACCACCACCTTTGCATC	GACTTGATCCCGTTGCCTTG
Peaxi162Scf00376	99045	Sau3AI	reference	Locus_4620_Transcript_1/1_Confidence_1.000_Length_2524	2293	C	T	393	GCAGCAGTGGACATAGAGTG	GTAAGCTATCACTGCAACATGC
Peaxi162Scf01347	99046	AluI	variant	Locus_14910_Transcript_2/3_Confidence_0.714_Length_2056	1227	T	C	331	ACCTGTTATAGCTGCCGAGG	TTGGAAACCACAGCCAGTTC
Peaxi162Scf01347	99046	HindII	reference	Locus_14910_Transcript_2/3_Confidence_0.714_Length_2056	1227	T	C	331	ACCTGTTATAGCTGCCGAGG	TTGGAAACCACAGCCAGTTC
Peaxi162Scf01347	99046	PvuII	variant	Locus_14910_Transcript_2/3_Confidence_0.714_Length_2056	1227	T	C	331	ACCTGTTATAGCTGCCGAGG	TTGGAAACCACAGCCAGTTC
Peaxi162Scf00068	99132	TaqI	variant	Locus_4214_Transcript_5/8_Confidence_0.526_Length_3958	1716	A	G	394	TTATGCCTTGTCCATTGGCG	GCATCAGCGAATAGATGGCC
Peaxi162Scf00888	99212	AluI	variant	Locus_2642_Transcript_3/4_Confidence_0.727_Length_6649	1751	T	C	203	TGGAGCAGCCCATCTAGATG	GCAGAGCTTCTTGGAGATGC
Peaxi162Scf00888	99212	HindII	reference	Locus_2642_Transcript_3/4_Confidence_0.727_Length_6649	1751	T	C	203	TGGAGCAGCCCATCTAGATG	GCAGAGCTTCTTGGAGATGC
Peaxi162Scf00184	99246	AluI	reference	Locus_28519_Transcript_3/3_Confidence_0.600_Length_931	750	C	G	247	TGCCTTTAAGCTGTTCAAGGTC	TCAAGGGAGAGCTTTGGAGG
Peaxi162Scf01385	99341	TaqI	reference	Locus_4892_Transcript_3/6_Confidence_0.583_Length_6092	802	C	A	236	GGCGGTAATCGTTGTTGAAAC	TCGGTGTGCAAAGGATGTAC
Peaxi162Scf01007	99395	AluI	variant	Locus_1384_Transcript_1/7_Confidence_0.529_Length_2325	1937	C	T	225	CGAGAGTGAGAGACTGGACC	CAGCTGTTTGGAGAACCGAC
Peaxi162Scf01007	99395	DdeI	variant	Locus_1384_Transcript_1/7_Confidence_0.529_Length_2325	1937	C	T	225	CGAGAGTGAGAGACTGGACC	CAGCTGTTTGGAGAACCGAC
Peaxi162Scf00680	99414	AluI	reference	Locus_7902_Transcript_1/3_Confidence_0.667_Length_3245	120	A	T	370	TGGTCATTTCCACTGCTGAG	TAAGTCCGTGAATGCTCTGC
Peaxi162Scf00680	99416	AluI	reference	Locus_7902_Transcript_1/3_Confidence_0.667_Length_3245	118	C	T	370	TGGTCATTTCCACTGCTGAG	TAAGTCCGTGAATGCTCTGC
Peaxi162Scf01336	99537	AluI	reference	Locus_5077_Transcript_1/2_Confidence_0.667_Length_2522	2087	G	A	398	TTCAGCAGCAGAAGCAACAG	GCAGTGCCCAAGTATCTCTG
Peaxi162Scf01184	99619	RsaI	variant	Locus_15519_Transcript_2/4_Confidence_0.286_Length_2932	1690	A	G	263	GCACTTCTGCTCTACCAAGC	GGAGTCCACAAGTTTGGCTG
Peaxi162Scf00474	99744	HinfI	reference	Locus_992_Transcript_2/3_Confidence_0.571_Length_3295	161	A	C	372	AGAACCCAGTAGCTTCGGTC	CAGACGAGGGTTTAGTTGCG
Peaxi162Scf01144	99784	DdeI	variant	Locus_30281_Transcript_2/2_Confidence_0.667_Length_2598	1936	G	T	363	CCCATGTTTGGTTGGGTACAG	CAGCAAACCACCTTCCAGTC
Peaxi162Scf00888	99810	HaeIII	reference	Locus_2642_Transcript_3/4_Confidence_0.727_Length_6649	2144	G	A	344	TGAGGGCAATCTCTGAGCTC	TGGTGCATTTGGCTATCCAG
Peaxi162Scf00454	100096	TaqI	variant	Locus_3259_Transcript_1/4_Confidence_0.700_Length_10646	7371	T	C	329	CAAAGAAGGCAGTTGGTCCC	GGCAGAGCAGTGACTCATTG
Peaxi162Scf00889	100141	HaeIII	variant	Locus_26082_Transcript_2/3_Confidence_0.714_Length_697	58	A	G	208	GGTTCCACGTCTTCATTCCC	GGACTTCCCTCAAAGCTTGAC
Peaxi162Scf01257	100264	HaeIII	reference	Locus_6495_Transcript_3/4_Confidence_0.429_Length_1369	811	C	T	246	TGCTTCCTCCAACTCCTCAG	TCTTGCGAAGTTTGCACCAC
Peaxi162Scf01336	100275	TaqI	reference	Locus_5077_Transcript_1/2_Confidence_0.667_Length_2522	1826	C	T	313	ACATGTTGTGGCTTCCCAAC	ACAACCTTCTTGGATGCACC
Peaxi162Scf00528	100337	HindII	variant	Locus_2036_Transcript_3/4_Confidence_0.667_Length_4669	2448	A	G	384	TTACCAACAAGCCCTGCAAC	TTGTGCAGAACCGTGTTGAG
Peaxi162Scf01009	100452	Sau3AI	reference	Locus_46210_Transcript_1/1_Confidence_1.000_Length_507	257	T	A	244	TCCTTGAGTTTGCGATGTCG	AGCAACCTAGAAGGGAAGGC
Peaxi162Scf00244	100473	RsaI	reference	Locus_21183_Transcript_1/4_Confidence_0.700_Length_1862	1165	G	A	369	AAAGCATTGCTCACCCACAG	ACTCCTTGGTCCGTGAGAAG
Peaxi162Scf00012	100524	Sau3AI	variant	Locus_11089_Transcript_4/5_Confidence_0.636_Length_4307	2332	A	G	242	GTGCTAGTTGTGCGAAGGAG	ACCAGAAGAGCTAGGTGCAG
Peaxi162Scf00888	100593	RsaI	reference	Locus_2642_Transcript_3/4_Confidence_0.727_Length_6649	2817	G	A	229	GCAAAGCCATACTCCCTTCG	GTCGATGTTGAGCCATCCAC
Peaxi162Scf00576	100619	EcoRI	reference	Locus_8243_Transcript_1/2_Confidence_0.750_Length_1451	336	A	G	296	TGATGATTCAGGTGGGTCCC	GGTACCTGCTATCTCCCACC
Peaxi162Scf00501	100641	AluI	reference	Locus_4286_Transcript_1/3_Confidence_0.714_Length_1851	329	C	T	216	GGTCTTCATTTCCACGGCTC	GTGTACATGGCCAAGCTAGC
Peaxi162Scf00012	100650	Sau3AI	reference	Locus_11089_Transcript_4/5_Confidence_0.636_Length_4307	2458	G	A	242	TGCTCCTGTTGTTGACTTGC	GTGCTGGGAATGGTCAAAGG
Peaxi162Scf00012	100650	TaqI	reference	Locus_11089_Transcript_4/5_Confidence_0.636_Length_4307	2458	G	A	242	TGCTCCTGTTGTTGACTTGC	GTGCTGGGAATGGTCAAAGG
Peaxi162Scf00888	100765	TaqI	reference	Locus_2642_Transcript_3/4_Confidence_0.727_Length_6649	2989	G	A	395	GTGGTGGATGGCTCAACATC	TTTGGCAAGGAACTGGATGC
Peaxi162Scf01139	100776	ApaI	variant	Locus_29853_Transcript_2/3_Confidence_0.500_Length_2781	2713	T	C	381	ATACTCGGAGTGGTGGCTTG	GTTCAAACTGCCAAGTTGCTG
Peaxi162Scf01139	100776	HaeIII	variant	Locus_29853_Transcript_2/3_Confidence_0.500_Length_2781	2713	T	C	381	ATACTCGGAGTGGTGGCTTG	GTTCAAACTGCCAAGTTGCTG
Peaxi162Scf00913	100803	TaqI	reference	Locus_10528_Transcript_2/3_Confidence_0.800_Length_2164	1720	C	T	264	GGGAAGCTTGTGATGGTTGG	TTGGCACGACTTCAACATCG
Peaxi162Scf00554	100829	SmaI	variant	Locus_27966_Transcript_1/2_Confidence_0.750_Length_1770	1086	A	C	282	TCCCATCAGCTGCAACATTC	ATCTTCCTGGTGTACCCGAC
Peaxi162Scf00913	100877	Sau3AI	reference	Locus_10528_Transcript_2/3_Confidence_0.800_Length_2164	1794	A	G	311	TGTTGAAGTCGTGCCAATGG	CTTCGCCTCTGCTTCCTTTG
Peaxi162Scf01092	100906	HinfI	variant	Locus_8727_Transcript_1/2_Confidence_0.750_Length_3084	2651	A	G	375	CGTAGCGATTCAAGGAAGGC	TGTTCCCTCAGCTCACAGAG
Peaxi162Scf00488	101008	DdeI	variant	Locus_16780_Transcript_1/1_Confidence_1.000_Length_1356	102	C	T	359	CCGATCTGGCAGTCAGTTTG	TCGCTCTTCTTCTCTCCACC
Peaxi162Scf00694	101010	TaqI	variant	Locus_21677_Transcript_1/2_Confidence_0.750_Length_2888	555	G	A	312	TCTCCTAAACCCTCAAAGCCC	CAATCCATTGCTCCGAGTGG
Peaxi162Scf01092	101093	AluI	variant	Locus_8727_Transcript_1/2_Confidence_0.750_Length_3084	2464	C	A	375	CGTAGCGATTCAAGGAAGGC	TGTTCCCTCAGCTCACAGAG
Peaxi162Scf00209	101109	HindII	variant	Locus_27108_Transcript_3/5_Confidence_0.667_Length_1531	121	A	C	376	AATACTCGGCGGAACCCTAG	AAATTCTCAGCTTCCTCCGC
Peaxi162Scf01347	101194	HaeIII	reference	Locus_14910_Transcript_2/3_Confidence_0.714_Length_2056	836	G	A	337	AACCCACCACATGAAACAGC	CACCCAAACAGGCTCTATGC
Peaxi162Scf00015	101249	DdeI	reference	Locus_43569_Transcript_1/1_Confidence_1.000_Length_297	197	T	A	379	TTGTTGTTCCTGACGCTGAG	ACACACACACACACACACAC
Peaxi162Scf00831	101249	HinfI	reference	Locus_6261_Transcript_1/2_Confidence_0.667_Length_1180	187	C	T	395	ACAAGTGATCCGAGTGAAACAC	CTGTAGAGGAAACAGGTGCTG
Peaxi162Scf00831	101280	AluI	variant	Locus_6261_Transcript_1/2_Confidence_0.667_Length_1180	218	A	G	307	AGGAGGGAAGGCAGAATCAC	ATGTCCTTTGTGCTGCTTGG
Peaxi162Scf00120	101328	AluI	reference	Locus_21856_Transcript_1/1_Confidence_1.000_Length_3651	940	C	T	292	AAGCTCGAAGGCAATTCACC	GGCTTAAGTTCGTTGCAAGTG
Peaxi162Scf00019	101434	DdeI	reference	Locus_24157_Transcript_1/1_Confidence_1.000_Length_1637	1591	G	A	393	TACAGGCCTCAACAACAACG	ACATGGCACGATGTGGTTTG
Peaxi162Scf00184	101632	HpaI	variant	Locus_28519_Transcript_3/3_Confidence_0.600_Length_931	639	C	T	236	TGGTGGATGAGGACGAGTAG	AAGGGAGTTTGACGATGAGC
Peaxi162Scf00244	101663	HaeIII	reference	Locus_21183_Transcript_1/4_Confidence_0.700_Length_1862	877	G	A	397	CACAAGCCACCCTTCCTTTC	AAGCAAAGTGACTTCGGTGG
Peaxi162Scf01184	101735	AluI	variant	Locus_38686_Transcript_1/1_Confidence_1.000_Length_974	40	A	G	252	TGGCATGCCATTCCAGATTG	GAGAGAAACCTCCATTGGCAG
Peaxi162Scf01413	101785	HindII	reference	Locus_2659_Transcript_1/2_Confidence_0.800_Length_3234	2289	T	C	349	GGTTCCCGGGTCAATTGAAC	AGGGATGTCACAGACACTGG
Peaxi162Scf01413	101785	HpaI	reference	Locus_2659_Transcript_1/2_Confidence_0.800_Length_3234	2289	T	C	349	GGTTCCCGGGTCAATTGAAC	AGGGATGTCACAGACACTGG
Peaxi162Scf00396	101813	HinfI	variant	Locus_6922_Transcript_1/2_Confidence_0.750_Length_2989	731	G	T	330	CCTTTGCCCTAGTTCACTATGC	GACAGGAAACTAACCCTCAAGAC
Peaxi162Scf01184	101851	AluI	variant	Locus_38686_Transcript_1/1_Confidence_1.000_Length_974	156	C	T	252	TGGCATGCCATTCCAGATTG	GAGAGAAACCTCCATTGGCAG
Peaxi162Scf00694	101864	TaqI	variant	Locus_21677_Transcript_1/2_Confidence_0.750_Length_2888	1409	C	G	312	AGAAGGACTGGGTCAGAAGC	AGCGACCCACATTTACATGC
Peaxi162Scf01294	102008	HaeIII	reference	Locus_16243_Transcript_4/7_Confidence_0.471_Length_2285	1076	C	T	348	CGCTAGAAGCAATTTGGCAC	CGCATGCTGGTGGTAGTAAG
Peaxi162Scf01492	102018	HindII	variant	Locus_10139_Transcript_1/2_Confidence_0.857_Length_2801	1147	A	G	380	CCACACAGCAGCCTAAAGAG	ACCACAGATCCTCAGTACGC
Peaxi162Scf00976	102087	TaqI	reference	Locus_19864_Transcript_1/1_Confidence_1.000_Length_1011	425	G	A	341	GCAGCCTTTCTATCACTGCC	AAATCCTCTCTTCCCTGCCC
Peaxi162Scf01018	102103	HaeIII	variant	Locus_18184_Transcript_1/1_Confidence_1.000_Length_2585	1314	T	C	374	ACACAAGCAACAGACCTTGG	TCGGACAATGCATTGAAATTAGG
Peaxi162Scf01184	102164	HinfI	variant	Locus_38686_Transcript_1/1_Confidence_1.000_Length_974	355	A	C	292	AGGTTTCTCTCCTTCCTCAGC	GCAAGTACCGATCCATGGAG
Peaxi162Scf00205	102205	HinfI	reference	Locus_21824_Transcript_2/2_Confidence_0.667_Length_3085	2312	G	A	340	AGGAGGTTCAGGAAAGAGCC	TACGGAACAGGGTGGATCAG
Peaxi162Scf00005	102226	AluI	variant	Locus_47877_Transcript_1/1_Confidence_1.000_Length_480	419	T	G	399	TTTCCCTGTAGGCACTCCAG	GATGCCTCCAGCTGCATAAG
Peaxi162Scf01051	102232	TaqI	variant	Locus_45803_Transcript_1/1_Confidence_1.000_Length_939	240	T	G	396	GCTGGAAGTTCAATACCGCC	GAGAAGGCGATGCAAGCTAC
[truncated: 15,636 more rows]
