# Supplementary material for: Transcriptome-enabled marker discovery and mapping of plastochron-related genes in Petunia spp
Source: BMC Genomics. 2015 Sep 24;16(1):726. doi: 10.1186/s12864-015-1931-4 (PMC4581106; doi:10.1186/s12864-015-1931-4)
Supplement: Additional file 6: — Supplemental Dataset 5. SSR primers derived from P. axillaris transcriptome. (XLSX 414 kb) [file 12864_2015_1931_MOESM6_ESM.xlsx]

## Sheet: Sheet1
Transcript name	SSR type	SSR	size(bp)	start position	end position	Forward primer name	Forward primer (5'-3')	Tm(°C)	size (bp)	Reverse primer name	Reverse primer name (5'-3')	Tm(°C)	size (bp)	product size (bp)	start position	end position
Locus_10018_Transcript_1/1_Confidence_1.000_Length_2344	c	(CT)6tttcatacccaaaattaccattttg(CTT)6	55	98	152	SSR_10018_F	TCTTTTGTCTGAAAGCTGCTCT	58.187	22	SSR_10018_R	ACTTGCTCGTCGTTTGCTTG	59.695	20	240	67	306		primers designed on the same transcript were named as "SSR+transcript abbrev", "SSR+transcript abbrev_2","SSR+transcript abbrev_3"…
Locus_1022_Transcript_5/7_Confidence_0.700_Length_2237	c	(CA)7gggtctcatgggaaaattat(CA)7	48	305	352	SSR_1022_F	CAAAGAGTCCACACACCCACT	60.134	21	SSR_1022_R	GCAGCCATGTTTTCTTCACCA	59.659	21	280	123	402
Locus_10317_Transcript_2/3_Confidence_0.714_Length_2677	c	(T)10cctttatggccaacttccacgtacctcgactaattacacgagtacctgctactcccaccagcgaaggtaccgataactc(T)10	99	2126	2224	SSR_10317_F	CCGACCCAGATTATCTCAGTGT	59.304	22	SSR_10317_R	ACGCGTAGTCGGTTGATTGA	59.758	20	254	2063	2316
Locus_10385_Transcript_1/1_Confidence_1.000_Length_2498	c	(A)10gatattaggcagagaatctagtttctagaattggggattagtcggttataaaaaaaag(A)10	78	620	697	SSR_10385_F	TTTCGAACCGTGCACCATCT	60.25	20	SSR_10385_R	CAACGCCATTCCAATGCTCC	60.179	20	180	568	747
Locus_10544_Transcript_6/7_Confidence_0.214_Length_3281	c	(CAT)7ca(GAT)5	38	315	352	SSR_10544_F	AAGCTGTGAGACGCTGATCC	60.108	20	SSR_10544_R	AACGTTGCGCCTTGGTATTC	59.48	20	203	254	456
Locus_10781_Transcript_6/7_Confidence_0.684_Length_1785	c	(T)10(CTG)6	28	1136	1163	SSR_10781_F	GGCATGACCAGACTTCAGCA	60.322	20	SSR_10781_R	GCTTGCTTCTTGGGCTTCTG	59.757	20	258	1062	1319
Locus_10806_Transcript_9/10_Confidence_0.368_Length_8443	c	(CT)8ttttctaaattgctacgtacttagagaggaggctcttaaatcattgtgtgtgtgcgtgtatgtatgtg(TA)7	98	539	636	SSR_10806_F	GACGTGCACTGTGTAAATCCG	59.874	21	SSR_10806_R	ACGTGTCTTATTGATGGGCA	57.22	20	243	453	695
Locus_10855_Transcript_4/9_Confidence_0.542_Length_5331	c	(A)12tgtggagacagacagtgaaaaatctagaagagatgaagttgaacaggaggactatcaggaaagaattactttccagcttgctgagcag(GAA)5	115	1501	1615	SSR_10855_F	GCAGGCAGCGGAGATATGAT	60.037	20	SSR_10855_R	GCGCCTTCTACTCTCCTCCT	60.754	20	266	1382	1647
Locus_10879_Transcript_1/2_Confidence_0.750_Length_2181	c	(TA)8ttttctttttt(A)10	37	1640	1676	SSR_10879_F	GATGGCCACCCTGGAAATCA	60.033	20	SSR_10879_R	GGTGGGGGTTTCGAAGTAGG	60.036	20	267	1479	1745
Locus_10947_Transcript_1/1_Confidence_1.000_Length_581	c	(A)11caggacaaaaaatgg(A)10	36	181	216	SSR_10947_F	ACCTATGATCATCACTCTCCAGC	59.422	23	SSR_10947_R	AGTCCTGGAGTTGGCCACTA	60.179	20	185	76	260
Locus_1095_Transcript_3/3_Confidence_0.667_Length_1212	c	(A)14taaaagaaaat(AAG)5	40	831	870	SSR_1095_F	CCCCCTCCCATCACTTCCTA	60.03	20	SSR_1095_R	CGGAGGTCAAAGTTCGGTCA	59.967	20	264	756	1019
Locus_11063_Transcript_1/5_Confidence_0.714_Length_2032	c	(A)10gaagaagagatacttctcttctaattcttgatctatttagtagtaattaatttggctgattcatctg(ATT)5	92	1664	1755	SSR_11063_F	GCCCCAAATGAGAGAGGCTT	60.034	20	SSR_11063_R	TGGTAGAGTTCTCACAACACCA	58.965	22	262	1582	1843
Locus_11086_Transcript_2/2_Confidence_0.500_Length_1480	c	(A)11gagca(AG)7	30	607	636	SSR_11086_F	ATGGTCATGTCACTGCGGTT	59.963	20	SSR_11086_R	TAAGCATGTGAGGCCTCTCA	58.428	20	253	472	724
Locus_11107_Transcript_1/1_Confidence_1.000_Length_2704	c	(A)17tgaaacaaagaaaagtaaaacccaaagtgtgtaaattaaatgcctttgcattttccaaatga(T)10	89	273	361	SSR_11107_F	TTCCCTCCCCATCCCTCAAT	59.952	20	SSR_11107_R	TGGTGAGGTAAGACGGTGAC	59.036	20	242	143	384
Locus_11148_Transcript_3/3_Confidence_0.600_Length_2015	c	(TC)6tgtctaatgcacaaactcaa(AC)6	44	78	121	SSR_11148_F	ACTTTTCACACTCATGTCCCTGT	60.118	23	SSR_11148_R	AGCAAAGAATCCACCACTAGTGT	59.927	23	112	38	149
Locus_1115_Transcript_1/2_Confidence_0.750_Length_5828	c	(AC)6aaaatccatgtgtatgaattaaatgcacaaaatgta(GT)7	62	85	146	SSR_1115_F	CCCACCCCCTCTCTCTACAA	59.957	20	SSR_1115_R	AGCAACACCTTCAAGTAAAGCT	58.444	22	277	43	319
Locus_1119_Transcript_1/1_Confidence_1.000_Length_2956	c	(A)10ggaaaaacatgctctttcactgacagagttttttatttctctttcttgtttgagaactttgctatttttgcaaaggaa(ATGGCT)5	118	129	246	SSR_1119_F	TTCCTTTCCTCGAGCCCCTA	59.958	20	SSR_1119_R	TAGGACAAGTACCCCCTTGG	58.039	20	244	26	269
Locus_1127_Transcript_3/3_Confidence_0.667_Length_2012	c	(A)17ccttttactaatattcaacaactcaaacccc(A)10	58	1679	1736	SSR_1127_F	GCCATTGGGATGTGCCATTG	60.179	20	SSR_1127_R	TGTCAATGAAGTTGGTAGTTACTTGT	58.948	26	279	1505	1783
Locus_11284_Transcript_1/1_Confidence_1.000_Length_1160	c	(A)11cataaccagaagcatcacaattcaaaaccaatcaaaattaacag(A)10	65	661	725	SSR_11284_F	AGTGAGAGGTACGCAGACCT	59.962	20	SSR_11284_R	GGGATTTTAGGGTTTCGATGGG	59.044	22	278	550	827
Locus_11337_Transcript_1/1_Confidence_1.000_Length_769	c	(GAA)16ggagaagg(AGA)11	89	379	467	SSR_11337_F	GAGCTGCGGTTTTTGGATGG	60.109	20	SSR_11337_R	ACCTGGTGGTTATCTTGCCG	60.035	20	260	322	581
Locus_11341_Transcript_3/3_Confidence_0.667_Length_2088	c	(ATC)5aagtagtaacaatattattattgg(TAA)6	57	316	372	SSR_11341_F	AATTCGGACGCTCATCGGAA	59.825	20	SSR_11341_R	CACGGGGCTGAAAATGATCG	59.622	20	277	292	568
Locus_11532_Transcript_1/2_Confidence_0.667_Length_1588	c	(TAA)7aatatataataataatagaat(ATA)21	105	287	391	SSR_11532_F	CCCAAGTTGTTCGTGCCAAA	59.542	20	SSR_11532_R	CCTCTATTCGACGCGCCATA	59.76	20	275	178	452
Locus_11533_Transcript_2/2_Confidence_0.667_Length_1267	c	(C)11(A)12	23	1115	1137	SSR_11533_F	TTTCATTGGGCAACTCTGGA	57.326	20	SSR_11533_R	TGCAGCCTCTCTTTGCCTTT	60.179	20	266	987	1252
Locus_11641_Transcript_1/1_Confidence_1.000_Length_1432	c	(A)10g(A)10	21	1191	1211	SSR_11641_F	TTTTACCCGAGTATCGCCCG	59.897	20	SSR_11641_R	TCCCTCCACTCCTTCACTCC	60.252	20	273	965	1237
Locus_118_Transcript_1/1_Confidence_1.000_Length_1529	c	(T)10(A)13	23	722	744	SSR_118_F	TGTATTTCTCCGAGGGCACG	59.825	20	SSR_118_R	TCATCCGCTGCTCTAACTGC	60.179	20	229	563	791
Locus_11822_Transcript_1/1_Confidence_1.000_Length_3410	c	(ATA)8atgcagagactgacggcggatcagatcagagccaaaaatgggatagtatagagtgagcaaatgagggaa(AAT)6	111	3263	3373	SSR_11822_F	CTTGTGGCTTCAGCTGTTGC	60.318	20	SSR_11822_R	TCTAAATAAGGACGTTCAATCACTTT	57.158	26	262	3143	3404
Locus_11877_Transcript_2/2_Confidence_0.667_Length_1202	c	(T)11ctgtttattgctataagagagaaatcttgtaaaactaactacaagcaaagcatacatatcataacgcagagtaaataaatctctctccgtctct(CA)10	125	991	1115	SSR_11877_F	GCACACAATAGGAACCCCTCA	59.996	21	SSR_11877_R	TCTCTGTCCCTCTCTCCCTT	58.612	20	186	954	1139
Locus_12019_Transcript_1/1_Confidence_1.000_Length_515	c	(TC)9tgtctcttgttttttg(T)10	44	51	94	SSR_12019_F	TGCTCCAATTGCGTTATGAACT	58.919	22	SSR_12019_R	ACCTCGACAAATGTGGTGCA	60.179	20	161	16	176
Locus_12030_Transcript_8/12_Confidence_0.471_Length_4884	c	(AG)13g(GA)12	51	437	487	SSR_12030_F	CAGTGAACCAAACGACCCCT	60.179	20	SSR_12030_R	TCTGCTCACTCCAGCACCTA	60.252	20	236	276	511
Locus_12034_Transcript_1/1_Confidence_1.000_Length_2850	c	(T)15aaaaagaacaaatcccagcttatatgaaattgtactttcttcaatatttatctattaacttcaatccaaagaacag(A)10	101	2124	2224	SSR_12034_F	GACACAAGGCATCCACAAGC	59.758	20	SSR_12034_R	GCTGGTTTGTGAAACTGTGCT	59.865	21	244	2059	2302
Locus_12046_Transcript_7/9_Confidence_0.519_Length_3266	c	(AGA)6acaaaggt(TTGTG)6	56	3050	3105	SSR_12046_F	GCTTTGCCCCATCTCCATCA	60.396	20	SSR_12046_R	TCCACTTTGGGATACGCCAT	59.084	20	274	2906	3179
Locus_12163_Transcript_1/2_Confidence_0.667_Length_1935	c	(T)10g(T)12	23	1872	1894	SSR_12163_F	CGGCCAAAATTGCTTCAAGC	59.208	20	SSR_12163_R	GGGGCATCCAAATTCAAATGA	57.089	21	111	1824	1934
Locus_12266_Transcript_1/1_Confidence_1.000_Length_587	c	(CT)12(CA)11	46	489	534	SSR_12266_F	TACAACCTGTGGGCCAATGG	60.252	20	SSR_12266_R	GTGCAATATGTTCAAAAAGTAGAAGCA	59.405	27	117	453	569
Locus_12297_Transcript_2/3_Confidence_0.714_Length_3791	c	(CA)6taattgttgaagctatacatacacatatatat(AG)6	56	56	111	SSR_12297_F	GCAACGCCCTCTCTTCATCA	60.392	20	SSR_12297_R	ACTAGCTCTCCCTCCTGTGG	60.033	20	274	9	282
Locus_12428_Transcript_1/1_Confidence_1.000_Length_1493	c	(GA)16gttgaaatgggggtttcttcagctcctctttctcacactttctacatacatccattcc(CTT)6	108	28	135	SSR_12428_F	TGGATATAGTAGGAGGAGGAGCT	58.812	23	SSR_12428_R	AGTGATGCCACAATCGAGCA	60.036	20	182	1	182
Locus_12438_Transcript_2/5_Confidence_0.333_Length_577	c	(T)11gtttcccgtttctgttttgctcttctttcttcttacttttcttttcttttctgttattggac(ATG)5	88	42	129	SSR_12438_F	CTCTCCTTTTGCCCGTTCCT	59.963	20	SSR_12438_R	CAAACACATCGCCACCGTTT	59.97	20	207	4	210
Locus_12528_Transcript_5/8_Confidence_0.476_Length_2171	c	(T)12a(T)11	24	1831	1854	SSR_12528_F	AAGTGGCAGTCTGGATGGTG	59.963	20	SSR_12528_R	GTTCGAACCCTGCCGTAGAA	60.038	20	266	1710	1975
Locus_12607_Transcript_3/3_Confidence_0.750_Length_2075	c	(A)10tgaagttagtattatgactaatgaaataaaacaaaaataaaagtagaataaag(TAA)14	105	637	741	SSR_12607_F	TCCTCCTCCAAAAGTGTCATCC	59.694	22	SSR_12607_R	CCTTAGCCTCCCATTACCCG	59.603	20	273	590	862
Locus_1284_Transcript_6/10_Confidence_0.630_Length_3219	c	(T)10caaaagcaaaaaaaggggtacaactatttgttgcaaaataagtgatattaggtattaggttttttaac(T)10	88	274	361	SSR_1284_F	TCAACAATCCAAACACCCCCT	59.781	21	SSR_1284_R	ACCTCAGATCCAGCAGAATCA	58.525	21	253	168	420
Locus_12950_Transcript_2/5_Confidence_0.667_Length_2474	c	(TGC)5tattattggttcacctagtagtaaagttgactcttttgatgagttcttgagaatgaaagctatt(CAG)5caacaacaacagagatttgctgctgcttcacttatggcttctggtgc(TCA)5tccacttgcttataataagtgcatgaacatgttgaatgataatcaaagat(CAG)5	221	136	356	SSR_12950_F	GGAATAGTTGTAAGTTTTTGCATAGTG	57.658	27	SSR_12950_R	TTCTGGAATTCTTCTCCCATCAT	57.278	23	280	104	383
Locus_1310_Transcript_4/10_Confidence_0.556_Length_6243	c	(GT)6(GA)6	24	5869	5892	SSR_1310_F	TTAGTCACCGAGTTCACCGC	60.039	20	SSR_1310_R	TCAGCCTACAGTCACACACC	59.32	20	252	5811	6062
Locus_1313_Transcript_1/2_Confidence_0.667_Length_2783	c	(T)12gtttcattgttagtttagacttcgaagc(T)10	50	2550	2599	SSR_1313_F	ACCTACATGCTCGGGGTACT	60.032	20	SSR_1313_R	ATCCTTCCGCGCATTAAGCT	60.179	20	148	2481	2628
Locus_13151_Transcript_2/2_Confidence_0.667_Length_2648	c	(TG)7(AG)8	30	2243	2272	SSR_13151_F	TCACCAAATCTTGAAAGCAACCA	59.296	23	SSR_13151_R	TAGCTGATTGGATGCCTCCG	59.606	20	175	2199	2373
Locus_132_Transcript_9/10_Confidence_0.565_Length_4582	c	(TCA)9ccatcaccac(CAT)5	52	728	779	SSR_132_F	TCATCGTCATCGTCGTCATCA	59.331	21	SSR_132_R	ATGGCGCTGAAGACGAAGAT	59.823	20	235	697	931
Locus_13226_Transcript_1/1_Confidence_1.000_Length_4860	c	(A)10gttaaatactagcgaaaaataagatttcaaattcatctaaaataaaaactcttcatattctt(CA)6	84	32	115	SSR_13226_F	ACTCACCTTAAGCATACAGAATACA	57.817	25	SSR_13226_R	CTCACTCCCGTTAGACGCTG	60.179	20	218	3	220
Locus_13262_Transcript_2/4_Confidence_0.625_Length_3112	c	(A)12tttaaaaaa(AT)9	39	2749	2787	SSR_13262_F	ATGGATGCAAACCAGAGGGG	60.033	20	SSR_13262_R	GCAGACAAAGAAGGTGCTGC	60.04	20	271	2669	2939
Locus_13290_Transcript_8/10_Confidence_0.321_Length_2940	c	(TG)6(AG)8	28	1044	1071	SSR_13290_F	AGATTTGGCCCCAAACCGAT	59.959	20	SSR_13290_R	AACTTCTGTCCTGGCGCATT	60.251	20	225	916	1140
Locus_13316_Transcript_4/4_Confidence_0.667_Length_1696	c	(A)15ccagccccacctgtaacccctttgggtaaatggagaaccattgttgattcttttagtaaaaggtt(A)11	91	131	221	SSR_13316_F	ACAATTGCCAAATAGAGCACTTAT	57.22	24	SSR_13316_R	GGTGTCTTCCTGGAGTTCCTG	59.997	21	274	44	317
Locus_13535_Transcript_1/1_Confidence_1.000_Length_1711	c	(TG)7(T)10	24	1487	1510	SSR_13535_F	TACCATTGGTTGTCCTGGGC	59.961	20	SSR_13535_R	TTTGGGAACGTGGACAGACC	60.179	20	264	1384	1647
Locus_13601_Transcript_1/2_Confidence_0.750_Length_2000	c	(A)11cctaaaccttttttaatac(A)10	40	1279	1318	SSR_13601_F	ACCCCGGCATCAACAAAAGA	60.179	20	SSR_13601_R	TTTGAAGGTCGTGGGTGGTC	60.179	20	276	1120	1395
Locus_13683_Transcript_1/1_Confidence_1.000_Length_648	c	(A)10gaaaaaag(A)10	28	353	380	SSR_13683_F	CATCCGTTTGCTGCCATTGC	61.08	20	SSR_13683_R	TGCCAGCACCAAGTGAATTG	59.325	20	273	265	537
Locus_138_Transcript_1/2_Confidence_0.667_Length_4899	c	(A)10gg(AGA)6	30	51	80	SSR_138_F	TCCGGGACTCTCATTGATCA	57.841	20	SSR_138_R	ACTGGTCGGAAATTCAGCCA	59.6	20	249	22	270
Locus_13876_Transcript_1/1_Confidence_1.000_Length_1842	c	(CT)15ttagtccccgttcacactaaataacgggaagaaatcaatctctca(TC)8	91	179	269	SSR_13876_F	CAAATGCCAACCCAAGCTCC	60.037	20	SSR_13876_R	TCGGATTCGAGATGATTTGTGC	59.134	22	204	117	320
Locus_13930_Transcript_6/6_Confidence_0.533_Length_3513	c	(A)10ttagaaaacatgaaaataccaaaaatagaatttttatttttta(T)10agctagtcttttgttagtttaatttatatttc(GTA)5	110	1672	1781	SSR_13930_F	TTTTAAGTGTGGGGTGGGGG	59.811	20	SSR_13930_R	CCATGGAAAAGAACCGGTGC	59.756	20	271	1559	1829
Locus_14092_Transcript_1/5_Confidence_0.636_Length_2031	c	(CAG)6caacaacaatttggtatgttgag(GCA)6	59	194	252	SSR_14092_F	ATTGCAGCAGCTTCAGCAAC	60.039	20	SSR_14092_R	CCGGCCCCGAAATTCATTTG	60.179	20	252	39	290
Locus_14092_Transcript_1/5_Confidence_0.636_Length_2031	c	(GCA)9acaacagctttt(GCA)7	60	1051	1110	SSR_14092_2_F	CAACAGCAGCAACAGATCGG	59.833	20	SSR_14092_2_R	CCCTGACTTGAACTTCCCCC	59.962	20	206	1018	1223
Locus_14128_Transcript_7/7_Confidence_0.727_Length_4195	c	(TC)10(TG)6	32	3808	3839	SSR_14128_F	ATGTGGGTTCAAGGACGACC	59.964	20	SSR_14128_R	AGGAAGGAGAAGAACAACTGACC	59.928	23	243	3624	3866
Locus_14131_Transcript_3/3_Confidence_0.706_Length_1654	c	(AC)7(GT)9	32	130	161	SSR_14131_F	ACACAAAGCCAGTGAATGCA	58.598	20	SSR_14131_R	ACCCTTGAACAGCTCTTGGC	60.538	20	237	88	324
Locus_14334_Transcript_2/2_Confidence_0.875_Length_2084	c	(CAC)5cagtatactatgcgccaccaacttacaaccatcagt(CAC)6cagtatactacacgccaccaacttacagccatcaatcg(CCA)5	122	1878	1999	SSR_14334_F	CATCACCATCACCACCACCA	59.962	20	SSR_14334_R	TTGGTGGCGCGTAGTTTACT	59.966	20	252	1820	2071
Locus_14483_Transcript_1/1_Confidence_1.000_Length_1078	c	(AC)6cccactggatacacctcttctccaccattttcgccaataatacacttcaacacacatacaaatcgaaacccagatatacaccaccgaaaa(ACC)5	117	378	494	SSR_14483_F	CTCCGTCCCTTTCAACTCCC	60.036	20	SSR_14483_R	ACTTTGTTCTCAACCCCGCT	59.817	20	235	301	535
Locus_14595_Transcript_1/1_Confidence_1.000_Length_2227	c	(TAA)5(TGA)5(TAA)7	51	1737	1787	SSR_14595_F	ATTCTGCCACGACGTACCTC	59.827	20	SSR_14595_R	AACGGGATAGGCAACGAGAC	59.825	20	275	1686	1960
Locus_1472_Transcript_3/5_Confidence_0.667_Length_1389	c	(T)10aacaatctccaacttacttggaattgaggcgtcgtagttgttattac(TAT)5	72	558	629	SSR_1472_F	TGCATCTACCCGAGTTAAGGT	58.536	21	SSR_1472_R	GCCTTTGCTTGGCTTCTCTG	59.757	20	270	485	754
Locus_14829_Transcript_1/1_Confidence_1.000_Length_1282	c	(GAT)5gaagatgatgaggatgaacttcttcttgaagatgatgaactgttg(GAT)5	75	279	353	SSR_14829_F	CAATTTAGGCACGGCAACCC	60.109	20	SSR_14829_R	CTCCTCCAGATCCATCCCCA	60.105	20	271	146	416
Locus_14862_Transcript_3/3_Confidence_0.600_Length_1943	c	(A)10gttaattagttcaagaaattg(A)11	42	1571	1612	SSR_14862_F	ACCCAACTCAGGATTCTCATGT	59.084	22	SSR_14862_R	ACCACAGTTGACATTTGCCT	57.928	20	267	1383	1649
Locus_15068_Transcript_1/1_Confidence_1.000_Length_1215	c	(A)10taagagataaatttgcgatgatcaatcattttatca(T)11	57	322	378	SSR_15068_F	ACTGGCCTGCTTTTACACCA	59.815	20	SSR_15068_R	AGCTAAGAAGAAACACCAAGCC	58.85	22	125	279	403
Locus_15091_Transcript_1/3_Confidence_0.667_Length_4056	c	(A)17taagacggagagtgtagagaaagtgtggatgggattatggaagaagtaaaagggaggagtttgagggggaaacaagaaagctaaaagtac(AAG)6	125	3845	3969	SSR_15091_F	AGGCGATCTTGGTTGACATGA	59.721	21	SSR_15091_R	AGCCGTTAGAATGCCAGCTC	60.463	20	272	3730	4001
Locus_15149_Transcript_1/2_Confidence_0.750_Length_1926	c	(ATG)6cctcctcctcctctttctataactaatactagtaacaatggagaaagcagcag(CAA)5	86	773	858	SSR_15149_F	GGGGGTGGGAATTCTAGTGG	59.449	20	SSR_15149_R	TGGATGAGCCATAATCTTTGCCT	60.117	23	273	685	957
Locus_15149_Transcript_1/2_Confidence_0.750_Length_1926	c	(A)12gcctgttatcagtaagcataaaactcgggagatcactttcaaaaagaaagagatagattgtgtgc(GT)6(GA)10	109	472	580	SSR_15149_2_F	TTGCAGGCTTTGGCTTTTCC	59.893	20	SSR_15149_2_R	TGCCTATGTACCATAAACCCTTT	57.54	23	245	362	606
Locus_1518_Transcript_1/1_Confidence_1.000_Length_2842	c	(AC)7aat(AC)6	29	180	208	SSR_1518_F	CACCACCCTCCTGAGTCCTA	59.959	20	SSR_1518_R	GGTGGAGATCTTGGTGGTGG	60.035	20	274	11	284
Locus_15284_Transcript_3/3_Confidence_0.600_Length_2056	c	(TA)13tgtggtttaagtgtaaaattac(TG)8	64	1844	1907	SSR_15284_F	TGCAGAGTGTTCATAGATCACGA	59.556	23	SSR_15284_R	TGGAGAGGCACGGATGTTTG	60.322	20	246	1786	2031
Locus_1545_Transcript_3/3_Confidence_0.750_Length_722	c	(ATA)5aacataaagttaagcactttttttcattttattttcaagattttggag(A)11	74	600	673	SSR_1545_F	AGCTAATGCAAAAGGCCCCA	60.252	20	SSR_1545_R	TCAACTAAAAGTTTCTGATTCTGTAGC	58.225	27	161	550	710
Locus_16124_Transcript_2/6_Confidence_0.615_Length_1763	c	(TC)7tgtttcatagattttgttgtaagaaactgtgagcaaaaaaattagaataaggcttcaatgc(A)11	86	529	614	SSR_16124_F	CGGCCAAAACTTCTTTGCGA	59.97	20	SSR_16124_R	TCCAAAGAGATTGCATACTGAAAACA	59.51	26	266	420	685
Locus_16124_Transcript_2/6_Confidence_0.615_Length_1763	c	(T)12agtgggttaaaattgactctttatcgtcgggtactttattattac(T)10	67	1649	1715	SSR_16124_2_F	TTGAGCGCATCAGGATGGAA	59.747	20	SSR_16124_2_R	CGTGGGCGGAAGACAAAATT	59.404	20	241	1498	1738
Locus_1616_Transcript_1/2_Confidence_0.750_Length_2216	c	(TGT)5tgaaattgttgttgttgctgctgattttgttgttgtgaaaaaggtgtgatttgtgagaatggtgaaga(TTG)5	98	1771	1868	SSR_1616_F	GGTACAACTGTTGCTGCTGC	60.04	20	SSR_1616_R	CCCTCCCTGTTCCAAACTCC	59.962	20	229	1702	1930
Locus_1617_Transcript_1/3_Confidence_0.667_Length_537	c	(TTA)5ttttataagacaatccaatacccccccagctttctaaaataattaatcaatcaatcatgcgacctgttcaaccacccccctcagccgccact(ACC)5	122	66	187	SSR_1617_F	TCTTCTTTTCATTCCCATTTCCTCT	58.444	25	SSR_1617_R	GTGATGGAGGAGGAGGCATG	59.892	20	226	4	229
Locus_16496_Transcript_3/3_Confidence_0.714_Length_3490	c	(A)11ggaactttacataaatagctggcgtacccggaatacatagactatacacatataatacatag(ACA)7	94	2989	3082	SSR_16496_F	ACCTTCAATCTTGCAAGAACCC	59.107	22	SSR_16496_R	CCATCCCCATACCCCACTTG	59.814	20	275	2847	3121
Locus_1664_Transcript_3/3_Confidence_0.714_Length_1100	c	(A)10caccataatcacatcttttttt(A)11	43	707	749	SSR_1664_F	CCAAGTCCTTCCGTCACCAA	59.892	20	SSR_1664_R	GTTTGGCATAGACCGAGGCT	60.108	20	274	614	887
Locus_16647_Transcript_1/2_Confidence_0.667_Length_1668	c	(AGG)5atcttggt(A)10	33	1206	1238	SSR_16647_F	CATCATGAGCCTGTTGGGGA	59.743	20	SSR_16647_R	CATGCCACCCCCACCAATAA	60.325	20	196	1152	1347
Locus_1679_Transcript_2/3_Confidence_0.750_Length_2127	c	(AG)8(A)12	28	339	366	SSR_1679_F	TTCCCCTTCTGCCTTTGCTT	59.812	20	SSR_1679_R	TGGCTTGAAGTCTTGGGTCTC	59.928	21	180	248	427
Locus_16958_Transcript_1/1_Confidence_1.000_Length_1413	c	(AAC)5ag(CAA)6	35	201	235	SSR_16958_F	GCCAGCAGCTTCAGAGAGAA	60.037	20	SSR_16958_R	GGCCTTTGCATGACCTTTGT	59.319	20	247	75	321
Locus_17045_Transcript_1/1_Confidence_1.000_Length_2633	c	(TG)6aagagagaaaaatgagtagat(GAA)5	48	2535	2582	SSR_17045_F	CTTTCCTACGCCGTTTCCCA	60.321	20	SSR_17045_R	AGTCAACGCTTGTTTCTCTCA	57.821	21	226	2403	2628
Locus_17073_Transcript_1/2_Confidence_0.750_Length_2004	c	(GAT)5atgatttgcattccttctcgtttagtgtgaaacagacagg(GA)7	69	1762	1830	SSR_17073_F	CCGCTTCATCTCGGTCTGTT	60.109	20	SSR_17073_R	CCACCCAAACCCCGTCATTA	59.962	20	227	1641	1867
Locus_1708_Transcript_1/1_Confidence_1.000_Length_3068	c	(TAT)6ttacttaatgtatag(ATA)5	48	2954	3001	SSR_1708_F	TCCGGAGAAGAGAAAAAGATTTGA	58.135	24	SSR_1708_R	AGGAGGAAGCAGTAGTACTACT	57.134	22	280	2762	3041
Locus_17277_Transcript_1/1_Confidence_1.000_Length_1088	c	(A)10ta(AG)9	30	503	532	SSR_17277_F	AGCAGGCTGTCAAGGAATGT	59.597	20	SSR_17277_R	ACGAGCTCCCAAATTCTGCA	59.963	20	173	461	633
Locus_17284_Transcript_1/2_Confidence_0.750_Length_2500	c	(A)10caataaaaaagaattaaagaaac(A)15	48	190	237	SSR_17284_F	AGCTAGTTCCCCTTGACTCTCT	59.956	22	SSR_17284_R	GAGTGTGAAGCCACTCGTGA	59.968	20	251	54	304
Locus_17367_Transcript_4/6_Confidence_0.737_Length_4886	c	(TGG)10(TGA)7	51	4738	4788	SSR_17367_F	CACCGGCTCCAATTACTGCT	60.393	20	SSR_17367_R	CCGTCACATCTCTTCCCCTC	59.538	20	273	4611	4883
Locus_17521_Transcript_2/2_Confidence_0.750_Length_810	c	(TCA)6tcttcgtcatctgaatcatcatcactcccaccattcccatttgcctccgtgccatctccatcagaatcctcatcatct(TCA)6	114	317	430	SSR_17521_F	TCCTCATCATCGTCATCGTCA	58.702	21	SSR_17521_R	GGAGCGAGGTGATGAAACGA	60.109	20	273	259	531
Locus_17572_Transcript_1/1_Confidence_1.000_Length_1122	c	(T)14aaatgtttatgttttgttattgtaaggtttcttaatgggtttgtataatttataagagaattggtattg(T)14	97	509	605	SSR_17572_F	CCACCAAGATCTCTGAGGCC	59.82	20	SSR_17572_R	GAAGATGGAGTGCAGCCAGA	59.749	20	209	485	693
Locus_17697_Transcript_1/1_Confidence_1.000_Length_1980	c	(A)14c(AG)7	29	1495	1523	SSR_17697_F	TGGGAGTGATCAGGGAGGAG	60.032	20	SSR_17697_R	TCACCATGTTAGCCGCATGT	60.036	20	271	1287	1557
Locus_1770_Transcript_7/10_Confidence_0.391_Length_1862	c	(GT)10gcgtgtga(GT)25(GA)14	106	1721	1826	SSR_1770_F	TCCCATGTTCACGTCCACTG	59.965	20	SSR_1770_R	ACCTGCCATGTTTCAACTCCT	59.854	21	268	1588	1855
Locus_17787_Transcript_1/1_Confidence_1.000_Length_2290	c	(TTC)6ttgtgtaccaccccctcttcaaatcctgattgataatggaaatgaccctattacccctccccct(ACC)6	100	467	566	SSR_17787_F	CTACCCCTACCCCTCAAGCT	60.031	20	SSR_17787_R	AGAAGGGTGATTTGTGGACACA	59.825	22	179	441	619
Locus_17833_Transcript_1/1_Confidence_1.000_Length_787	c	(T)10aattacatgagcctcaacacatcaaccaatactagctaattgtttgattgaaaagaaatcttaagcccattatttatacatagattaacactta(T)12	116	152	267	SSR_17833_F	GCAGAAAGTAAAATGGCCAAGC	59.004	22	SSR_17833_R	TCTGTTGAAACTGTTGCCCA	57.864	20	258	44	301
Locus_17973_Transcript_2/2_Confidence_0.875_Length_4075	c	(T)11catttg(T)10	27	1219	1245	SSR_17973_F	AAGCCACCCATTTCACCACT	59.812	20	SSR_17973_R	TGAGTGGAACCAATGAGGGG	59.302	20	225	1089	1313
Locus_18053_Transcript_1/2_Confidence_0.750_Length_1348	c	(TCT)6tcc(TCT)9	48	1008	1055	SSR_18053_F	TGCCGACTTTTTCTTCGAACTC	59.457	22	SSR_18053_R	TCGTCCGCCGTAAACTTGAA	59.968	20	236	964	1199
Locus_18210_Transcript_3/3_Confidence_0.625_Length_661	c	(AG)8acgagggagtagatggtggcgttaatagaggagggggtgttgtagcagatgttttgggatgtttggtttgaaacgagggaaaggggaagacatggaa(AG)8	129	491	619	SSR_18210_F	TCTCGCTTTGATTTGTTCGGA	58.238	21	SSR_18210_R	CCCCCTCCTCTATTAACGCC	59.314	20	237	419	655
Locus_18272_Transcript_2/3_Confidence_0.714_Length_2366	c	(TAT)5tagggctacggatctcaacggttaaaatggtactgttttct(GAA)7	77	2008	2084	SSR_18272_F	ATCCAGGAAAGCTGACGTGC	60.675	20	SSR_18272_R	ACATCATCTCCGGTGAACACT	59.097	21	258	1964	2221
Locus_18290_Transcript_1/1_Confidence_1.000_Length_1309	c	(TA)6tgtagctcactcttcccacttctaataaacccacagt(TC)8	65	37	101	SSR_18290_F	TCCCCAAATCACTCCTCCCT	59.879	20	SSR_18290_R	GCATTCTCTCGTCTGTGTGC	59.282	20	261	7	267
Locus_18395_Transcript_1/1_Confidence_1.000_Length_1702	c	(TTC)6atga(TGT)6	40	1348	1387	SSR_18395_F	ATAGCCCAAATCCAACGGCA	60.034	20	SSR_18395_R	GCACCGAGATTCTGTCTGCA	60.39	20	258	1232	1489
Locus_18424_Transcript_1/2_Confidence_0.750_Length_3154	c	(GT)10tgtaaggctatgta(GT)10	54	3043	3096	SSR_18424_F	CGCCAGGGATTCGGACATAA	59.894	20	SSR_18424_R	ACGTTCCACTCTTATCACCACC	60.028	22	256	2878	3133
Locus_18745_Transcript_1/1_Confidence_1.000_Length_665	c	(GGA)8gggcatcggaggacgtagcaacaaaatgcgga(AG)7	70	550	619	SSR_18745_F	CGTAAGGTGGGGGTTGTGAT	59.673	20	SSR_18745_R	ACTTCCCTGGCTCCTACACT	59.883	20	235	416	650
Locus_19205_Transcript_1/1_Confidence_1.000_Length_1541	c	(AAT)7aaaataataaag(TAA)5aatatatag(TAA)8	81	346	426	SSR_19205_F	TGTAGGTTAGCCAAACGCGT	59.966	20	SSR_19205_R	CCTCTATTCGACGCGCCATA	59.76	20	270	240	509
Locus_1929_Transcript_2/3_Confidence_0.714_Length_4105	c	(T)10(A)10	20	3016	3035	SSR_1929_F	GGCCTTAATGTTGACAGGCG	59.548	20	SSR_1929_R	ACATGCTTAAGAAGGCTTTCGT	58.588	22	253	2857	3109
Locus_1952_Transcript_7/10_Confidence_0.613_Length_3118	c	(A)14cttctacggggtggtgaagatgtcctatttttaatggttctcttggatcctggtgtctgcttattccatcctac(T)12	100	2761	2860	SSR_1952_F	TCACAGCAGAACTCGTCAGG	59.685	20	SSR_1952_R	ACTCAACTTCACATTGCTAAGCC	59.496	23	264	2700	2963
Locus_1966_Transcript_6/10_Confidence_0.600_Length_2466	c	(T)15acattactggttctatttcttctaagtattggttatttgtgatctaattttgaattcaacataatattat(TC)6	97	2251	2347	SSR_1966_F	TCCCTTTGGCTTCTCATGGT	58.924	20	SSR_1966_R	ATGTTGAGTCAGGTTAAAATGAACT	57.176	25	248	2208	2455
Locus_19801_Transcript_3/3_Confidence_0.714_Length_2655	c	(A)11ctacattggatgaaatctaattttgataatttcacaaatcttaaatggttgaaaaagtttaa(T)11	84	932	1015	SSR_19801_F	TGAATTGAACCCATTTGCACCT	59.029	22	SSR_19801_R	AGGGACTTGCCTACTTCTCCT	59.92	21	243	819	1061
Locus_19979_Transcript_3/3_Confidence_0.667_Length_502	c	(T)12gacaaatagactctcaagatagacattgaaaatgagataccttcaaaattatgcagaaatttaaag(T)11	89	65	153	SSR_19979_F	CACCGGATGTGGTCAAATAAAA	57.225	22	SSR_19979_R	TCGTCTTCCCAAAAGTTACCCT	59.293	22	221	6	226
Locus_20394_Transcript_3/3_Confidence_0.600_Length_1712	c	(TG)6(TA)7	26	1421	1446	SSR_20394_F	AGCCTGTCTGGGTTAGGGAA	60.179	20	SSR_20394_R	GATTTCTCCCCCTCGAGCAG	59.894	20	271	1272	1542
Locus_20920_Transcript_1/2_Confidence_0.750_Length_842	c	(TC)10tttattttattttatttta(T)10	49	383	431	SSR_20920_F	ACCATCAGCTGCTGGAACTA	58.721	20	SSR_20920_R	GCCGGCAACTGAACTTTGAA	59.616	20	277	338	614
Locus_2146_Transcript_1/1_Confidence_1.000_Length_2874	c	(GGT)6ggcactgcttccacggacacggcaggcggcgtggcggcagtttctacaaacccatcttctaaatg(GCA)5agacaatactactgctaccagctccaatgtgggagctgaatctgagctgccacccccttctcttgagatggggggtggtggtggaaccgcaa(CTG)5	205	443	647	SSR_2146_F	TCCTCTTCAACCCTGTCTTCA	58.31	21	SSR_2146_R	TTCCACCTTCCCATTCCTCC	59	20	256	415	670
Locus_21771_Transcript_1/1_Confidence_1.000_Length_606	c	(A)10gaaaat(AAG)5	31	405	435	SSR_21771_F	TACCTCGCCCTTACAGCTCT	60.033	20	SSR_21771_R	TCGGTCAAACTCAACTCCGG	59.967	20	225	361	585
Locus_21832_Transcript_2/3_Confidence_0.385_Length_1366	c	(TTC)6tgttaccaagaagactc(T)10	45	1072	1116	SSR_21832_F	TCATCAGCCTCTCATCACGC	59.896	20	SSR_21832_R	GGGGGTGAAATAGAGCAGGA	58.787	20	213	982	1194
Locus_21972_Transcript_1/1_Confidence_1.000_Length_505	c	(AAAAG)5gaagagcaacaaaagtaagttgaatag(A)13	65	215	279	SSR_21972_F	AAAGCCTAAGTGTGGGGGTG	59.888	20	SSR_21972_R	TCTTGCACTTACACCCTGCT	59.235	20	264	155	418
Locus_21985_Transcript_1/1_Confidence_1.000_Length_1669	c	(T)10ctctaagtagtatgtccaaaggaagggttcaagatcctgaaatgtgacatagaagttgagattatg(A)10	86	1334	1419	SSR_21985_F	TCCCAGTTCAGTACTTCCGA	57.702	20	SSR_21985_R	TGCAAGTCTACGAGATTTCATGC	59.381	23	212	1286	1497
Locus_22344_Transcript_3/4_Confidence_0.389_Length_2688	c	(A)10caaccctttgaatttgaaataaacaagg(A)10	48	1182	1229	SSR_22344_F	TGCCCCTCTCTGCTATGTCT	60.032	20	SSR_22344_R	ATGGCTGCAGACACCAGTTT	60.179	20	267	1141	1407
Locus_22539_Transcript_1/1_Confidence_1.000_Length_512	c	(A)10gaaaacagaaaag(A)10	33	302	334	SSR_22539_F	TATCACAGCCCCCTCATCCA	60.03	20	SSR_22539_R	CCCCTGGTTCCATTTCCACA	59.886	20	258	253	510
Locus_22848_Transcript_3/3_Confidence_0.600_Length_2324	c	(TGT)5tttttacattaaagtacatgaatcaagttactccccacttatgggattatactggata(TGT)6	91	314	404	SSR_22848_F	ATCTCACCCTCCCCAGACTC	60.032	20	SSR_22848_R	CCCCGCAAAGTTGAAGTGTC	59.689	20	244	271	514
Locus_23356_Transcript_1/1_Confidence_1.000_Length_3648	c	(TG)6taatatgtatg(TA)6	35	3479	3513	SSR_23356_F	TCTTCCACCACTGATGCCAC	59.963	20	SSR_23356_R	AAAACCCCTTGCCACCCTTC	60.763	20	221	3316	3536
Locus_23793_Transcript_1/1_Confidence_1.000_Length_1120	c	(T)11cattttcagtcatcaccttcaaccaaacatacatatactttttcttaaataataaatcttggtg(ATT)5	90	53	142	SSR_23793_F	TCATTTTCTTAACCAAAGCCATCCT	59.22	25	SSR_23793_R	ACCCCTCCACTAGTTGTATCT	57.221	21	224	24	247
Locus_23856_Transcript_5/6_Confidence_0.375_Length_1982	c	(CTTT)7taactcttgtacctaatcaa(AT)9	66	425	490	SSR_23856_F	AGACTCTTCACATTAGTGGCGT	59.437	22	SSR_23856_R	ACATTGGTCTGTTACTCCCCC	59.366	21	253	267	519
Locus_2388_Transcript_1/1_Confidence_1.000_Length_1939	c	(TCA)5gcagcagcagctttccactattcaacaa(CAG)7	64	1291	1354	SSR_2388_F	GCCGAGGGAATCAGTGTCAA	60.036	20	SSR_2388_R	GGAAGATCTCCTTGCCCACC	60.107	20	211	1214	1424
Locus_24072_Transcript_1/2_Confidence_0.750_Length_2531	c	(A)10g(A)11	22	433	454	SSR_24072_F	GCCTCCTTGACGAGCTAGTG	60.179	20	SSR_24072_R	TGTTGCCCTCAGCTAACCTG	59.963	20	110	387	496
Locus_24336_Transcript_1/1_Confidence_1.000_Length_1996	c	(T)13cctccatttccacaacttaacaaattcatctttttttcaatatgggtggaaagaaggagaaaattttcaatccctaacacttaag(T)10	108	177	284	SSR_24336_F	CCACCTCCCTTACCACCCTA	59.956	20	SSR_24336_R	TGAATTTTCCAGGGGTTGATGG	58.828	22	197	148	344
Locus_24616_Transcript_1/1_Confidence_1.000_Length_1909	c	(AC)10tcataagaaagaatgtcagatgcatggcgcaaagtgaaaaaggctgtgttatcatttaaacaacctaagcctaagttgatcatttc(TAA)5	121	89	209	SSR_24616_F	TCCATCACCCAAACTCCGTT	59.231	20	SSR_24616_R	GTAGTGGTGGTGCTGAAGCT	59.965	20	274	19	292
Locus_24641_Transcript_5/5_Confidence_0.538_Length_1955	c	(T)11ccttttggtgtaaccaaaccaagg(A)10	45	1179	1223	SSR_24641_F	CCTCCTGGCCTGCAATTTCA	60.613	20	SSR_24641_R	CGCAAGAGAGGTCCTGTTCC	60.39	20	276	1129	1404
Locus_2474_Transcript_6/10_Confidence_0.417_Length_3111	c	(CAG)5ccgccaccatatcagagtgtcaactca(CAG)5	57	2539	2595	SSR_2474_F	TGGTCATCCTTCCGAGTTGC	60.036	20	SSR_2474_R	AACCTGGTCCGGTCATGTTC	59.964	20	188	2468	2655
Locus_25056_Transcript_1/1_Confidence_1.000_Length_707	c	(T)11cttttcaatcttgaacgaggcagcggggtttgggggctgtgatgatactgttgaattg(A)10	79	428	506	SSR_25056_F	GGTTCGGGACTGTGAGGATG	60.108	20	SSR_25056_R	CTGCCTTAGCCGCTATTCCA	59.893	20	254	384	637
Locus_25507_Transcript_1/2_Confidence_0.750_Length_1634	c	(A)14(GA)7	28	1498	1525	SSR_25507_F	GGGTGAATAGGGGGCATGAA	59.444	20	SSR_25507_R	TGGTCTGGGAAAGAGAGAGT	57.296	20	217	1342	1558
Locus_25756_Transcript_1/1_Confidence_1.000_Length_850	c	(CT)7(CA)9	32	597	628	SSR_25756_F	TGTCTCACCAGAGTGCATCT	58.363	20	SSR_25756_R	TTCAGTGTGGACGTGTCTGC	60.53	20	109	556	664
Locus_26037_Transcript_1/1_Confidence_1.000_Length_1263	c	(ACT)6acgactgctct(CCA)5	44	581	624	SSR_26037_F	TCCCAACCAATTGCAACTCT	57.62	20	SSR_26037_R	TTTGGGAAAGGGGTGTAGGT	58.463	20	119	530	648
Locus_2634_Transcript_1/1_Confidence_1.000_Length_739	c	(A)11t(A)12	24	281	304	SSR_2634_F	CGAGGTTTTCGCTACTTTGAGT	58.942	22	SSR_2634_R	CCCAGTCATACATGGGCTCA	59.161	20	258	144	401
Locus_26523_Transcript_4/4_Confidence_0.667_Length_1245	c	(T)14caaatataggtctctccgttaccttgttcacgggctcactcctccctgaaaaaagtgg(A)10	82	251	332	SSR_26523_F	GTTCCTTCATGGGCTCAGCT	60.035	20	SSR_26523_R	TCACGCAATCCTTGATGCCT	60.035	20	199	213	411
Locus_26710_Transcript_1/1_Confidence_1.000_Length_883	c	(ACC)6atttgtggtgcttcaaggcctgattttacattgcttgtaaacgtacatagttggttggactc(T)11	91	690	780	SSR_26710_F	GGAGTTTCGTTACGTTGAGGG	58.936	21	SSR_26710_R	ACAACCAAGGAAGACAGCCA	59.449	20	183	630	812
Locus_26756_Transcript_1/1_Confidence_1.000_Length_863	c	(AG)6ac(AG)8	30	476	505	SSR_26756_F	TACACACATCCGCAAACCCT	59.601	20	SSR_26756_R	CGCCACGCTCTAATCCTCAT	59.967	20	177	406	582
Locus_2756_Transcript_1/8_Confidence_0.651_Length_4199	c	(A)14gagaaaaatgaaaagaaagaaaagaaacaaaaagaagcaagtg(A)10	67	3983	4049	SSR_2756_F	TTCTAAGTTTGGGGGTGGCC	59.886	20	SSR_2756_R	GCACGCTTCATTTTTCTTGCAC	60.097	22	262	3881	4142
Locus_2767_Transcript_1/2_Confidence_0.750_Length_2165	c	(CT)6cctccccctacatagtctcatacttatatgaaacaaaccaaagatgggcaaagggggagagaaatagagagatagat(AG)9	107	136	242	SSR_2767_F	TTTCTCTTTTCCGCCTCTCTT	57.228	21	SSR_2767_R	GGAAAAGACAGCCAATTGTTCGA	59.996	23	240	112	351
Locus_2786_Transcript_5/12_Confidence_0.207_Length_3949	c	(CT)6ccataacacactacttttcat(TC)6	45	2569	2613	SSR_2786_F	ATTTCTGACCTGCCATGCGA	60.035	20	SSR_2786_R	GATGGAACGATTTGGCGAGC	59.972	20	275	2487	2761
Locus_2826_Transcript_3/3_Confidence_0.600_Length_2203	c	(TA)7caggagaagtccctgatatgctagtttgttgtatcacgtaaatggtgactcaccaaatcatcaataa(T)12gg(A)10	105	1890	1994	SSR_2826_F	GCAAATGAAAGTTCCCTCACTGT	59.681	23	SSR_2826_R	GCACTTTGTGGTGGTTCACA	59.186	20	256	1831	2086
Locus_28305_Transcript_3/3_Confidence_0.600_Length_4234	c	(G)11tggtgagctgagctaagagtaaagaagagggatagtgttaaatcacatcatactggcaagataggc(CA)7	91	3853	3943	SSR_28305_F	TGATGACAACTGAAGCCTTGAC	58.859	22	SSR_28305_R	CTCTCTCTGTTCCATTGGAAGGA	59.483	23	254	3734	3987
Locus_28380_Transcript_1/1_Confidence_1.000_Length_747	c	(T)11acctgtagcaacagtacaagaaatacg(CA)6	50	339	388	SSR_28380_F	ACACATCAGCACACCCTTCA	59.526	20	SSR_28380_R	TGTGAAAGATGGAACCCCCG	59.962	20	252	299	550
Locus_2889_Transcript_1/2_Confidence_0.750_Length_2252	c	(CT)19t(TG)17	73	1334	1406	SSR_2889_F	GGTCTCCTCTCTACCGGCTA	59.527	20	SSR_2889_R	TGCAGACAAGAAGAAGGCCA	59.526	20	273	1291	1563
Locus_2889_Transcript_1/2_Confidence_0.750_Length_2252	c	(CT)26cacatat(AC)7	73	162	234	SSR_2889_2_F	TGCAACTCCACCAAATCCGT	60.179	20	SSR_2889_2_R	CGGGTCAGGTTCAATCTGCT	60.036	20	268	113	380
Locus_28931_Transcript_1/1_Confidence_1.000_Length_943	c	(GAT)9gaggtttttatttcttctaattttttgttttgtcatttttttaacatatactgtatgtttatgtttttttgggaattatttttcc(T)13	125	772	896	SSR_28931_F	ACGACGCGTTACTTGGGATT	60.038	20	SSR_28931_R	ACAGTAGCGAAAAAGAACTTTTGA	57.569	24	242	692	933
Locus_29199_Transcript_1/1_Confidence_1.000_Length_2118	c	(GA)9gttaaaaacagggacaaaaaatggaatgggagggcctgttatgtaaagacttaaatta(GT)10	96	39	134	SSR_29199_F	ACCACCGATCGATTAAGTCCG	59.933	21	SSR_29199_R	CGCCGCCATGGTGTTAAAAA	60.039	20	204	6	209
Locus_29291_Transcript_2/3_Confidence_0.500_Length_953	c	(A)10gaacagt(A)10	27	490	516	SSR_29291_F	AAGACTGTGGCTGCTCTTCC	59.964	20	SSR_29291_R	ACGATCTTCACCTCTCTTTCCC	59.502	22	208	397	604
Locus_29429_Transcript_1/1_Confidence_1.000_Length_760	c	(ATC)5(TTC)5	30	405	434	SSR_29429_F	GGTCACTGCCAATAACACAAGC	60.352	22	SSR_29429_R	GCGCTTCACACTTGGAGTTG	60.041	20	250	332	581
Locus_29664_Transcript_1/1_Confidence_1.000_Length_1272	c	(T)10ggagacaaatgtatactagtggatcgagtagtagtttcgaaaagttatggttttgactctctttttac(T)11	89	1135	1223	SSR_29664_F	TGCTGTAATTTGATGTGGAACGA	58.931	23	SSR_29664_R	ACGCCAACAGCAAGACATAA	58.109	20	176	1095	1270
Locus_3023_Transcript_4/12_Confidence_0.345_Length_10409	c	(A)11caaaaaatcaaagggctg(T)12	41	4172	4212	SSR_3023_F	AGCAGCACAGCACTAAGAGG	60.037	20	SSR_3023_R	TGCCCCTCTCTGCTATGTCT	60.032	20	150	4101	4250
Locus_3023_Transcript_4/12_Confidence_0.345_Length_10409	c	(ATA)6agggtattaaaaaatcatcatcgcctctttcaaaccgacaattgtacatccctagcagcatcaaatgccccgactccgagggaaacc(T)10(A)14	129	7080	7208	SSR_3023_2_F	CCCTGCCAAGATACGGGTC	59.854	19	SSR_3023_2_R	CAAACCCTCAACAGCCCTTT	58.587	20	280	7058	7337
Locus_3023_Transcript_4/12_Confidence_0.345_Length_10409	c	(TA)7(CA)7	28	7856	7883	SSR_3023_3_F	TGGGCTAACCTTTCCGTCTG	59.676	20	SSR_3023_3_R	ATGCTTGCAGCCGATACAGT	60.108	20	280	7769	8048
Locus_30308_Transcript_1/1_Confidence_1.000_Length_1080	c	(GT)9(GA)10	38	978	1015	SSR_30308_F	CCACCCTCTTAGCTCCTCCA	60.326	20	SSR_30308_R	AGGCTTCAGTGACCAGGTTG	59.891	20	277	770	1046
Locus_3050_Transcript_2/2_Confidence_0.750_Length_1517	c	(T)14acatatac(TA)7	36	183	218	SSR_3050_F	ACTAAAGTTAGGAGGATGGTGACT	58.657	24	SSR_3050_R	GCTCTTGAGAGGACCAGCAA	59.677	20	270	83	352
Locus_31135_Transcript_1/1_Confidence_1.000_Length_572	c	(TTC)7ttttgaatcatcgttgtttgaa(T)14	57	107	163	SSR_31135_F	AGCCCCATTTTTCGTCACCT	59.888	20	SSR_31135_R	TCGTATCCATTCCCTTTCTTTCCT	59.526	24	196	16	211
Locus_31186_Transcript_1/1_Confidence_1.000_Length_749	c	(AT)7(AG)9	32	488	519	SSR_31186_F	TGACACTTGACTCCCTGCAC	59.893	20	SSR_31186_R	TGACAGCTTTCCCCTCCATT	58.924	20	250	413	662
Locus_31255_Transcript_1/1_Confidence_1.000_Length_2013	c	(TGT)6tggtctaaaatggatctataattaggatgttggtattgaaaaaactgttgagtaaatggtaaatgatggatttgttgaagaatatgaggatgcgcttgc(TGT)5	132	1711	1842	SSR_31255_F	TGGACTAGCCTCTAATGCCCT	60.062	21	SSR_31255_R	TGGAACAACATCAGCAACAACA	59.243	22	263	1679	1941
Locus_3139_Transcript_1/1_Confidence_1.000_Length_1567	c	(CAG)8acaattgaagctcaacaattagcagcagctatggctgcaagggaacaaagggaacaacaggagatgcttaggaactatgaacaacaa(CAG)6	129	782	910	SSR_3139_F	TTTAGGAATGCCTGCTGGGG	60.033	20	SSR_3139_R	TTGCAGTCACTGAACCCGTT	60.107	20	251	714	964
Locus_32403_Transcript_1/1_Confidence_1.000_Length_1529	c	(AAG)11(ATG)5	48	964	1011	SSR_32403_F	AGGCGACCGGATTTGGATTC	60.464	20	SSR_32403_R	CAGGCGGACACTTCTCTTCA	59.682	20	271	821	1091
Locus_34092_Transcript_1/1_Confidence_1.000_Length_677	c	(GAA)7(GGA)8	45	305	349	SSR_34092_F	GGAGGCACATATCTGGGACG	59.966	20	SSR_34092_R	AGGATTTGTGGCTTCCCATC	57.85	20	146	227	372
Locus_34522_Transcript_1/1_Confidence_1.000_Length_1154	c	(GGT)5gacttgtacatgtaaaag(GGT)7	54	699	752	SSR_34522_F	GATGGTGGCGGTGACTTGTA	60.037	20	SSR_34522_R	CACCCCCATCGCCCATTTAT	60.179	20	160	623	782
Locus_346_Transcript_1/2_Confidence_0.750_Length_1852	c	(CT)6tcaaattttcatagttagccatcaattgtagaat(AAG)5	61	78	138	SSR_346_F	TGTTCCCCTTATTTGTTAGCACT	58.007	23	SSR_346_R	AATTCTCCACCACCAGGCAG	59.961	20	229	25	253
Locus_35530_Transcript_2/6_Confidence_0.429_Length_1947	c	(TC)6a(CT)8tg(CT)6	43	221	263	SSR_35530_F	TGTTTTGTAACTGACACCTCCA	57.776	22	SSR_35530_R	GCTTTTCTCTTGACTTGGACAGC	60.304	23	237	64	300
Locus_35937_Transcript_3/4_Confidence_0.625_Length_3349	c	(T)11c(T)10	22	3064	3085	SSR_35937_F	GTATTGCCTTCCATCGCAGC	59.691	20	SSR_35937_R	ACCAGCCCGGCTTTTTAAGT	60.179	20	246	3020	3265
Locus_35963_Transcript_1/1_Confidence_1.000_Length_516	c	(CA)6tacacatgatagtgacgac(GA)9	49	430	478	SSR_35963_F	GGTGACATAATTGAAGGCGCA	59.257	21	SSR_35963_R	GCAGAGGAGCTTCGAGTGAT	59.541	20	109	402	510
Locus_3609_Transcript_6/7_Confidence_0.556_Length_3830	c	(TC)16tttttttggttgagtaagtccattactaaaattttaatgccatctacattaacagaagtggataggtgaggtcatctcatgctcccattcttaagtcttt(TTTA)5	152	2117	2268	SSR_3609_F	AGCCTTTAACAGCATGGGGT	59.591	20	SSR_3609_R	TCATTGAGGAGTCTGATCTGCA	58.898	22	280	2015	2294
Locus_361_Transcript_5/6_Confidence_0.667_Length_1719	c	(T)11c(T)11	23	1566	1588	SSR_361_F	CACAGTGGAAAAGCTGGTGC	59.969	20	SSR_361_R	CTTCTGCACTTCCTCCCACA	59.602	20	262	1385	1646
Locus_3675_Transcript_1/2_Confidence_0.800_Length_2729	c	(AT)7(AG)6	26	2637	2662	SSR_3675_F	ACAGTATGATGATGACCTGTACAA	57.455	24	SSR_3675_R	CCCACCCCCACATCATCTTC	60.107	20	137	2581	2717
Locus_37414_Transcript_1/1_Confidence_1.000_Length_524	c	(AC)6ag(AC)6	26	369	394	SSR_37414_F	TCAATACTTGCCCAACGCCT	59.962	20	SSR_37414_R	CGACTACATGGTCCGCAGAA	59.827	20	240	189	428
Locus_3764_Transcript_1/2_Confidence_0.800_Length_3868	c	(TTTA)5tgctaataatga(T)11	43	79	121	SSR_3764_F	TGGCCGTGACGACTACAAAA	59.896	20	SSR_3764_R	GCGGGTCCATTTGCTTCAGT	61.244	20	149	36	184
Locus_3770_Transcript_3/5_Confidence_0.667_Length_2824	c	(A)10tccatctatataaaaaggaagaaataattcatggtaaacaaaccaaccacttccctaaccccccc(A)14	89	664	752	SSR_3770_F	AAGCTTAAATCAATCGTTGTCAGA	57.198	24	SSR_3770_R	TGCTAGCACCAAGAACTGCT	59.602	20	223	598	820
Locus_3783_Transcript_1/1_Confidence_1.000_Length_2738	c	(AAC)7aatagtaataatagtaacaacagcaacaacggtgacaacgg(CAA)5taacggcagcaacaacggcaacaataacagcaacaacaacggcaataataatgacaacaacag(CAA)5tggcaacaataacaacaacaacaatattaacaatggt(AAC)8	216	518	733	SSR_3783_F	TCTTCTGGTGACAATAATAACAACG	57.641	25	SSR_3783_R	TGGAGGTGAAGATTTGTCATTGTG	59.48	24	279	490	768
Locus_3811_Transcript_9/10_Confidence_0.677_Length_5492	c	(A)11tacaagtttagcttcaccgcctaataaggtggaccctctctttgtgataagtaatgtagaggaaccgggatacactgggta(TGT)5	107	1655	1761	SSR_3811_F	TTGAGCGCGTTGTTTCATGG	60.041	20	SSR_3811_R	TTCACCCAGACTTCCTCCCA	60.105	20	256	1613	1868
Locus_3876_Transcript_4/4_Confidence_0.571_Length_2075	c	(CA)6aatacagatccttcagttctttgcaagtggaaacaagg(A)11	61	165	225	SSR_3876_F	CCCACTTGCTTTGCCCTAGA	59.962	20	SSR_3876_R	TCAGAAGCGGTGTTTGTGAA	57.969	20	222	74	295
Locus_39109_Transcript_1/1_Confidence_1.000_Length_1383	c	(GAC)5gaagaagtagaagaagaaat(TGA)5	50	1108	1157	SSR_39109_F	GCATGCAGAGAAGATGGACG	59.064	20	SSR_39109_R	TGGAACAAAACAGCATTCATGC	58.608	22	223	1044	1266
Locus_3934_Transcript_2/3_Confidence_0.500_Length_3275	c	(T)10cttttatatttttgaaaataaaaaacgaaattacagcgggaatgggagggggagagatctgctag(A)11	86	148	233	SSR_3934_F	TTCCCCATGTGTCTCAGTGC	59.963	20	SSR_3934_R	AGAAAAGAAGAGTGCGATCGT	57.695	21	244	18	261
Locus_39831_Transcript_1/1_Confidence_1.000_Length_673	c	(AC)8cgtatcacatacatat(AC)6	44	128	171	SSR_39831_F	GCATTAGCAGTACAGGGCCT	59.819	20	SSR_39831_R	GGAATCTGTGTGTGGTGGGT	59.89	20	185	50	234
Locus_4017_Transcript_2/6_Confidence_0.615_Length_3263	c	(T)10c(T)12	23	276	298	SSR_4017_F	GGCGCGTGTGAAACCATAAA	59.761	20	SSR_4017_R	TTAGGGAAATCGAACGCCGT	59.753	20	274	77	350
Locus_40472_Transcript_1/1_Confidence_1.000_Length_547	c	(GGT)5gtcttgactgctggaggaggaggagttggtgccttcgt(TGG)5	68	242	309	SSR_40472_F	CTCACCACGCAAAGAGGAGT	59.966	20	SSR_40472_R	CAGCTCCTGAAGTCCCCAAG	60.036	20	184	187	370
Locus_4120_Transcript_7/11_Confidence_0.560_Length_4220	c	(AAT)5(AAC)5	30	3923	3952	SSR_4120_F	GCCCCACTCCTAAGGGTCTA	60.031	20	SSR_4120_R	ACACGTTACCTCCCCAAACC	59.891	20	227	3828	4054
Locus_4144_Transcript_1/1_Confidence_1.000_Length_4905	c	(TGTGTA)5(TG)8	46	4378	4423	SSR_4144_F	GTGCGTAGGTTAAGGGGAGT	59.1	20	SSR_4144_R	AACTTCCGATCTACGCACCC	59.825	20	113	4353	4465
Locus_4258_Transcript_5/6_Confidence_0.625_Length_3378	c	(T)11caatttttttttggaaaacttgtttgtccatgaaaaattgtcagtttttgaaaaactaaaaag(T)10	84	1252	1335	SSR_4258_F	GAACCCATTTGGCCATGAGC	59.824	20	SSR_4258_R	TGGAAATATTAGCAGCCGTTTGG	59.62	23	273	1221	1493
Locus_4286_Transcript_1/3_Confidence_0.714_Length_1851	c	(TC)7gatcg(AC)14	47	931	977	SSR_4286_F	ATCGTGCTTGTAACCTGGCA	59.964	20	SSR_4286_R	TTTTTCTGGGCATACACAGGA	57.483	21	263	786	1048
Locus_4332_Transcript_1/3_Confidence_0.400_Length_969	c	(TG)12(AG)7	38	208	245	SSR_4332_F	CTTGTTCTCCAGGTCCAGCC	60.322	20	SSR_4332_R	CTCGCGTTACTGCCCATACT	59.898	20	260	141	400
Locus_4350_Transcript_9/10_Confidence_0.385_Length_3188	c	(AC)7(AT)6	26	846	871	SSR_4350_F	GGCCTACGACAGAAGATCTCC	59.661	21	SSR_4350_R	TAGCTTCCTTCGTTGGCCTG	60.036	20	205	756	960
Locus_4350_Transcript_9/10_Confidence_0.385_Length_3188	c	(GA)11cagagagat(GA)6	43	2722	2764	SSR_4350_2_F	TTCTCCGAGATTTCGTGCCC	60.108	20	SSR_4350_2_R	ATCCCCTTGCCGTACACAAA	59.597	20	141	2652	2792
Locus_4383_Transcript_1/1_Confidence_1.000_Length_2757	c	(CT)6acaaatacacttttcagcaaaaatatctgcacaattctacat(TC)6	66	367	432	SSR_4383_F	TAGGCTAATGCGGCATCAGG	59.965	20	SSR_4383_R	TCGTCATGTACAGCCATGCC	60.462	20	232	267	498
Locus_4411_Transcript_1/1_Confidence_1.000_Length_2306	c	(T)11caaaagatatttctttcttttcagttttttctattttttctgttttgcttctcttcttc(T)12	82	1329	1410	SSR_4411_F	TTTTCGCTGCCATTTTCCCC	59.68	20	SSR_4411_R	TGAGAAGGAGGCGAAGTTGA	58.662	20	191	1287	1477
Locus_44149_Transcript_1/2_Confidence_0.750_Length_1802	c	(ACT)5catagtaataaattatttggcttctcagttatttctcctaataat(AAC)5	75	348	422	SSR_44149_F	TCAAGTACTTCATCAGCAGTGGA	59.422	23	SSR_44149_R	GGGTAACTGGCGGTTCACTT	60.251	20	202	257	458
Locus_4429_Transcript_7/8_Confidence_0.611_Length_3256	c	(T)10c(GT)6	23	1385	1407	SSR_4429_F	TCCTTTTTCTTTGCGTGTGC	57.798	20	SSR_4429_R	CCAGTCCCTCCCTGCAAAAT	59.96	20	205	1352	1556
Locus_4509_Transcript_1/1_Confidence_1.000_Length_1887	c	(A)11caaattcttagttcaattttacaactttcttgaatcttgttttgttgtaagttg(A)10	75	188	262	SSR_4509_F	GCCGTAGCCTGAACCATCAA	60.392	20	SSR_4509_R	ATACCTTCCGCCAAAACCCC	60.324	20	236	93	328
Locus_4516_Transcript_8/9_Confidence_0.500_Length_3427	c	(A)11tg(A)10	23	2214	2236	SSR_4516_F	ATCCCTCGCTTGTTTTCCGT	59.964	20	SSR_4516_R	TGGCTGAGCTTGTTGGAGTT	59.817	20	212	2091	2302
Locus_45520_Transcript_1/1_Confidence_1.000_Length_1703	c	(A)12tataactaatacaaagcag(A)11	42	171	212	SSR_45520_F	TCATGGCTCATGATACTCACCT	58.688	22	SSR_45520_R	ACTCCGACTAACTTGTGCCC	59.679	20	180	114	293
Locus_4553_Transcript_7/9_Confidence_0.429_Length_3530	c	(T)10ccttttttt(A)10	29	408	436	SSR_4553_F	GGCAATTGCAAATGGCTCCA	60.036	20	SSR_4553_R	GTTGGCCCGAACACTACCAT	60.322	20	253	229	481
Locus_45943_Transcript_1/1_Confidence_1.000_Length_941	c	(TA)7aaagcaattaaactccattgaaatgatttt(A)10	54	178	231	SSR_45943_F	GGAGGGTGTAAATGATTTTCACCC	59.84	24	SSR_45943_R	TGTCAAGCCTAAGATAGTGGCA	59.162	22	236	109	344
Locus_45943_Transcript_1/1_Confidence_1.000_Length_941	c	(AAT)7(A)14	35	857	891	SSR_45943_2_F	TGGGTCCGAAGATGCTCAAC	60.036	20	SSR_45943_2_R	TCCTCTAGACCAAATGCAAAACT	58.014	23	261	660	920
Locus_4611_Transcript_2/3_Confidence_0.714_Length_1684	c	(AT)8gcaaagtgtcattgcactcgcta(T)13	52	347	398	SSR_4611_F	TCACTCCCTCAACGAATTCCT	58.743	21	SSR_4611_R	ACGATGGATGTAACAGCCTGA	59.169	21	268	253	520
Locus_4647_Transcript_4/4_Confidence_0.625_Length_2264	c	(CT)6tttcttttttctcttttgaaattttcagttcaaatcctatgtaggaaacaatagaagtttagtttttaggatcccc(T)11	99	2116	2214	SSR_4647_F	AGCTATCGCTGAGTGAAGGA	58.231	20	SSR_4647_R	TCCCGGAACATTTACATTCACA	57.978	22	235	2010	2244
Locus_4674_Transcript_7/10_Confidence_0.500_Length_1024	c	(ATC)5agaaacagaaacaaaaagaaaat(AAG)8	62	743	804	SSR_4674_F	ACAAAACAACCCCTGCCTCA	60.033	20	SSR_4674_R	ATCCCCCTATCCCGTTTCCA	60.029	20	184	697	880
Locus_4870_Transcript_3/5_Confidence_0.583_Length_3449	c	(AT)6tttaattctgcttaggacaacctaataaagatcaaatctttttcttaattatgttctgattttga(T)10	87	108	194	SSR_4870_F	TCTTGGGCATTTCTTGAAGTTCA	58.786	23	SSR_4870_R	ACCATGACAAAATATGAACACCCA	58.917	24	198	48	245
Locus_4894_Transcript_4/7_Confidence_0.647_Length_2228	c	(TTC)10(T)14	44	541	584	SSR_4894_F	TCTCCAACACCTGCAAGACG	60.25	20	SSR_4894_R	CGGCCATTGAATCAGCAAGG	59.898	20	275	359	633
Locus_49168_Transcript_1/1_Confidence_1.000_Length_511	c	(CA)6(CT)13	38	412	449	SSR_49168_F	CCCCTGCTACATCACATTTGC	59.593	21	SSR_49168_R	AATGTCTCCTATCACATCTCATCA	57.009	24	179	298	476
Locus_497_Transcript_3/10_Confidence_0.333_Length_7218	c	(TAA)5tgatattaataacaataaaaatattaatattaataataataacaatgacattgtatcagccatagcaaaacccttatcaggattaaaagctagccatac(GGT)8	138	2674	2811	SSR_497_F	AGGTCGCCAAGCCAAGATAC	60.108	20	SSR_497_R	TTATTGGTGGTTGCCCCCTC	59.96	20	262	2591	2852
Locus_497_Transcript_3/10_Confidence_0.333_Length_7218	c	(TAA)6gt(TGA)5	35	6822	6856	SSR_497_2_F	GATACGGGCCGCTCCAATTA	59.966	20	SSR_497_2_R	TTAATGGTGGTTGCCCCCTC	59.96	20	278	6757	7034
Locus_4980_Transcript_1/2_Confidence_0.750_Length_3066	c	(TCT)5ta(T)11	28	2718	2745	SSR_4980_F	GGGGTGGACTTTAGAGGTGC	60.035	20	SSR_4980_R	ACGAAATCAACGTGGTAGCAC	59.204	21	124	2649	2772
Locus_5113_Transcript_4/5_Confidence_0.300_Length_3527	c	(T)13aaaaaaagaaa(AG)8aa(AG)8	58	2187	2244	SSR_5113_F	ATCCCGTAGTGGCGTTTGAG	60.108	20	SSR_5113_R	CGCTGATGCCCTTTGCTTTT	60.038	20	175	2118	2292
Locus_5231_Transcript_4/6_Confidence_0.722_Length_3855	c	(ACA)10(ACT)7	51	3213	3263	SSR_5231_F	CAATCCCACCCCCTAACTCC	59.449	20	SSR_5231_R	AAGCGACATGGTCAGTGAGG	60.037	20	165	3158	3322
Locus_5244_Transcript_5/6_Confidence_0.643_Length_5153	c	(CAA)6cag(CAA)12	57	2790	2846	SSR_5244_F	CCCCAACAGCAGCAACAATC	60.038	20	SSR_5244_R	GTCAATTGTTGCTGCTGGGG	60.038	20	266	2705	2970
Locus_5394_Transcript_5/6_Confidence_0.643_Length_3364	c	(T)11gggttaaaata(TC)7	36	3102	3137	SSR_5394_F	GGCATACGTTGGATGTCCCA	60.107	20	SSR_5394_R	GCCACAAAGCTCCATGCAAT	59.752	20	161	3000	3160
Locus_5394_Transcript_5/6_Confidence_0.643_Length_3364	c	(AC)15(AT)11	52	1102	1153	SSR_5394_2_F	TGACGTACTTTGGTGGTAAGGA	59.036	22	SSR_5394_2_R	CCTCACCAAGGTGGAAGGAC	59.963	20	158	1052	1209
Locus_5504_Transcript_2/4_Confidence_0.500_Length_5046	c	(CAT)6cttctacgcctctccaatctcaagtagtactattcattacttataaaacactaattctctcgattagtttgttgtacaattaaa(TATT)5	122	44	165	SSR_5504_F	AGCCACATCACTTTTCTCTCA	57.223	21	SSR_5504_R	AGCAAAAATCAGCAGAAACCCC	59.962	22	247	5	251
Locus_5678_Transcript_2/3_Confidence_0.667_Length_2452	c	(T)18caaacaagaaaaaaagggttgtttctcttcttgttttaacaaaattcttggaac(T)11	83	47	129	SSR_5678_F	CGCCCCCTCTTCTATCTAGC	59.108	20	SSR_5678_R	CGGATCCTCCACCAACATGT	59.747	20	257	0	256
Locus_57563_Transcript_1/1_Confidence_1.000_Length_771	c	(A)14tttgtaaaataattggaaaatacaaaaagaagaaaggacgattaagagaaacagtggca(AG)8	89	175	263	SSR_57563_F	TGGGTTTTCTTGGCTTTGGT	58.127	20	SSR_57563_R	CCTCACCGCACCATGTACAT	60.108	20	280	114	393
Locus_5866_Transcript_5/7_Confidence_0.529_Length_4305	c	(GA)6gtaattaaagag(GA)7(GT)6	50	373	422	SSR_5866_F	TGACTGCTCCTGACCTCCTA	59.295	20	SSR_5866_R	ATGCCGTGCAGAAAGCTTTG	60.039	20	246	232	477
Locus_587_Transcript_4/9_Confidence_0.690_Length_7892	c	(AT)9acacacacacccact(CA)8	49	7281	7329	SSR_587_F	CCCTATAATCTGGGTCGCCC	59.386	20	SSR_587_R	GCCCATCTCTGGTATGCCAA	59.817	20	270	7115	7384
Locus_6043_Transcript_2/4_Confidence_0.700_Length_3030	c	(TG)7(AG)7	28	168	195	SSR_6043_F	CAGTTTGCTCGCTGCTTCAG	60.11	20	SSR_6043_R	ATGTACTTGAGCGCCGTGAA	60.038	20	279	135	413
Locus_6062_Transcript_1/2_Confidence_0.800_Length_706	c	(A)11gttcaaatcacatcaaaaaaaatctgagt(A)10	50	299	348	SSR_6062_F	GATACCGCCATTCCCTGCAT	60.251	20	SSR_6062_R	TTCTAAACTCGCCGGACTCC	59.471	20	180	272	451
Locus_6168_Transcript_6/6_Confidence_0.500_Length_1684	c	(CT)6ccccttttgccccccttgtatcaa(T)12	48	1254	1301	SSR_6168_F	CAGCGACATCTGTTGGGACT	60.037	20	SSR_6168_R	AGGTTCAAGATTCGAGCCAACT	59.961	22	235	1204	1438
Locus_6206_Transcript_1/2_Confidence_0.750_Length_1460	c	(A)11gtctcatattgtaaaattagcttgataatttttt(A)14	59	175	233	SSR_6206_F	TCCTTCACCACCCCCAATTG	59.886	20	SSR_6206_R	CTGAGCTAACCGTGGACTCC	59.826	20	234	28	261
Locus_634_Transcript_1/1_Confidence_1.000_Length_1293	c	(GGA)5ggcatagacccaggtgcagatggtgggcctctaggaggatgaggaactccagggggaagtccttgtggt(GGC)5	99	491	589	SSR_634_F	TAGACATTGCACCACCACCC	59.962	20	SSR_634_R	TGGAACAACAGCTGATGCCT	59.889	20	218	401	618
Locus_6360_Transcript_3/11_Confidence_0.550_Length_2813	c	(TC)9(AC)6	30	1931	1960	SSR_6360_F	AGGATCCCGAGGAGAGTGAC	60.106	20	SSR_6360_R	AGCTGAGAACCAAGGAACGG	59.965	20	216	1794	2009
Locus_6440_Transcript_1/1_Confidence_1.000_Length_1003	c	(CA)8ccccattacaaattagtacaatacacca(AC)6	56	392	447	SSR_6440_F	CCACCACTGAGAACCACACA	59.82	20	SSR_6440_R	TGTTCTGATTTCCCCCTCGC	60.035	20	215	298	512
Locus_652_Transcript_3/4_Confidence_0.417_Length_4685	c	(GT)8ctgcgtgga(TG)6	37	3443	3479	SSR_652_F	CAGGGAGTCTGAGGAGTCGA	60.035	20	SSR_652_R	TTCACAAGCAGGCCAAGGAA	60.106	20	191	3364	3554
Locus_65497_Transcript_1/1_Confidence_1.000_Length_1124	c	(AC)6atatcaata(TG)7	35	970	1004	SSR_65497_F	GGGGCCCCTTTTGATGAAGA	59.959	20	SSR_65497_R	ACCAGCAAAGTTTTTCAGACACA	59.49	23	247	789	1035
Locus_6584_Transcript_2/4_Confidence_0.636_Length_3937	c	(CA)14tatatatatag(AC)10	59	2811	2869	SSR_6584_F	TGCAGTCCCGATATTCAGGC	59.893	20	SSR_6584_R	TTGTTGGCTCTCTCTCACCC	59.313	20	258	2635	2892
Locus_6730_Transcript_1/1_Confidence_1.000_Length_1515	c	(T)13gctagtgcagaaaaaggttatctttaccagtatagtgaagacacatgaatgatcatttga(TAG)5	88	1315	1402	SSR_6730_F	TGGAGACTTGATGCTGTTTGGA	59.894	22	SSR_6730_R	ACTTACGACCCATCCTAACCT	57.888	21	167	1282	1448
Locus_6965_Transcript_2/3_Confidence_0.714_Length_1921	c	(T)10attaaggtaatgttaacattcagattgtttatgttgatatatttggatgaagatggatagtataagattgaatcaagtcagaactagttttagtggaaac(A)11	121	1157	1277	SSR_6965_F	TCCTCCTGACTTCCAAAGCA	58.566	20	SSR_6965_R	ACTCTGTCTCCTTTGTTCCGT	58.96	21	275	1045	1319
Locus_70_Transcript_1/2_Confidence_0.600_Length_1994	c	(CA)6gagacacacagtagcaaa(CT)7	44	1900	1943	SSR_70_F	TTGAGCAGAAACGGGTGGTT	60.107	20	SSR_70_R	CCGCCATTGCTGTTGATCTC	59.62	20	231	1751	1981
Locus_71241_Transcript_1/1_Confidence_1.000_Length_562	c	(TG)8aagattcaaatgtacacgtcgagctgttgttaatctggttgattagcttcactaatctatttttacattttatagcttt(TG)17	129	254	382	SSR_71241_F	TGAAAATGGCGATTTGTGCTT	57.616	21	SSR_71241_R	GCTTGTGGCGTGTACATTTGA	59.734	21	280	128	407
Locus_7149_Transcript_5/7_Confidence_0.684_Length_4815	c	(TTC)7cttctttagtagctagggtttctttattcttcttcttctttagttggtacggtttctttt(TTC)7	102	1811	1912	SSR_7149_F	TGGAGAAAAATCACGCTGCC	59.119	20	SSR_7149_R	AGGAACAGTGCTTAAACAGAGGA	59.609	23	190	1784	1973
Locus_7192_Transcript_2/3_Confidence_0.375_Length_2301	c	(A)10cttctttttttatttattatttg(A)11	44	76	119	SSR_7192_F	CCTGAAGCGAGGCTCTCAAA	60.037	20	SSR_7192_R	AGTGACTAGGTGGAGCTCGA	59.671	20	215	8	222
Locus_723_Transcript_1/1_Confidence_1.000_Length_1782	c	(CCA)5tcacaatcacgtgctaaatgtccagtctcgccacaactataacacgctcccctaccgcctcctcctcct(CCA)7ctaccacgatcaccacaatccctagccaaatgtccagtcctcccacaattataacact(CAC)5	178	558	735	SSR_723_F	CCACCACCATTTCCTCCTCC	60.034	20	SSR_723_R	GGGGATGGGGGTTATGGGTA	60.404	20	266	527	792
Locus_7488_Transcript_1/1_Confidence_1.000_Length_1136	c	(CTT)5cctcctctccttccccgttctcgtcatcattatcttcatcaccatcgtcatcattgtcg(TCA)5	89	518	606	SSR_7488_F	TCCTCTTCTTTGGTGGCTGA	58.566	20	SSR_7488_R	GCAATGGAGGAGCTGATGAGA	59.86	21	237	442	678
Locus_7498_Transcript_5/6_Confidence_0.615_Length_6062	c	(TA)6a(AC)10	33	135	167	SSR_7498_F	CCACCCCCACACATTTTGGT	60.762	20	SSR_7498_R	GGAAAATTCCTATACTACGGCGA	58.125	23	274	49	322
Locus_766_Transcript_6/8_Confidence_0.600_Length_4019	c	(TCC)5tca(TCC)8	42	1599	1640	SSR_766_F	AAGTGCAAGGAGCTCAGCAT	59.962	20	SSR_766_R	AGGTCGACCTTGAAGGGGAT	60.253	20	260	1495	1754
Locus_7668_Transcript_1/1_Confidence_1.000_Length_2135	c	(GT)6atggttcctttattcagttttgctatctc(TG)9	59	1356	1414	SSR_7668_F	AGCAGGAGTTTGGGGTTGTT	59.738	20	SSR_7668_R	CCTGCTACACTGCCTCCAAA	59.963	20	155	1307	1461
Locus_7945_Transcript_1/1_Confidence_1.000_Length_3356	c	(TG)7(T)10	24	3248	3271	SSR_7945_F	TTTGATGGGTGGGGGTGAAC	60.179	20	SSR_7945_R	CACGCCACTCACCTCTACTC	59.829	20	134	3197	3330
Locus_7958_Transcript_4/5_Confidence_0.667_Length_3622	c	(TG)8(TA)6	28	2584	2611	SSR_7958_F	AGGTAGCATAAGCAGCATTGT	57.712	21	SSR_7958_R	TCCAAAGTGGACACGTGCTT	60.107	20	224	2548	2771
Locus_7961_Transcript_3/4_Confidence_0.500_Length_5158	c	(CAA)5(CAG)9	42	1274	1315	SSR_7961_F	ACAGGCTCCCATGCTTCATC	60.107	20	SSR_7961_R	TGTTGGCCCATCAGTTGGTT	60.106	20	180	1203	1382
Locus_7961_Transcript_3/4_Confidence_0.500_Length_5158	c	(CAG)5caacattatcaattgatgaagcagaaacttcagcagggaagcacgccacaatccttgatgcaatcacaatcgcacatgcaacagcagcaacag(CAA)7	129	866	994	SSR_7961_2_F	GGCAGATGCAGGGAAGACAA	60.323	20	SSR_7961_2_R	TGTTGCTGTTGCTGTTGCTG	60.179	20	238	785	1022
Locus_8001_Transcript_1/1_Confidence_1.000_Length_577	c	(GA)15tatatagatgtttaagcttttacttttctattggtattttctagcgtggttggcggaaggagtggaggaggaatgtatttgtatgtgtatt(GA)17	155	388	542	SSR_8001_F	TGACTCTCGCCTTGTGACAA	59.25	20	SSR_8001_R	ACCCCTAAAATCAGTCGGCC	59.745	20	279	295	573
Locus_8021_Transcript_1/2_Confidence_0.750_Length_2335	c	(T)10ctc(T)10	23	1925	1947	SSR_8021_F	GCGTGGTCCATGCTTCTTTA	58.551	20	SSR_8021_R	CACCAGCTGCAAGTCTAGCT	60.037	20	277	1782	2058
Locus_8039_Transcript_1/3_Confidence_0.714_Length_3920	c	(T)11agccgtagccttttcatgattttttttcataggtggcgtttcaagtgattttctgggttc(TTG)5	86	3609	3694	SSR_8039_F	GTCTCCATTTATCCGGCAGG	58.116	20	SSR_8039_R	ACAAAGATGAGGTAGAAGGCTGA	59.159	23	280	3508	3787
Locus_8144_Transcript_1/1_Confidence_1.000_Length_2567	c	(T)10cttttctc(T)12	30	1379	1408	SSR_8144_F	AGCACACTTCATTTTCCGCAC	60.001	21	SSR_8144_R	GGGGGTGGCACGAATTAGAA	60.035	20	235	1271	1505
Locus_8156_Transcript_1/1_Confidence_1.000_Length_817	c	(TGA)5(GGA)5	30	192	221	SSR_8156_F	TGGCGGAAACTGGAAAGGAA	59.816	20	SSR_8156_R	TCCGCCTCTCCATTAACCTC	58.879	20	238	7	244
Locus_8218_Transcript_1/1_Confidence_1.000_Length_1244	c	(TCA)9(TCT)5	42	743	784	SSR_8218_F	TCTTTGCCTCGTCCAGTGTC	59.966	20	SSR_8218_R	TGGCGAATACAGCAACCCTT	59.962	20	279	646	924
Locus_8317_Transcript_9/10_Confidence_0.304_Length_5590	c	(T)12aattatattatgctcaataattgatactagtacttgttactggaaatcatttgttcaatttccctg(T)10	88	5319	5406	SSR_8317_F	TTTCCATCAGGCTTTGAGGC	58.451	20	SSR_8317_R	CGCTACCACTCCATCAGGAC	59.897	20	258	5248	5505
Locus_8345_Transcript_7/14_Confidence_0.310_Length_1992	c	(TGC)9(TGT)6tgctgcagcatctggtgt(TGC)5	78	663	740	SSR_8345_F	ACAGCTGCTGGCATTTCTCA	60.251	20	SSR_8345_R	CAGCAGATGCAACAGCAACA	59.687	20	262	522	783
Locus_8444_Transcript_2/2_Confidence_0.750_Length_4017	c	(CTG)9t(TGC)6	46	2633	2678	SSR_8444_F	GAAAATCTGAGCTGCCGCAG	59.902	20	SSR_8444_R	CATGGACTGCGAAACTTGGC	60.11	20	219	2578	2796
Locus_8456_Transcript_6/8_Confidence_0.500_Length_2614	c	(A)11g(A)11	23	731	753	SSR_8456_F	TCACGTGGAACCATGACTTGA	59.585	21	SSR_8456_R	GCTGACGGGGTCAATCTTGA	60.036	20	215	675	889
Locus_8472_Transcript_3/6_Confidence_0.571_Length_2683	c	(CT)9(AC)9	36	869	904	SSR_8472_F	TTGGATGGTGGAGCATCCTG	59.743	20	SSR_8472_R	GCTTGCAGCAAGGAACTGTT	59.613	20	250	793	1042
Locus_8503_Transcript_4/5_Confidence_0.636_Length_4694	c	(CAT)6(CAA)5	33	3987	4019	SSR_8503_F	ACTCAAACGGTCAGTGGCAA	60.107	20	SSR_8503_R	GGTTGGATTGTTGTGGGTCG	59.404	20	207	3909	4115
Locus_8600_Transcript_3/3_Confidence_0.571_Length_2102	c	(TA)6tttactctatcatatccattacacaaatatatatatccagcaaaaatacctc(A)10	74	139	212	SSR_8600_F	TCTTCCTTGTCTTGCTCCTGT	58.95	21	SSR_8600_R	TGGAGGGAGGAAGTGTAGGG	59.957	20	251	84	334
Locus_8763_Transcript_1/1_Confidence_1.000_Length_3372	c	(TC)8(AC)11	38	3114	3151	SSR_8763_F	CTCCCACTCCTCACATCTGC	59.822	20	SSR_8763_R	CTCGCGGCACTCCTAATTCT	59.897	20	121	3075	3195
Locus_8820_Transcript_3/4_Confidence_0.571_Length_1374	c	(TC)9(T)11	29	1185	1213	SSR_8820_F	TAGATTGCTCGGCACACCAG	60.108	20	SSR_8820_R	TCCGGCATAAACTTGTCGCT	60.037	20	227	1034	1260
Locus_8837_Transcript_1/2_Confidence_0.833_Length_3877	c	(T)12ctc(T)11	26	1915	1940	SSR_8837_F	TCAGAAGAAAAACCATGGGGGA	59.551	22	SSR_8837_R	TGTGGGGTGGGGGATTCATA	60.254	20	274	1776	2049
Locus_8925_Transcript_2/3_Confidence_0.667_Length_4228	c	(T)10(A)12	22	3920	3941	SSR_8925_F	AATGCTGGCAGAGTAGGTGG	59.746	20	SSR_8925_R	GTGCCACCATCTTCCAGTCT	59.674	20	170	3809	3978
Locus_8994_Transcript_3/3_Confidence_0.778_Length_2091	c	(TA)9tcaagaaaa(AC)9	45	187	231	SSR_8994_F	ACACCTATACACCCTCTCTCTGT	59.73	23	SSR_8994_R	ATCGGCAGGCAGTTCATCAA	60.035	20	274	112	385
Locus_9156_Transcript_4/5_Confidence_0.500_Length_1945	c	(CAA)9tgtataaccacc(CAA)8	63	944	1006	SSR_9156_F	CACCTTGAGAAGCTTGCAGC	59.76	20	SSR_9156_R	GCCAAAAGTGAGACGTGGCT	61.167	20	252	903	1154
Locus_922_Transcript_4/4_Confidence_0.571_Length_2890	c	(T)10gtggggaatatgcaaccaaaaatggaaatgtagaaaacaaaaacccc(A)15	72	2578	2649	SSR_922_F	GGCTTAAGCAAGACAATGGAGG	59.575	22	SSR_922_R	AGCTTCCTTTTTGAGCCACA	57.928	20	264	2483	2746
Locus_930_Transcript_8/12_Confidence_0.125_Length_4327	c	(A)11caagctcccctttggggggacattaaaaggagaaaacacacaagc(T)12	68	2875	2942	SSR_930_F	TGGATGTACCTCTAACTGGCA	58.172	21	SSR_930_R	ATGGAAGTTCAAGGGCCTGT	59.22	20	243	2804	3046
Locus_9409_Transcript_1/2_Confidence_0.667_Length_1760	c	(T)12acttcttcaggaacaatc(T)11	41	1558	1598	SSR_9409_F	CCAACGTTGCCCACATCTTC	59.759	20	SSR_9409_R	ACACAGAAAGGCTCCTCTTGT	59.229	21	172	1502	1673
Locus_9470_Transcript_2/3_Confidence_0.714_Length_1313	c	(T)12gtaatggtg(GTTTT)5	46	514	559	SSR_9470_F	AATGCTTAGGGACTGTCGCA	59.387	20	SSR_9470_R	AGCTCGAGTGTTGATTGCCA	59.965	20	200	430	629
Locus_9513_Transcript_3/3_Confidence_0.750_Length_907	c	(T)12caaaccaaatctatgtccaaacgctaaccaaattggaacggagggagtaatataccagtatatgc(AT)7	91	541	631	SSR_9513_F	AAGTCATACCCGGGTTTGCC	60.323	20	SSR_9513_R	GGTGGTTGCCCTCTCTGTTT	60.179	20	263	442	704
Locus_9681_Transcript_5/6_Confidence_0.667_Length_2668	c	(CA)9tacataac(GA)6	38	1284	1321	SSR_9681_F	TTGCCAAAAGGAGACCTGCA	60.106	20	SSR_9681_R	CAAGCAATTGCCACCCACAA	59.894	20	221	1187	1407
Locus_9721_Transcript_7/10_Confidence_0.455_Length_5378	c	(CCA)6cctcctccgccgcctacggcggagtccacggtggttaaagctgttgttgtattaggtgcagctgccatttttttgtt(A)11	106	4188	4293	SSR_9721_F	GAGCCCAATACCAAGCTCCT	59.451	20	SSR_9721_R	TCCGTAAACGCGAGAAGCTT	60.039	20	241	4086	4326
Locus_9721_Transcript_7/10_Confidence_0.455_Length_5378	c	(T)11aacaaaaaaatggcagctgcacctaatacaacaacagctttaaccaccgtggactccgccgtaggcggcggagga(GGT)6	104	4868	4971	SSR_9721_2_F	TCCGTAAACGCGAGAAGCTT	60.039	20	SSR_9721_2_R	GAGCCCAATACCAAGCTCCT	59.451	20	241	4833	5073
Locus_9730_Transcript_8/11_Confidence_0.324_Length_2446	c	(T)10aa(T)12	24	2217	2240	SSR_9730_F	TTTCTTGAGAGGAGACGCCG	59.756	20	SSR_9730_R	ACTCAACTCCGTCCACTTGC	60.25	20	260	2165	2424
Locus_9765_Transcript_11/12_Confidence_0.375_Length_4789	c	(GCA)6a(CAG)8caacat(CAG)7catcaa(CAG)5	91	3657	3747	SSR_9765_F	ATCTACAGCAGCAGCAGCAA	60.036	20	SSR_9765_R	CCCATTAGCTGAGCCGTTCA	60.108	20	218	3592	3809
Locus_9765_Transcript_11/12_Confidence_0.375_Length_4789	c	(CTG)5ttga(TGC)7tgatgt(TGC)8tgt(TGC)6	91	2826	2916	SSR_9765_2_F	CCCATTAGCTGAGCCGTTCA	60.108	20	SSR_9765_2_R	ATCTACAGCAGCAGCAGCAA	60.036	20	218	2762	2979
Locus_9775_Transcript_4/7_Confidence_0.625_Length_2488	c	(A)13ggaaggtgtagagtaatgagctgaaaattgat(GAA)5agggaagacaagtggaaacgtttttattttgtagaaataacaaaa(TAG)5	120	2243	2362	SSR_9775_F	TCATCCATTTCTCTTTTGGGCT	57.948	22	SSR_9775_R	CTCATACCCCACCAACCGAC	60.108	20	272	2124	2395
Locus_9792_Transcript_3/4_Confidence_0.625_Length_3531	c	(A)10ttcatgttaggcaaatcatattcgacattaagatactcataagtcataataatcttaccttaaaag(A)10	86	51	136	SSR_9792_F	TCCATTCCAAGTTTATTCTGGCT	58.066	23	SSR_9792_R	ACACGACACAACTGCTGAGT	59.824	20	258	6	263
Locus_9915_Transcript_5/6_Confidence_0.667_Length_3405	c	(GT)7gagagagagac(AG)6aaagagagagagcgcgcga(GT)6(GA)8(GT)6	96	568	663	SSR_9915_F	GCGAGTGTGTGTGTGAGAGA	59.969	20	SSR_9915_R	CCTCCTCCCATACCTCACCA	60.031	20	199	535	733
Locus_9915_Transcript_5/6_Confidence_0.667_Length_3405	c	(GT)6(GA)8	28	435	462	SSR_9915_2_F	TGTCGAATTGGCGGAAGTGA	59.966	20	SSR_9915_2_R	TCTCTCACACACACACTCGC	59.969	20	231	324	554
Locus_9992_Transcript_1/1_Confidence_1.000_Length_1761	c	(CCA)5ctaccaacaacccccccatggaactatggttg(CAC)5	62	316	377	SSR_9992_F	ACCCCCTACCCACCTTCAAT	60.179	20	SSR_9992_R	TTGGTGGTGTGGTTGGGATT	59.737	20	127	288	414
Locus_12073_Transcript_1/1_Confidence_1.000_Length_3057	c*	(GT)6(TGTGT)6*	37	2891	2927	SSR_12073_F	AGGAGCAGAGAGTGGGTTCA	60.179	20	SSR_12073_R	CCCTAACCCTCTCCTTCCCA	59.956	20	160	2796	2955
Locus_1879_Transcript_1/1_Confidence_1.000_Length_2414	c*	(CTAT)5(TA)6*	29	2070	2098	SSR_1879_F	AAAGTACCGCATCCCAGGTG	60.035	20	SSR_1879_R	TGGGAGTACTGAAGCGACTG	59.111	20	242	2045	2286
Locus_1929_Transcript_2/3_Confidence_0.714_Length_4105	c*	(TG)6(TGTA)5*	30	3984	4013	SSR_1929_2_F	TACAACGACGCCTCAATCCC	60.109	20	SSR_1929_2_R	TCCCACTAGAGCAATCTCCA	57.45	20	132	3931	4062
Locus_26470_Transcript_1/2_Confidence_0.750_Length_2031	c*	(TCT)6(T)10*	27	1926	1952	SSR_26470_F	TCGACGACATTTCCCGCAAT	60.391	20	SSR_26470_R	GTAAGTTTACAAGAAGCTCTCGCT	59.076	24	263	1763	2025
Locus_3495_Transcript_4/6_Confidence_0.667_Length_3462	c*	(A)14(AAAG)6*	35	2099	2133	SSR_3495_F	AAAGCTGGTCCGATTGGTAA	57.129	20	SSR_3495_R	GCTGCAGTAATGTGTCGTGG	59.556	20	279	2041	2319
Locus_38891_Transcript_1/1_Confidence_1.000_Length_511	c*	(TCT)5(T)10*	24	102	125	SSR_38891_F	CAATGGTGCTAGTGTCATGCA	58.914	21	SSR_38891_R	CGAACCAAGAAAAGCATGTGC	58.946	21	226	65	290
Locus_885_Transcript_11/14_Confidence_0.432_Length_5202	c*	(AC)6(ACACAT)10*	68	2208	2275	SSR_885_F	TACACACAACCTCATGCCCC	59.962	20	SSR_885_R	TTTGCCTGTTGCTTGAAAACA	57.675	21	262	2097	2358
Locus_10058_Transcript_2/5_Confidence_0.615_Length_3027	p2	(CA)6	12	760	771	SSR_10058_F	GGTTCAGAAAGCAGGGCTCT	59.963	20	SSR_10058_R	ACTCTACCACAGCCTTTGGTG	59.928	21	265	585	849
Locus_10066_Transcript_2/3_Confidence_0.833_Length_7309	p2	(CT)8	16	7007	7022	SSR_10066_F	GGCTGCCCCCAAAAATTAGA	58.433	20	SSR_10066_R	TGCAGTGTCTAGTTGAGCCT	58.658	20	268	6887	7154
Locus_10103_Transcript_3/4_Confidence_0.600_Length_6683	p2	(GA)6	12	149	160	SSR_10103_F	TCACCACACATCTCAATCACACT	59.929	23	SSR_10103_R	GAAAGAGGGGGAATTGGGGG	60.032	20	164	108	271
Locus_10119_Transcript_4/5_Confidence_0.455_Length_2400	p2	(GA)18	36	812	847	SSR_10119_F	TTGACGGGTATTGGACTGCC	60.036	20	SSR_10119_R	AGGTACACATAGAGGCCCGA	59.739	20	203	752	954
Locus_10120_Transcript_2/3_Confidence_0.714_Length_1597	p2	(TC)14	28	34	61	SSR_10120_1_F	ACACACACTGAACACACACAC	59.196	21	SSR_10120_1_R	ATGGTGGGGGAAATGTGGAG	59.664	20	119	4	122
Locus_10181_Transcript_1/2_Confidence_0.667_Length_2208	p2	(TG)18	36	1895	1930	SSR_10181_F	CATGTTCCACCCATCCTGCT	60.034	20	SSR_10181_R	CCGGCTCCCATTCTGACTTT	60.035	20	262	1696	1957
Locus_10191_Transcript_3/4_Confidence_0.667_Length_1521	p2	(TG)9	18	685	702	SSR_10191_F	TCGGCGTGTTGAGAAAGACT	59.612	20	SSR_10191_R	CGAACAGGCTAGCCAGGATA	58.959	20	280	537	816
Locus_10230_Transcript_1/1_Confidence_1.000_Length_933	p2	(AT)7	14	675	688	SSR_10230_F	CCACTCCCTCCAACTCCAAC	59.963	20	SSR_10230_R	TCCGTCTTGAATTCACCCGT	59.317	20	269	564	832
Locus_10255_Transcript_1/1_Confidence_1.000_Length_3044	p2	(AT)6	12	2578	2589	SSR_10255_F	ACCTCTCCAGAACTCTCCCC	59.958	20	SSR_10255_R	ATCCGACCGTTAAGCAAGGT	59.388	20	132	2534	2665
Locus_10260_Transcript_3/4_Confidence_0.500_Length_1549	p2	(CA)11	22	723	744	SSR_10260_F	GGTGGAACATCTGGACCAGG	60.035	20	SSR_10260_R	GGGGAGAAGGAGGCTTGTTG	60.323	20	262	535	796
Locus_103_Transcript_5/6_Confidence_0.643_Length_6878	p2	(GA)7	14	6693	6706	SSR_103_1_F	CTTCCGCTCGAGACATCTCC	59.97	20	SSR_103_1_R	GCCAAGCTCGACGTTGATTC	59.905	20	271	6575	6845
Locus_10361_Transcript_2/4_Confidence_0.625_Length_1117	p2	(TC)7	14	93	106	SSR_10361_F	CCCAACTTGCTTCCCTTTTACC	59.701	22	SSR_10361_R	GACGACGACTGTCCAATGGT	60.039	20	276	45	320
Locus_10374_Transcript_2/3_Confidence_0.400_Length_2764	p2	(AC)8	16	614	629	SSR_10374_F	CCATCCCTTGAGCCACTTGT	59.961	20	SSR_10374_R	GGAATGGGGTTGGGGAAGAG	60.033	20	208	539	746
Locus_10399_Transcript_4/6_Confidence_0.667_Length_1845	p2	(TA)7	14	1748	1761	SSR_10399_F	ATAGAAAAACCTCCGGCGCA	60.036	20	SSR_10399_R	TTTTGCCTTCTCCACCACGT	60.107	20	258	1547	1804
Locus_1045_Transcript_3/7_Confidence_0.562_Length_2992	p2	(GA)6	12	2806	2817	SSR_1045_F	CGGATGAACGGAGGAGTGAG	59.899	20	SSR_1045_R	CACAGTGAGTGGGCTGTTGA	60.179	20	151	2753	2903
Locus_10461_Transcript_2/4_Confidence_0.625_Length_1294	p2	(AG)6	12	84	95	SSR_10461_F	TCTTTTAACCGAACCCTAAAAAGCA	59.406	25	SSR_10461_R	GGCCCCCAAAAGAATATGCC	59.241	20	207	56	262
Locus_10465_Transcript_1/2_Confidence_0.667_Length_3137	p2	(CT)6	12	133	144	SSR_10465_F	CTGACTCACCTCTGGCATCA	59.1	20	SSR_10465_R	GATTGGTGAGCAGAGAGGGG	59.82	20	138	36	173
Locus_10508_Transcript_1/2_Confidence_0.750_Length_3842	p2	(AC)11	22	3575	3596	SSR_10508_F	AACCCGAACGCCTATTTCGT	60.037	20	SSR_10508_R	GAAATAGGCGTCCCGGTTCA	60.108	20	155	3511	3665
Locus_10516_Transcript_2/2_Confidence_0.667_Length_1186	p2	(TG)6	12	1079	1090	SSR_10516_F	CTCCGAGAATCCAGCATTTGC	59.667	21	SSR_10516_R	AGTTGTGGCTCTTTAACACCCA	60.092	22	229	934	1162
Locus_10623_Transcript_1/1_Confidence_1.000_Length_1975	p2	(AT)7	14	1548	1561	SSR_10623_F	TCAAGTAGGCATGCCAGTGG	60.035	20	SSR_10623_R	AGCAGACCCGATTCCAACTC	59.749	20	279	1371	1649
Locus_10632_Transcript_1/1_Confidence_1.000_Length_2297	p2	(GA)6	12	1089	1100	SSR_10632_F	GCTGGCATCCCATCTCATCA	59.89	20	SSR_10632_R	ACACGATATGCACTCCCACC	59.822	20	173	1023	1195
Locus_10662_Transcript_4/5_Confidence_0.636_Length_2068	p2	(CA)8	16	41	56	SSR_10662_F	TCCTTCTCACACCCACCACA	60.693	20	SSR_10662_R	CCACTAGGTAAGGCTCTTTTGGA	59.737	23	141	18	158
Locus_10687_Transcript_2/2_Confidence_0.667_Length_1172	p2	(AT)8	16	42	57	SSR_10687_F	TTTTCTCAATTCCCTCTCTCTTCT	57.306	24	SSR_10687_R	TTGCAACGCCGGTGTAAATG	60.04	20	181	4	184
Locus_10729_Transcript_3/4_Confidence_0.625_Length_1117	p2	(CT)7	14	603	616	SSR_10729_F	CAACCTGTTGCGAAACAGCA	59.9	20	SSR_10729_R	CCCAGACAGTGTTACCTGCA	59.604	20	236	509	744
Locus_10730_Transcript_9/10_Confidence_0.600_Length_4638	p2	(AT)8	16	60	75	SSR_10730_F	ATTATCTTGGTGACCTGTAAATTTGT	57.35	26	SSR_10730_R	CCAAAGTTGAGCCCCACGTA	60.251	20	145	31	175
Locus_10738_Transcript_1/2_Confidence_0.750_Length_2846	p2	(TC)7	14	1713	1726	SSR_10738_F	TCCGTCAATTGCTCACCTCT	59.023	20	SSR_10738_R	TGACCAGGCCAAAAGACTCC	59.89	20	191	1665	1855
Locus_10749_Transcript_1/1_Confidence_1.000_Length_2129	p2	(TC)6	12	1402	1413	SSR_10749_F	AATGCTGGCGAGGATGTCAA	60.035	20	SSR_10749_R	GAGACACACTCATCCCACCG	60.109	20	235	1243	1477
Locus_1082_Transcript_1/1_Confidence_1.000_Length_5922	p2	(AG)14	28	5301	5328	SSR_1082_F	TAGGGTCGCGAACAAGATGG	59.825	20	SSR_1082_R	TCTAGATTCCACCACAGCGC	59.824	20	241	5130	5370
Locus_10831_Transcript_1/1_Confidence_1.000_Length_920	p2	(GT)7	14	399	412	SSR_10831_F	ACTGGCGAAATGTAAAAATCTGA	57.042	23	SSR_10831_R	TCTTGTTGTCCCTTGCTGCA	60.107	20	250	316	565
Locus_10835_Transcript_4/4_Confidence_0.500_Length_1222	p2	(AT)8	16	1065	1080	SSR_10835_F	GTACTCCCTTGTTCCAACCCT	59.296	21	SSR_10835_R	TCTCAACCACCTTTTCCTGCT	59.505	21	229	965	1193
Locus_10858_Transcript_3/3_Confidence_0.714_Length_2290	p2	(TG)8	16	2193	2208	SSR_10858_F	CAAGTGTTGCTGCTGATGGT	59.043	20	SSR_10858_R	AAATTCAGGTTTCCCGCCCA	60.179	20	217	2050	2266
Locus_10859_Transcript_6/7_Confidence_0.158_Length_1302	p2	(TC)12	24	247	270	SSR_10859_F	CTGCCTCAACCACTGGAAGT	59.891	20	SSR_10859_R	TGATGTGCAAGGGTAGTAGCT	58.812	21	280	46	325
Locus_10886_Transcript_6/7_Confidence_0.562_Length_3229	p2	(TA)6	12	384	395	SSR_10886_F	TCAATTTGCAGACGTGTTGAC	57.667	21	SSR_10886_R	ACACCTAACACACCGGCTAC	59.681	20	233	298	530
Locus_10999_Transcript_1/6_Confidence_0.500_Length_1861	p2	(TG)7	14	1474	1487	SSR_10999_F	AGAGGAAAATGGGGTCTGTGG	59.644	21	SSR_10999_R	TGAGCCACAGTCCTATGAGGA	59.993	21	130	1450	1579
Locus_11007_Transcript_1/1_Confidence_1.000_Length_2305	p2	(GA)7	14	2111	2124	SSR_11007_F	GTCTGGACCTGATGACACGG	60.109	20	SSR_11007_R	TACACTCCAAAGTCCACCGC	59.966	20	279	1956	2234
Locus_11029_Transcript_1/1_Confidence_1.000_Length_1795	p2	(AG)7	14	1734	1747	SSR_11029_F	GTTTTGGCTTGACCCGCATT	59.967	20	SSR_11029_R	CCATTAACGCCGGAGATCGT	60.249	20	222	1550	1771
Locus_11083_Transcript_1/1_Confidence_1.000_Length_558	p2	(TG)6	12	403	414	SSR_11083_F	TTGCTACTCTCCTTGCCACC	59.675	20	SSR_11083_R	AGTCAACGACGTCAATAAGCCT	60.029	22	196	248	443
Locus_11089_Transcript_4/5_Confidence_0.636_Length_4307	p2	(AC)6	12	328	339	SSR_11089_F	TGTGATGGAGCACTGTTTGT	57.653	20	SSR_11089_R	CAGCGCTGCTCTCTTCTTCT	60.109	20	153	279	431
Locus_11132_Transcript_1/1_Confidence_1.000_Length_861	p2	(AC)8	16	250	265	SSR_11132_F	CCCAAATCAGCAGACCCTGT	59.961	20	SSR_11132_R	GGAGGAGATGTGTGCCGTAG	59.897	20	247	112	358
Locus_1115_Transcript_1/2_Confidence_0.750_Length_5828	p2	(TC)14	28	5487	5514	SSR_1115_2_F	TACTCCATGCTTCCCTTGCC	59.744	20	SSR_1115_2_R	ATTGACCCGGCCCTTTACAC	60.323	20	225	5452	5676
Locus_11213_Transcript_3/3_Confidence_0.500_Length_1741	p2	(AT)6	12	137	148	SSR_11213_F	ATCGCCCCATTCCCTTTGTT	59.959	20	SSR_11213_R	AAGAGCAGTAGCAGCAGCAA	59.964	20	206	87	292
Locus_11217_Transcript_1/1_Confidence_1.000_Length_1827	p2	(AG)6	12	1474	1485	SSR_11217_F	ATCCATTTGGGCCGATGTGT	60.033	20	SSR_11217_R	GGCATCCTCCTGGCATAATCA	59.926	21	136	1427	1562
Locus_11220_Transcript_4/4_Confidence_0.692_Length_651	p2	(TC)16	32	181	212	SSR_11220_F	TACAACACCCCCTCCTCCAT	59.88	20	SSR_11220_R	ACCCCATTTTGAGTTTCTGCC	59.029	21	236	137	372
Locus_11227_Transcript_6/7_Confidence_0.632_Length_2364	p2	(CT)9	18	293	310	SSR_11227_F	GTGATGAGTGCCCGTGTGTA	60.038	20	SSR_11227_R	TGCATTTACAGGACGCGTGA	60.32	20	148	260	407
Locus_11254_Transcript_1/2_Confidence_0.800_Length_1792	p2	(TC)13	26	662	687	SSR_11254_F	TGGCTCTTCCACCGTTGATC	60.036	20	SSR_11254_R	GCTTACAGCGAAGAAGCATGA	58.997	21	278	463	740
Locus_11280_Transcript_3/4_Confidence_0.636_Length_2512	p2	(AG)13	26	646	671	SSR_11280_F	CGAGTAGCCAACCAAGCTGT	60.321	20	SSR_11280_R	CCTTCCTGCCGCTATCAACA	60.108	20	269	431	699
Locus_1135_Transcript_2/2_Confidence_0.667_Length_1511	p2	(TA)8	16	905	920	SSR_1135_F	CAAGACTCGTCACCCACACA	59.896	20	SSR_1135_R	TGCCCTGTAAACATTGGGTCT	59.573	21	156	829	984
Locus_11388_Transcript_2/3_Confidence_0.500_Length_1225	p2	(AG)12	24	976	999	SSR_11388_F	TTTTGGGTTGTGTGTGTGCG	60.109	20	SSR_11388_R	GCCACCGCTTTCCCTGAATA	60.394	20	270	946	1215
Locus_11395_Transcript_1/1_Confidence_1.000_Length_720	p2	(GA)8	16	544	559	SSR_11395_F	TGGTGGCGTGTGATTGTGTA	59.893	20	SSR_11395_R	TCCCTCATTTCCCTCCCCAT	59.952	20	260	410	669
Locus_11423_Transcript_1/2_Confidence_0.800_Length_5267	p2	(GT)15	30	5165	5194	SSR_11423_F	GGGGTAGGGAGGTTGAAGGA	60.253	20	SSR_11423_R	TTCCCGAGTCACCCCTACTC	60.324	20	127	5128	5254
Locus_11426_Transcript_6/8_Confidence_0.556_Length_2161	p2	(TC)11	22	1131	1152	SSR_11426_F	TTTGCTGTCCTGGTTGGGTT	60.033	20	SSR_11426_R	GCGGGGAGAGAGAGGAAAAG	59.823	20	235	949	1183
Locus_11436_Transcript_1/1_Confidence_1.000_Length_3681	p2	(AG)6	12	806	817	SSR_11436_F	TGCTTACCAGGCAATGCTGT	60.251	20	SSR_11436_R	AGCCATTCCAATGCTCCACT	59.666	20	257	584	840
Locus_11483_Transcript_4/4_Confidence_0.667_Length_3132	p2	(AT)11	22	684	705	SSR_11483_F	GGTCATGGCTCCTCGTATGG	59.966	20	SSR_11483_R	AGGTCACAGTTAGAACCGCG	60.039	20	192	554	745
Locus_11484_Transcript_1/1_Confidence_1.000_Length_1123	p2	(AG)9	18	1060	1077	SSR_11484_F	CCTGGGCCTAGACAACCATC	59.819	20	SSR_11484_R	TGCATCCTATGTAGAAGAGCCTC	59.424	23	256	849	1104
Locus_11503_Transcript_3/3_Confidence_0.600_Length_1498	p2	(CA)11	22	1439	1460	SSR_11503_F	AGAGAGGGCGAGAGACTGTT	59.961	20	SSR_11503_R	TGGAGGAGGAGAAACTAGGGG	59.992	21	214	1280	1493
Locus_11547_Transcript_1/1_Confidence_1.000_Length_1937	p2	(CT)7	14	163	176	SSR_11547_F	CTCCACCCAAATCCCGTCAA	59.962	20	SSR_11547_R	AAAGGTTAGAAGCGGGTCGG	60.037	20	248	114	361
Locus_11557_Transcript_5/6_Confidence_0.333_Length_2103	p2	(GA)6	12	85	96	SSR_11557_F	TTGGTGGAGCGTTTGCAAAG	59.898	20	SSR_11557_R	TGGCGTGGAGAACCTTTCAA	59.818	20	233	15	247
Locus_11591_Transcript_7/8_Confidence_0.423_Length_3315	p2	(TA)10	20	3233	3252	SSR_11591_F	TGTCACACAATTAGGCATTCGTG	59.812	23	SSR_11591_R	ACAGAGGATCGATATGTACTGAAA	57.039	24	137	3143	3279
Locus_11594_Transcript_6/7_Confidence_0.529_Length_3460	p2	(TC)7	14	29	42	SSR_11594_F	TCCTCTTGTGAGTTGCGACC	59.966	20	SSR_11594_R	GGTGGAGTTGAAACCTCGGA	59.605	20	193	1	193
Locus_11628_Transcript_4/4_Confidence_0.625_Length_4258	p2	(TC)7	14	206	219	SSR_11628_F	CCCTTCCACACACACATGGA	59.89	20	SSR_11628_R	TCAAAGGCAAAAAGGGCAGC	59.893	20	243	131	373
Locus_11702_Transcript_1/3_Confidence_0.667_Length_2856	p2	(TA)6	12	273	284	SSR_11702_F	CATCTGTTCCCCGGGATTCC	60.179	20	SSR_11702_R	CAATTGCAGTCAGTGAGCTCA	58.851	21	245	212	456
Locus_11734_Transcript_1/1_Confidence_1.000_Length_3324	p2	(TC)6	12	217	228	SSR_11734_F	TTGTAGCATTGGACCCCCAC	59.961	20	SSR_11734_R	GGGGGAACTGGGAATTAGGG	59.444	20	205	47	251
Locus_11738_Transcript_1/2_Confidence_0.750_Length_2332	p2	(AT)7	14	2241	2254	SSR_11738_F	ACCCCTGAATTCATCGTTCTTGA	59.991	23	SSR_11738_R	AGAAGCAATTGACACCCAATCA	58.501	22	118	2195	2312
Locus_11756_Transcript_1/2_Confidence_0.750_Length_2839	p2	(TG)7	14	1376	1389	SSR_11756_F	AAACTCCCGTGGATGTGCAT	59.962	20	SSR_11756_R	GTGGTATGATGCGCTCCTGT	60.179	20	200	1219	1418
Locus_1176_Transcript_5/6_Confidence_0.529_Length_6804	p2	(AG)6	12	1692	1703	SSR_1176_F	CCGGGCTGTGATGATGAGTT	60.108	20	SSR_1176_R	CATAAGCCAGAGCAGAGAGGG	59.93	21	280	1465	1744
Locus_11783_Transcript_5/6_Confidence_0.538_Length_2080	p2	(AG)7	14	881	894	SSR_11783_F	ACTTTCCGGGGGACATTTCTC	59.996	21	SSR_11783_R	AGTTCTGGTTGTGGCACTCT	59.16	20	180	833	1012
Locus_11787_Transcript_9/10_Confidence_0.375_Length_4473	p2	(AT)7	14	1239	1252	SSR_11787_F	GCCAAGCCTCTCCGAGTATG	60.25	20	SSR_11787_R	TCCCTGTAATAAAGGCGCGT	59.462	20	172	1130	1301
Locus_11787_Transcript_9/10_Confidence_0.375_Length_4473	p2	(AT)7	14	3843	3856	SSR_11787_2_F	TCCCTGTAATAAAGGCGCGT	59.462	20	SSR_11787_2_R	GCCAAGCCTCTCCGAGTATG	60.25	20	172	3792	3963
Locus_1183_Transcript_5/10_Confidence_0.306_Length_2605	p2	(AG)7	14	1077	1090	SSR_1183_F	GAGTCATGCAGGATGTCCCC	60.179	20	SSR_1183_R	CCGGGCAATCTCTACTGCTT	59.821	20	162	1010	1171
Locus_1183_Transcript_5/10_Confidence_0.306_Length_2605	p2	(GA)6	12	1771	1782	SSR_1183_2_F	TTGTGGCGAATGATCCAGCT	60.035	20	SSR_1183_2_R	TGAGGCAAGTGCTGGAAGAA	59.526	20	107	1739	1845
Locus_11838_Transcript_3/3_Confidence_0.600_Length_1422	p2	(AG)6	12	1288	1299	SSR_11838_F	GCAAGGAAGTAAAGGGGAAAAGT	59.104	23	SSR_11838_R	CCTCATTTAGCTGCCTTGCC	59.257	20	208	1208	1415
Locus_11852_Transcript_7/8_Confidence_0.222_Length_2994	p2	(TC)7	14	186	199	SSR_11852_F	CTGTGACAAGAGCCGAACCT	59.966	20	SSR_11852_R	GCAAGTGTGACAGCCTCCTT	60.536	20	275	87	361
Locus_11914_Transcript_1/1_Confidence_1.000_Length_996	p2	(CT)6	12	129	140	SSR_11914_F	ATCACGCCTCCCCTAACTCT	60.032	20	SSR_11914_R	CCATTCTTTTTCCCGGCGTG	60.109	20	150	18	167
Locus_11954_Transcript_1/1_Confidence_1.000_Length_1307	p2	(AC)7	14	115	128	SSR_11954_F	GAATGGCGGCACAGAGTCTA	59.824	20	SSR_11954_R	TGGGGGTATTGGAGGGGAAT	59.951	20	257	37	293
Locus_12043_Transcript_2/3_Confidence_0.667_Length_3290	p2	(AT)6	12	3125	3136	SSR_12043_F	TGAGAAGCTGCTGCAACTGT	60.179	20	SSR_12043_R	TGGCACCCTCCCCTATATTCA	60.061	21	249	2969	3217
Locus_1210_Transcript_1/4_Confidence_0.667_Length_5836	p2	(AT)6	12	5667	5678	SSR_1210_F	TTTAGAACGAGGAGCGACGG	59.83	20	SSR_1210_R	ACACACTGTTGCCGATCGAT	60.037	20	253	5522	5774
Locus_12106_Transcript_5/8_Confidence_0.591_Length_2980	p2	(AC)8	16	181	196	SSR_12106_F	GGGGCGTTGTGAAAAACTCC	59.968	20	SSR_12106_R	AAGCGCCTACGAGAAGCTAC	59.899	20	230	47	276
Locus_12136_Transcript_1/1_Confidence_1.000_Length_924	p2	(TA)6	12	839	850	SSR_12136_F	AATGCCATGGTGACCTTGGT	59.885	20	SSR_12136_R	CTCGACTGAGTTGTATGTCCA	57.15	21	154	748	901
Locus_12142_Transcript_1/1_Confidence_1.000_Length_739	p2	(TA)7	14	582	595	SSR_12142_F	TCGAGGATTTACCGCTGTGT	59.107	20	SSR_12142_R	TCGAACATTCCTCAAGAAAACCA	58.543	23	246	412	657
Locus_12146_Transcript_1/4_Confidence_0.400_Length_1529	p2	(AC)8	16	1255	1270	SSR_12146_F	ACAAGCAGTGATGCCACAAG	59.043	20	SSR_12146_R	TCCCTCTCCTTTCAGTCGAGT	59.924	21	271	1040	1310
Locus_12169_Transcript_1/1_Confidence_1.000_Length_1253	p2	(AC)6	12	388	399	SSR_12169_F	CCCCGCCTCTTAATACACGT	59.537	20	SSR_12169_R	GCGACAGTGGCTATATCGCT	60.039	20	252	253	504
Locus_12243_Transcript_1/1_Confidence_1.000_Length_1752	p2	(TA)6	12	779	790	SSR_12243_F	ACCACGACCCTCTGTTTGTT	59.455	20	SSR_12243_R	TCCTACATTTTGTCCTAAGCGT	57.453	22	153	669	821
Locus_12366_Transcript_1/1_Confidence_1.000_Length_509	p2	(GT)8	16	82	97	SSR_12366_F	GAGGGGCTACGAGGAGGTAA	60.106	20	SSR_12366_R	GGCCACACCTAACCAGTCAA	59.89	20	178	42	219
Locus_12368_Transcript_4/5_Confidence_0.600_Length_4348	p2	(AC)9	18	3442	3459	SSR_12368_F	TGGAAGAGCTCACTTGGGTG	59.602	20	SSR_12368_R	GCTCGAGAAACAACCATGTCC	59.535	21	262	3304	3565
Locus_12391_Transcript_2/3_Confidence_0.714_Length_4172	p2	(CT)6	12	51	62	SSR_12391_F	CGTGGGGAACTTCCGTTACT	59.681	20	SSR_12391_R	ACACGGAGATTGAATCCCGG	59.822	20	206	15	220
Locus_12426_Transcript_1/1_Confidence_1.000_Length_919	p2	(AG)8	16	270	285	SSR_12426_F	TCCAAGGCACCACCACATTT	60.106	20	SSR_12426_R	CATACACAGCACCAACAGCG	59.833	20	229	141	369
Locus_1243_Transcript_4/5_Confidence_0.692_Length_3811	p2	(CT)9	18	318	335	SSR_1243_F	AGTTGGACCTAAAGTATGACGGT	59.163	23	SSR_1243_R	CTCACAGATTGGGGAGGCTG	60.107	20	248	177	424
Locus_12432_Transcript_1/1_Confidence_1.000_Length_1675	p2	(AT)14	28	32	59	SSR_12432_F	TGGAACAAGATGTAGCATATGCT	57.96	23	SSR_12432_R	TTTTTGTCAACTGCGCCGAG	59.971	20	133	3	135
Locus_12483_Transcript_6/8_Confidence_0.619_Length_2096	p2	(AC)6	12	1820	1831	SSR_12483_F	GAACGCGGATTGCAGACAAG	60.179	20	SSR_12483_R	CTGATCCGCATACATCACCGA	60	21	203	1712	1914
Locus_12571_Transcript_5/6_Confidence_0.643_Length_2802	p2	(AG)23	46	752	797	SSR_12571_F	GTCAACAAACTTGCTTGCAGC	59.41	21	SSR_12571_R	ACATGATACCTGTGTGCTGGT	59.37	21	276	677	952
Locus_12680_Transcript_3/4_Confidence_0.667_Length_1661	p2	(TA)6	12	196	207	SSR_12680_F	ACTCCCAATTTTCCAAATGCCA	59.022	22	SSR_12680_R	CTGGCAGTTGTTGTTCACCG	59.971	20	232	130	361
Locus_12764_Transcript_1/3_Confidence_0.600_Length_2923	p2	(GT)7	14	2755	2768	SSR_12764_F	CTCCGTGTCCAGCTCAGTTT	59.966	20	SSR_12764_R	AGAAGCCTCCGCATTCACAA	59.963	20	143	2651	2793
Locus_12784_Transcript_1/1_Confidence_1.000_Length_1624	p2	(TC)6	12	258	269	SSR_12784_F	TCCCATCAACCCACATCTCT	58.029	20	SSR_12784_R	CTGCTTTGTTGTGGGACATGG	60	21	172	200	371
Locus_12871_Transcript_1/2_Confidence_0.667_Length_845	p2	(AT)7	14	786	799	SSR_12871_F	GTAAGGGCTATCTGGCGGAC	59.966	20	SSR_12871_R	TCATATTCCATTCACGCCTGC	58.779	21	213	611	823
Locus_12886_Transcript_4/5_Confidence_0.636_Length_2044	p2	(CT)6	12	103	114	SSR_12886_F	TCTCCTACTTTCCCTGCTCCT	59.637	21	SSR_12886_R	AGTGTTCTTGTGATCATCCTCGT	59.741	23	256	76	331
Locus_1289_Transcript_1/1_Confidence_1.000_Length_1598	p2	(TG)8	16	1427	1442	SSR_1289_F	ACCTGGTGGTGGTGTTGAAT	59.444	20	SSR_1289_R	CGTGGACGTTGATGATCACA	58.291	20	206	1364	1569
Locus_12903_Transcript_3/4_Confidence_0.545_Length_1390	p2	(AG)7	14	1314	1327	SSR_12903_F	GGACTGTTTCAGCTGGCTCT	59.964	20	SSR_12903_R	AGACATTTTCAATTTGCTTCCCCA	59.652	24	260	1096	1355
Locus_12915_Transcript_2/5_Confidence_0.615_Length_2317	p2	(CT)14	28	1275	1302	SSR_12915_F	AGAGCCTCCTCAAACTCCCT	59.882	20	SSR_12915_R	AGTTCCGATGGCCCTATTGC	60.179	20	226	1107	1332
Locus_12950_Transcript_2/5_Confidence_0.667_Length_2474	p2	(TC)13	26	1802	1827	SSR_12950_2_F	AGCCAAAGTATACCCACAACAGA	59.67	23	SSR_12950_2_R	TTCAGAGTGTGGTCCAGCAC	59.893	20	214	1660	1873
Locus_12963_Transcript_3/4_Confidence_0.600_Length_1156	p2	(TG)9	18	144	161	SSR_12963_F	TGACTGTGAACTTGGAGGCG	60.25	20	SSR_12963_R	CCGGAGATGAGGACATGAGC	59.967	20	279	3	281
Locus_12967_Transcript_4/5_Confidence_0.636_Length_1888	p2	(CA)6	12	109	120	SSR_12967_F	GAGCAACTCCATTACTCCCCA	59.44	21	SSR_12967_R	GAGTTGCTCTTCACCCAGCT	59.964	20	172	5	176
Locus_12995_Transcript_7/8_Confidence_0.500_Length_4504	p2	(AG)7	14	2803	2816	SSR_12995_F	ACTGCAATGTACAGTCACTGT	57.524	21	SSR_12995_R	AGAGAAGTGCCATCAATGTCCA	59.693	22	229	2698	2926
Locus_12996_Transcript_5/6_Confidence_0.474_Length_1604	p2	(AC)10	20	773	792	SSR_12996_F	TGACAATCACACACATCAGCA	58.151	21	SSR_12996_R	GGTGTCACAACAAGCATATGCA	59.771	22	228	669	896
Locus_13016_Transcript_4/5_Confidence_0.455_Length_2269	p2	(TC)7	14	804	817	SSR_13016_F	AAAAACCAGCGCATTCCCTT	58.952	20	SSR_13016_R	TCCAGGTTTTCATGTCACGGA	59.582	21	231	625	855
Locus_1302_Transcript_4/10_Confidence_0.533_Length_2256	p2	(AC)7	14	176	189	SSR_1302_F	TCAACGACAATAGGTGGCCC	60.036	20	SSR_1302_R	ACTGCGAGACTGGAGGAGAT	60.034	20	266	78	343
Locus_13084_Transcript_1/1_Confidence_1.000_Length_3722	p2	(AC)6	12	3640	3651	SSR_13084_F	GGTGTGGCCAGAGGATACTG	59.821	20	SSR_13084_R	TCAACACCTTTTCCTTACACACAC	59.603	24	100	3614	3713
Locus_13089_Transcript_1/1_Confidence_1.000_Length_4583	p2	(AC)7	14	3452	3465	SSR_13089_F	AAGGCAGGCCCCAGAAATAC	60.033	20	SSR_13089_R	CGTTGGGGCACGTTGTTTTA	59.619	20	278	3244	3521
Locus_13092_Transcript_8/9_Confidence_0.583_Length_4460	p2	(TC)6	12	132	143	SSR_13092_F	AGCCGTTCCTTTTCCCTCTT	59.228	20	SSR_13092_R	TGCGGTCCATTGTAGCACAT	60.036	20	258	36	293
Locus_13255_Transcript_1/2_Confidence_0.667_Length_1219	p2	(CA)9	18	102	119	SSR_13255_F	TCACCATCTCCCCTTCCTCT	59.281	20	SSR_13255_R	CTCGGACTCCAACTCTGTGC	60.389	20	149	74	222
Locus_13256_Transcript_5/9_Confidence_0.300_Length_1875	p2	(TG)6	12	384	395	SSR_13256_F	TCACCCTTGTTCGTTAAGCTGT	60.159	22	SSR_13256_R	CAAGGAGACAGAGGGGGAGA	59.958	20	214	336	549
Locus_13312_Transcript_1/1_Confidence_1.000_Length_3411	p2	(AG)10	20	1711	1730	SSR_13312_F	GGGAGGGAATGAGAAGGTGC	60.107	20	SSR_13312_R	AGTCTTTCGCTCCCTCCTCT	59.96	20	175	1672	1846
Locus_13324_Transcript_3/4_Confidence_0.667_Length_2158	p2	(AC)9	18	233	250	SSR_13324_F	TGCAGCACACAAACAAGTCT	58.537	20	SSR_13324_R	GTTTGGACTGCCAGCAACAG	59.969	20	261	65	325
Locus_13356_Transcript_5/8_Confidence_0.619_Length_4018	p2	(TA)6	12	108	119	SSR_13356_F	CCGTTCCTCTCTTCTAACTCGG	59.902	22	SSR_13356_R	TCTATCAGCTCCCACGTCCA	60.034	20	273	54	326
Locus_13369_Transcript_2/3_Confidence_0.400_Length_1074	p2	(TA)10	20	959	978	SSR_13369_F	GGAAAAGTATTGCCGCCGTC	59.902	20	SSR_13369_R	CCAAAGACCCACACTTTCCCT	60.133	21	190	818	1007
Locus_13399_Transcript_3/3_Confidence_0.750_Length_1482	p2	(TA)6	12	1344	1355	SSR_13399_F	GCTGGACCAGAGACTAAGGC	59.823	20	SSR_13399_R	GCAGCATGCCCTGATAGAGA	59.604	20	117	1262	1378
Locus_1342_Transcript_1/1_Confidence_1.000_Length_1977	p2	(AG)7	14	1774	1787	SSR_1342_F	ACGATGTGCACCTGTTGAGT	59.893	20	SSR_1342_R	AATCACAGCGGGGATCCTTG	60.107	20	175	1676	1850
Locus_13459_Transcript_6/8_Confidence_0.550_Length_3998	p2	(GA)19	38	2617	2654	SSR_13459_F	TGTAAATCCGCGCAGTCCAT	60.108	20	SSR_13459_R	TGACCAAGTTGCCGTCTTCG	60.879	20	199	2509	2707
Locus_13483_Transcript_4/10_Confidence_0.267_Length_2857	p2	(TA)7	14	2779	2792	SSR_13483_F	ATGCATGTAGTTTGCGCTGC	60.179	20	SSR_13483_R	CAAAATGACTATATTTGGCTTATCCCA	58.141	27	177	2674	2850
Locus_13525_Transcript_5/7_Confidence_0.611_Length_2129	p2	(AT)6	12	1960	1971	SSR_13525_F	AGGAGCAGGTTCATCAGTGG	59.383	20	SSR_13525_R	TGCGCACGACACCTAAACAG	61.219	20	280	1721	2000
Locus_13527_Transcript_4/5_Confidence_0.643_Length_3372	p2	(GA)8	16	1597	1612	SSR_13527_F	CGCCCCTGCCTTGTCTATAG	59.966	20	SSR_13527_R	TGGAGGAGCGTTGAGAAGTTC	59.999	21	139	1535	1673
Locus_13533_Transcript_1/1_Confidence_1.000_Length_4127	p2	(AT)7	14	3836	3849	SSR_13533_F	ACCCACCTCACAAAGTTCAAAC	59.242	22	SSR_13533_R	AGCACAAAAAGCTGGTCCCT	60.106	20	263	3775	4037
Locus_13595_Transcript_2/3_Confidence_0.778_Length_5079	p2	(AT)6	12	2920	2931	SSR_13595_F	GTTTGTTGCCCTCGTGGTTC	59.97	20	SSR_13595_R	TCAACCAGAACCGGTGTAGC	59.966	20	227	2769	2995
Locus_13651_Transcript_1/1_Confidence_1.000_Length_1102	p2	(AT)6	12	359	370	SSR_13651_F	TTGTCCACTACCAAGCTCCA	58.57	20	SSR_13651_R	CGAAACAGTTGCAGCAGCTT	59.97	20	233	178	410
Locus_13662_Transcript_4/6_Confidence_0.600_Length_2051	p2	(AG)15	30	1288	1317	SSR_13662_F	CACTTGCCCCAACGTTTGAG	59.969	20	SSR_13662_R	TCAAGTGTCACCAGAGGCAC	59.893	20	228	1202	1429
Locus_13706_Transcript_1/1_Confidence_1.000_Length_896	p2	(TC)7	14	55	68	SSR_13706_F	CTCTTCCTCCCTCCCTCTCC	60.106	20	SSR_13706_R	ATTAGGAGGCCTGCATGCAA	59.74	20	150	25	174
Locus_13721_Transcript_1/1_Confidence_1.000_Length_1338	p2	(CA)6	12	153	164	SSR_13721_F	TGTCGGATTGGGACACCCTA	60.252	20	SSR_13721_R	TACCAGAACCAGAGCCACCA	60.473	20	188	99	286
Locus_13787_Transcript_1/2_Confidence_0.667_Length_1192	p2	(CA)6	12	114	125	SSR_13787_F	GCTGAACCCTGAACAAACTGC	60.269	21	SSR_13787_R	GCCACCATTTGAACAGCCTG	60.038	20	150	37	186
Locus_13810_Transcript_1/1_Confidence_1.000_Length_1742	p2	(CT)10	20	137	156	SSR_13810_F	ACAAAGTCGCACTCCCTTCA	59.532	20	SSR_13810_R	TGGTGGTGGCATTAGCATGA	59.669	20	154	81	234
Locus_13818_Transcript_1/1_Confidence_1.000_Length_3265	p2	(AG)7	14	3206	3219	SSR_13818_F	ATCAGCGAACCAAAACTTGAAGT	59.368	23	SSR_13818_R	TGTCTCCTCTCTGCACTTGC	59.68	20	100	3153	3252
Locus_13827_Transcript_1/1_Confidence_1.000_Length_1396	p2	(AC)8	16	374	389	SSR_13827_F	ACTCGTGTAGTAGTCTCCGCA	60.338	21	SSR_13827_R	GCGAGGAGAAGCAGTGGATA	59.253	20	210	286	495
Locus_13830_Transcript_1/2_Confidence_0.750_Length_1385	p2	(AT)6	12	185	196	SSR_13830_F	TCAGTTGGGGTTATCACGCA	59.312	20	SSR_13830_R	AGGCATGCACAAAGGAAACA	58.588	20	166	78	243
Locus_13843_Transcript_2/2_Confidence_0.667_Length_1527	p2	(CA)9	18	176	193	SSR_13843_F	TAACGCCGTATGAACCGGTC	60.179	20	SSR_13843_R	TTTTGCACCAGTAGGCCTCA	59.524	20	137	91	227
Locus_13882_Transcript_1/1_Confidence_1.000_Length_3065	p2	(TA)6	12	2507	2518	SSR_13882_F	TATATCTCGGGAGCCCCTGG	59.959	20	SSR_13882_R	AGGGTAAAGCTGATGCACTCA	59.37	21	254	2430	2683
Locus_1389_Transcript_2/2_Confidence_0.500_Length_1770	p2	(TC)7	14	105	118	SSR_1389_F	TCTTCTCCCAGCTCCCCTTT	60.179	20	SSR_1389_R	GCCCTCCACCTTCTGCTATC	59.892	20	227	30	256
Locus_13930_Transcript_6/6_Confidence_0.533_Length_3513	p2	(CT)6	12	370	381	SSR_13930_2_F	ATCCCCTGTTCCCCTCTCTC	60.031	20	SSR_13930_2_R	AATGAGCCTCTCCGCACATC	60.179	20	263	236	498
Locus_13930_Transcript_6/6_Confidence_0.533_Length_3513	p2	(AT)8	16	2856	2871	SSR_13930_3_F	TCGAGGGCGAACAAGAGTTT	59.608	20	SSR_13930_3_R	ACCAAAGTGACTCCATCTCCA	58.661	21	239	2810	3048
Locus_13994_Transcript_1/1_Confidence_1.000_Length_988	p2	(TC)7	14	598	611	SSR_13994_F	TCTGTTCACCTTCTTCATGGCA	59.894	22	SSR_13994_R	TGTGATCTTCAAAAGAAGAGCGA	58.369	23	223	500	722
Locus_14068_Transcript_3/4_Confidence_0.727_Length_2578	p2	(GA)6	12	46	57	SSR_14068_F	ACCAGACAGATGAGAGGAAGG	58.534	21	SSR_14068_R	AAATTGCACAATGCCAGCGT	59.966	20	272	22	293
Locus_14098_Transcript_1/2_Confidence_0.750_Length_3063	p2	(AG)7	14	2651	2664	SSR_14098_F	TCCACGTCATTCAGTCCGTG	60.039	20	SSR_14098_R	AATCACAGGCCTGTCACCTC	59.674	20	188	2604	2791
Locus_14118_Transcript_4/7_Confidence_0.625_Length_1850	p2	(AG)10	20	215	234	SSR_14118_F	CGGGGATCAACTGGCAAAGT	60.609	20	SSR_14118_R	GCCCGTACACAGCTCTCTTT	60.037	20	178	140	317
Locus_14120_Transcript_3/5_Confidence_0.600_Length_1064	p2	(CT)6	12	923	934	SSR_14120_F	TCCGCTTCTTCTTGCTTCTCT	59.379	21	SSR_14120_R	TCTCCATGTCTGCTGCTACA	58.439	20	262	756	1017
Locus_14144_Transcript_3/4_Confidence_0.667_Length_4392	p2	(TC)23	46	3780	3825	SSR_14144_F	TCGCCATTAGTGCTGTTGTTC	59.196	21	SSR_14144_R	CGGAGCGACAAAGAGCTGAA	60.667	20	280	3666	3945
Locus_14157_Transcript_3/3_Confidence_0.750_Length_2639	p2	(GA)8	16	712	727	SSR_14157_F	TCCTTGTGCGTTCCTTGTGT	60.107	20	SSR_14157_R	GGTCAAGTGGGAATACACCGA	59.723	21	149	666	814
Locus_14169_Transcript_3/4_Confidence_0.636_Length_2238	p2	(CA)6	12	472	483	SSR_14169_F	CCCCTCCAAGCTCCTACTCT	60.032	20	SSR_14169_R	TCCCCATTCTTTCAGGACTGC	59.995	21	276	265	540
Locus_14180_Transcript_1/1_Confidence_1.000_Length_1835	p2	(AG)6	12	934	945	SSR_14180_F	TGCTTCTCATGCGGAGTCTG	60.108	20	SSR_14180_R	GGTACTGGTGGTGGAACCTG	59.964	20	111	911	1021
Locus_14223_Transcript_1/1_Confidence_1.000_Length_1092	p2	(AG)7	14	703	716	SSR_14223_F	CCTACCACCAGCGTCAATCA	59.751	20	SSR_14223_R	CAATTTCCCTCCGCCTCACT	60.035	20	175	646	820
Locus_14242_Transcript_6/7_Confidence_0.571_Length_3392	p2	(TA)7	14	448	461	SSR_14242_F	TGGCCAGACTTGTCAAGACC	59.891	20	SSR_14242_R	GAGGACGTTGCTCAATTTCGG	59.871	21	262	303	564
Locus_14279_Transcript_1/1_Confidence_1.000_Length_513	p2	(TG)8	16	378	393	SSR_14279_F	ACTCGTCTTTCTTGGACCCG	59.683	20	SSR_14279_R	CTCACTGTCACTTGAACCCGA	59.931	21	169	329	497
Locus_14280_Transcript_4/5_Confidence_0.667_Length_2155	p2	(CT)7	14	334	347	SSR_14280_F	GAGGCTGCCAGTGACAAGAT	60.036	20	SSR_14280_R	GCTCGTGCTGCTATTTCTGC	59.973	20	224	287	510
Locus_143_Transcript_1/5_Confidence_0.667_Length_2912	p2	(TA)6	12	50	61	SSR_143_F	AGCCACAAAACAGAGTTACTCT	57.576	22	SSR_143_R	CCTCCTTTTTGGGGTACTTCCA	59.891	22	213	15	227
Locus_14336_Transcript_1/1_Confidence_1.000_Length_1013	p2	(TC)6	12	40	51	SSR_14336_F	TCATTGAAATACGAAACAAATACTCCT	57.773	27	SSR_14336_R	GTTTTGTGCATTGCAAGGGC	59.412	20	130	0	129
Locus_14426_Transcript_1/2_Confidence_0.750_Length_795	p2	(TA)6	12	44	55	SSR_14426_F	GCTAGAACAAAAGAAAAACAACAGTCA	59.459	27	SSR_14426_R	ATTGTGAGGCAGCTGCTGAT	60.034	20	218	13	230
Locus_14446_Transcript_1/3_Confidence_0.667_Length_1338	p2	(CA)6	12	327	338	SSR_14446_F	ACAGGCGTACGATGCTACTG	59.899	20	SSR_14446_R	GAGGCTGTGATGACTGTGCT	60.037	20	165	220	384
Locus_1447_Transcript_1/4_Confidence_0.625_Length_1435	p2	(GA)14	28	634	661	SSR_1447_F	TCCTGCCAACAATGTCAGCT	59.889	20	SSR_1447_R	CGGTGATGGTATGCTACGCT	59.968	20	195	505	699
Locus_14517_Transcript_2/3_Confidence_0.500_Length_1162	p2	(TG)6	12	575	586	SSR_14517_F	TGAGAACATCACCCACTCCC	59.016	20	SSR_14517_R	GAAGGAAGGAGAGAGCGCAG	60.179	20	276	360	635
Locus_14532_Transcript_1/2_Confidence_0.750_Length_1670	p2	(AC)7	14	116	129	SSR_14532_F	AGCTAGAGGGGTAAAACAAAATCT	57.859	24	SSR_14532_R	AGTCCTAACATGGCCATTGCT	59.714	21	166	3	168
Locus_14547_Transcript_1/1_Confidence_1.000_Length_2085	p2	(TC)8	16	1352	1367	SSR_14547_F	TCCTATCACGTCCTTTAACGGT	58.908	22	SSR_14547_R	TGTGTCCCCCTCCATCTTTG	59.302	20	228	1263	1490
Locus_14591_Transcript_6/9_Confidence_0.636_Length_2645	p2	(TG)7	14	2405	2418	SSR_14591_F	CCGTTCTCCGACGATCCATT	59.898	20	SSR_14591_R	TCTTCCATTTGACGCCGTCA	59.966	20	161	2368	2528
Locus_14595_Transcript_1/1_Confidence_1.000_Length_2227	p2	(TA)6	12	247	258	SSR_14595_2_F	ACAAACGACCCCAGCGTTAT	59.964	20	SSR_14595_2_R	GCAGGTGCTCATGAAGTTCC	59.193	20	146	168	313
Locus_14596_Transcript_1/1_Confidence_1.000_Length_1084	p2	(AC)8	16	376	391	SSR_14596_F	TGCCTCGTTAGGGACCTCAT	60.325	20	SSR_14596_R	TGGCATACTCGGAAAAATGAAGA	58.415	23	141	301	441
Locus_14659_Transcript_1/2_Confidence_0.750_Length_3622	p2	(TC)8	16	880	895	SSR_14659_F	TGAGCCCACGATGGATAAGC	59.893	20	SSR_14659_R	GCTAGCTCAAAGGGTGGAGG	60.107	20	260	834	1093
Locus_14706_Transcript_1/2_Confidence_0.750_Length_1773	p2	(GA)6	12	1673	1684	SSR_14706_F	AGAGAAACCCTAGGAGCAGGA	59.637	21	SSR_14706_R	TGTGCTTAGTCCTTTAGTGCCT	59.362	22	122	1642	1763
Locus_14732_Transcript_1/2_Confidence_0.750_Length_1088	p2	(TC)6	12	100	111	SSR_14732_F	AGAAGCCGAATTGAAACGTGT	58.781	21	SSR_14732_R	CCGCTCGGGAACAACATTTG	60.11	20	223	62	284
Locus_14755_Transcript_3/4_Confidence_0.700_Length_4297	p2	(AG)11	22	3472	3493	SSR_14755_F	AGCTGAACACACTCGTCCAG	59.967	20	SSR_14755_R	ACTCAGACAAGAGACACAGCA	58.965	21	261	3282	3542
Locus_14790_Transcript_1/1_Confidence_1.000_Length_2358	p2	(TG)10	20	2270	2289	SSR_14790_F	TGCTGGGCCAACTTCTTGAA	60.106	20	SSR_14790_R	GGCAACCTTAGAGGAAGACCA	59.371	21	111	2224	2334
Locus_14815_Transcript_1/1_Confidence_1.000_Length_1907	p2	(GT)9	18	30	47	SSR_14815_F	AAAGGTGGCAAACTAAAAGACTT	57.067	23	SSR_14815_R	GATGAGCTGATCCTCGGTGG	59.967	20	157	2	158
Locus_14819_Transcript_2/8_Confidence_0.500_Length_2567	p2	(TA)6	12	2102	2113	SSR_14819_F	TAGTCGAGGTGCACGTAAGC	59.83	20	SSR_14819_R	AATGTGGGGTTACGGCTACC	59.746	20	174	2063	2236
Locus_14840_Transcript_1/1_Confidence_1.000_Length_1982	p2	(GA)6	12	1767	1778	SSR_14840_F	GCCACAGTTTGCATGCTTGA	59.968	20	SSR_14840_R	TAGGGCTTCAGATTTGGGCC	59.741	20	276	1638	1913
Locus_14874_Transcript_1/2_Confidence_0.667_Length_1498	p2	(TA)6	12	1286	1297	SSR_14874_F	TGGTGATGGCATGTGAGCTT	59.961	20	SSR_14874_R	CCCATGCCCCTAAAGACTGG	60.107	20	221	1118	1338
Locus_14875_Transcript_4/5_Confidence_0.667_Length_2043	p2	(AT)7	14	1257	1270	SSR_14875_F	TCGTGTTCAGCATGCTCCAT	60.036	20	SSR_14875_R	CGGGGTTCTGAATCAGGGTT	59.672	20	213	1151	1363
Locus_14933_Transcript_1/2_Confidence_0.750_Length_3953	p2	(TA)7	14	3738	3751	SSR_14933_F	CCCATCCATTTTATTGGCCTTCC	59.929	23	SSR_14933_R	CGACTCACTCCGTCCCAATT	59.753	20	140	3680	3819
Locus_14936_Transcript_3/4_Confidence_0.700_Length_5138	p2	(CA)6	12	2399	2410	SSR_14936_F	GGGGCAAGCTTGAGAGATGT	60.035	20	SSR_14936_R	AACAGCACTAGCCCTGACAG	59.677	20	234	2304	2537
Locus_14940_Transcript_1/1_Confidence_1.000_Length_1130	p2	(CA)16	32	220	251	SSR_14940_F	GACACGCACAGTACCTCACA	59.968	20	SSR_14940_R	AAGACGAAAAAGGGGGTGGG	60.179	20	171	132	302
Locus_14964_Transcript_9/10_Confidence_0.560_Length_3571	p2	(AG)6	12	1558	1569	SSR_14964_F	GAGATAGGCGGCTACAGTCA	58.68	20	SSR_14964_R	GTGCCTCGAGCTGGAGTAAA	59.753	20	147	1520	1666
Locus_15003_Transcript_1/1_Confidence_1.000_Length_790	p2	(TA)6	12	168	179	SSR_15003_F	TGCGGTTAGAGAGCATGAAGT	59.449	21	SSR_15003_R	GGTGGTGGAAGTTTCGGTGA	60.179	20	274	99	372
Locus_15150_Transcript_3/3_Confidence_0.600_Length_1924	p2	(GT)12	24	437	460	SSR_15150_F	TCTTCAGTGTGCATGAGTTGA	57.526	21	SSR_15150_R	ACAGTAGGCCCCCATAAGGT	59.954	20	261	384	644
Locus_15225_Transcript_1/2_Confidence_0.750_Length_1685	p2	(AG)10	20	1546	1565	SSR_15225_F	GCATGCGCATTCTTGTGTGA	60.11	20	SSR_15225_R	GCCAGTGGGGAGCTATGTTT	60.034	20	157	1497	1653
Locus_15254_Transcript_2/6_Confidence_0.556_Length_1632	p2	(CT)8	16	44	59	SSR_15254_F	ACCCAAACCCAAAAACACACA	59.021	21	SSR_15254_R	ACGCCACTCCGAAGTTTCAT	59.965	20	211	8	218
Locus_1526_Transcript_1/1_Confidence_1.000_Length_2931	p2	(CT)22	44	2284	2327	SSR_1526_F	GGGAGGTGGCCTTTTCATCA	59.96	20	SSR_1526_R	CAGCCCAGAGAGATGCACAA	60.036	20	265	2247	2511
Locus_1531_Transcript_1/2_Confidence_0.800_Length_2510	p2	(AG)6	12	2275	2286	SSR_1531_F	TCCTCTCCTAATGCACACTGC	59.792	21	SSR_1531_R	CAGCATCTCCGATTCCTTAGCT	59.963	22	261	2111	2371
Locus_1536_Transcript_1/1_Confidence_1.000_Length_1908	p2	(AG)13	26	1644	1669	SSR_1536_F	CCCTGCGAAAATAAACGGGG	59.546	20	SSR_1536_R	TGTCTTGGTTGCAGGAAAGGT	60.064	21	258	1559	1816
Locus_15368_Transcript_1/1_Confidence_1.000_Length_611	p2	(TG)8	16	268	283	SSR_15368_F	GCCATCACACCCTCTCCTTT	59.67	20	SSR_15368_R	TAGACTGTGACGGTGGTGGT	60.469	20	278	169	446
Locus_1537_Transcript_2/4_Confidence_0.556_Length_2938	p2	(AG)8	16	275	290	SSR_1537_F	ATTCTGGCCTTCCGAAACCC	60.323	20	SSR_1537_R	GAAGGTTGGAGGTGCTGCTA	59.675	20	273	178	450
Locus_15397_Transcript_1/1_Confidence_1.000_Length_1274	p2	(TC)6	12	102	113	SSR_15397_F	CGCACCCTAGTCCGAGTAAC	59.9	20	SSR_15397_R	TGCTAGTGTCGCGAAGAGTG	60.11	20	216	17	232
Locus_15420_Transcript_1/1_Confidence_1.000_Length_1567	p2	(AG)7	14	1164	1177	SSR_15420_F	CGGGAAGTGAGGCTGGTATT	59.458	20	SSR_15420_R	CCCATGATCTCCCTAATCTCGC	60.094	22	277	927	1203
Locus_15435_Transcript_1/2_Confidence_0.750_Length_1312	p2	(AC)6	12	283	294	SSR_15435_F	GGCTCCATCAGATCCCTTAGC	59.997	21	SSR_15435_R	TTCTACTCCAACCCACACGC	59.966	20	272	162	433
Locus_15477_Transcript_5/5_Confidence_0.692_Length_5118	p2	(TG)9	18	261	278	SSR_15477_F	GACCGCGTTCTTCTCTGACA	60.039	20	SSR_15477_R	TGCACCAAGACATATACATACACA	58.016	24	215	110	324
Locus_15486_Transcript_1/2_Confidence_0.750_Length_2634	p2	(GA)11	22	2510	2531	SSR_15486_F	GAAGGAGAGGTTCTTGAGGAGT	58.83	22	SSR_15486_R	GGTGCGACATCTGCAGAACA	60.951	20	279	2329	2607
Locus_15489_Transcript_2/5_Confidence_0.600_Length_2293	p2	(CT)6	12	1008	1019	SSR_15489_F	TGGGAAGTTGGACTGCTTACC	59.927	21	SSR_15489_R	AGCACTTCAAACCACTGCAT	58.304	20	248	844	1091
Locus_15507_Transcript_1/1_Confidence_1.000_Length_2205	p2	(AC)8	16	130	145	SSR_15507_F	GCTGATTCACCCAATTCCTTCC	59.571	22	SSR_15507_R	TGTGTGTGGGTGTGTGTGAA	59.963	20	271	7	277
Locus_15528_Transcript_1/1_Confidence_1.000_Length_1072	p2	(CT)11	22	73	94	SSR_15528_F	TCCAAATTTCCTAATCAAACACGT	57.357	24	SSR_15528_R	ACCAGACCGAAAAACACCGT	60.108	20	264	42	305
Locus_15570_Transcript_1/1_Confidence_1.000_Length_555	p2	(AC)6	12	298	309	SSR_15570_F	CTCTCACCCGACACGAAACA	59.968	20	SSR_15570_R	ATGGAGGGCTTCTGGTTGTG	59.961	20	168	248	415
Locus_1559_Transcript_2/2_Confidence_0.750_Length_1953	p2	(TA)9	18	715	732	SSR_1559_F	CCCGTGGAATTAGGTCGAGG	59.896	20	SSR_1559_R	GGAACCTGTTTTAAGTCGCCG	59.804	21	119	685	803
Locus_15635_Transcript_2/3_Confidence_0.667_Length_2283	p2	(TG)12	24	2112	2135	SSR_15635_F	TCCTCCTTGTTCTGCCCAAC	59.89	20	SSR_15635_R	GCCAACAGACAAAGCACCTG	59.969	20	112	2089	2200
Locus_15658_Transcript_4/5_Confidence_0.636_Length_2615	p2	(AG)18	36	1734	1769	SSR_15658_F	GCTCAGCATCAATACCTCCCA	59.858	21	SSR_15658_R	ATTGCTGCCCTCCTTGTCTG	60.323	20	222	1686	1907
Locus_15658_Transcript_4/5_Confidence_0.636_Length_2615	p2	(GT)11	22	2460	2481	SSR_15658_2_F	GGAAGAGATCTTGAGAATGGCG	58.87	22	SSR_15658_2_R	TTGCAGAGTGTGGGTAGCTG	59.965	20	174	2435	2608
Locus_1568_Transcript_5/6_Confidence_0.667_Length_4397	p2	(AT)6	12	3417	3428	SSR_1568_F	TTCCTCTCCGTCCAGTCAAA	58.288	20	SSR_1568_R	ACCCTACCACATGCACACAG	59.963	20	263	3323	3585
Locus_1569_Transcript_1/1_Confidence_1.000_Length_3408	p2	(TG)6	12	1625	1636	SSR_1569_F	GATTGCAGGTCCTGGAGGTC	60.107	20	SSR_1569_R	ACCAACTAAAGCCCCACCAG	59.888	20	241	1585	1825
Locus_15739_Transcript_3/5_Confidence_0.455_Length_2591	p2	(TC)8	16	219	234	SSR_15739_F	TGCATCGCTGTCACTTGCTA	60.037	20	SSR_15739_R	TCCCAACTGCCCATGATCAC	60.034	20	232	150	381
Locus_15881_Transcript_1/2_Confidence_0.750_Length_3209	p2	(AG)6	12	3076	3087	SSR_15881_F	CTTTGTCGCGGTTGAAGTCG	60.111	20	SSR_15881_R	CTCCACAATTTTGGCGCCAA	59.967	20	149	3028	3176
Locus_15885_Transcript_2/3_Confidence_0.714_Length_2526	p2	(GT)14	28	2407	2434	SSR_15885_F	TGTGTTTTGTATGATTTGCATGGGA	59.989	25	SSR_15885_R	TGTGCAACATTTTTCAAGAAACGT	59.074	24	135	2366	2500
Locus_15923_Transcript_2/4_Confidence_0.778_Length_1961	p2	(TC)11	22	64	85	SSR_15923_F	GGCAAAGATCCTTCACTACCCA	60.026	22	SSR_15923_R	CTGGGCCTATGAATGGTGCA	60.107	20	210	37	246
Locus_15939_Transcript_1/1_Confidence_1.000_Length_532	p2	(TA)6	12	269	280	SSR_15939_F	GGAGTCATGATGCTGCAGGT	60.107	20	SSR_15939_R	CGCACTATCCCACCACTACTC	59.933	21	252	148	399
Locus_15964_Transcript_1/2_Confidence_0.667_Length_1541	p2	(AT)10	20	122	141	SSR_15964_F	AAAAGTCCTCCCCATACGCG	60.108	20	SSR_15964_R	AGAGAGAGAGTGGGGAGACT	58.319	20	226	6	231
Locus_16000_Transcript_1/7_Confidence_0.625_Length_2718	p2	(CA)8	16	262	277	SSR_16000_F	CCCTCAAAAGACCACCACCA	59.815	20	SSR_16000_R	ACAACTCCGTGCACAAAGGA	60.107	20	212	222	433
Locus_1606_Transcript_1/1_Confidence_1.000_Length_4345	p2	(TA)7	14	4277	4290	SSR_1606_F	CAACCAACAAAGCAAGGCCA	59.822	20	SSR_1606_R	TCACTGACCCAAACCGACTC	59.608	20	192	4128	4319
Locus_16105_Transcript_1/1_Confidence_1.000_Length_2085	p2	(AG)7	14	1948	1961	SSR_16105_F	CCACATGCACGAGATGGAGA	59.824	20	SSR_16105_R	GGTTTGCCAGCGATGAAACA	59.686	20	278	1785	2062
Locus_16170_Transcript_1/1_Confidence_1.000_Length_1439	p2	(TC)6	12	1335	1346	SSR_16170_F	CCACTTTCCTGACAGCCCAT	59.961	20	SSR_16170_R	TCTTTCACTTTCTCCCTTCTCCT	58.765	23	101	1293	1393
Locus_16184_Transcript_1/1_Confidence_1.000_Length_1009	p2	(AT)14	28	51	78	SSR_16184_F	TCTTGTTCATATATTCGATCTGATTGT	57.013	27	SSR_16184_R	GCTAGGCCAAGGAAGGATCG	60.25	20	116	13	128
Locus_16198_Transcript_1/1_Confidence_1.000_Length_2050	p2	(GT)6	12	689	700	SSR_16198_F	GCAGCAGTGAGGTATAGAGGT	58.964	21	SSR_16198_R	ATGGACGACCTGCAAACCAA	60.179	20	211	595	805
Locus_162_Transcript_1/1_Confidence_1.000_Length_571	p2	(GT)6	12	418	429	SSR_162_F	ATTAGTCGCTGCTGGTGGAC	60.108	20	SSR_162_R	ACACAAACAAATGAGGGGCA	58.213	20	149	373	521
Locus_1620_Transcript_9/10_Confidence_0.517_Length_3828	p2	(AT)8	16	79	94	SSR_1620_F	GGTGGTTTCTTGAACAACACA	57.141	21	SSR_1620_R	GTGAAGGAGGTGGGGGATTG	60.034	20	134	0	133
Locus_16283_Transcript_1/6_Confidence_0.400_Length_3162	p2	(TG)8	16	217	232	SSR_16283_F	GCAGCTGCTTTATTACACCCA	58.908	21	SSR_16283_R	TCGGTATACAATTTCACCTATGCT	57.83	24	254	146	399
Locus_16299_Transcript_1/1_Confidence_1.000_Length_1254	p2	(CA)7	14	271	284	SSR_16299_F	AGTGCAACTTGGTGACGTCT	59.822	20	SSR_16299_R	CATTCTTACTCTCGGCCCCG	60.249	20	249	130	378
Locus_16357_Transcript_3/3_Confidence_0.778_Length_1762	p2	(GA)19	38	633	670	SSR_16357_F	GGCTGTATACCTGGTGCGAA	59.823	20	SSR_16357_R	AGCCCCTCTTCACTTTATTACGG	60.118	23	204	521	724
Locus_16361_Transcript_1/1_Confidence_1.000_Length_2657	p2	(CA)6	12	2158	2169	SSR_16361_F	CCTGAAGCTGCAGCATCTCT	60.108	20	SSR_16361_R	TCGCAGGGGTTTTAGGTTGG	60.251	20	271	1964	2234
Locus_16402_Transcript_1/1_Confidence_1.000_Length_964	p2	(AT)7	14	913	926	SSR_16402_F	CTGCTGTTGCTGTCCGTAGA	60.038	20	SSR_16402_R	AGCAGCTTGGCACACAAAAA	59.464	20	214	742	955
Locus_16415_Transcript_4/4_Confidence_0.625_Length_2901	p2	(TG)9	18	115	132	SSR_16415_F	TTGCAGTGGTAAGGGGTCTC	59.309	20	SSR_16415_R	TGGGACCATTGCAAAGTTCAC	59.314	21	146	43	188
Locus_16510_Transcript_2/3_Confidence_0.667_Length_2799	p2	(AG)7	14	150	163	SSR_16510_F	CACCAGAAAAGGAATCTAATGGCC	59.901	24	SSR_16510_R	GATGAAGGCAAGGTTCCCCA	59.96	20	224	74	297
Locus_1654_Transcript_2/3_Confidence_0.714_Length_4222	p2	(AT)6	12	1347	1358	SSR_1654_F	GGTGTTTTGGTTTGGTTTCGGA	60.094	22	SSR_1654_R	AGAGAGAACATGAATCCTCGGT	58.63	22	276	1286	1561
Locus_16583_Transcript_1/1_Confidence_1.000_Length_833	p2	(GT)6	12	766	777	SSR_16583_F	TGTTGGGACAGGGCTGATTC	59.962	20	SSR_16583_R	ACACCAACGAACAAAGAAACACT	59.495	23	223	591	813
Locus_16589_Transcript_2/3_Confidence_0.571_Length_2893	p2	(CT)8	16	306	321	SSR_16589_F	GCTCCCTGGATTGTGTCTCC	60.107	20	SSR_16589_R	TTTCAAATGGCACTGGCAGC	59.966	20	174	195	368
Locus_16601_Transcript_3/6_Confidence_0.615_Length_2420	p2	(GT)7	14	1317	1330	SSR_16601_F	GCCATTCAAGCAAGTGAAGCT	59.728	21	SSR_16601_R	GAAGAAGGGCTATCTGGGCA	59.16	20	157	1226	1382
Locus_16615_Transcript_1/1_Confidence_1.000_Length_1472	p2	(AT)6	12	1306	1317	SSR_16615_F	GGGGAGCTTGCTTCAGTGTA	59.675	20	SSR_16615_R	GGCGGACTATAAAAAGCGCC	59.693	20	182	1215	1396
Locus_16627_Transcript_6/7_Confidence_0.611_Length_3828	p2	(GT)6	12	3784	3795	SSR_16627_F	AGCCGGAAAAGGTGTTGGAA	60.106	20	SSR_16627_R	AGGCATATTTTCCCCTCTTTTTCT	58.406	24	134	3692	3825
Locus_16649_Transcript_1/1_Confidence_1.000_Length_1638	p2	(AT)6	12	1439	1450	SSR_16649_F	CAGCCAGCCTGCCAAATTTT	59.964	20	SSR_16649_R	TGCAGCAACAGCAACAAGAG	59.617	20	273	1235	1507
Locus_16655_Transcript_1/6_Confidence_0.583_Length_1367	p2	(GT)9	18	1125	1142	SSR_16655_F	TGCCAAAAGCTCTTCATGTGC	60	21	SSR_16655_R	ACCACAGGATTTAGAGCCCG	59.458	20	224	1058	1281
Locus_16662_Transcript_2/2_Confidence_0.667_Length_1429	p2	(AC)7	14	162	175	SSR_16662_F	CCCCACCCCCAAAAATGACT	60.179	20	SSR_16662_R	GGGGAAAGAGGAAAAGGCCA	59.886	20	279	16	294
Locus_16693_Transcript_1/2_Confidence_0.750_Length_3550	p2	(AG)6	12	3470	3481	SSR_16693_F	TTTGCTTCTCCTTGACGCCA	60.179	20	SSR_16693_R	CCACTGCCCCCAACCAAATT	61.127	20	210	3310	3519
Locus_16717_Transcript_1/2_Confidence_0.750_Length_1320	p2	(TC)6	12	157	168	SSR_16717_F	CCACGGGGGAATGTCTAGTT	59.09	20	SSR_16717_R	GCCCTTCGTAATCATGGCCT	60.179	20	225	11	235
Locus_16723_Transcript_1/2_Confidence_0.750_Length_2434	p2	(TA)6	12	146	157	SSR_16723_F	AGCCTAGCAAGATTATTTCCAGT	57.62	23	SSR_16723_R	GACCGCCGTCTTGATGAGAT	59.897	20	193	101	293
Locus_16759_Transcript_1/1_Confidence_1.000_Length_891	p2	(AC)6	12	488	499	SSR_16759_F	ACACCATCTCGCCTACTCCT	60.033	20	SSR_16759_R	TGGCGATGGGACTTCTCAAC	60.036	20	161	440	600
Locus_16832_Transcript_1/2_Confidence_0.750_Length_1600	p2	(GA)7	14	181	194	SSR_16832_F	GAGGGAGTCACCTGCTTTCC	60.036	20	SSR_16832_R	CGGCCTTTTGAAGTTGTGGG	59.968	20	163	142	304
Locus_1685_Transcript_1/3_Confidence_0.857_Length_2601	p2	(AG)10	20	1382	1401	SSR_1685_F	TAGGCTACGGAGAGCAGGTT	60.033	20	SSR_1685_R	CGCTCCATCTCTCACTTCCC	59.896	20	273	1174	1446
Locus_16857_Transcript_1/1_Confidence_1.000_Length_1584	p2	(CA)10	20	125	144	SSR_16857_F	TGCACTGTGTCACAAGCTGA	60.108	20	SSR_16857_R	AAGTCATCGGGGAACTGGTT	58.935	20	256	12	267
Locus_16871_Transcript_1/1_Confidence_1.000_Length_3933	p2	(TG)12	24	3755	3778	SSR_16871_F	GGAGTAGGGGACTGATGGGT	60.031	20	SSR_16871_R	TCCAAACTCCCTTCTTCACTCT	58.682	22	212	3714	3925
Locus_16879_Transcript_1/1_Confidence_1.000_Length_750	p2	(TC)6	12	613	624	SSR_16879_F	ACTGCACACTTGACAGGGAG	59.893	20	SSR_16879_R	GCTCTCTGCGGAAAAGTACCA	60.338	21	147	567	713
Locus_16885_Transcript_1/1_Confidence_1.000_Length_1214	p2	(AT)7	14	1153	1166	SSR_16885_F	GTTGGTCGCCCATGTTTGTC	60.04	20	SSR_16885_R	GCCAGTCACTCCAACTATGCA	60.339	21	123	1091	1213
Locus_1692_Transcript_5/7_Confidence_0.562_Length_4250	p2	(GT)6	12	1087	1098	SSR_1692_F	GGGTGAGCTTGATGAGGGAG	59.82	20	SSR_1692_R	ACAGAGGACTACCCCGGAAA	59.884	20	179	955	1133
Locus_16954_Transcript_1/1_Confidence_1.000_Length_1038	p2	(CA)6	12	394	405	SSR_16954_F	TGGAATCATCCCGTCACTGC	60.108	20	SSR_16954_R	AGAGGTGTTAACGGTGGCAG	59.965	20	159	275	433
Locus_16978_Transcript_3/4_Confidence_0.300_Length_1457	p2	(TC)8	16	987	1002	SSR_16978_F	CCCTGCAGAAATGTGATTGGG	59.521	21	SSR_16978_R	TGCTCATCTGCAACTCCAATCA	60.29	22	280	796	1075
Locus_16997_Transcript_1/1_Confidence_1.000_Length_1181	p2	(GT)6	12	1041	1052	SSR_16997_F	TGGAGGCTGTTGAATGTCAGA	59.301	21	SSR_16997_R	TCCGAGAAAAACAGCTTCCCT	59.58	21	192	886	1077
Locus_17003_Transcript_5/5_Confidence_0.600_Length_2953	p2	(TG)12	24	201	224	SSR_17003_F	TGCAGCAATTCTTCGGTAATCAC	59.873	23	SSR_17003_R	AGTTGAAGTTGGCTCCACTGT	59.787	21	272	68	339
Locus_17021_Transcript_1/1_Confidence_1.000_Length_751	p2	(AC)6	12	480	491	SSR_17021_F	TAGCTCCTTCCCTTTCCCGT	60.253	20	SSR_17021_R	ATTTAGGGGGTTCGCTTCCG	60.107	20	242	277	518
Locus_17049_Transcript_1/1_Confidence_1.000_Length_830	p2	(CT)6	12	508	519	SSR_17049_F	TAGAGAGGCGGTTTACCCCA	59.958	20	SSR_17049_R	ATCCTCACTGTGACAGCGAT	58.81	20	173	463	635
Locus_17053_Transcript_1/1_Confidence_1.000_Length_1355	p2	(CT)7	14	109	122	SSR_17053_F	AGGCAAGTCGAAAACTGCTT	58.32	20	SSR_17053_R	ACCTTGTGGAATCCAGCAGAG	59.996	21	196	58	253
Locus_17089_Transcript_1/1_Confidence_1.000_Length_1633	p2	(TA)12	24	204	227	SSR_17089_F	ATTTAGGGGGTTCGCTTCCG	60.107	20	SSR_17089_R	AAGGTATTTGTGACCCCGCT	59.303	20	181	174	354
Locus_17178_Transcript_7/9_Confidence_0.583_Length_2231	p2	(TA)6	12	251	262	SSR_17178_F	TGCAAGTGTTGGACCTGTGT	60.035	20	SSR_17178_R	GAACCCAACTCCTCTGGCTC	60.036	20	238	210	447
Locus_17228_Transcript_1/1_Confidence_1.000_Length_974	p2	(CA)10	20	42	61	SSR_17228_F	ACCACAAGAGGAGAAACTAAAATATGA	58.617	27	SSR_17228_R	GTCAAGTTGCGCGTTTAGTGT	60.004	21	100	1	100
Locus_17265_Transcript_1/1_Confidence_1.000_Length_1481	p2	(TC)7	14	153	166	SSR_17265_F	TCCACTCCACACTCCACTCA	60.106	20	SSR_17265_R	GGAGGAGGAAGAAGGAGGGT	59.957	20	271	1	271
Locus_17312_Transcript_1/2_Confidence_0.667_Length_2091	p2	(TG)7	14	1971	1984	SSR_17312_F	GGTGAGATTGTGGCGGGTTA	60.036	20	SSR_17312_R	TGAGCCTCATATTTCCAGACTCA	58.967	23	148	1870	2017
Locus_17335_Transcript_1/3_Confidence_0.667_Length_2369	p2	(CT)7	14	53	66	SSR_17335_F	ATAAACCCCACCACCCGACT	60.843	20	SSR_17335_R	ACCAACCAACTGCTACCACT	59.156	20	280	30	309
Locus_17347_Transcript_1/1_Confidence_1.000_Length_2112	p2	(AG)7	14	1691	1704	SSR_17347_F	AGAATCAGGTACCCACTGAGGA	59.956	22	SSR_17347_R	CCCCTCTTTTGCAGGGAAGA	59.594	20	231	1657	1887
Locus_17390_Transcript_3/4_Confidence_0.667_Length_1047	p2	(AG)7	14	98	111	SSR_17390_F	AACCTCATCTTCACTCACTTCA	57.037	22	SSR_17390_R	CGGAGTTCGTCAGTATCCGT	59.269	20	183	14	196
Locus_1741_Transcript_2/2_Confidence_0.667_Length_1534	p2	(AC)7	14	100	113	SSR_1741_F	TGGCATTAAGGGGGATGTCC	59.444	20	SSR_1741_R	TTGCGGCTCTTCTCATGGAA	59.675	20	270	48	317
Locus_17455_Transcript_1/2_Confidence_0.750_Length_3380	p2	(CT)6	12	1140	1151	SSR_17455_F	AGGTATGCCAAACCCACACA	59.519	20	SSR_17455_R	CCTTTAGGAGGCTCCCGTTC	59.822	20	255	1041	1295
Locus_17458_Transcript_1/2_Confidence_0.667_Length_1710	p2	(AG)6	12	1649	1660	SSR_17458_F	GGTGGGAGTTCATCAAGGGG	60.034	20	SSR_17458_R	ACTCCATGTCGATTTCCACCA	59.372	21	216	1473	1688
Locus_17491_Transcript_1/2_Confidence_0.800_Length_1524	p2	(GA)14	28	256	283	SSR_17491_F	TCAACCAGAGAAGCAATCCCT	59.012	21	SSR_17491_R	AGGTATCTCCGCCACTCCTT	60.032	20	226	86	311
Locus_1752_Transcript_1/1_Confidence_1.000_Length_1252	p2	(CA)8	16	158	173	SSR_1752_F	ACACATCCAAGTCCACTACCC	59.371	21	SSR_1752_R	GTTGCCCTCTGTAGTCCCAC	60.036	20	257	87	343
Locus_17525_Transcript_1/1_Confidence_1.000_Length_762	p2	(TG)19	38	471	508	SSR_17525_F	TCTCCTTCCCGTGTGCAATC	60.036	20	SSR_17525_R	GAACTCCACGGTACAGCCAA	59.966	20	185	426	610
Locus_17542_Transcript_1/1_Confidence_1.000_Length_2568	p2	(GA)6	12	133	144	SSR_17542_F	GCGACCAAATACATCAGTGCA	59.263	21	SSR_17542_R	TGATCGGAACAGTGTAGCAGA	58.832	21	184	8	191
Locus_17563_Transcript_1/1_Confidence_1.000_Length_1615	p2	(AT)9	18	680	697	SSR_17563_F	TCAAGTGCTTTGAAAAGAAAGAGACA	59.849	26	SSR_17563_R	AGGCTCTCCTTGCTTCATGA	58.717	20	256	616	871
Locus_17581_Transcript_1/4_Confidence_0.667_Length_1606	p2	(AT)10	20	306	325	SSR_17581_F	GCTTACAAAGGCAGATGCAGC	60.469	21	SSR_17581_R	GGATGAAAGCCAACTACCCGA	60.066	21	252	215	466
Locus_17626_Transcript_2/2_Confidence_0.667_Length_1901	p2	(GA)8	16	1840	1855	SSR_17626_F	TCGCTTCTCTCCATGGTTGG	59.75	20	SSR_17626_R	AAATAGCTCAGCCGCCCAAA	60.323	20	100	1792	1891
Locus_1765_Transcript_1/2_Confidence_0.750_Length_3901	p2	(AT)6	12	1862	1873	SSR_1765_F	CAAGAGCAGCAATGTCTCGC	59.903	20	SSR_1765_R	ACTATTTGGTCCAGCGGCTT	59.672	20	260	1705	1964
Locus_17671_Transcript_1/1_Confidence_1.000_Length_1430	p2	(TC)11	22	1060	1081	SSR_17671_F	AAGACCCTGCTTCCTTGACG	59.965	20	SSR_17671_R	CTTGTGTCTTGGGGGTTCCA	59.815	20	248	1023	1270
Locus_17747_Transcript_6/7_Confidence_0.333_Length_3345	p2	(TC)16	32	1994	2025	SSR_17747_F	TGCCATCTTCACCTTACGCA	59.677	20	SSR_17747_R	CAGCCAGGGATAGGGGTTTG	60.107	20	240	1913	2152
Locus_1776_Transcript_1/1_Confidence_1.000_Length_2867	p2	(AC)10	20	2355	2374	SSR_1776_F	GATCAGTTTCTCCGGTGGCA	60.036	20	SSR_1776_R	GCTAGCTTTGCTTTGCTTTGC	59.542	21	278	2124	2401
Locus_17779_Transcript_2/4_Confidence_0.500_Length_2211	p2	(CT)6	12	734	745	SSR_17779_F	AGCAACGAAACAAGCAAGCA	59.545	20	SSR_17779_R	GGGACTCTTCAGTGACACCC	59.678	20	272	568	839
Locus_17787_Transcript_1/1_Confidence_1.000_Length_2290	p2	(CA)6	12	58	69	SSR_17787_2_F	ACACTTGCCTTTATGAAACTCACC	59.722	24	SSR_17787_2_R	TGTATGTATGTGGGTGGGAAGTG	60.055	23	100	3	102
Locus_17836_Transcript_1/2_Confidence_0.800_Length_734	p2	(TA)6	12	57	68	SSR_17836_F	GCAAAAGGTTGAACAAGTTTCCC	59.379	23	SSR_17836_R	CGTCATCGATCGGACCACAT	59.969	20	148	24	171
Locus_17848_Transcript_1/2_Confidence_0.750_Length_2713	p2	(AG)6	12	2548	2559	SSR_17848_F	ACGAGCCGTTGCATTTGTTG	60.318	20	SSR_17848_R	CGGCGCTGTTGTAATTACGG	59.974	20	234	2374	2607
Locus_17850_Transcript_4/5_Confidence_0.692_Length_2195	p2	(CT)10	20	117	136	SSR_17850_F	TTTCGCAATGCAACACCCTG	59.968	20	SSR_17850_R	GCCTCCGTCCTAAACATGGA	59.46	20	221	48	268
Locus_17940_Transcript_2/3_Confidence_0.714_Length_1849	p2	(TC)7	14	308	321	SSR_17940_F	ACAAGAACAACCCCTCCATAGA	58.743	22	SSR_17940_R	CTGTAGATCTGCAGCTGCCA	59.823	20	145	239	383
Locus_17961_Transcript_1/1_Confidence_1.000_Length_1117	p2	(CA)6	12	559	570	SSR_17961_F	AGCAAAAACAGCAACCACCC	59.822	20	SSR_17961_R	GGCTCCACCATCTCTTCGTC	60.179	20	240	438	677
Locus_18189_Transcript_1/2_Confidence_0.750_Length_1828	p2	(TA)6	12	116	127	SSR_18189_F	TCCCTTTCGCCGCGTAATTT	60.674	20	SSR_18189_R	GGCTTAGGACAAACAACGGC	59.76	20	261	4	264
Locus_18192_Transcript_1/1_Confidence_1.000_Length_1268	p2	(GT)7	14	764	777	SSR_18192_F	AAAGCAAGGGTCGCCGATAA	60.036	20	SSR_18192_R	CAAAAGGGTACGAGGGACCC	60.036	20	266	620	885
Locus_18230_Transcript_1/1_Confidence_1.000_Length_1188	p2	(AC)8	16	270	285	SSR_18230_F	GACATCCACCCTGCCTCTTC	60.107	20	SSR_18230_R	TGCTGGTTTACGTTGTGGGT	60.107	20	203	211	413
Locus_18230_Transcript_1/1_Confidence_1.000_Length_1188	p2	(AC)6	12	641	652	SSR_18230_2_F	TCACTCCATACCCACCCACA	60.179	20	SSR_18230_2_R	GTGGTGGAAGTTTTCGCCAC	59.97	20	129	570	698
Locus_18235_Transcript_1/1_Confidence_1.000_Length_1616	p2	(AG)7	14	61	74	SSR_18235_F	TGAGTTTTGTCGGACCGCAA	60.462	20	SSR_18235_R	TAGACTCACAGTTGCCGGTG	59.683	20	209	16	224
Locus_1826_Transcript_2/3_Confidence_0.400_Length_4038	p2	(TG)6	12	3993	4004	SSR_1826_F	ACTGCAGCAGCTTCGTATGA	59.753	20	SSR_1826_R	CCCCAACCAAAACAATACAGGT	59.031	22	138	3900	4037
Locus_18268_Transcript_3/3_Confidence_0.667_Length_829	p2	(TC)6	12	750	761	SSR_18268_F	GCGGAGGAACGTGACTGTAA	60.039	20	SSR_18268_R	TGGCGTGAAAGAAAAGAAGACG	59.713	22	255	570	824
Locus_18278_Transcript_1/5_Confidence_0.636_Length_2130	p2	(CA)7	14	76	89	SSR_18278_F	AGAATCAGAACCTTTTTCTCACTCT	58.164	25	SSR_18278_R	AGCAGCTAACACTCACACCA	59.241	20	185	16	200
Locus_1830_Transcript_8/10_Confidence_0.462_Length_3099	p2	(TG)13	26	2141	2166	SSR_1830_F	TCTGGCCTTACGCTAGGACT	60.033	20	SSR_1830_R	CGGCTCTAACACGCGATAGT	59.971	20	171	2031	2201
Locus_18301_Transcript_2/6_Confidence_0.533_Length_1806	p2	(AT)8	16	296	311	SSR_18301_F	ACCTGTCAGAATAAGTTCAGAAAGT	58.168	25	SSR_18301_R	TCCATTAGACCCCATGAGTCCT	60.022	22	218	251	468
Locus_18306_Transcript_2/2_Confidence_0.625_Length_1167	p2	(AT)7	14	518	531	SSR_18306_F	TCGAGGGCGAGCAATAGTTT	59.465	20	SSR_18306_R	CCATGCCTTGTTCCTTTGCC	60.037	20	255	473	727
Locus_18324_Transcript_3/4_Confidence_0.727_Length_1997	p2	(AT)7	14	1302	1315	SSR_18324_F	TGGTGGAGAATGTGGACTTCA	58.946	21	SSR_18324_R	TCAAAAAGCATGCATCCTGGC	60.067	21	178	1271	1448
Locus_18328_Transcript_1/1_Confidence_1.000_Length_758	p2	(CA)8	16	422	437	SSR_18328_F	TGGCACCATCACCACCATAC	60.035	20	SSR_18328_R	GGAGATGGAGTCTTCTGGCG	59.896	20	197	295	491
Locus_18359_Transcript_1/5_Confidence_0.688_Length_998	p2	(TA)8	16	171	186	SSR_18359_F	TCTCAAGGTTTTTGTGGAACGT	58.651	22	SSR_18359_R	GGAAGGAGACATTGTGCAAGC	59.799	21	202	141	342
Locus_18363_Transcript_2/3_Confidence_0.333_Length_1412	p2	(AT)11	22	1309	1330	SSR_18363_F	CGGGACTTACACTTGGCCAT	60.035	20	SSR_18363_R	TTCAGTTATTGCGGCGGTCT	60.037	20	117	1280	1396
Locus_18521_Transcript_1/1_Confidence_1.000_Length_956	p2	(TC)11	22	699	720	SSR_18521_F	ACACCCACCCAAAACTCCTG	60.106	20	SSR_18521_R	ACTGTGCTTTTCTGGCCCTC	60.538	20	183	563	745
Locus_18534_Transcript_3/3_Confidence_0.714_Length_2179	p2	(AG)6	12	885	896	SSR_18534_F	CCAAGGAAAAGCCCATGCAA	59.314	20	SSR_18534_R	ACGTACTAGCACTTCCTCTCTG	58.989	22	277	652	928
Locus_1860_Transcript_1/1_Confidence_1.000_Length_710	p2	(AT)6	12	50	61	SSR_1860_F	GCTCAAACATTTCTTCTCTCTTCCA	59.529	25	SSR_1860_R	ACCTGAATCGCCTGGAAGTC	59.749	20	221	4	224
Locus_18669_Transcript_1/1_Confidence_1.000_Length_562	p2	(AC)10	20	137	156	SSR_18669_F	TGTTGCATGGAAAAACACGCA	60.135	21	SSR_18669_R	GCTGCATACCAACAAGCAGC	60.457	20	160	21	180
Locus_18757_Transcript_4/5_Confidence_0.636_Length_2620	p2	(TG)9	18	310	327	SSR_18757_F	TCACAGCCATTCACTCACCC	59.963	20	SSR_18757_R	TCCATTCTGCTCGTAACACGT	59.729	21	203	266	468
Locus_18804_Transcript_1/1_Confidence_1.000_Length_1405	p2	(AG)10	20	79	98	SSR_18804_F	CTTCAAACCCCCAAAACGGC	60.25	20	SSR_18804_R	ACGCTACCACTCAACTTGTGT	59.862	21	104	35	138
Locus_1889_Transcript_1/1_Confidence_1.000_Length_2888	p2	(GT)10	20	2790	2809	SSR_1889_F	TGCTGCTGGTGCTTAAGTGT	60.179	20	SSR_1889_R	GGACCTTTGCTTGGTAACGC	59.76	20	227	2656	2882
Locus_18892_Transcript_2/7_Confidence_0.625_Length_2129	p2	(AT)6	12	1956	1967	SSR_18892_F	CTTTCACGTTCGCGGATTCC	59.905	20	SSR_18892_R	TTGTTGGGCCCCTCTCTTTC	59.888	20	255	1746	2000
Locus_18928_Transcript_4/8_Confidence_0.417_Length_1106	p2	(TC)7	14	625	638	SSR_18928_F	CACTCAATTGCACAGAAATAGGGA	59.298	24	SSR_18928_R	AAAAGAACACCAGGCAGACC	58.308	20	276	576	851
Locus_18933_Transcript_2/7_Confidence_0.632_Length_2406	p2	(GT)10	20	2232	2251	SSR_18933_F	CTTTCCCCATCGCATTTGGC	60.179	20	SSR_18933_R	ACCAAACCTCCTTTGTCCCA	59.069	20	196	2146	2341
Locus_19028_Transcript_1/1_Confidence_1.000_Length_3327	p2	(AG)10	20	3250	3269	SSR_19028_F	TTTGGGTTGTGAGTTGGGCA	60.325	20	SSR_19028_R	ACAAATCTTGCAACTCAAACAAGC	59.432	24	223	3076	3298
Locus_1906_Transcript_1/10_Confidence_0.552_Length_2624	p2	(TA)6	12	1571	1582	SSR_1906_F	TGAGAGGTCGTGTTGGTTTCT	59.239	21	SSR_1906_R	TGGGAGTTCAAAGAGCTAAGCT	59.36	22	265	1492	1756
Locus_19204_Transcript_2/2_Confidence_0.667_Length_852	p2	(TA)8	16	555	570	SSR_19204_F	CCTCTCTTGGCCGTCCATTT	60.035	20	SSR_19204_R	ACACAGAGAAGGAAAGGCGA	58.951	20	225	480	704
Locus_19220_Transcript_2/2_Confidence_0.667_Length_1575	p2	(TG)7	14	38	51	SSR_19220_F	CCGAACTAAGTGTAAGTTATTCAAACA	58.233	27	SSR_19220_R	GCATGAAGTGGACTCTCAGCT	60.066	21	244	0	243
Locus_19225_Transcript_1/1_Confidence_1.000_Length_621	p2	(CA)9	18	262	279	SSR_19225_F	TGCCAAGTTACGGGCCAAAT	60.541	20	SSR_19225_R	TTGCCTCTCTGTGTTCAGCC	60.25	20	277	150	426
Locus_1928_Transcript_1/2_Confidence_0.750_Length_2597	p2	(CT)8	16	2170	2185	SSR_1928_F	TTAGGCTGGCTGATAGCGAC	59.611	20	SSR_1928_R	TGCCGCCAAAGCAATCAAAA	59.894	20	241	2131	2371
Locus_19284_Transcript_1/2_Confidence_0.750_Length_953	p2	(TG)8	16	882	897	SSR_19284_F	CATCGCCGCAAATGTAAGCA	59.901	20	SSR_19284_R	GCCAACCTTAACCGATCGTT	58.554	20	213	740	952
Locus_19320_Transcript_1/1_Confidence_1.000_Length_1761	p2	(CA)7	14	1427	1440	SSR_19320_F	AGAGTTGCTTCCATTCCAGCA	59.926	21	SSR_19320_R	TCTGAGGATTGTGGTTTATGCCA	59.99	23	211	1281	1491
Locus_19354_Transcript_1/2_Confidence_0.667_Length_583	p2	(GA)15	30	250	279	SSR_19354_F	TGACGCAATCCATCTTCCGT	59.751	20	SSR_19354_R	GCGTCAGAAGTCAGACCAGA	59.401	20	228	133	360
Locus_19380_Transcript_1/1_Confidence_1.000_Length_949	p2	(CA)8	16	447	462	SSR_19380_F	CCACACGCACGCATACAAAA	60.041	20	SSR_19380_R	CTGTTATGGCGTGTGTGTGC	60.11	20	195	405	599
Locus_19398_Transcript_3/3_Confidence_0.600_Length_1320	p2	(GT)6	12	1062	1073	SSR_19398_F	AGCTAACTTCAGCCGCCATT	60.035	20	SSR_19398_R	GGGGCTCCATCCAACTCTTC	60.107	20	218	1014	1231
Locus_19449_Transcript_1/2_Confidence_0.667_Length_610	p2	(AT)6	12	526	537	SSR_19449_F	TGGTGGTGGAGGAAATGGTG	59.888	20	SSR_19449_R	CCGGGCCAGTTCAACCTATT	60.034	20	264	340	603
Locus_19458_Transcript_1/1_Confidence_1.000_Length_943	p2	(TC)6	12	48	59	SSR_19458_F	CCCCAATTTGCTCCCCTCAA	60.252	20	SSR_19458_R	TGAAGTGGGTGTGTGTGTCT	59.091	20	265	25	289
Locus_19462_Transcript_1/2_Confidence_0.750_Length_637	p2	(AG)7	14	466	479	SSR_19462_F	TATTGCCGATGCTTGTGGGT	60.035	20	SSR_19462_R	CAACCGTTACCACTGTTCGC	59.766	20	190	371	560
Locus_19497_Transcript_1/2_Confidence_0.667_Length_2288	p2	(TG)7	14	2075	2088	SSR_19497_F	TGATCTGAACCGTCCGATCT	58.236	20	SSR_19497_R	CTCTCATTCAACCCCCACCC	60.034	20	187	1972	2158
Locus_19578_Transcript_2/3_Confidence_0.500_Length_1963	p2	(AC)8	16	86	101	SSR_19578_F	GCCGGTAATCCCTCCACTTT	59.745	20	SSR_19578_R	ACGCACACAGAGAGACACAG	59.969	20	183	43	225
Locus_19615_Transcript_1/1_Confidence_1.000_Length_1464	p2	(CA)6	12	1065	1076	SSR_19615_F	CCCACAGCGAACACACTTTG	59.971	20	SSR_19615_R	GACTCCGACCAGTTTCCCAG	60.037	20	268	922	1189
Locus_19627_Transcript_1/1_Confidence_1.000_Length_702	p2	(TA)6	12	66	77	SSR_19627_F	AGTGGGCATCAAAACGTTCG	59.409	20	SSR_19627_R	GCTGGGGACTCCATGTTGAA	59.962	20	167	3	169
Locus_19640_Transcript_1/1_Confidence_1.000_Length_1347	p2	(GA)7	14	1212	1225	SSR_19640_F	GCAGTGGCTGTTACTGTGGT	60.535	20	SSR_19640_R	TCCCATTGTCCCCAGGGTT	60.467	19	277	971	1247
Locus_19681_Transcript_5/5_Confidence_0.600_Length_1607	p2	(TA)6	12	1541	1552	SSR_19681_F	AACTGAACATCTGCCCCTCG	60.036	20	SSR_19681_R	CCGCGTGGCATAAAGACAAA	59.48	20	123	1480	1602
Locus_19684_Transcript_1/2_Confidence_0.800_Length_1061	p2	(AT)6	12	659	670	SSR_19684_F	TGAAGCTAGTTGGGGCTGAA	58.936	20	SSR_19684_R	TCCTCCACTCTTGCAAATGC	58.462	20	262	516	777
Locus_19712_Transcript_1/2_Confidence_0.667_Length_783	p2	(CA)6	12	153	164	SSR_19712_F	AACTACCCACGCCCACATTT	59.888	20	SSR_19712_R	GTAGGGGCGTTTGTGTCAGA	59.966	20	236	79	314
Locus_19751_Transcript_1/2_Confidence_0.667_Length_1642	p2	(GA)7	14	1532	1545	SSR_19751_F	GGTTGAGAATTTGAGACAAAGGGT	59.415	24	SSR_19751_R	TCATCACTCTCCTTTCTCCCTCT	59.988	23	152	1447	1598
Locus_19789_Transcript_1/2_Confidence_0.750_Length_1726	p2	(CA)6	12	210	221	SSR_19789_F	AGGAAACCCAAAGTGAGCCT	59.146	20	SSR_19789_R	CGGACAATTTTGAGGCGAAGT	59.465	21	280	45	324
Locus_19790_Transcript_1/1_Confidence_1.000_Length_2929	p2	(TC)11	22	1881	1902	SSR_19790_F	TCATACTGATGATGCAGGCCA	59.23	21	SSR_19790_R	GACTTGGGAATTACGCGTGC	59.904	20	261	1686	1946
Locus_19794_Transcript_1/1_Confidence_1.000_Length_1374	p2	(AT)11	22	676	697	SSR_19794_F	AGATTTCAAGCGGTGGTAGCA	59.997	21	SSR_19794_R	AGCTGACCGAACCGATTCTT	59.391	20	241	593	833
Locus_19945_Transcript_1/2_Confidence_0.667_Length_2108	p2	(TC)6	12	2036	2047	SSR_19945_F	GCCCACCAACACCTTGTAGA	59.89	20	SSR_19945_R	GAGAAGCTCTCACTGTTACTGA	57.225	22	204	1884	2087
Locus_20011_Transcript_5/10_Confidence_0.520_Length_2403	p2	(TG)11	22	918	939	SSR_20011_F	TTTCAAGCAGAACAGGCCTG	58.679	20	SSR_20011_R	TCCACCTGCAATGGCCATAG	60.107	20	272	804	1075
Locus_2002_Transcript_3/3_Confidence_0.714_Length_1975	p2	(GA)6	12	1564	1575	SSR_2002_F	AGCATCCAAACCCAGTACACA	59.576	21	SSR_2002_R	ACAGACAAGGAAGGTTCATGCA	60.159	22	275	1415	1689
Locus_2006_Transcript_1/2_Confidence_0.500_Length_899	p2	(AG)9	18	68	85	SSR_2006_F	TGACTGAGCCAAACCTTGTCT	59.51	21	SSR_2006_R	AGGTAAAATGGGGTCGGACA	58.636	20	187	5	191
Locus_20081_Transcript_2/2_Confidence_0.667_Length_627	p2	(AC)6	12	104	115	SSR_20081_F	CCGCGAAAAGCTTCCTTGAG	59.833	20	SSR_20081_R	AGAATGGTCGGCGACAGTTT	59.965	20	169	54	222
Locus_20136_Transcript_1/1_Confidence_1.000_Length_1987	p2	(TC)6	12	371	382	SSR_20136_F	AACCCTCAGCACAACTAGCC	59.963	20	SSR_20136_R	GAACGCTCCATGGGCATTTC	59.899	20	181	329	509
Locus_20179_Transcript_1/1_Confidence_1.000_Length_1759	p2	(AG)6	12	143	154	SSR_20179_F	TGGTGGAGCAACATTGAAAGC	59.659	21	SSR_20179_R	ACCCATTCCCCAACCTTCAC	59.886	20	182	116	297
Locus_20211_Transcript_1/1_Confidence_1.000_Length_887	p2	(TA)9	18	803	820	SSR_20211_F	GGCGACGAGAAGAAGGCTTA	59.827	20	SSR_20211_R	TGCCTTCTAAAATTGTGGTGGT	58.428	22	182	669	850
Locus_20228_Transcript_1/1_Confidence_1.000_Length_1932	p2	(AG)10	20	1819	1838	SSR_20228_F	GGCGGCAAAGGACTAGGAAT	60.107	20	SSR_20228_R	ACACCATGCCACAACCCATT	60.472	20	155	1767	1921
Locus_20229_Transcript_1/2_Confidence_0.714_Length_559	p2	(TG)10	20	37	56	SSR_20229_F	TGAACTCAATATTTTCAACACGAGACA	59.774	27	SSR_20229_R	CACACGCCCGTAATTTGCAT	59.83	20	224	5	228
Locus_20263_Transcript_9/10_Confidence_0.583_Length_2938	p2	(AT)8	16	2627	2642	SSR_20263_F	TAAACTGGCCCTGCAGATGG	60.034	20	SSR_20263_R	TTGCTGCATTTCCCTCTGCT	60.251	20	256	2485	2740
Locus_20355_Transcript_2/3_Confidence_0.571_Length_2641	p2	(AC)6	12	932	943	SSR_20355_F	TGTGAAACGTGATTGTGGTGA	58.367	21	SSR_20355_R	CTAGGAGGAAGCAGCCCATG	59.892	20	265	890	1154
Locus_2037_Transcript_3/4_Confidence_0.556_Length_2999	p2	(GA)6	12	187	198	SSR_2037_F	AACCACCTTTTGGGTCCAGT	59.366	20	SSR_2037_R	TGAGTCCAGCCAAAATCCTCA	59.295	21	205	136	340
Locus_20377_Transcript_1/1_Confidence_1.000_Length_910	p2	(GT)6	12	709	720	SSR_20377_F	GTGTAGCAGTGTGTGGGTGA	59.894	20	SSR_20377_R	CTCATCCTCTTCGGCAACCA	59.75	20	261	544	804
Locus_20446_Transcript_1/1_Confidence_1.000_Length_1596	p2	(TC)6	12	87	98	SSR_20446_F	GTGGTGAGTCCGAGTTGAGA	59.04	20	SSR_20446_R	CGACGTGCGTTGCAGTATTT	59.837	20	188	0	187
Locus_20577_Transcript_1/1_Confidence_1.000_Length_2113	p2	(AT)8	16	79	94	SSR_20577_F	AACATTTTCCCCGTGAGCCC	60.898	20	SSR_20577_R	ACTGTCTCAACACTATTGTGAAGGA	59.93	25	245	46	290
Locus_20678_Transcript_1/1_Confidence_1.000_Length_898	p2	(AC)6	12	285	296	SSR_20678_F	TTCCTCGCCATACACACACC	60.037	20	SSR_20678_R	TGTGTGCACGTGTAATGGGT	60.179	20	152	196	347
Locus_20737_Transcript_1/1_Confidence_1.000_Length_2292	p2	(TC)8	16	75	90	SSR_20737_F	CCCTCTGTATGTGAGCTGGT	58.801	20	SSR_20737_R	GGGTTTACTTCTTTTGGGGCA	58.678	21	280	12	291
Locus_20808_Transcript_1/1_Confidence_1.000_Length_734	p2	(AG)7	14	553	566	SSR_20808_F	AAGTTCGGCTCCATTTCCCC	60.323	20	SSR_20808_R	CCAATCCCGTCACTCCATCA	59.459	20	280	321	600
Locus_20867_Transcript_1/1_Confidence_1.000_Length_1557	p2	(TA)6	12	1483	1494	SSR_20867_F	CAAGTAGTGTTGCCGGTTGC	60.04	20	SSR_20867_R	GCAGTTTGCAGACTCTCTTTCA	59.125	22	259	1281	1539
Locus_20912_Transcript_1/2_Confidence_0.667_Length_1558	p2	(GT)7	14	1436	1449	SSR_20912_F	ATACAGACAGCTCCCGGAGT	60.033	20	SSR_20912_R	TGAAGCAACTTTCCATTTCTGTCT	59.111	24	271	1217	1487
Locus_2101_Transcript_1/2_Confidence_0.750_Length_3038	p2	(CA)6	12	103	114	SSR_2101_F	ATGGATTCTACGGTGGTGGC	59.82	20	SSR_2101_R	AAGCTCCGGTTGAATCGGTT	59.964	20	264	11	274
Locus_21017_Transcript_1/1_Confidence_1.000_Length_1045	p2	(GT)6	12	571	582	SSR_21017_F	AAGTAGTGCGGTGCTTGACA	59.894	20	SSR_21017_R	AAACATTGTCGCCATCGCTG	59.831	20	122	517	638
Locus_21022_Transcript_1/1_Confidence_1.000_Length_1323	p2	(AC)6	12	124	135	SSR_21022_F	TTGCTCAGCTCCCCATAAGC	60.107	20	SSR_21022_R	AGGAGGATGATTTGTGGCCA	58.998	20	117	97	213
Locus_21105_Transcript_2/4_Confidence_0.700_Length_1580	p2	(TC)7	14	1477	1490	SSR_21105_F	AACTGACAGCGATGAGTCCC	59.752	20	SSR_21105_R	AAACTCGCCTGGGAATTGGT	59.888	20	215	1306	1520
Locus_21109_Transcript_1/1_Confidence_1.000_Length_2015	p2	(TG)8	16	1801	1816	SSR_21109_F	TGATGGATCTAACACCGCCG	59.896	20	SSR_21109_R	CCTTTCCCTTTCGGCGTTTC	59.76	20	217	1629	1845
Locus_2112_Transcript_1/2_Confidence_0.750_Length_4589	p2	(AC)10	20	4115	4134	SSR_2112_F	TGCTCTGAACCATTCGCCAT	60.035	20	SSR_2112_R	AGGGAGAAATTTCAGGGCGT	59.301	20	167	4081	4247
Locus_21125_Transcript_3/6_Confidence_0.571_Length_1713	p2	(GT)7	14	1662	1675	SSR_21125_F	GCATGAGTTTCCCCTGACGA	60.036	20	SSR_21125_R	CACAACCACTACTTGTTTCTTTTCA	58.383	25	162	1551	1712
Locus_21182_Transcript_3/3_Confidence_0.714_Length_1985	p2	(CA)7	14	212	225	SSR_21182_F	CACCAACTGTTCAGACCCCA	59.817	20	SSR_21182_R	AATTTTGCCGCATCCAGCTC	59.826	20	207	120	326
Locus_21201_Transcript_2/4_Confidence_0.700_Length_1568	p2	(TC)7	14	1019	1032	SSR_21201_F	GCATTTGAAAGAGGAGCTTGCA	60.03	22	SSR_21201_R	TGCATAGTGTTTGCGGATGC	59.549	20	213	846	1058
Locus_21249_Transcript_1/1_Confidence_1.000_Length_630	p2	(AT)7	14	257	270	SSR_21249_F	AATGGGGAGGGTCCACTACA	59.88	20	SSR_21249_R	TTCTGGTGAAGTGCGCAGAT	59.965	20	246	212	457
Locus_21365_Transcript_1/1_Confidence_1.000_Length_680	p2	(GA)6	12	453	464	SSR_21365_F	CTATGGTGGAGGGGAAGGGA	60.03	20	SSR_21365_R	ACGCAAGACACCAGGAACAA	60.107	20	181	403	583
Locus_21380_Transcript_1/1_Confidence_1.000_Length_1442	p2	(GT)7	14	360	373	SSR_21380_F	ATGAACCAGTACCGTTGGCC	60.322	20	SSR_21380_R	TGCAGCTTAACCTGTCCTGT	59.235	20	197	201	397
Locus_2142_Transcript_7/8_Confidence_0.720_Length_5134	p2	(AT)20	40	2509	2548	SSR_2142_F	TCGTGCTGCGGTGATGTTAT	60.108	20	SSR_2142_R	GCATGGACGTAACAACTCGC	59.905	20	239	2471	2709
Locus_21450_Transcript_8/9_Confidence_0.609_Length_4766	p2	(AC)9	18	82	99	SSR_21450_F	ACGGTTGTTCAGTTGAGAGAGT	59.569	22	SSR_21450_R	GAAAGTGCAGGTTTGGCAGG	59.967	20	203	33	235
Locus_21523_Transcript_6/8_Confidence_0.579_Length_1251	p2	(TA)6	12	1202	1213	SSR_21523_F	TATCGCCGATCACAAGGAGC	59.968	20	SSR_21523_R	TCCTACATTTTGTCCTAAGCGT	57.453	22	208	1037	1244
Locus_2163_Transcript_2/3_Confidence_0.667_Length_2630	p2	(AT)9	18	1900	1917	SSR_2163_F	TGGGAAAAAGCCAGTACCAA	57.242	20	SSR_2163_R	GATGTTTTGTGCACCGGACC	60.04	20	240	1847	2086
Locus_21640_Transcript_3/4_Confidence_0.600_Length_918	p2	(TA)9	18	97	114	SSR_21640_F	GAATGTGGCACGTGAACACC	60.04	20	SSR_21640_R	ATGCCTTGTCCGTCTCTGTG	60.037	20	272	55	326
Locus_21677_Transcript_1/2_Confidence_0.750_Length_2888	p2	(GT)6	12	163	174	SSR_21677_F	GTCTCTCACGTGCCCTTTCA	59.966	20	SSR_21677_R	TCTGAGACTGTGAGGCTTACC	58.828	21	189	38	226
Locus_21794_Transcript_4/4_Confidence_0.700_Length_2359	p2	(TA)6	12	158	169	SSR_21794_F	TTATGCTCCAGCTTGAGGGG	59.452	20	SSR_21794_R	ACATCTAGCCGATTGCACAAC	58.99	21	268	41	308
Locus_21795_Transcript_1/1_Confidence_1.000_Length_514	p2	(AG)9	18	435	452	SSR_21795_F	GCCTTCAGCAGACCCTTTTTC	59.729	21	SSR_21795_R	CGAGGCATGTGCTTGAACAC	60.11	20	259	233	491
Locus_21807_Transcript_1/1_Confidence_1.000_Length_633	p2	(GA)19	38	364	401	SSR_21807_F	GAGCTATTCGTCGAAGCGGT	60.249	20	SSR_21807_R	GACACAAGGACAGGACCGTC	60.32	20	233	258	490
Locus_2186_Transcript_1/7_Confidence_0.600_Length_4746	p2	(GT)6	12	353	364	SSR_2186_F	GCAATTTCCAACGGGCGAAT	60.109	20	SSR_2186_R	CAACTCACTGGCCCATTAGC	58.902	20	140	258	397
Locus_2192_Transcript_4/6_Confidence_0.375_Length_2326	p2	(AT)6	12	141	152	SSR_2192_F	TGCAATGATAATGTCCGCCAC	59.325	21	SSR_2192_R	TTCATCAACGTGTGGAGGCA	59.892	20	244	26	269
Locus_21975_Transcript_1/2_Confidence_0.750_Length_1892	p2	(GA)8	16	878	893	SSR_21975_F	GCTTATGCGCTTAAAGCCCC	59.969	20	SSR_21975_R	CTCTGCCTCCTTACCTCCCT	60.032	20	124	800	923
Locus_22_Transcript_3/3_Confidence_0.500_Length_2150	p2	(TG)6	12	257	268	SSR_22_F	CTCCCGATCCATGCCCATTT	60.179	20	SSR_22_R	CGTTTGGCCTCAACGACATC	59.834	20	263	86	348
Locus_22002_Transcript_1/2_Confidence_0.750_Length_1263	p2	(TG)6	12	1017	1028	SSR_22002_F	GGTCACATGCTTGCTCTCCT	60.036	20	SSR_22002_R	ACCAAACACACCCCCACAAA	60.252	20	233	849	1081
Locus_22006_Transcript_2/5_Confidence_0.600_Length_1957	p2	(GT)6	12	1869	1880	SSR_22006_F	GGATTGGTGCAGGGGAAGAA	59.96	20	SSR_22006_R	ACATGGCGCCTGTGTTCTTA	59.964	20	111	1816	1926
Locus_22080_Transcript_1/1_Confidence_1.000_Length_1756	p2	(AC)6	12	101	112	SSR_22080_F	TCCCGCAAAAATAGAACCCCA	59.924	21	SSR_22080_R	GGCGCGTGGGAATTCTTTTT	60.039	20	139	2	140
Locus_22089_Transcript_1/1_Confidence_1.000_Length_1505	p2	(TA)6	12	1361	1372	SSR_22089_F	CTCGGAGATGTTGCCAGTGT	60.037	20	SSR_22089_R	ACATCTATGTGTGTGTACAGTCT	57.015	23	205	1196	1400
Locus_221_Transcript_2/4_Confidence_0.571_Length_708	p2	(TC)7	14	214	227	SSR_221_F	TCCCTGCCACTTGTGGAATC	59.962	20	SSR_221_R	ACAACCGATTGATTAAAGGGGAGA	60.019	24	116	141	256
Locus_2216_Transcript_10/13_Confidence_0.427_Length_5259	p2	(TA)12	24	4870	4893	SSR_2216_F	GGAAGGAGACATTGTGCAAGC	59.799	21	SSR_2216_R	CTCCAGGTTTTTGTGGAACGT	58.979	21	197	4726	4922
Locus_2216_Transcript_10/13_Confidence_0.427_Length_5259	p2	(TA)6	12	1356	1367	SSR_2216_2_F	TTCACAAGCTGTTGGAGGCA	60.107	20	SSR_2216_2_R	TGCCTCAACAGAAACTGGCT	59.817	20	245	1215	1459
Locus_22215_Transcript_3/5_Confidence_0.706_Length_2050	p2	(AC)10	20	552	571	SSR_22215_F	GGACCTTCCTTTAACCAAACCC	59.105	22	SSR_22215_R	TTTCAGTCCGGAGCATGGAG	59.75	20	120	526	645
Locus_2222_Transcript_3/4_Confidence_0.727_Length_3278	p2	(TG)6	12	184	195	SSR_2222_F	GGCCCATCTCTCTTCCATTCA	59.508	21	SSR_2222_R	TGTTGCATGAACAGGTAGGCT	59.926	21	168	110	277
Locus_22231_Transcript_1/1_Confidence_1.000_Length_707	p2	(AC)6	12	184	195	SSR_22231_F	AAGGCAGCCTCCAATTCAGT	59.593	20	SSR_22231_R	CATGGTGGACAGGGAGATCC	59.528	20	181	141	321
Locus_22237_Transcript_1/1_Confidence_1.000_Length_1206	p2	(GT)7	14	662	675	SSR_22237_F	GCCACTCTCTTCTCCGCTTT	60.037	20	SSR_22237_R	CACACACCCCCTTCGATCTC	60.108	20	260	475	734
Locus_22249_Transcript_6/8_Confidence_0.588_Length_1750	p2	(TC)6	12	1366	1377	SSR_22249_F	AGTGCACCTTCACTTGCTCA	59.819	20	SSR_22249_R	ATTCGCCTCCCATCATCTGC	60.251	20	229	1189	1417
Locus_22267_Transcript_1/1_Confidence_1.000_Length_1652	p2	(CT)14	28	1569	1596	SSR_22267_F	AGACCAGAGAGTGATGGCAC	59.099	20	SSR_22267_R	TGAAGGGATGTGTAGAAGCCA	58.735	21	101	1546	1646
Locus_22309_Transcript_3/4_Confidence_0.556_Length_1344	p2	(TC)6	12	1103	1114	SSR_22309_F	CGTCCAGTTCTGTGACACCA	59.896	20	SSR_22309_R	CGTGCGACCTGCTCTATAGG	60.04	20	245	1080	1324
Locus_22324_Transcript_1/1_Confidence_1.000_Length_1716	p2	(AC)8	16	123	138	SSR_22324_F	CACGCTACGCAAATCACCTG	59.905	20	SSR_22324_R	TGTAACGGCGTTTTGAAGGC	59.692	20	215	86	300
Locus_22329_Transcript_1/1_Confidence_1.000_Length_580	p2	(CT)8	16	493	508	SSR_22329_F	CAGCGTTGGTTCGAATGGTG	60.11	20	SSR_22329_R	GGGAAGTGTTGGATGACAGACT	59.961	22	236	343	578
Locus_22370_Transcript_3/3_Confidence_0.714_Length_2377	p2	(TG)9	18	161	178	SSR_22370_F	GGCCTACATGTGTAGCTGCA	60.108	20	SSR_22370_R	GATCCAGTTCTCCGGCTTGG	60.463	20	217	126	342
Locus_22401_Transcript_1/1_Confidence_1.000_Length_2256	p2	(TG)8	16	28	43	SSR_22401_F	CACACACCACATAGCACCCA	60.251	20	SSR_22401_R	AGGCAGGAAACATGCAGGAA	59.887	20	125	4	128
Locus_22454_Transcript_1/2_Confidence_0.750_Length_975	p2	(TG)6	12	918	929	SSR_22454_F	TTTCACACCCACCCCTACCT	60.402	20	SSR_22454_R	ACATTTGTGCTAGTGGGGCT	59.594	20	275	693	967
Locus_22500_Transcript_1/1_Confidence_1.000_Length_2233	p2	(GT)7	14	2088	2101	SSR_22500_F	AGGAAGCTGGGAAATGGTGG	59.96	20	SSR_22500_R	AGTGTGCTACCCTCTTTTGCA	59.857	21	111	2023	2133
Locus_22672_Transcript_3/4_Confidence_0.429_Length_2245	p2	(CA)12	24	60	83	SSR_22672_F	TTCTTCGCCTCTCTCCTTCA	58.075	20	SSR_22672_R	TTTCTTGCCGCGCTTTTGAA	59.899	20	153	33	185
Locus_22712_Transcript_4/8_Confidence_0.667_Length_3309	p2	(TA)6	12	387	398	SSR_22712_F	AGTTGGTGCTAGCACTTGAGT	59.582	21	SSR_22712_R	TCTTCACTTTCTTGACCAGCCA	59.827	22	161	268	428
Locus_22712_Transcript_4/8_Confidence_0.667_Length_3309	p2	(AT)6	12	188	199	SSR_22712_2_F	TCTTTCCCTCAACCCCTGGA	60.104	20	SSR_22712_2_R	GTGCTAGCACCAACTAGATGT	57.747	21	182	101	282
Locus_22789_Transcript_1/1_Confidence_1.000_Length_2416	p2	(CA)6	12	291	302	SSR_22789_F	TCCACTCTCCACCCACTCTT	59.809	20	SSR_22789_R	GCACTTGCAGTTGCCATTTAGT	60.288	22	271	146	416
Locus_22791_Transcript_2/3_Confidence_0.571_Length_2580	p2	(AG)6	12	2520	2531	SSR_22791_F	AGAGTGGTCCCTGTCCTTGT	60.105	20	SSR_22791_R	GCTCTCTAAATCTTCTCGTCCCG	60.549	23	127	2431	2557
Locus_22912_Transcript_1/1_Confidence_1.000_Length_1355	p2	(TG)6	12	116	127	SSR_22912_F	GGGGGATTATGAACCCAGTTTCT	60.053	23	SSR_22912_R	AAAACTTGGTGCATAGCGGG	59.112	20	235	7	241
Locus_2292_Transcript_1/2_Confidence_0.667_Length_1582	p2	(TG)7	14	75	88	SSR_2292_F	AATACCTCTTCTTCTCTCTTTACCC	57.573	25	SSR_2292_R	GGTGACCGGTAAATTCTCCG	58.351	20	191	47	237
Locus_22930_Transcript_1/1_Confidence_1.000_Length_528	p2	(TG)7	14	442	455	SSR_22930_F	TTACGTAGCATGTCCCTGGC	59.823	20	SSR_22930_R	CACTTTTTCTCTCTGCCGCC	59.481	20	194	301	494
Locus_2294_Transcript_6/6_Confidence_0.545_Length_2977	p2	(AG)7	14	2912	2925	SSR_2294_F	CCTTCTCCAATCTGCCAAGC	58.899	20	SSR_2294_R	ACTTATAATCAAACACAATCCCCGC	59.933	25	252	2702	2953
Locus_22950_Transcript_2/2_Confidence_0.750_Length_2139	p2	(GA)6	12	2033	2044	SSR_22950_F	GGGAAACGTGGTTTGGGACT	60.467	20	SSR_22950_R	CACCCCCTACTCCAAACCAC	59.962	20	135	1943	2077
Locus_23013_Transcript_1/1_Confidence_1.000_Length_2810	p2	(CT)6	12	61	72	SSR_23013_F	CAACAACAAACAATAGACGTGGA	57.837	23	SSR_23013_R	GACACCAACAACAACAGGCC	59.898	20	272	0	271
Locus_23163_Transcript_1/1_Confidence_1.000_Length_589	p2	(AG)7	14	484	497	SSR_23163_F	TTTCTGTCCAGGCAGTCAGC	60.25	20	SSR_23163_R	CAGGTGACTTTCCAAGCACC	59.046	20	164	372	535
Locus_23244_Transcript_1/4_Confidence_0.500_Length_1956	p2	(AT)10	20	684	703	SSR_23244_F	GCTCGACCCATTGCAAGGTA	60.392	20	SSR_23244_R	ATAAGCTTCTCCCGCCAAGC	60.465	20	119	661	779
Locus_23274_Transcript_1/1_Confidence_1.000_Length_1717	p2	(AG)9	18	1079	1096	SSR_23274_F	ATTAGTCGAGGTGCACGCAA	60.038	20	SSR_23274_R	ATGCCCTATTGTGGCGCTAA	59.817	20	259	1026	1284
Locus_23370_Transcript_1/2_Confidence_0.667_Length_2509	p2	(CA)6	12	244	255	SSR_23370_F	CTCTCCCTTCGTGCATGGTT	60.036	20	SSR_23370_R	GCTGGCATGTCTCTCTGTGT	60.037	20	112	168	279
Locus_23402_Transcript_1/1_Confidence_1.000_Length_755	p2	(TA)6	12	646	657	SSR_23402_F	CACTTGCCCCACTTCCTCAT	59.961	20	SSR_23402_R	ACCTTTAGCGGTGTCGTTGT	59.895	20	253	442	694
Locus_23410_Transcript_1/1_Confidence_1.000_Length_1027	p2	(CA)9	18	410	427	SSR_23410_F	CACCATCATCCCCTTCGTCC	60.179	20	SSR_23410_R	GCGGTGTGTTTGTATCGTGG	59.835	20	270	228	497
Locus_23418_Transcript_1/1_Confidence_1.000_Length_941	p2	(AC)7	14	257	270	SSR_23418_F	ACCCTCGACCCTTGTCTTCT	60.179	20	SSR_23418_R	GGCGGTGTGTTTGGAGAAGA	60.534	20	272	61	332
Locus_23427_Transcript_1/2_Confidence_0.667_Length_1509	p2	(GA)7	14	273	286	SSR_23427_F	AGCACCTGGACTTTTTCTCGT	59.859	21	SSR_23427_R	CACCAGGAGGAAGCTTGTGA	59.602	20	272	95	366
Locus_23518_Transcript_2/2_Confidence_0.667_Length_1560	p2	(TA)8	16	872	887	SSR_23518_F	GCTTTTCGAGGCTCCACTCT	60.037	20	SSR_23518_R	TGGCTTCAGAGGGTAGTGGT	60.179	20	265	656	920
Locus_23552_Transcript_1/2_Confidence_0.750_Length_2991	p2	(TC)10	20	1377	1396	SSR_23552_F	TGTTCACCAATGCCTGAACT	57.637	20	SSR_23552_R	AGCATTCGGTCATCGGTTGG	60.744	20	274	1306	1579
Locus_23656_Transcript_1/1_Confidence_1.000_Length_2249	p2	(TG)11	22	1810	1831	SSR_23656_F	GGACTCCAGGAAGGGTTTGT	59.228	20	SSR_23656_R	AGTCGGGAACAAAAGCCCAA	60.106	20	244	1631	1874
Locus_2366_Transcript_2/2_Confidence_0.667_Length_1874	p2	(AT)6	12	1546	1557	SSR_2366_F	CTCTTCCCACCACTCACACC	59.965	20	SSR_2366_R	TGTCTAACAAAAACGGAACAGGA	58.485	23	270	1426	1695
Locus_23805_Transcript_2/2_Confidence_0.500_Length_1134	p2	(TC)6	12	831	842	SSR_23805_F	TGGTGACGATTCAGTGCTGT	59.607	20	SSR_23805_R	TTTCACACGGGCAGAGAACA	59.821	20	224	707	930
Locus_23818_Transcript_1/1_Confidence_1.000_Length_618	p2	(TC)6	12	208	219	SSR_23818_F	TGGTCTTCTTCATCGTGGCT	59.023	20	SSR_23818_R	AGCGATCATGACAACCAGCA	60.036	20	249	37	285
Locus_2388_Transcript_1/1_Confidence_1.000_Length_1939	p2	(AT)6	12	61	72	SSR_2388_2_F	ACACCAGACTAGCCTTTAATAACGT	60.047	25	SSR_2388_2_R	AGCAGCTTATGTGTAGTGAGGA	58.9	22	263	0	262
Locus_23899_Transcript_1/2_Confidence_0.750_Length_4248	p2	(CA)7	14	4055	4068	SSR_23899_F	ACCATCTATTGACACCGCCA	59.091	20	SSR_23899_R	TCACACTTTTCGAGCGGGAA	59.895	20	259	3986	4244
Locus_2403_Transcript_5/6_Confidence_0.667_Length_4071	p2	(TG)9	18	305	322	SSR_2403_F	TCTCGTTTCTTGGTCCTTCCT	58.674	21	SSR_2403_R	ACCCCCTAGACAATGTGCTG	59.379	20	270	133	402
Locus_24079_Transcript_1/1_Confidence_1.000_Length_819	p2	(TC)10	20	730	749	SSR_24079_F	TCCAACCTTCGCTTGTGATCT	59.652	21	SSR_24079_R	AGGGTGGCTCAAAATCAGGG	59.96	20	239	563	801
Locus_24101_Transcript_1/2_Confidence_0.750_Length_823	p2	(AC)7	14	80	93	SSR_24101_F	AAGGGTCAAAATGCAACCCA	58.2	20	SSR_24101_R	TATTTCAGCACCAGCCAGCA	59.962	20	221	22	242
Locus_24105_Transcript_1/2_Confidence_0.750_Length_1215	p2	(TG)6	12	487	498	SSR_24105_F	GCGGTTCAATAAAGCTGTGGG	60.135	21	SSR_24105_R	TCCCAAACATATATTCCCACAGA	57.015	23	279	268	546
Locus_2418_Transcript_2/3_Confidence_0.714_Length_5254	p2	(CT)6	12	161	172	SSR_2418_F	ACTCCAAAAACCGCACCACT	60.395	20	SSR_2418_R	AGGGGTTTTGGGGATAGGGA	59.875	20	266	16	281
Locus_2425_Transcript_2/3_Confidence_0.667_Length_5691	p2	(CA)7	14	127	140	SSR_2425_F	TGCATGGCATTCTGTAGCCA	60.034	20	SSR_2425_R	ACGAGAAGCTTCGATCTGCA	59.472	20	194	6	199
Locus_24270_Transcript_1/1_Confidence_1.000_Length_544	p2	(AT)6	12	73	84	SSR_24270_F	ACGTTTCTCTCTATTGCCGCT	59.795	21	SSR_24270_R	GGCGGAGGAAGGAGATTGTT	59.747	20	259	26	284
Locus_2432_Transcript_1/2_Confidence_0.667_Length_6143	p2	(TC)10	20	145	164	SSR_2432_F	AGGCGACACACATCACCATT	59.963	20	SSR_2432_R	CACCACCCTCCATTCCCAAA	59.886	20	261	57	317
Locus_24331_Transcript_1/1_Confidence_1.000_Length_853	p2	(AC)6	12	469	480	SSR_24331_F	ATCCACACACAGCACCCATT	59.887	20	SSR_24331_R	CCCGTTTCCTTTTGCGTTGT	59.898	20	168	420	587
Locus_24535_Transcript_1/1_Confidence_1.000_Length_943	p2	(AC)6	12	372	383	SSR_24535_F	CACGGCAAGACCCATCTTCT	60.036	20	SSR_24535_R	CCCAACCTCACTGATTCCCC	60.034	20	272	229	500
Locus_24670_Transcript_1/1_Confidence_1.000_Length_852	p2	(AT)8	16	623	638	SSR_24670_F	TCTAATGCTTCCGACTCGAACT	59.247	22	SSR_24670_R	TCACCAAGCACAGCAGGAAA	60.107	20	197	598	794
Locus_2470_Transcript_1/1_Confidence_1.000_Length_5739	p2	(TA)6	12	4890	4901	SSR_2470_F	GAAGGACAACGAGAGCACCA	59.966	20	SSR_2470_R	AGTGGCAAAGGAGCATCAGA	59.305	20	267	4679	4945
Locus_24706_Transcript_1/1_Confidence_1.000_Length_2359	p2	(AC)6	12	1485	1496	SSR_24706_F	CTGTCGTCTCCCCTTTTCCC	60.036	20	SSR_24706_R	TGTGTGTTTGCGCGAAGAAG	59.973	20	249	1361	1609
Locus_24731_Transcript_1/1_Confidence_1.000_Length_1175	p2	(AC)6	12	34	45	SSR_24731_F	GGAGGACAAAGCAAAAACCTTGT	60.119	23	SSR_24731_R	TCAACACCACCACCTTCACC	60.107	20	116	0	115
Locus_2484_Transcript_2/2_Confidence_0.800_Length_2214	p2	(CT)12	24	40	63	SSR_2484_F	GCCTCCCTCCACCAATCAC	60.077	19	SSR_2484_R	GGGCCAGAGAAGAAGGAACC	60.035	20	264	18	281
Locus_24855_Transcript_1/1_Confidence_1.000_Length_925	p2	(AG)7	14	779	792	SSR_24855_F	GGGTCGCATCTGATCCGAAT	59.966	20	SSR_24855_R	TACACGCCCTAAGTCAACCG	59.756	20	256	586	841
Locus_24873_Transcript_1/1_Confidence_1.000_Length_879	p2	(TG)6	12	639	650	SSR_24873_F	GAAGTGGGGGTACTGTGTGG	59.964	20	SSR_24873_R	ACGGGACACAGGGATCAGTA	59.959	20	170	575	744
Locus_24965_Transcript_1/3_Confidence_0.625_Length_2597	p2	(AG)8	16	2494	2509	SSR_24965_F	GTTCTGGTTTTGGCGGGAAC	59.968	20	SSR_24965_R	ACACGCACACACACTACACA	60.109	20	114	2423	2536
Locus_25110_Transcript_1/2_Confidence_0.667_Length_1778	p2	(GA)6	12	1596	1607	SSR_25110_F	TGAATTCGTGCTTTGTGACCT	58.429	21	SSR_25110_R	CCTCCTAACCTTCGAACATGGA	59.5	22	219	1483	1701
Locus_25236_Transcript_1/1_Confidence_1.000_Length_986	p2	(TC)6	12	590	601	SSR_25236_F	AGACTCTCTGATGCGAAACTGA	59.177	22	SSR_25236_R	CTCCCTCCCCTACTTGCTCT	60.032	20	195	524	718
Locus_25297_Transcript_1/1_Confidence_1.000_Length_851	p2	(GT)6	12	89	100	SSR_25297_F	ACAGCTTTTGTCATGGACCT	57.336	20	SSR_25297_R	GGCTGCAAAAGAACCGGATG	60.109	20	211	66	276
Locus_25367_Transcript_1/2_Confidence_0.800_Length_754	p2	(TA)17	34	195	228	SSR_25367_F	TCCCACACTTCTACGACCCT	59.886	20	SSR_25367_R	ACCGTGCATGAGAAGTAAAACT	58.26	22	236	47	282
Locus_25422_Transcript_1/2_Confidence_0.750_Length_533	p2	(AT)6	12	98	109	SSR_25422_F	TGGCTTCCTACTACTTTGCTACT	58.906	23	SSR_25422_R	TTGTGCTCTTCGTGTTCCGA	59.897	20	266	39	304
Locus_25487_Transcript_1/1_Confidence_1.000_Length_685	p2	(AG)10	20	609	628	SSR_25487_F	GCATCGCCGGAGTTAGATGA	59.968	20	SSR_25487_R	CACACTTTCTCTCTCTACAGATCCA	59.583	25	167	490	656
Locus_25545_Transcript_1/2_Confidence_0.750_Length_609	p2	(AG)7	14	436	449	SSR_25545_F	TGCCAAGACGAAGCAAGGAT	59.963	20	SSR_25545_R	CACTAAATCCGGCGGACTGT	60.108	20	267	238	504
Locus_25577_Transcript_1/2_Confidence_0.750_Length_1424	p2	(AT)6	12	38	49	SSR_25577_F	AGTCCTAGTTGTAATCTCCGTGT	58.658	23	SSR_25577_R	AACCAAGGCACACAGTGACA	60.035	20	223	12	234
Locus_25599_Transcript_1/1_Confidence_1.000_Length_1336	p2	(TC)11	22	72	93	SSR_25599_F	ACAGCTCAATCCCAGCAGAG	59.748	20	SSR_25599_R	GCAGTGGGGGTTTTCAAGGA	60.469	20	267	25	291
Locus_25714_Transcript_1/1_Confidence_1.000_Length_935	p2	(GT)6	12	851	862	SSR_25714_F	AATCAACGACCCCGATTCCC	60.107	20	SSR_25714_R	GCAATAGGCACACATCTGTACA	58.73	22	273	625	897
Locus_25720_Transcript_2/2_Confidence_0.833_Length_571	p2	(GA)6	12	77	88	SSR_25720_F	TGGCAGCCATTTCAAGAGAA	57.709	20	SSR_25720_R	CCCTCCCCCTCTGTTTTGTG	60.251	20	208	19	226
Locus_2574_Transcript_3/4_Confidence_0.500_Length_3548	p2	(AG)7	14	157	170	SSR_2574_F	TGCAACCTTTGTGACTACCCT	59.507	21	SSR_2574_R	AGGATCCGATCGTGTGAAGC	59.897	20	206	57	262
Locus_25757_Transcript_1/1_Confidence_1.000_Length_585	p2	(TG)9	18	114	131	SSR_25757_F	ATCAGAACCCCTTCCCCTCA	59.879	20	SSR_25757_R	CCCACTTCTCTCCCTCTCGA	60.034	20	117	65	181
Locus_25764_Transcript_1/1_Confidence_1.000_Length_1519	p2	(CT)8	16	32	47	SSR_25764_F	GCGCCTTCTTTTGTCTTCTTT	57.644	21	SSR_25764_R	GGTCACGGTGGTGGAACTAG	60.038	20	152	0	151
Locus_25783_Transcript_2/2_Confidence_0.500_Length_1310	p2	(GT)9	18	898	915	SSR_25783_F	CTCACCTTCCCTCCCAAACC	59.962	20	SSR_25783_R	CCACCCTGTACCCAAAAAGC	59.034	20	128	816	943
Locus_25783_Transcript_2/2_Confidence_0.500_Length_1310	p2	(GT)6	12	590	601	SSR_25783_2_F	GATGGCAAAATCGTGGCTCC	59.899	20	SSR_25783_2_R	ACACCCCTTATCCACATTACCA	58.805	22	211	482	692
Locus_2590_Transcript_3/4_Confidence_0.778_Length_2410	p2	(AC)7	14	2218	2231	SSR_2590_F	CAGCTTGGCTACCAGGAACA	59.963	20	SSR_2590_R	AGCTCTGTATGTTTCTCGTGTGT	59.994	23	260	1998	2257
Locus_25902_Transcript_2/4_Confidence_0.625_Length_2118	p2	(TA)6	12	1387	1398	SSR_25902_F	ACATGCAACAGGCCAGCTAT	60.034	20	SSR_25902_R	TCGCAATCTGGTGGAGTTCC	60.036	20	180	1340	1519
Locus_25902_Transcript_2/4_Confidence_0.625_Length_2118	p2	(GA)24	48	1860	1907	SSR_25902_2_F	CCGCGATATCTGTTCCGACA	59.97	20	SSR_25902_2_R	TGACAACAACTCATATCCCCTCC	59.8	23	148	1810	1957
Locus_26028_Transcript_1/1_Confidence_1.000_Length_1676	p2	(AC)11	22	81	102	SSR_26028_F	CGCACAGTGGGAGCATACAA	60.673	20	SSR_26028_R	TACCTGCGACGGATGTATGC	59.968	20	188	5	192
Locus_2605_Transcript_4/5_Confidence_0.700_Length_4360	p2	(AC)7	14	874	887	SSR_2605_F	ACCACTCCACCTAAGCTCCA	60.179	20	SSR_2605_R	TGGGGACTGTTTGTTCACCT	59.077	20	249	720	968
Locus_26202_Transcript_1/1_Confidence_1.000_Length_522	p2	(AC)6	12	172	183	SSR_26202_F	GACCCCACCCTTTAGCCTTC	60.034	20	SSR_26202_R	CACTGGTTTTGAGACTGTGCG	60.004	21	236	2	237
Locus_26203_Transcript_1/1_Confidence_1.000_Length_3915	p2	(CA)6	12	3783	3794	SSR_26203_F	ACACACTGACACACACACCA	59.677	20	SSR_26203_R	TGCAACATGCCATAATTACACAGA	59.296	24	160	3669	3828
Locus_26209_Transcript_1/1_Confidence_1.000_Length_1824	p2	(GA)11	22	1550	1571	SSR_26209_F	CGGTCCTTGGAGCTTCACTT	59.965	20	SSR_26209_R	TGTCACCTGTTAACCTGAGCA	59.234	21	259	1354	1612
Locus_26292_Transcript_1/3_Confidence_0.667_Length_1623	p2	(TC)6	12	126	137	SSR_26292_F	TCTCCACATAAACTAACACTCCCT	58.908	24	SSR_26292_R	GCTTTTGCCACAGGTCCAAA	59.536	20	196	87	282
Locus_263_Transcript_1/2_Confidence_1.000_Length_1502	p2	(AG)8	16	55	70	SSR_263_F	AGTGGGCTGATGAAAGTGGG	59.961	20	SSR_263_R	TCGTCAGAATCGTCGGCATC	60.248	20	269	10	278
Locus_26343_Transcript_1/1_Confidence_1.000_Length_2132	p2	(TC)6	12	102	113	SSR_26343_F	ATCACCAGCAGTCAGAACCC	59.674	20	SSR_26343_R	GCTGTATCTTTCTGCATGTGGT	58.987	22	162	3	164
Locus_26459_Transcript_1/1_Confidence_1.000_Length_605	p2	(AC)7	14	319	332	SSR_26459_F	GGTGGTGGATATTGGGAGCA	59.449	20	SSR_26459_R	GGTGCAGCCTTTAGCAGGTA	60.035	20	136	225	360
Locus_265_Transcript_3/4_Confidence_0.700_Length_3820	p2	(AC)8	16	77	92	SSR_265_F	TCCTGAGACCCCATTCTTCCA	60.203	21	SSR_265_R	TCCTCCTCTTCTCTGCTGCT	59.959	20	250	33	282
Locus_26546_Transcript_1/1_Confidence_1.000_Length_1009	p2	(GA)6	12	818	829	SSR_26546_F	CATAGTGACTCGGGCTCGTC	59.97	20	SSR_26546_R	AACTCCCATTGATCAAACGGA	57.567	21	239	732	970
Locus_2655_Transcript_2/4_Confidence_0.625_Length_2486	p2	(AC)9	18	147	164	SSR_2655_F	ACGCGGTCCTTCTAGAAACC	59.754	20	SSR_2655_R	AGAAAGCCAAGGTCAAAGCT	57.628	20	196	33	228
Locus_2660_Transcript_1/3_Confidence_0.667_Length_2687	p2	(TC)7	14	2221	2234	SSR_2660_F	GGAGGAAGAAGACCACGCAA	59.965	20	SSR_2660_R	TGTGACTGGTGGAGTTGGTG	59.82	20	183	2190	2372
Locus_26646_Transcript_1/2_Confidence_0.750_Length_930	p2	(GT)6	12	638	649	SSR_26646_F	TCCATGTTTCCTGACGGTGG	59.964	20	SSR_26646_R	ACCCACGCATCAACAAACAG	59.332	20	254	433	686
Locus_26708_Transcript_1/4_Confidence_0.625_Length_1248	p2	(AC)7	14	181	194	SSR_26708_F	CCTTACCTATCCCCCTCCCC	60.179	20	SSR_26708_R	ACGCCTCATCTGAGTTTTTCCT	59.961	22	179	156	334
Locus_26789_Transcript_2/3_Confidence_0.429_Length_1041	p2	(AG)9	18	425	442	SSR_26789_F	TCCCCAGAGCACAAACAACA	59.743	20	SSR_26789_R	GAAGTGGGGCATCGACTCAT	59.821	20	216	255	470
Locus_26792_Transcript_1/1_Confidence_1.000_Length_634	p2	(GA)8	16	30	45	SSR_26792_F	GGGGTCTTAGCGTGTTTGCA	60.887	20	SSR_26792_R	AACCCATGGAATCTCCTGCC	59.74	20	120	0	119
Locus_26962_Transcript_1/1_Confidence_1.000_Length_842	p2	(CT)6	12	26	37	SSR_26962_F	TCTCCTTCCCAACACAAAACA	57.626	21	SSR_26962_R	GAGTTTGGCGTCCTTTGCAG	60.04	20	160	2	161
Locus_27008_Transcript_1/1_Confidence_1.000_Length_1027	p2	(TG)6	12	964	975	SSR_27008_F	CCGCATCGATTCCTCGGTTA	59.968	20	SSR_27008_R	TCGAGTGAGGTAGAGAGGCT	59.087	20	143	864	1006
Locus_2702_Transcript_1/7_Confidence_0.444_Length_4152	p2	(CA)8	16	28	43	SSR_2702_F	ATTCAAGTCTCTCTCTCATTTCTCT	57.277	25	SSR_2702_R	GCAGTCCACCGAAGTAGCTT	60.037	20	249	0	248
Locus_27090_Transcript_4/5_Confidence_0.600_Length_1881	p2	(TC)13	26	218	243	SSR_27090_F	TTCATTGGTTAACTGGGATCGA	57.438	22	SSR_27090_R	ATGAGCTGGTCCGTGTGTAC	59.753	20	268	129	396
Locus_2714_Transcript_1/1_Confidence_1.000_Length_1547	p2	(AT)6	12	1444	1455	SSR_2714_F	AGCGTATAAATGAAGACCCACCA	59.801	23	SSR_2714_R	ACTCCCTCTTCTTCCTTGAACC	59.36	22	280	1207	1486
Locus_2716_Transcript_2/3_Confidence_0.750_Length_1647	p2	(TG)7	14	97	110	SSR_2716_F	GCATAGCAGGCACCCTAACA	60.107	20	SSR_2716_R	ATTTCTGGAGGTGGGGGTTG	59.591	20	178	30	207
Locus_27345_Transcript_3/3_Confidence_0.667_Length_1106	p2	(CA)8	16	107	122	SSR_27345_F	AACACCGTTCCCGCTACAAT	59.964	20	SSR_27345_R	GAGAACAGCGCCACTTCTCT	60.038	20	141	15	155
Locus_27400_Transcript_2/4_Confidence_0.700_Length_2679	p2	(TG)10	20	1326	1345	SSR_27400_F	ACTGTATTTGTTTGCGACAATGT	57.818	23	SSR_27400_R	GCACCGGAACTCCAACCATA	60.036	20	212	1293	1504
Locus_27437_Transcript_1/2_Confidence_0.750_Length_598	p2	(GT)12	24	457	480	SSR_27437_F	TGTGACCACTACAAGTGCCA	59.166	20	SSR_27437_R	TCAAACTCCACAAAGTCAGAGACA	60.081	24	278	267	544
Locus_27485_Transcript_1/1_Confidence_1.000_Length_1304	p2	(CA)6	12	725	736	SSR_27485_F	TGCTTTTTGGTCTCTTTCTGCA	58.977	22	SSR_27485_R	GGAAGTGCTTCAGTCAAGATCG	59.33	22	201	635	835
Locus_27526_Transcript_1/1_Confidence_1.000_Length_647	p2	(AC)8	16	415	430	SSR_27526_F	CCCGTCACTCTTTTTCCCCA	59.89	20	SSR_27526_R	GTGACGCCACTGGTTTTGTC	59.971	20	213	338	550
Locus_27542_Transcript_1/1_Confidence_1.000_Length_620	p2	(GT)6	12	240	251	SSR_27542_F	GATCCAGCAGCCTCTTCTCC	59.893	20	SSR_27542_R	CTTGCAATCCACCTGGTCCT	59.961	20	269	12	280
Locus_27544_Transcript_1/1_Confidence_1.000_Length_779	p2	(AT)6	12	98	109	SSR_27544_F	AGGAACCACTCAAACAACATTCT	58.463	23	SSR_27544_R	CATCGTCACACCACCTTCCA	59.965	20	145	27	171
Locus_27558_Transcript_1/1_Confidence_1.000_Length_898	p2	(AG)7	14	78	91	SSR_27558_F	TCCCCATCTGTAAAGCTAGTTCA	58.899	23	SSR_27558_R	GGCGGCAAAAGAAACTGGTT	59.896	20	164	52	215
Locus_27588_Transcript_3/5_Confidence_0.545_Length_1672	p2	(TC)7	14	1536	1549	SSR_27588_F	GTTTTAGCAAGGCCACCAGC	60.038	20	SSR_27588_R	CAGTTGTCCAAAAGCCGCAA	59.898	20	276	1381	1656
Locus_27679_Transcript_3/5_Confidence_0.500_Length_1618	p2	(AT)6	12	271	282	SSR_27679_F	ACTTCAACCACTCCCCACAA	59.077	20	SSR_27679_R	CGACTGACTGGCATTCCACT	60.037	20	226	247	472
Locus_2768_Transcript_1/3_Confidence_0.571_Length_3079	p2	(TC)8	16	880	895	SSR_2768_F	GCCAGAAAGAACCTTACGGTG	59.195	21	SSR_2768_R	AGGTTCAGATGAAGTGCGTGT	59.929	21	243	730	972
Locus_27734_Transcript_1/1_Confidence_1.000_Length_1499	p2	(AC)7	14	100	113	SSR_27734_F	GCTCTTCCTTGTCTTGCTCCT	59.997	21	SSR_27734_R	GGGGGTTTTAACGACTAGTCA	57.317	21	124	27	150
Locus_27843_Transcript_1/1_Confidence_1.000_Length_562	p2	(AC)8	16	448	463	SSR_27843_F	TTCACACTAACGGCTCCACC	59.966	20	SSR_27843_R	AGGGGCCAACAAGGATAGAA	58.319	20	201	359	559
Locus_2786_Transcript_5/12_Confidence_0.207_Length_3949	p2	(TA)6	12	2018	2029	SSR_2786_2_F	GAAGGGCAATGCACAATCAGT	59.453	21	SSR_2786_2_R	TGCAGCGCTCCTCTTGTTTA	59.965	20	248	1983	2230
Locus_27994_Transcript_3/4_Confidence_0.400_Length_2245	p2	(TG)6	12	1257	1268	SSR_27994_F	GAGTCCTTCCACGCTATGCA	59.824	20	SSR_27994_R	AACAATCATGTGTGTGCGCG	60.386	20	231	1065	1295
Locus_28_Transcript_3/3_Confidence_0.667_Length_9498	p2	(AT)7	14	50	63	SSR_28_F	TGGGATGGTATGAAAAATGATGATTCA	59.436	27	SSR_28_R	TGTTGGTGCATGATCGCTCT	60.036	20	133	0	132
Locus_28073_Transcript_1/1_Confidence_1.000_Length_1245	p2	(AC)11	22	699	720	SSR_28073_F	TTACCACCACGAGCGTCTTC	60.039	20	SSR_28073_R	GAATTCACAGCGGCGATGAC	59.973	20	260	578	837
Locus_28092_Transcript_1/1_Confidence_1.000_Length_1766	p2	(TC)7	14	156	169	SSR_28092_F	AGCGATACATAACTTATACGCGT	57.961	23	SSR_28092_R	CTCTGCAAATCCCTTCCCGT	60.035	20	223	125	347
Locus_2811_Transcript_3/3_Confidence_0.667_Length_1168	p2	(TG)6	12	691	702	SSR_2811_F	GTGTGGTTGACTGGGGTTGA	60.107	20	SSR_2811_R	ATCATCCTCCCGGTCACGTA	60.106	20	272	571	842
Locus_28137_Transcript_1/1_Confidence_1.000_Length_543	p2	(TG)6	12	344	355	SSR_28137_F	GCTTGAGGTGAGTTTGACCG	59.132	20	SSR_28137_R	GCACCTAGCCCTCTTTGCAT	60.395	20	241	178	418
Locus_28143_Transcript_1/1_Confidence_1.000_Length_897	p2	(CT)6	12	727	738	SSR_28143_F	CCCCTCCACTCGAAATCAGT	59.095	20	SSR_28143_R	GCCACTGGTTTTTAGAGGGAGA	59.96	22	137	637	773
Locus_28181_Transcript_1/1_Confidence_1.000_Length_2421	p2	(TC)9	18	1578	1595	SSR_28181_F	CCAGCACCCTCCACATTATGT	60.064	21	SSR_28181_R	GCCAATGAAAGCGACAGAGC	60.179	20	180	1472	1651
Locus_28305_Transcript_3/3_Confidence_0.600_Length_4234	p2	(TC)6	12	4139	4150	SSR_28305_2_F	GGCCACACACACACACACTA	60.463	20	SSR_28305_2_R	AGGCACTACTAATTGAAAAGCAAA	57.351	24	253	3926	4178
Locus_28334_Transcript_1/1_Confidence_1.000_Length_792	p2	(GA)8	16	677	692	SSR_28334_F	TGCGTGTAAGTGCAAGGTCA	60.179	20	SSR_28334_R	AGGCATTACTCCCGAAGTTTCT	59.428	22	152	638	789
Locus_28505_Transcript_1/1_Confidence_1.000_Length_1355	p2	(GA)9	18	1016	1033	SSR_28505_F	CTCCCCTGCAGGCATTACAA	60.034	20	SSR_28505_R	GGAACCCTTGTTGTGATGCA	58.673	20	132	969	1100
Locus_28604_Transcript_2/5_Confidence_0.545_Length_1437	p2	(TG)9	18	429	446	SSR_28604_F	TGGCGAGGAGGTTTAGGAGA	59.959	20	SSR_28604_R	ACGCCAGATACAATTCGGCT	59.822	20	242	366	607
Locus_2865_Transcript_1/2_Confidence_0.667_Length_2381	p2	(AT)13	26	2263	2288	SSR_2865_F	AAAAGTGGGGAGATCGCTCG	60.108	20	SSR_2865_R	GCAGACAGCTCAACTCTCCC	60.391	20	199	2125	2323
Locus_28703_Transcript_1/1_Confidence_1.000_Length_956	p2	(CA)7	14	103	116	SSR_28703_F	TCAGGGCACTTTGTGAGTAACA	59.828	22	SSR_28703_R	AGGGGTTCAATGGGTGCTTT	59.809	20	275	0	274
Locus_288_Transcript_2/6_Confidence_0.556_Length_4169	p2	(AG)6	12	2072	2083	SSR_288_F	TCCGCCGTGAAAAGGAAGAA	59.893	20	SSR_288_R	CACTTTGCCTCTCCCACACT	59.891	20	154	2022	2175
Locus_28828_Transcript_1/2_Confidence_0.750_Length_996	p2	(GA)6	12	832	843	SSR_28828_F	ATTACTTCCTCATCGCCGCC	60.25	20	SSR_28828_R	AAACACAGAGAGAGAGCGCC	60.038	20	197	730	926
Locus_28975_Transcript_1/1_Confidence_1.000_Length_1215	p2	(AG)7	14	29	42	SSR_28975_F	TGAAATTGTGGTATTGTTGTTCCA	57.529	24	SSR_28975_R	GGTTGGCAGTGGAGCTAAGT	59.963	20	241	0	240
Locus_29000_Transcript_1/1_Confidence_1.000_Length_3469	p2	(GA)7	14	3229	3242	SSR_29000_F	AGGGTTTTGCAAGCAAAGAAT	57.156	21	SSR_29000_R	CTGCTGCCACATCTTCTCCA	60.036	20	278	3054	3331
Locus_29026_Transcript_1/2_Confidence_0.750_Length_1609	p2	(AG)13	26	31	56	SSR_29026_F	TGTGTTCCAAAGTTTAGTGTGAAA	57.423	24	SSR_29026_R	CACTGCTGCTGCTGCTAAAG	59.832	20	127	2	128
Locus_29170_Transcript_1/1_Confidence_1.000_Length_764	p2	(TG)7	14	146	159	SSR_29170_F	CCAAAGTATGAAGAACAGTTGAGCA	59.761	25	SSR_29170_R	TGCGGAGGGGTGTTAAAGTG	60.251	20	280	11	290
Locus_2919_Transcript_1/2_Confidence_0.750_Length_1067	p2	(CA)7	14	37	50	SSR_2919_F	AGGACATGTTATTCTGCTTCCA	57.425	22	SSR_2919_R	TGTGTACTTGTGCCGAACTTCT	60.159	22	269	11	279
Locus_29262_Transcript_1/1_Confidence_1.000_Length_1128	p2	(GA)8	16	1053	1068	SSR_29262_F	CAAGCCAAGAGAGAGGGAGC	60.108	20	SSR_29262_R	ATCCTTGTATGCTTGGTATCCAGA	59.34	24	100	1025	1124
Locus_2929_Transcript_6/8_Confidence_0.632_Length_3077	p2	(GA)6	12	500	511	SSR_2929_F	CCACAATGCCATGCACCATT	59.749	20	SSR_2929_R	ACTTGTCCCCGCATAGAAGC	60.108	20	232	351	582
Locus_295_Transcript_10/11_Confidence_0.511_Length_5246	p2	(CT)7	14	5072	5085	SSR_295_F	CAAAGGACAACGGGGAGACA	59.892	20	SSR_295_R	TTGTCCTCAAACGTCACCGG	60.531	20	139	4983	5121
Locus_29619_Transcript_1/2_Confidence_0.667_Length_1290	p2	(CA)7	14	1094	1107	SSR_29619_F	AACATCCTCAAGCAGGCCTC	60.035	20	SSR_29619_R	AGCGCTGAAAACTTCTTCGA	58.134	20	262	945	1206
Locus_2971_Transcript_3/3_Confidence_0.600_Length_3930	p2	(CT)6	12	3702	3713	SSR_2971_F	TGGTTTCGCTAGCAACTTCTG	58.857	21	SSR_2971_R	GAAAAAGCGCAAGGACAGGG	60.039	20	273	3532	3804
Locus_2975_Transcript_5/6_Confidence_0.600_Length_2768	p2	(GA)6	12	1862	1873	SSR_2975_F	AAAGGATAGAGGGCTCGGGT	60.031	20	SSR_2975_R	TGCCCACTCCTCTTCTGTCT	60.179	20	253	1804	2056
Locus_2978_Transcript_1/1_Confidence_1.000_Length_1374	p2	(AG)14	28	88	115	SSR_2978_F	ACGGTCGAATTTGGGCTGAT	60.035	20	SSR_2978_R	CCGATGTAAGTGTGGCCCTT	60.035	20	248	25	272
Locus_2993_Transcript_3/4_Confidence_0.667_Length_7185	p2	(AT)10	20	4937	4956	SSR_2993_F	TGCTACTGCGTTGAGGTCTG	60.038	20	SSR_2993_R	GGTTTTCCCTCTTCCTAGTGCA	59.96	22	278	4756	5033
Locus_29975_Transcript_2/2_Confidence_0.667_Length_1562	p2	(CT)6	12	212	223	SSR_29975_F	TGGTGGTCCGTTTGGTTTCA	60.034	20	SSR_29975_R	TCTACGTAGCTAACTCCATCCT	57.565	22	237	66	302
Locus_3002_Transcript_1/2_Confidence_0.667_Length_1877	p2	(AT)6	12	97	108	SSR_3002_F	ACGAGCATCACTCCCAAGAC	59.752	20	SSR_3002_R	CACTAGCCGAGCATCAGAGG	59.968	20	194	8	201
Locus_30039_Transcript_1/1_Confidence_1.000_Length_610	p2	(AT)6	12	561	572	SSR_30039_F	GTCACGGTGGAGTTGGACAT	59.965	20	SSR_30039_R	GCTTCACCATCCATTTCATAGAACC	60.221	25	126	484	609
Locus_30050_Transcript_1/2_Confidence_0.800_Length_867	p2	(TG)7	14	528	541	SSR_30050_F	TGTGCCTAAGTCAGCATGTGT	59.928	21	SSR_30050_R	TCCTTTCCATGGGAGGTTGC	59.96	20	277	339	615
Locus_30212_Transcript_1/1_Confidence_1.000_Length_861	p2	(TG)7	14	631	644	SSR_30212_F	ATCACTGCAACTCCACCGTT	59.891	20	SSR_30212_R	TACATCACACACACACGCCA	59.895	20	242	429	670
Locus_30238_Transcript_1/1_Confidence_1.000_Length_1049	p2	(GT)16	32	892	923	SSR_30238_F	TGTGGGTGGGAGAAGGGATT	60.478	20	SSR_30238_R	TCGATCCCCCGTTCTCTCTT	60.033	20	127	852	978
Locus_30414_Transcript_1/1_Confidence_1.000_Length_673	p2	(CT)7	14	558	571	SSR_30414_F	GCACGTGCTTGAAGTTGGAA	59.62	20	SSR_30414_R	GGAGAAGGAGAACGTGAAGAGG	60.094	22	139	458	596
Locus_30456_Transcript_1/1_Confidence_1.000_Length_930	p2	(GT)6	12	774	785	SSR_30456_F	TTGGTGTGTGATTCCCCTCG	59.964	20	SSR_30456_R	ACAAAGTGGACAGAGGGAGT	58.192	20	126	713	838
Locus_30457_Transcript_1/1_Confidence_1.000_Length_1873	p2	(TC)10	20	1681	1700	SSR_30457_F	AGCATTTGTTCGTTGCGCTT	59.969	20	SSR_30457_R	CCCGCCATGATACATCTCCC	60.036	20	204	1607	1810
Locus_30473_Transcript_2/3_Confidence_0.400_Length_1875	p2	(AT)7	14	484	497	SSR_30473_F	TTAGAGGTAGGGGGTCACGG	60.033	20	SSR_30473_R	CACTGCATCACCAAGACCCT	59.963	20	141	434	574
Locus_30603_Transcript_1/1_Confidence_1.000_Length_604	p2	(TA)6	12	506	517	SSR_30603_F	GTCTGAACCGATCCCGTTGT	60.038	20	SSR_30603_R	TGAGTGACCACTTCATTCCCA	58.946	21	265	333	597
Locus_30752_Transcript_1/2_Confidence_0.750_Length_597	p2	(AC)15	30	106	135	SSR_30752_F	TAATTTCCACCGGCGGAAGT	59.674	20	SSR_30752_R	CGAATCCTCCTCCGTTCACC	60.179	20	237	69	305
Locus_30771_Transcript_1/1_Confidence_1.000_Length_930	p2	(TC)7	14	584	597	SSR_30771_F	TGGTCTGCTGGACGTCATTC	60.037	20	SSR_30771_R	AATCCATCCGCGACTTGGTT	60.035	20	187	447	633
Locus_30948_Transcript_3/6_Confidence_0.600_Length_1334	p2	(AT)9	18	1086	1103	SSR_30948_F	TTGGCTTTAAATGCGTGGCG	60.388	20	SSR_30948_R	TCTGGGTAGACTCAGGTATGCT	59.755	22	250	996	1245
Locus_3104_Transcript_3/3_Confidence_0.600_Length_2765	p2	(AC)7	14	151	164	SSR_3104_F	TCCAGACAGTAGTCCTGGAGT	59.289	21	SSR_3104_R	AACAGCGCAATGAAGGGGTA	59.962	20	174	97	270
Locus_3108_Transcript_1/1_Confidence_1.000_Length_1796	p2	(AC)6	12	105	116	SSR_3108_F	CCCTCTCTCTCACCCACAGA	59.96	20	SSR_3108_R	GGGGTGGTCTTTATTGGCTGA	59.995	21	202	77	278
Locus_3136_Transcript_2/3_Confidence_0.667_Length_6904	p2	(AG)6	12	6608	6619	SSR_3136_F	GGATCGGACCTGTGGAATGT	59.458	20	SSR_3136_R	CGAGGCCGTACTTCTCTTCC	59.899	20	110	6581	6690
Locus_3144_Transcript_1/1_Confidence_1.000_Length_855	p2	(GT)10	20	593	612	SSR_3144_F	GCATTGCCCTTCTGTTTGGG	60.037	20	SSR_3144_R	CACACACTAGACTTCAGCCCA	59.656	21	179	466	644
Locus_31536_Transcript_1/1_Confidence_1.000_Length_1324	p2	(TC)7	14	156	169	SSR_31536_F	CCCTTTGTATCATTGCCCCCT	60.063	21	SSR_31536_R	GGAGATGACAATGGGCTGCT	60.107	20	220	129	348
Locus_3155_Transcript_3/4_Confidence_0.625_Length_5045	p2	(TA)8	16	4754	4769	SSR_3155_F	CCTCACCCCTGAAGCTCAAG	60.036	20	SSR_3155_R	AGCACGACTAGTTATTTCTTAGGCA	60.105	25	257	4579	4835
Locus_31617_Transcript_1/1_Confidence_1.000_Length_853	p2	(TA)6	12	812	823	SSR_31617_F	CCAGCCAGAGGAAGGTTCAA	59.598	20	SSR_31617_R	TGGTGGATTTTCTTGTTTTGGCA	59.801	23	206	644	849
Locus_31627_Transcript_1/1_Confidence_1.000_Length_670	p2	(AC)7	14	158	171	SSR_31627_F	CAACTGCTTAAGAACGAGCGT	59.207	21	SSR_31627_R	TCCCTAAGCAGTGAAGGTTCG	59.725	21	100	132	231
Locus_3163_Transcript_1/2_Confidence_0.750_Length_4278	p2	(AG)6	12	2363	2374	SSR_3163_F	CGTGAGCTATGTGTGGAAAACC	59.84	22	SSR_3163_R	AACTCCTTGCGGCATTCAGA	59.963	20	132	2338	2469
Locus_3167_Transcript_1/1_Confidence_1.000_Length_1222	p2	(CA)9	18	107	124	SSR_3167_F	CCCCTCCCTCTTTCTGCCTA	60.327	20	SSR_3167_R	TTCTTCAGGTGACCATGGCC	59.962	20	174	28	201
Locus_31721_Transcript_1/1_Confidence_1.000_Length_955	p2	(GT)7	14	781	794	SSR_31721_F	GCCCCTCATCCTTCTCTCCT	60.4	20	SSR_31721_R	ACTCCTAACGTCTCCCCCAA	59.884	20	210	743	952
Locus_3185_Transcript_2/2_Confidence_0.667_Length_1538	p2	(TG)6	12	1407	1418	SSR_3185_F	GTTGTGTCCCCGAGACTCTG	60.038	20	SSR_3185_R	GCGGATCAACTCCTGAACCA	60.036	20	245	1199	1443
Locus_3187_Transcript_3/6_Confidence_0.643_Length_3627	p2	(TC)18	36	824	859	SSR_3187_F	GGTGTGATCGCTTTTGTCACC	60.069	21	SSR_3187_R	CGTCGTCTCATAATTCCATGCAC	60.06	23	195	726	920
Locus_3188_Transcript_3/3_Confidence_0.600_Length_1549	p2	(AT)7	14	52	65	SSR_3188_F	ACCGACACCAAACTTGACTAT	57.236	21	SSR_3188_R	ATTGCCAACTATGCCGGTGA	60.035	20	276	2	277
Locus_31980_Transcript_1/1_Confidence_1.000_Length_1049	p2	(AG)6	12	772	783	SSR_31980_F	TGCCATGTTCATGACCAAGC	59.11	20	SSR_31980_R	ACATCTTCAGGCCTTCCAGC	60.035	20	269	728	996
Locus_32034_Transcript_1/1_Confidence_1.000_Length_640	p2	(GT)7	14	432	445	SSR_32034_F	ATTGGCGTAAACCTGGCCTT	60.252	20	SSR_32034_R	TCTTGCAGGCAAACCAAAGC	59.895	20	262	331	592
Locus_3210_Transcript_1/1_Confidence_1.000_Length_1935	p2	(AC)6	12	152	163	SSR_3210_F	GCACTACCCACAACTGCAGA	60.25	20	SSR_3210_R	TGTGTGTGTATGGTGTGGACT	59.234	21	260	83	342
Locus_32174_Transcript_1/1_Confidence_1.000_Length_1043	p2	(TG)6	12	635	646	SSR_32174_F	TCATCTCCCTTCCCCGATGT	60.031	20	SSR_32174_R	ACCTCCGTCTTCCTCCTCTC	60.034	20	193	512	704
Locus_32185_Transcript_1/1_Confidence_1.000_Length_533	p2	(GT)7	14	176	189	SSR_32185_F	CATCCGAAAGCAACACCACG	60.11	20	SSR_32185_R	TTTCACAGCTTCCGCTCCAT	59.963	20	211	17	227
Locus_322_Transcript_3/4_Confidence_0.706_Length_1526	p2	(CT)9	18	297	314	SSR_322_F	CTTGCAGCAAAGGGGCAAAT	59.964	20	SSR_322_R	ACAAAGCAGATCTGAGCGAGT	59.725	21	207	186	392
Locus_3221_Transcript_1/1_Confidence_1.000_Length_2240	p2	(CT)7	14	109	122	SSR_3221_F	AGCTACACGAGTGGGCTTTC	60.037	20	SSR_3221_R	GGTGGGGTAAAGAAGTGGGG	59.961	20	166	10	175
Locus_32354_Transcript_1/1_Confidence_1.000_Length_528	p2	(AC)8	16	400	415	SSR_32354_F	ATTTCTCCCTTCCACCGTGG	59.672	20	SSR_32354_R	ACATCGTAGAAGCCAACAAGGA	59.698	22	243	254	496
Locus_3236_Transcript_1/2_Confidence_0.750_Length_1184	p2	(CA)6	12	23	34	SSR_3236_F	GTCGGTTTCTCTCTCTCACC	57.36	20	SSR_3236_R	TGGGAGGTAAGTCCGAAAAGA	58.388	21	194	0	193
Locus_3246_Transcript_1/1_Confidence_1.000_Length_1259	p2	(TG)7	14	1175	1188	SSR_3246_F	TCCAGGCGCATGAGATGTTT	60.035	20	SSR_3246_R	TACTGACTTCCTCCTGGCCA	59.884	20	269	982	1250
Locus_32490_Transcript_1/1_Confidence_1.000_Length_1174	p2	(AG)9	18	1098	1115	SSR_32490_F	TGAATCAGGCCAACCGTTGA	59.89	20	SSR_32490_R	CATAGTGGAGCGGGCTTCTT	59.821	20	271	882	1152
Locus_3253_Transcript_1/3_Confidence_0.600_Length_2654	p2	(AC)6	12	361	372	SSR_3253_F	AAATCCCCAAAACCTCCGCT	59.886	20	SSR_3253_R	TTCCTGTTGCTGCTCGTGAT	59.965	20	253	258	510
Locus_32596_Transcript_1/1_Confidence_1.000_Length_710	p2	(CT)8	16	479	494	SSR_32596_F	CTCCTTCTCGGACTCCAAGC	59.825	20	SSR_32596_R	TGTCATCCGCCTGATTTCGA	59.465	20	251	328	578
Locus_33081_Transcript_1/1_Confidence_1.000_Length_945	p2	(GT)6	12	881	892	SSR_33081_F	TGCTCGCTTCATTGTAGGAGT	59.449	21	SSR_33081_R	CTTCCCTTCCCTGCTTTCGA	59.675	20	280	654	933
Locus_3327_Transcript_3/4_Confidence_0.625_Length_3113	p2	(TC)7	14	54	67	SSR_3327_F	GCTGACCCAAACAGGCTCTA	59.675	20	SSR_3327_R	AGCTTTCTGCCTTTCTCCAGT	59.577	21	111	23	133
Locus_3336_Transcript_5/6_Confidence_0.562_Length_3649	p2	(TC)6	12	933	944	SSR_3336_F	GGTATGTTGGTTCCCAGGGG	60.034	20	SSR_3336_R	TGCACCAAACTCCCCTTTTG	58.881	20	162	808	969
Locus_33426_Transcript_1/2_Confidence_0.667_Length_1438	p2	(CA)15	30	1229	1258	SSR_33426_F	TCACAACACGGTGTTCTCCC	60.179	20	SSR_33426_R	AGACTTGTTGATGCTTCCCCT	59.293	21	220	1202	1421
Locus_3347_Transcript_6/7_Confidence_0.389_Length_3240	p2	(AG)8	16	317	332	SSR_3347_F	GGGTCACGAAATGGTACCGT	60.037	20	SSR_3347_R	TTCTACACCGTGTCGACTGC	60.04	20	191	225	415
Locus_3367_Transcript_6/8_Confidence_0.533_Length_4691	p2	(CT)7	14	4606	4619	SSR_3367_F	AGCATCAGTGTTCAGTGCTCA	59.929	21	SSR_3367_R	GGATCCACACAACATAGGCCA	60.065	21	262	4382	4643
Locus_3367_Transcript_6/8_Confidence_0.533_Length_4691	p2	(AC)6	12	314	325	SSR_3367_2_F	CAACCCATTACCACCACCCA	59.887	20	SSR_3367_2_R	TGGCCGATACAATGCTTGTG	58.906	20	254	253	506
Locus_33778_Transcript_1/1_Confidence_1.000_Length_1082	p2	(TG)21	42	274	315	SSR_33778_F	TAAAATGCCAGCGGTCATGG	58.898	20	SSR_33778_R	TTTGGTGCAACCTGTCCCAT	60.106	20	269	186	454
Locus_33817_Transcript_1/1_Confidence_1.000_Length_1194	p2	(AT)7	14	627	640	SSR_33817_F	TGAGGCCAAGGTTCAAACGA	59.818	20	SSR_33817_R	CGTTGCCATTGAAGACTGACA	59.127	21	244	443	686
Locus_340_Transcript_1/3_Confidence_0.667_Length_2106	p2	(CT)7	14	133	146	SSR_340_F	TTCCTCACTTTTCCAGCTGTT	57.703	21	SSR_340_R	GCTGCCCAGATGTCCACTTT	60.61	20	155	82	236
Locus_34008_Transcript_1/1_Confidence_1.000_Length_508	p2	(CT)8	16	33	48	SSR_34008_F	TCCTAAAACGTGTACAATAAACACA	57.217	25	SSR_34008_R	CCCAGCTGCCAACTTGTCTT	60.825	20	269	5	273
Locus_34059_Transcript_1/1_Confidence_1.000_Length_1008	p2	(GA)16	32	589	620	SSR_34059_F	CCGTATGCGTGGTGACAAAA	59.131	20	SSR_34059_R	CATGCCCCTTCCCCCTTTAT	59.437	20	225	471	695
Locus_34382_Transcript_4/5_Confidence_0.222_Length_1405	p2	(TC)9	18	519	536	SSR_34382_F	TCGTGCCACCCTATTTGGAC	60.036	20	SSR_34382_R	TGACACATAAATTAGGACAGAGGGA	59.276	25	207	407	613
Locus_344_Transcript_1/2_Confidence_0.800_Length_3984	p2	(CA)6	12	3854	3865	SSR_344_F	GGATTGGGGGAATTGGGGTT	59.956	20	SSR_344_R	TAAAAGACAGAGCTGCGCCA	59.965	20	130	3817	3946
Locus_3447_Transcript_1/2_Confidence_0.667_Length_3327	p2	(AG)6	12	3259	3270	SSR_3447_F	GCAGCTTCAGAGTCTTCCGA	59.755	20	SSR_3447_R	TACACCCCACCCCCACTTTA	60.104	20	221	3082	3302
Locus_34535_Transcript_1/1_Confidence_1.000_Length_581	p2	(TC)8	16	492	507	SSR_34535_F	CAAGAAGGGCAAGCTCCTGA	59.963	20	SSR_34535_R	CCCCCTAGCTACCACATTGC	60.179	20	143	395	537
Locus_34567_Transcript_1/1_Confidence_1.000_Length_1218	p2	(GT)9	18	1004	1021	SSR_34567_F	AGCTACAGTGCAAGAAACGGA	59.93	21	SSR_34567_R	TTGCCCATCCCAAAGCTCAA	60.179	20	239	939	1177
Locus_34643_Transcript_1/4_Confidence_0.700_Length_3199	p2	(TA)8	16	508	523	SSR_34643_F	CGCTCATTGATGTCTGCTGC	59.972	20	SSR_34643_R	GCCACAGGGATCACAAAACC	59.397	20	270	410	679
Locus_34791_Transcript_2/4_Confidence_0.700_Length_2061	p2	(AT)7	14	1336	1349	SSR_34791_F	TGTTCTCAACTGCTGGGACA	59.163	20	SSR_34791_R	CTGCATTCCTGGCAATGGTG	59.825	20	170	1224	1393
Locus_34881_Transcript_2/3_Confidence_0.500_Length_603	p2	(CT)10	20	556	575	SSR_34881_F	CGCTGCAAACACATACAGCA	59.762	20	SSR_34881_R	GATTACTCGGGTAATGGATGATCA	57.962	24	256	347	602
Locus_34905_Transcript_2/3_Confidence_0.500_Length_902	p2	(AT)6	12	554	565	SSR_34905_F	CCATTTTTCGACGTACCATTGGT	59.81	23	SSR_34905_R	GTAAGAAATGCGGCCAAGCG	60.523	20	248	360	607
Locus_34929_Transcript_1/1_Confidence_1.000_Length_1161	p2	(GA)8	16	1052	1067	SSR_34929_F	TTTGGATGAGCTGCCTGAGG	60.035	20	SSR_34929_R	CCCCAGCTCCTTACTTCATTCA	59.76	22	274	836	1109
Locus_35017_Transcript_1/1_Confidence_1.000_Length_651	p2	(GT)14	28	307	334	SSR_35017_F	CTGATTCCCTTTCTCGCCGT	60.108	20	SSR_35017_R	CTCATCCTCTCCCCCTCCAA	60.031	20	216	226	441
Locus_351_Transcript_1/1_Confidence_1.000_Length_876	p2	(CT)6	12	502	513	SSR_351_F	TGTTACTGTCGGTGGTGGTG	59.895	20	SSR_351_R	CAGGGAAGTGGCACCAGTAG	60.036	20	132	422	553
Locus_35116_Transcript_1/1_Confidence_1.000_Length_735	p2	(TA)6	12	627	638	SSR_35116_F	GCCTGGATTACAGTGCTGGT	60.035	20	SSR_35116_R	AGTGGAAAGAAAAGGAGCGT	57.36	20	279	395	673
Locus_3521_Transcript_1/2_Confidence_0.750_Length_2857	p2	(AC)7	14	2040	2053	SSR_3521_F	TGCCCCATCTGTTACATGCT	59.375	20	SSR_3521_R	CCGAATGCCTGTCTTTGTGC	60.11	20	187	1903	2089
Locus_3534_Transcript_1/1_Confidence_1.000_Length_2183	p2	(TC)7	14	1789	1802	SSR_3534_F	TGGGTTTGGCTTCTTCTGCT	59.814	20	SSR_3534_R	AAGAGAGCGACAAGGAAGGC	60.037	20	237	1691	1927
Locus_35341_Transcript_1/1_Confidence_1.000_Length_545	p2	(GA)6	12	475	486	SSR_35341_F	CATGTGGTGCAGAGTCTGGT	59.964	20	SSR_35341_R	AGACCCAACCGTTGAATCCC	59.962	20	216	310	525
Locus_35377_Transcript_3/3_Confidence_0.714_Length_1538	p2	(CA)8	16	165	180	SSR_35377_F	TGCAGTGCCAATATTCAGGGT	59.994	21	SSR_35377_R	TCCTCTTCCCGCAAAGCATT	59.962	20	262	121	382
Locus_354_Transcript_3/4_Confidence_0.375_Length_1127	p2	(GA)6	12	268	279	SSR_354_F	GTCACACGCTGTTCCAACAC	59.972	20	SSR_354_R	GAAGAAGTCGTCAAGGCCCA	59.965	20	275	167	441
Locus_3553_Transcript_1/2_Confidence_0.750_Length_2438	p2	(TC)9	18	33	50	SSR_3553_F	TCTCCACTCTCTTCACGTGA	57.728	20	SSR_3553_R	TCAGAGGTTGGACTTTGGAGT	58.591	21	112	10	121
Locus_35594_Transcript_1/1_Confidence_1.000_Length_1176	p2	(GA)15	30	787	816	SSR_35594_F	TCTCACCATATTTACAACTCCCGT	59.531	24	SSR_35594_R	ACTTGTTTGAAGACAGCGGT	57.962	20	205	665	869
Locus_35667_Transcript_1/1_Confidence_1.000_Length_800	p2	(TG)8	16	430	445	SSR_35667_F	AATACGCTGTCACCACCCAC	60.321	20	SSR_35667_R	CTCAAGCTAGCACACCACCA	59.965	20	266	203	468
Locus_35683_Transcript_1/1_Confidence_1.000_Length_1265	p2	(CA)6	12	590	601	SSR_35683_F	CCCCACACACCTACACCATC	60.035	20	SSR_35683_R	GGTGCCTCACTCCCTTAACC	60.035	20	213	493	705
Locus_35688_Transcript_2/2_Confidence_0.667_Length_1558	p2	(AT)6	12	610	621	SSR_35688_F	TTACACCCTCAAATGCGCCA	60.251	20	SSR_35688_R	CCAAGTTCTGCTTCACCATGC	60.068	21	255	487	741
Locus_35828_Transcript_1/2_Confidence_0.667_Length_1083	p2	(CT)7	14	278	291	SSR_35828_F	ACCATGCACAATTACCTTAAGGA	58.071	23	SSR_35828_R	TGTTTTGGGAGTTGGGACCC	60.106	20	201	236	436
Locus_3586_Transcript_1/2_Confidence_0.667_Length_7457	p2	(GT)8	16	7379	7394	SSR_3586_F	TATTGGCGGGAATGAGTGGG	59.817	20	SSR_3586_R	ACAGCTGTTTAGGGCTTGGA	59.229	20	171	7272	7442
Locus_36189_Transcript_1/1_Confidence_1.000_Length_619	p2	(GA)8	16	305	320	SSR_36189_F	CCACCTTGTACTTGGGCAGA	59.6	20	SSR_36189_R	ACATGTCACTTTGGGCCGTA	59.601	20	265	196	460
Locus_3620_Transcript_1/4_Confidence_0.429_Length_1400	p2	(CA)7	14	49	62	SSR_3620_F	GTATCACACGCCTGCATGC	59.647	19	SSR_3620_R	AGGTTGGCTCGGATTTGGAG	60.035	20	201	26	226
Locus_36312_Transcript_1/1_Confidence_1.000_Length_1824	p2	(AT)7	14	124	137	SSR_36312_F	GCATATTCTCCGGGCTCTCC	60.037	20	SSR_36312_R	TGTTCTTGGCCCATGACTCA	59.23	20	192	19	210
Locus_3647_Transcript_2/3_Confidence_0.714_Length_3324	p2	(AG)10	20	2875	2894	SSR_3647_F	CCACCACCTGGCCTTAAACT	59.888	20	SSR_3647_R	TGGTGCATGAACGAGCAATG	59.477	20	221	2709	2929
Locus_36476_Transcript_3/3_Confidence_0.600_Length_2268	p2	(AT)6	12	134	145	SSR_36476_F	CCAAGGCTGCAGTTGTTTCC	59.967	20	SSR_36476_R	GGTTTGTGGTGCAGTCTCCT	60.179	20	203	16	218
Locus_3648_Transcript_2/4_Confidence_0.556_Length_1359	p2	(AG)10	20	53	72	SSR_3648_F	TCATCAGTTGTTGAAAGCAGAGA	58.293	23	SSR_3648_R	CCGCCGTAGTGGTCATGATT	60.179	20	109	22	130
Locus_36496_Transcript_1/1_Confidence_1.000_Length_608	p2	(CA)6	12	324	335	SSR_36496_F	AACCAAAGGGGAAATCGGGG	60.252	20	SSR_36496_R	ATCCTCGATCTCCCTCCGTT	59.814	20	229	229	457
Locus_36542_Transcript_1/1_Confidence_1.000_Length_514	p2	(AT)10	20	49	68	SSR_36542_F	TCCACTAGCTAGTTGGATCTTGA	58.39	23	SSR_36542_R	ACCACTGTTGCAACTGACCA	60.035	20	193	18	210
Locus_366_Transcript_1/1_Confidence_1.000_Length_4037	p2	(AC)6	12	602	613	SSR_366_F	GCTCTTGTGGACTATGGGACC	60.134	21	SSR_366_R	TGAGGACATGGTTCCTGCAG	59.674	20	166	477	642
Locus_36633_Transcript_1/1_Confidence_1.000_Length_1172	p2	(CT)9	18	60	77	SSR_36633_F	TCAGTCCACAGACCCAAGTC	58.951	20	SSR_36633_R	GCGGTCGTTATTGTTGCTGG	60.179	20	146	1	146
Locus_36700_Transcript_1/1_Confidence_1.000_Length_1293	p2	(GA)6	12	143	154	SSR_36700_F	CCCAGGTCCATTTGCCTCAT	60.033	20	SSR_36700_R	TCCTCTGCATGGTCACTTGA	58.649	20	128	90	217
Locus_3671_Transcript_1/3_Confidence_0.714_Length_2683	p2	(GT)6	12	2580	2591	SSR_3671_F	TTCTTCATCCTGCGCCTGAG	60.108	20	SSR_3671_R	TTTCTGTGGTAAGTGCACACT	57.724	21	195	2447	2641
Locus_36747_Transcript_1/1_Confidence_1.000_Length_1575	p2	(TG)6	12	880	891	SSR_36747_F	CCCTTTTATTCTTTGAGGCCAACA	59.717	24	SSR_36747_R	TGGCCATAATGAGCCAAGGG	60.106	20	163	837	999
Locus_3678_Transcript_1/1_Confidence_1.000_Length_3343	p2	(TG)6	12	1550	1561	SSR_3678_F	TCCTGTGAGGAAGCAGGAGT	60.179	20	SSR_3678_R	CAACCTGGAACACCCCTACC	59.962	20	269	1380	1648
Locus_36830_Transcript_1/1_Confidence_1.000_Length_682	p2	(AT)8	16	504	519	SSR_36830_F	AACATAGTTGCGCACACCCA	60.536	20	SSR_36830_R	CACACCCAACGTTTACATCACC	60.032	22	151	397	547
Locus_36865_Transcript_1/1_Confidence_1.000_Length_840	p2	(GA)12	24	495	518	SSR_36865_F	TGTTCAGTAGAGAGGGAGGGG	59.993	21	SSR_36865_R	AGATGCTGCTGTCTGTTCCA	59.311	20	275	361	635
Locus_36885_Transcript_3/4_Confidence_0.250_Length_1260	p2	(TC)9	18	680	697	SSR_36885_F	AGGATGTGTGTAGCTGCTCT	58.434	20	SSR_36885_R	AGAGAGCTAGAGAGAGAGGAAGA	58.701	23	220	655	874
Locus_36914_Transcript_1/1_Confidence_1.000_Length_1287	p2	(AG)9	18	1241	1258	SSR_36914_F	TCACAACAAGGTGGCCTTCC	60.467	20	SSR_36914_R	ACATCACCTTGGTCTTTTCTCC	58.244	22	246	1038	1283
Locus_37128_Transcript_1/1_Confidence_1.000_Length_1559	p2	(TC)8	16	108	123	SSR_37128_F	CTAGCAGCCTGCCCTTTCAT	60.107	20	SSR_37128_R	TGTCAGCGCAACAAGAGGAA	60.179	20	124	28	151
Locus_37167_Transcript_1/1_Confidence_1.000_Length_795	p2	(TA)6	12	85	96	SSR_37167_F	GCCCTCTCCTCCCTTTTGAG	59.746	20	SSR_37167_R	AAGAGGGAGAGAGGCGAGTT	59.96	20	231	36	266
Locus_37264_Transcript_1/1_Confidence_1.000_Length_509	p2	(TC)8	16	117	132	SSR_37264_F	GGCCAATTTTAACACCTCAGCA	59.701	22	SSR_37264_R	TTTCTCAAGCTGGACTGGCT	59.233	20	100	66	165
Locus_37340_Transcript_1/1_Confidence_1.000_Length_612	p2	(GT)7	14	143	156	SSR_37340_F	ACGTCGTGCCAGAAACTAGT	59.328	20	SSR_37340_R	TGATAACACCCCTGCCCCTA	59.955	20	246	59	304
Locus_3736_Transcript_1/4_Confidence_0.625_Length_2695	p2	(CT)7	14	40	53	SSR_3736_F	TCATGAAAGAGGAAAGAGGCACA	59.927	23	SSR_3736_R	ACTTTCTTCCCACACAGCCT	59.153	20	240	13	252
Locus_3747_Transcript_2/2_Confidence_1.000_Length_2226	p2	(TG)7	14	2016	2029	SSR_3747_F	AACTCCTTCGGATCTACGCC	59.255	20	SSR_3747_R	AGGAAAATGTAGCCGCCCTC	60.107	20	244	1958	2201
Locus_3754_Transcript_3/3_Confidence_0.500_Length_1072	p2	(AC)8	16	77	92	SSR_3754_F	TGGGACACCAAGAATCCTTAAA	57.267	22	SSR_3754_R	CTAGCCCACGCTCCATGTAG	59.967	20	189	8	196
Locus_3757_Transcript_1/6_Confidence_0.643_Length_2110	p2	(TC)6	12	120	131	SSR_3757_F	GGGGAAGCGAATCAACCCTT	60.323	20	SSR_3757_R	CATCATGTTGGGGTCGACCA	60.036	20	267	94	360
Locus_3768_Transcript_2/3_Confidence_0.667_Length_3492	p2	(AG)6	12	1395	1406	SSR_3768_F	TCCAACCAAGGAGGACAATCT	58.652	21	SSR_3768_R	ACTTGTGCACTTTCGACTCCT	59.861	21	249	1205	1453
Locus_37741_Transcript_1/1_Confidence_1.000_Length_841	p2	(GT)6	12	544	555	SSR_37741_F	GCTGTCGATGGTGGCGTATA	59.968	20	SSR_37741_R	TAACAACCCGTACGCGATCA	59.475	20	221	455	675
Locus_3782_Transcript_3/3_Confidence_0.600_Length_1340	p2	(AG)6	12	1132	1143	SSR_3782_F	ACGTTTTACCAACCCCGCTA	59.604	20	SSR_3782_R	TATATCGAAATTGGCGCCGC	59.206	20	187	988	1174
Locus_3814_Transcript_1/2_Confidence_0.750_Length_1183	p2	(AT)6	12	262	273	SSR_3814_F	GCAGGGACATGTTAACCCCA	59.961	20	SSR_3814_R	GCTGTTGCTGCTGCTATTCC	59.9	20	275	68	342
Locus_38359_Transcript_1/1_Confidence_1.000_Length_1767	p2	(AT)6	12	1684	1695	SSR_38359_F	TGACACCAACTTCCAGCTCC	59.891	20	SSR_38359_R	CCAAACAGTGGGGGTTACAAG	59.039	21	192	1539	1730
Locus_38614_Transcript_1/1_Confidence_1.000_Length_550	p2	(TG)8	16	172	187	SSR_38614_F	AGTAGTGTCTGATTTTAGCTGCA	57.847	23	SSR_38614_R	CCGGATGTTCTATGGGAGCC	59.965	20	231	82	312
Locus_38626_Transcript_1/1_Confidence_1.000_Length_1211	p2	(CT)7	14	212	225	SSR_38626_F	TGTTGTCCTGTGGGTGTCAC	60.107	20	SSR_38626_R	GCTGCAGGCATACCCTTACA	60.107	20	212	114	325
Locus_38653_Transcript_1/3_Confidence_0.667_Length_597	p2	(AT)6	12	516	527	SSR_38653_F	CCCCCTGGCACTAATGACAA	59.669	20	SSR_38653_R	CAGGAGCTGGCAAGTCTCTG	60.391	20	232	357	588
Locus_38761_Transcript_1/2_Confidence_0.750_Length_1667	p2	(AT)7	14	46	59	SSR_38761_F	AACAGAACACGCATGCAGTG	59.691	20	SSR_38761_R	TCCCCTTCACACCAACCAAC	60.106	20	140	7	146
Locus_38847_Transcript_1/1_Confidence_1.000_Length_2249	p2	(TC)6	12	144	155	SSR_38847_F	TCGTCCCTATTTTGCGCTGT	60.037	20	SSR_38847_R	TCTTCCGCGAAGTTCTCCAC	60.039	20	244	82	325
Locus_38851_Transcript_1/1_Confidence_1.000_Length_885	p2	(AC)7	14	147	160	SSR_38851_F	ACTGCGTGTGCTTCAAATGC	60.318	20	SSR_38851_R	TGGGTGTGTGGTAGTACTTCAC	59.634	22	241	4	244
Locus_3890_Transcript_1/2_Confidence_1.000_Length_2127	p2	(CA)7	14	76	89	SSR_3890_F	CGTCTGGGATGTCCATGGTT	59.747	20	SSR_3890_R	TTTTCGATCGGTGAAGGGGG	60.036	20	104	14	117
Locus_39078_Transcript_2/2_Confidence_0.500_Length_785	p2	(GA)9	18	492	509	SSR_39078_F	GCAAATTCGCCATTGTTGACG	59.614	21	SSR_39078_R	AACTCCCTCTTCCCCCTTGT	60.104	20	269	288	556
Locus_3917_Transcript_1/1_Confidence_1.000_Length_2048	p2	(CA)6	12	1311	1322	SSR_3917_F	CAACCACCCCGAAATCCAGA	59.962	20	SSR_3917_R	GCCACCAAGCGTTTACCAAG	60.04	20	239	1233	1471
Locus_3921_Transcript_4/5_Confidence_0.667_Length_3130	p2	(AT)9	18	2894	2911	SSR_3921_F	CCGAGTTTAGAACCGTGCGT	60.665	20	SSR_3921_R	CAGTCAAAATCCCTTTGTCACCC	59.994	23	176	2797	2972
Locus_39249_Transcript_1/1_Confidence_1.000_Length_562	p2	(CA)6	12	462	473	SSR_39249_F	GCCACTCCATCCCCAATTGA	60.033	20	SSR_39249_R	GTGTTAGGCCCATTGACCGA	60.036	20	143	405	547
Locus_39269_Transcript_1/1_Confidence_1.000_Length_536	p2	(CA)6	12	372	383	SSR_39269_F	GCTTTTGTCTGCGACAGAGC	60.11	20	SSR_39269_R	CTTACCCTCCCCATACCCCA	60.029	20	237	210	446
Locus_39291_Transcript_1/1_Confidence_1.000_Length_527	p2	(AT)7	14	162	175	SSR_39291_F	CAGCAAAATGGCCTCACTGC	60.389	20	SSR_39291_R	TTGAGCAAGCGATACTGCCA	60.036	20	271	17	287
Locus_39637_Transcript_1/2_Confidence_0.500_Length_599	p2	(AG)19	38	438	475	SSR_39637_F	TGCGTTATTGGCCATCTGGT	60.035	20	SSR_39637_R	AGCCCCTCTTCACTTTATTACGG	60.118	23	201	328	528
Locus_3972_Transcript_4/5_Confidence_0.600_Length_3489	p2	(AG)6	12	2450	2461	SSR_3972_F	TGACAGGGACAGGGATAGGG	60.031	20	SSR_3972_R	CGGTCTCTATCGCGATCTCG	59.906	20	180	2403	2582
Locus_39792_Transcript_3/3_Confidence_0.667_Length_1159	p2	(AT)8	16	695	710	SSR_39792_F	TGGGCTGTGTATGGGTCATG	59.744	20	SSR_39792_R	AGCTCTCAGGTTGAAGCAGC	60.321	20	255	649	903
Locus_3980_Transcript_1/2_Confidence_0.750_Length_2772	p2	(CA)9	18	2063	2080	SSR_3980_F	ACCTAGTCGCTCGTGTAGGA	59.749	20	SSR_3980_R	GAGTGCTTGTGTTCGCAAGG	60.041	20	151	1966	2116
Locus_3980_Transcript_1/2_Confidence_0.750_Length_2772	p2	(AC)8	16	2208	2223	SSR_3980_2_F	CCTTGCGAACACAAGCACTC	60.041	20	SSR_3980_2_R	GCCGTCAAGTACTCCGTTCA	60.039	20	167	2097	2263
Locus_40131_Transcript_1/1_Confidence_1.000_Length_2724	p2	(CT)6	12	116	127	SSR_40131_F	CCCCTCTCCCACTCTCCAAA	60.548	20	SSR_40131_R	GGAAGGTTGTTGTATCTTGGCC	59.508	22	173	2	174
Locus_4020_Transcript_2/6_Confidence_0.385_Length_1404	p2	(AG)8	16	365	380	SSR_4020_F	AGTAGCACGCAGACCTTCAC	60.038	20	SSR_4020_R	ATGTTCAGCCTCTTCCTGCC	60.035	20	202	318	519
Locus_40217_Transcript_1/1_Confidence_1.000_Length_700	p2	(TG)7	14	115	128	SSR_40217_F	AGTTGGACTTGTGTTTCAGGT	57.634	21	SSR_40217_R	CCCCTTTGTTTCCTTATCACAACC	60.021	24	265	10	274
Locus_40493_Transcript_1/1_Confidence_1.000_Length_1652	p2	(AC)8	16	90	105	SSR_40493_F	CGCCCTCCCTCTCTCATACA	60.468	20	SSR_40493_R	CAACGTCCAGGATCGCTTCT	60.109	20	240	1	240
Locus_40518_Transcript_1/1_Confidence_1.000_Length_1856	p2	(AG)6	12	179	190	SSR_40518_F	CGGGCAGAGAGAGATGAGTC	59.332	20	SSR_40518_R	CCAAAGGACGTGAGCTGGAA	60.25	20	206	48	253
Locus_40566_Transcript_1/1_Confidence_1.000_Length_631	p2	(CT)10	20	256	275	SSR_40566_F	AGAGACAGTCAACTCGCAGC	60.039	20	SSR_40566_R	TGCCACAAAGTGCACCCTAA	60.106	20	279	148	426
Locus_40586_Transcript_1/1_Confidence_1.000_Length_631	p2	(AC)7	14	564	577	SSR_40586_F	TGTACAGCAGCTTCTGTCTCA	59.036	21	SSR_40586_R	AATCTTTTTCAGGATTTCACTTCTCT	57.297	26	146	481	626
Locus_4060_Transcript_1/1_Confidence_1.000_Length_2633	p2	(CA)7	14	128	141	SSR_4060_F	GCAAAGCAAAAGAGATCACCGA	59.774	22	SSR_4060_R	CGGACTGTACGCCAGCTTAT	59.898	20	177	87	263
Locus_40849_Transcript_1/1_Confidence_1.000_Length_507	p2	(CA)7	14	411	424	SSR_40849_F	CACCACCTTCACCGCCATAT	60.107	20	SSR_40849_R	TTTCCACTGTGGGTCCCCTA	60.104	20	265	222	486
Locus_4088_Transcript_1/2_Confidence_0.750_Length_3091	p2	(CA)7	14	2986	2999	SSR_4088_F	TCTTACTCGAACCGCTACGC	59.902	20	SSR_4088_R	AAGATCAAAAGCCCGCCCAT	60.325	20	155	2936	3090
Locus_40920_Transcript_1/1_Confidence_1.000_Length_923	p2	(AG)6	12	665	676	SSR_40920_F	AGGGGTAGGGGAGTTTGGTT	60.104	20	SSR_40920_R	GGGTTAGTTCTACCTGTGGCA	59.373	21	260	514	773
Locus_41273_Transcript_1/1_Confidence_1.000_Length_756	p2	(GT)9	18	141	158	SSR_41273_F	GAGGTGGCAGCGACTACTTT	60.037	20	SSR_41273_R	AGCTCTGTGCCTTCAGAACA	59.239	20	167	38	204
Locus_4132_Transcript_3/4_Confidence_0.625_Length_1718	p2	(GT)7	14	40	53	SSR_4132_F	TGGGCTTTAGTGAACGGCAT	59.962	20	SSR_4132_R	AGGAGAAGAATGTTGGGCCG	60.035	20	231	15	245
Locus_41354_Transcript_1/1_Confidence_1.000_Length_509	p2	(GT)6	12	397	408	SSR_41354_F	CCAATTCGGCCACGCTACTA	60.179	20	SSR_41354_R	TTACACCACTGCGACGATCC	60.109	20	263	222	484
Locus_41442_Transcript_1/1_Confidence_1.000_Length_509	p2	(TG)6	12	401	412	SSR_41442_F	GTGGTGTTTGACTAGAGGCGA	59.999	21	SSR_41442_R	CAGGAATGTGAAGGTTCGCC	59.195	20	260	241	500
Locus_41476_Transcript_1/1_Confidence_1.000_Length_1271	p2	(AC)9	18	889	906	SSR_41476_F	ACCCACGGCACTTAACTAGC	60.037	20	SSR_41476_R	AGTTTGACTGGACGCAGAGT	59.247	20	244	746	989
Locus_41546_Transcript_1/1_Confidence_1.000_Length_683	p2	(TC)6	12	193	204	SSR_41546_F	TTCTACACCGTGACGACTGC	60.04	20	SSR_41546_R	GCGTGAGAGGCAGCACTAAA	60.671	20	136	112	247
Locus_41562_Transcript_1/1_Confidence_1.000_Length_626	p2	(CT)15	30	545	574	SSR_41562_F	CGTTTGTTTGCGGTCTCGTT	59.973	20	SSR_41562_R	AAATCCGGCCGAGTTTCCG	60.744	19	107	519	625
Locus_41709_Transcript_3/3_Confidence_0.714_Length_1148	p2	(CA)6	12	356	367	SSR_41709_F	TCCCCCATCACTCCTGAGTT	59.881	20	SSR_41709_R	TGACATTGACACAAGCGGGA	59.892	20	265	155	419
Locus_41733_Transcript_1/1_Confidence_1.000_Length_723	p2	(GT)9	18	147	164	SSR_41733_F	ATGGAGGAGGAGGAGCAACT	59.956	20	SSR_41733_R	GCGGCGAGATAGAGGAAACA	59.898	20	179	14	192
Locus_41909_Transcript_1/1_Confidence_1.000_Length_933	p2	(TA)7	14	287	300	SSR_41909_F	TGGCCATAGAGACATGCCAC	59.819	20	SSR_41909_R	TTCTTGCAGCAAACTGGGGA	60.106	20	150	238	387
Locus_4192_Transcript_8/9_Confidence_0.250_Length_3126	p2	(GT)7	14	2078	2091	SSR_4192_F	CTGCCTGCTGTTCCCACTTA	59.963	20	SSR_4192_R	GCCAGCAGGAAAAGGCCTAT	60.396	20	277	2049	2325
Locus_4204_Transcript_3/6_Confidence_0.667_Length_3865	p2	(CT)6	12	83	94	SSR_4204_F	ACTCTTCATTCAACGCCTCTGA	59.7	22	SSR_4204_R	AGCAAGTGTTGAGCTGAGCT	59.892	20	157	56	212
Locus_4242_Transcript_10/11_Confidence_0.308_Length_3315	p2	(GT)10	20	3216	3235	SSR_4242_F	AAATGGCTCTGAGTCAGGCC	60.035	20	SSR_4242_R	TTCTCCCAACTCCATCCCCC	60.919	20	157	3105	3261
Locus_42453_Transcript_1/1_Confidence_1.000_Length_511	p2	(TC)6	12	222	233	SSR_42453_F	GGCAGAAGAATTTGCGCCAT	59.826	20	SSR_42453_R	GAGGTCTTCTGCAGGAGGTG	59.751	20	257	26	282
Locus_4261_Transcript_1/1_Confidence_1.000_Length_1917	p2	(TG)6	12	1783	1794	SSR_4261_F	TTGAATATCCGTCCACCGCC	60.179	20	SSR_4261_R	AGCCACTCTTTTCGCTTCTCA	59.929	21	170	1676	1845
Locus_42635_Transcript_1/1_Confidence_1.000_Length_969	p2	(TG)7	14	124	137	SSR_42635_F	CTTGGCACGACTCCGGATTA	59.825	20	SSR_42635_R	ACATCATGGTTCGCCGTCAA	60.321	20	237	22	258
Locus_42713_Transcript_3/3_Confidence_0.429_Length_778	p2	(TG)7	14	373	386	SSR_42713_F	AAAAGCGGACATGGCTCCAT	60.324	20	SSR_42713_R	AGTTGCTCGTGTTCTCATGGA	59.656	21	279	250	528
Locus_42766_Transcript_1/1_Confidence_1.000_Length_626	p2	(TG)8	16	155	170	SSR_42766_F	AGCAGAAGCAAAGACACCCA	59.817	20	SSR_42766_R	TGAGTCGTCTTCATCGTCGT	58.846	20	277	84	360
Locus_4281_Transcript_3/3_Confidence_0.600_Length_2152	p2	(TG)7	14	1972	1985	SSR_4281_F	TCGGCTTGTTCGGCTAGTTT	59.966	20	SSR_4281_R	AACTGAATGCCTGCCCATGA	59.96	20	262	1831	2092
Locus_42824_Transcript_1/1_Confidence_1.000_Length_534	p2	(CA)6	12	228	239	SSR_42824_F	ACGGAACAAAGGCTATCCCC	59.745	20	SSR_42824_R	GGAGGGGTTTGGAGGGAGTA	60.253	20	173	110	282
Locus_4295_Transcript_2/3_Confidence_0.600_Length_1482	p2	(AG)6	12	1369	1380	SSR_4295_F	GGTGTATGGTCCTTAGCGCA	59.823	20	SSR_4295_R	GCATCCGGTGCGAGTAAGTT	60.74	20	260	1213	1472
Locus_43_Transcript_3/5_Confidence_0.600_Length_1907	p2	(TA)7	14	1721	1734	SSR_43_F	TAAGTTGGCCCCGTCACTAC	59.39	20	SSR_43_R	ACAACTACCAGCATCCAGGA	58.343	20	263	1592	1854
Locus_4305_Transcript_1/2_Confidence_0.857_Length_1795	p2	(TC)11	22	265	286	SSR_4305_F	TGGGGTTGTAGCCTCTCTCA	59.884	20	SSR_4305_R	CAAGGCCTTGCGTTTGTCTC	60.04	20	185	201	385
Locus_4309_Transcript_6/9_Confidence_0.640_Length_2299	p2	(AG)11	22	2088	2109	SSR_4309_F	ACCCCATGAAGTCTCTTTCCA	58.652	21	SSR_4309_R	TGCTGCAGGTGGAAGCATTA	59.962	20	185	1981	2165
Locus_43109_Transcript_1/1_Confidence_1.000_Length_1159	p2	(AC)6	12	96	107	SSR_43109_F	CCAATATCAAGATATCCAGCAATGGA	59.112	26	SSR_43109_R	AAGCCAAGCCTTGCAAACAG	59.895	20	165	59	223
Locus_4321_Transcript_1/1_Confidence_1.000_Length_3668	p2	(AG)6	12	3596	3607	SSR_4321_F	ATTGCTGCTCTCTTCACCCC	60.035	20	SSR_4321_R	CCCAATTCAGTTCCGCAACC	59.756	20	276	3390	3665
Locus_4344_Transcript_4/4_Confidence_0.625_Length_2593	p2	(CT)6	12	158	169	SSR_4344_F	TTACGTCACGCTTTTGGAGT	57.772	20	SSR_4344_R	ACCAAATTCACCAACTGGGGT	60.063	21	197	52	248
Locus_4345_Transcript_2/2_Confidence_0.667_Length_783	p2	(CT)6	12	135	146	SSR_4345_F	AACCCAACCCTATCCCCGTA	59.955	20	SSR_4345_R	GTGATGTAGTGGCCTTGGCT	60.035	20	111	92	202
Locus_43643_Transcript_1/1_Confidence_1.000_Length_1535	p2	(TA)7	14	109	122	SSR_43643_F	ATTTCCAGTGCCACCATGCA	60.542	20	SSR_43643_R	TGCTGAAGGGAACATCACAT	57.115	20	197	12	208
Locus_43647_Transcript_1/1_Confidence_1.000_Length_606	p2	(GA)6	12	90	101	SSR_43647_F	CCTCAGGGAGAAGGCAATGG	60.107	20	SSR_43647_R	CTGGGCTTTCTCCTTCCCTG	60.035	20	189	47	235
Locus_4371_Transcript_1/1_Confidence_1.000_Length_2323	p2	(CA)7	14	163	176	SSR_4371_F	CCCCTCTCCCTTGTTGCAAA	60.179	20	SSR_4371_R	CCGTCGACGACTGTTGGTTA	60.04	20	238	29	266
Locus_4383_Transcript_1/1_Confidence_1.000_Length_2757	p2	(TA)6	12	1989	2000	SSR_4383_2_F	TGCTTGCATGCCCTTCAGTA	59.962	20	SSR_4383_2_R	TGAAAACCCACTAAAGTAGCCG	58.595	22	217	1809	2025
Locus_43943_Transcript_1/1_Confidence_1.000_Length_686	p2	(CT)7	14	537	550	SSR_43943_F	ATGTCCCTTGCTCCATACGC	60.179	20	SSR_43943_R	AACCTCCCCTTCACTCGTCT	60.179	20	249	414	662
Locus_4395_Transcript_2/3_Confidence_0.667_Length_2492	p2	(TA)7	14	2291	2304	SSR_4395_F	CATAGTTGCTTTGCCCCACC	59.468	20	SSR_4395_R	ACTCTTTAGCCGTTTTCCCCC	60.272	21	190	2146	2335
Locus_43983_Transcript_1/1_Confidence_1.000_Length_786	p2	(AC)9	18	40	57	SSR_43983_F	ACAACAATCAATTCTTAGGGTAAACA	57.528	26	SSR_43983_R	GGATCCTTCAAAATGCCGCC	59.897	20	191	10	200
Locus_44086_Transcript_1/1_Confidence_1.000_Length_654	p2	(AC)7	14	256	269	SSR_44086_F	GGAGGGTGGGGTAGACTGAT	60.031	20	SSR_44086_R	AAAGGGTGCTCGCCACATAA	59.962	20	225	171	395
Locus_44125_Transcript_1/1_Confidence_1.000_Length_512	p2	(GA)16	32	193	224	SSR_44125_F	AGTATGAGCTCATGGAGTTTACCA	59.283	24	SSR_44125_R	GCAGTGAAGACATGGCTACC	58.626	20	280	94	373
Locus_44149_Transcript_1/2_Confidence_0.750_Length_1802	p2	(AG)6	12	145	156	SSR_44149_2_F	ACAAGTCGTAGGTTTCTTGTCA	57.604	22	SSR_44149_2_R	TCCACTGCTGATGAAGTACTTGA	59.422	23	233	47	279
Locus_4432_Transcript_1/1_Confidence_1.000_Length_1529	p2	(AT)11	22	131	152	SSR_4432_F	TTGGCTGAGAATACGGACCG	59.825	20	SSR_4432_R	AGTGCTTGCCCTAGTGGAAA	59.229	20	213	41	253
Locus_4449_Transcript_4/5_Confidence_0.500_Length_4484	p2	(TA)10	20	68	87	SSR_4449_F	TCTTGTGACAACAGCTCCCT	58.868	20	SSR_4449_R	TTGAAGTGTTGCGCCTGTTG	59.9	20	134	20	153
Locus_44551_Transcript_1/1_Confidence_1.000_Length_808	p2	(AG)6	12	387	398	SSR_44551_F	AGGACAAGTTTGTTGGGACA	57.181	20	SSR_44551_R	CCAGGAACATCACGATGCCA	60.393	20	261	268	528
Locus_44633_Transcript_1/1_Confidence_1.000_Length_764	p2	(AG)9	18	527	544	SSR_44633_F	GCGTATGAGATTTCGTGAGAGC	59.53	22	SSR_44633_R	GGCAAGTACCACTGCAAACTG	60.001	21	278	468	745
Locus_4477_Transcript_5/8_Confidence_0.632_Length_2189	p2	(TG)6	12	2038	2049	SSR_4477_F	TTCCCAGCTCTAATGCAGCT	59.085	20	SSR_4477_R	CGTGTGAAACCAAAGGCTGAG	60.002	21	268	1895	2162
Locus_4501_Transcript_2/4_Confidence_0.700_Length_4210	p2	(CA)6	12	283	294	SSR_4501_F	GTGTAGGCAGTGGAAGCACT	59.965	20	SSR_4501_R	CAAGCAGTTCCACGTTGCAA	59.9	20	252	240	491
Locus_4513_Transcript_7/13_Confidence_0.367_Length_7083	p2	(GT)7	14	6952	6965	SSR_4513_F	GGGTTTCCCTCGGATCTCTAC	59.312	21	SSR_4513_R	GGGCTTGCCTTCTCTCTGTT	59.963	20	247	6762	7008
Locus_45342_Transcript_1/1_Confidence_1.000_Length_3508	p2	(GT)7	14	273	286	SSR_45342_F	GCGAGTCTCAAGAGCACAAAC	59.807	21	SSR_45342_R	GCTGACAATCCCTCCTTGGA	59.379	20	280	143	422
Locus_4537_Transcript_2/3_Confidence_0.400_Length_1715	p2	(AC)8	16	907	922	SSR_4537_F	TATCTCCCACCAGCACAGGA	59.957	20	SSR_4537_R	GCATACCTGCTCAGCTACTCA	59.589	21	187	795	981
Locus_45391_Transcript_1/2_Confidence_0.800_Length_1820	p2	(TC)8	16	154	169	SSR_45391_F	TGAGGAACTTGCACTGCCAA	60.107	20	SSR_45391_R	GGAGTTGTTGCTGCAATGCA	59.968	20	259	37	295
Locus_45393_Transcript_1/1_Confidence_1.000_Length_1553	p2	(AG)7	14	47	60	SSR_45393_F	AGTACAAATGAAACTTACAAGCTTACA	57.884	27	SSR_45393_R	GTTTGATTTGGCGTGCCGTA	59.761	20	219	2	220
Locus_45419_Transcript_1/1_Confidence_1.000_Length_2003	p2	(TC)8	16	1928	1943	SSR_45419_F	TCTGGACAATCTCCGGGAGT	59.959	20	SSR_45419_R	TGGAAGCAGCAAACCTTACGA	60.203	21	252	1730	1981
Locus_4542_Transcript_3/7_Confidence_0.588_Length_3883	p2	(AC)11	22	104	125	SSR_4542_F	GCGACATGTGAGGACGGTAT	59.898	20	SSR_4542_R	AGGGATTGAAGAAGCCTGCA	59.299	20	263	4	266
Locus_45498_Transcript_1/1_Confidence_1.000_Length_1212	p2	(GA)6	12	151	162	SSR_45498_F	GCAGACCAGGGTTTCCATCT	59.67	20	SSR_45498_R	GCTCTACTCTTCCCCTTCCC	58.875	20	236	14	249
Locus_4551_Transcript_1/2_Confidence_0.667_Length_941	p2	(AG)7	14	864	877	SSR_4551_F	CGGCGTTCTCGTGGATGATA	59.97	20	SSR_4551_R	ACTCTGAAAAGCTCTCTCTCCT	58.222	22	230	673	902
Locus_4574_Transcript_1/1_Confidence_1.000_Length_1992	p2	(TA)9	18	1445	1462	SSR_4574_F	TGCTGTTTCCCGTTTTCCCT	60.106	20	SSR_4574_R	TGCTCTCAACAATGAACAGGGA	59.894	22	266	1382	1647
Locus_4574_Transcript_1/1_Confidence_1.000_Length_1992	p2	(TA)6	12	1596	1607	SSR_4574_2_F	TGCTGTTTCCCGTTTTCCCT	60.106	20	SSR_4574_2_R	TGCTCTCAACAATGAACAGGGA	59.894	22	266	1382	1647
Locus_4613_Transcript_4/5_Confidence_0.600_Length_2210	p2	(TC)6	12	1862	1873	SSR_4613_F	GCCCTGGTAGAAACCCCAAT	59.665	20	SSR_4613_R	CCCCATTCAACTTGCATGGG	59.462	20	275	1735	2009
Locus_46134_Transcript_1/1_Confidence_1.000_Length_836	p2	(CT)7	14	31	44	SSR_46134_F	TCCTTCAATTCTCTTTCTTTCTCCC	58.758	25	SSR_46134_R	GCAGGCAATTTTTGGAGGCA	59.965	20	240	3	242
Locus_4642_Transcript_2/3_Confidence_0.571_Length_3147	p2	(AT)7	14	1948	1961	SSR_4642_F	TGAGGACAAGCACGATAGCA	59.105	20	SSR_4642_R	TCGGTTGCACTTCATCACGA	59.967	20	124	1923	2046
Locus_46636_Transcript_1/1_Confidence_1.000_Length_593	p2	(TC)7	14	40	53	SSR_46636_F	ACTTCAACTGTTAATTACCTTCTTCTT	57.372	27	SSR_46636_R	ACTTGATCGTGTTGGATCTGCA	60.29	22	223	5	227
Locus_4670_Transcript_2/3_Confidence_0.556_Length_2090	p2	(TA)9	18	182	199	SSR_4670_F	TGGGGTTGTTGGATCCTTGT	59.143	20	SSR_4670_R	TTTGGACGGCAGTAGCATCC	60.392	20	259	145	403
Locus_4700_Transcript_1/2_Confidence_0.667_Length_1176	p2	(TG)6	12	1118	1129	SSR_4700_F	GAGGGAGGAATGAGGGAGGT	60.031	20	SSR_4700_R	ACCTAACAAAACAACCCCTCCA	59.755	22	142	1034	1175
Locus_4704_Transcript_1/2_Confidence_0.750_Length_2540	p2	(TG)7	14	2026	2039	SSR_4704_F	ATGCAAGTGGATCTGGCCAA	59.96	20	SSR_4704_R	CCAAAATCAGCACTGTACCTGC	60.095	22	227	1943	2169
Locus_4731_Transcript_6/7_Confidence_0.562_Length_4451	p2	(TG)12	24	424	447	SSR_4731_F	AAGGGTGCAGTGAAAAAGAGA	57.703	21	SSR_4731_R	AACACTGCAACAACAGCACC	59.827	20	222	351	572
Locus_47372_Transcript_1/1_Confidence_1.000_Length_641	p2	(GA)6	12	36	47	SSR_47372_F	TCTCCTTCATTCCATCACACGT	59.433	22	SSR_47372_R	ATCAGCCATGCAAAGCCATG	59.536	20	119	7	125
Locus_4780_Transcript_4/5_Confidence_0.455_Length_2522	p2	(TA)8	16	2473	2488	SSR_4780_F	TCTTCAAGCACTGTCTGGGA	58.576	20	SSR_4780_R	AGCCTCAAGGACTTCTCCCA	60.179	20	213	2300	2512
Locus_4781_Transcript_3/4_Confidence_0.625_Length_3505	p2	(TG)8	16	199	214	SSR_4781_F	GTCAAGTCACAGCCGTCTCT	59.684	20	SSR_4781_R	CGATCGAGTCCGGTGAGTAAG	60.004	21	271	95	365
Locus_479_Transcript_3/5_Confidence_0.714_Length_1905	p2	(AT)6	12	1054	1065	SSR_479_F	AGGAAGGAGCTATTTGGATTTGA	57.543	23	SSR_479_R	CGAGTCCAAGAAGCGTCTGA	59.759	20	260	907	1166
Locus_479_Transcript_3/5_Confidence_0.714_Length_1905	p2	(AG)15	30	1711	1740	SSR_479_2_F	CTCTGCCCGGACTGATTTGA	59.75	20	SSR_479_2_R	CCTCTCTGCCATCTCCGTTG	60.179	20	277	1496	1772
Locus_4797_Transcript_1/1_Confidence_1.000_Length_2331	p2	(GT)8	16	2241	2256	SSR_4797_F	TTTAGCCGCAGCATCTGTCA	60.036	20	SSR_4797_R	TGAGAGAGTATTAAAGGGAGAGGGA	59.804	25	198	2103	2300
Locus_48105_Transcript_1/1_Confidence_1.000_Length_586	p2	(TC)6	12	364	375	SSR_48105_F	TCAGACTTGTGCCCCATGAC	59.963	20	SSR_48105_R	TGAGTGCGATCGTTTAAGCAG	59.007	21	186	259	444
Locus_4811_Transcript_1/1_Confidence_1.000_Length_2678	p2	(TC)6	12	291	302	SSR_4811_F	CACCCATTACTGTGACCCCC	60.034	20	SSR_4811_R	GATCAGGATCCACCCCAACG	60.179	20	252	112	363
Locus_48559_Transcript_1/1_Confidence_1.000_Length_887	p2	(AC)7	14	231	244	SSR_48559_F	GCCCCCTTTCGTCTCTTTCA	59.964	20	SSR_48559_R	CCATATCCCGACCTCCCTCT	59.885	20	279	40	318
Locus_4859_Transcript_3/3_Confidence_0.800_Length_4314	p2	(GA)6	12	4212	4223	SSR_4859_F	CAAGCGAGCAAAACCACCTC	60.04	20	SSR_4859_R	GGAAGAGGGAGAGCTCAGCT	60.687	20	226	4036	4261
Locus_48649_Transcript_1/1_Confidence_1.000_Length_510	p2	(TG)6	12	229	240	SSR_48649_F	ACCATTGCCACTACTGCTCC	60.035	20	SSR_48649_R	GGTGTGAGCTACGCATGAGT	60.109	20	173	169	341
Locus_48749_Transcript_1/1_Confidence_1.000_Length_539	p2	(AC)7	14	192	205	SSR_48749_F	GCACGCATATATATGTGACGTGT	59.327	23	SSR_48749_R	TGGCACCTCCAATCATCCAG	59.743	20	155	158	312
Locus_488_Transcript_1/1_Confidence_1.000_Length_3550	p2	(AG)6	12	3267	3278	SSR_488_F	ACTCATGATGAAAGGAGGATCTTGA	59.572	25	SSR_488_R	CGTAGGGTGGGTTGATTGGT	59.673	20	273	3186	3458
Locus_4918_Transcript_5/6_Confidence_0.538_Length_2542	p2	(AG)11	22	1664	1685	SSR_4918_F	AAGCAACAGAGTGGAGGCAC	60.536	20	SSR_4918_R	ATCAGCCTCTCCATGTGGAC	59.164	20	144	1570	1713
Locus_49292_Transcript_1/1_Confidence_1.000_Length_541	p2	(AG)7	14	97	110	SSR_49292_F	CGTTTGCGTGTGAGTGAGAG	59.496	20	SSR_49292_R	GCCTACCCAGTGCTCAAACT	59.963	20	197	74	270
Locus_4944_Transcript_5/6_Confidence_0.625_Length_2689	p2	(CA)6	12	998	1009	SSR_4944_F	CTGCCGCCTGTGAAATTTGT	59.685	20	SSR_4944_R	CCCTATGCTTCTGGACCTGT	58.792	20	114	968	1081
Locus_49539_Transcript_1/1_Confidence_1.000_Length_1485	p2	(TA)6	12	202	213	SSR_49539_F	AGTGGTTTAGTATGTCAATTAGCGT	58.596	25	SSR_49539_R	TCATTCTCCCCCTTTATCGTATACA	58.921	25	263	132	394
Locus_4958_Transcript_7/8_Confidence_0.611_Length_3905	p2	(GA)7	14	3834	3847	SSR_4958_F	GAGGGGGAGAGAGAGAAAGGT	59.992	21	SSR_4958_R	AGTTTGGTCCATGCACTCCA	59.522	20	224	3677	3900
Locus_4969_Transcript_4/5_Confidence_0.600_Length_2486	p2	(TC)13	26	1744	1769	SSR_4969_F	AGGGAATCAGGCTGGAGGAT	60.029	20	SSR_4969_R	TGTGGGAGAAGGGTAGAGGG	59.957	20	170	1686	1855
Locus_498_Transcript_2/11_Confidence_0.304_Length_2956	p2	(TA)8	16	781	796	SSR_498_F	AGAAATGCTACAAGCTCCCCA	59.365	21	SSR_498_R	GCTTACCAGCACAGACTTTGT	58.778	21	190	635	824
Locus_4988_Transcript_3/4_Confidence_0.667_Length_912	p2	(GA)12	24	484	507	SSR_4988_F	AGAGGGACTTACTGTGGCGA	60.252	20	SSR_4988_R	CATTTCGGCCTCTGGTGGAT	60.107	20	208	392	599
Locus_5014_Transcript_1/2_Confidence_0.833_Length_1868	p2	(AT)6	12	1713	1724	SSR_5014_F	TTCCAGGCAAGGAACTGCTT	59.814	20	SSR_5014_R	AGCCCTACAAAAGTCCCATGG	59.994	21	273	1522	1794
Locus_5017_Transcript_1/1_Confidence_1.000_Length_1595	p2	(AG)7	14	1398	1411	SSR_5017_F	GGGTCAGGTCGGGTTTGTAT	59.383	20	SSR_5017_R	TCCGCTATTAACGCCGTCAG	60.249	20	277	1162	1438
Locus_5019_Transcript_3/4_Confidence_0.700_Length_3995	p2	(TG)10	20	1750	1769	SSR_5019_F	GCAAGTGCCTGTTTGCATGA	59.968	20	SSR_5019_R	ACAGTGGGAGAACAGTCCTT	58.192	20	202	1686	1887
Locus_5035_Transcript_1/3_Confidence_0.714_Length_1617	p2	(AG)20	40	692	731	SSR_5035_F	GAGGCATTCTACACCCCCAC	60.107	20	SSR_5035_R	TTGGACAAGAAGCACCGGAA	59.818	20	226	656	881
Locus_5047_Transcript_4/6_Confidence_0.643_Length_2825	p2	(AC)10	20	1596	1615	SSR_5047_F	TGTGCTGCTTCAGAAGAGGG	59.964	20	SSR_5047_R	AAGGTGCAAGAACAAGGGCT	60.106	20	217	1425	1641
Locus_50641_Transcript_1/1_Confidence_1.000_Length_569	p2	(TG)7	14	230	243	SSR_50641_F	TAAGCACAAGGACCTCGCAG	60.037	20	SSR_50641_R	GGGACCAGGTACTCGGAGTA	59.743	20	275	33	307
Locus_507_Transcript_1/1_Confidence_1.000_Length_1584	p2	(AC)6	12	1493	1504	SSR_507_F	AGGGGAAACTGAGAGCATGT	58.634	20	SSR_507_R	GCACAAAGTCAACTCTTCGACA	59.392	22	100	1450	1549
Locus_5129_Transcript_8/9_Confidence_0.522_Length_4120	p2	(AG)6	12	2366	2377	SSR_5129_F	GAAAGAAGAGAGGGGAGCGG	59.823	20	SSR_5129_R	TGTTTGAGCACGCAGGAGAT	59.965	20	236	2341	2576
Locus_515_Transcript_1/2_Confidence_0.750_Length_2661	p2	(GT)6	12	2436	2447	SSR_515_F	CGTTTCTTGGCACCTGATGG	59.477	20	SSR_515_R	AGTCTCTGCAGTGCTCCTCT	60.252	20	151	2330	2480
Locus_5177_Transcript_2/3_Confidence_0.667_Length_4162	p2	(TC)6	12	99	110	SSR_5177_F	CTCTTTCTACCCGCCGTCTC	59.899	20	SSR_5177_R	GTCTGTTACGTCCGGTGGTA	59.119	20	250	21	270
Locus_5202_Transcript_2/2_Confidence_0.800_Length_2351	p2	(AC)9	18	2034	2051	SSR_5202_F	TCCCCACTCTGCATGAACAC	59.963	20	SSR_5202_R	TCGAAAGTGAGCTGGCTTGT	59.893	20	274	1955	2228
Locus_5203_Transcript_2/10_Confidence_0.576_Length_3134	p2	(AG)8	16	3051	3066	SSR_5203_F	TCAACAACTTCGCCGGAGAA	59.895	20	SSR_5203_R	CCAGCACTCAAACCATATGCA	58.906	21	170	2963	3132
Locus_5209_Transcript_1/4_Confidence_0.625_Length_2092	p2	(CA)9	18	172	189	SSR_5209_F	CACCACCATTCTCCCTCCAC	60.035	20	SSR_5209_R	TTGCACTGGGACCGAATTCA	59.89	20	137	111	247
Locus_5260_Transcript_1/2_Confidence_0.750_Length_3538	p2	(CA)8	16	86	101	SSR_5260_F	TCTCACCTTCGAGGAAACAACA	59.567	22	SSR_5260_R	GCACACAACCAAGAAACCCC	59.896	20	160	34	193
Locus_52858_Transcript_1/2_Confidence_0.750_Length_975	p2	(TG)10	20	443	462	SSR_52858_F	TGGTCACACAATTGTAGTACCTGA	59.654	24	SSR_52858_R	AACGTTGGTCTTGCACTCGA	60.179	20	264	331	594
Locus_5291_Transcript_1/2_Confidence_0.800_Length_4065	p2	(AG)8	16	3942	3957	SSR_5291_F	TCAGTGGCCGGAATTTCCAT	59.669	20	SSR_5291_R	AGCTCCCAAAATACACATTATAAAAGA	57.526	27	268	3724	3991
Locus_532_Transcript_3/4_Confidence_0.700_Length_4088	p2	(GA)13	26	104	129	SSR_532_F	ATGCATGTGTGTTTTGTGTGT	57.476	21	SSR_532_R	CACCTGACACCAGTGACGAA	59.896	20	274	80	353
Locus_54573_Transcript_1/1_Confidence_1.000_Length_522	p2	(AC)6	12	74	85	SSR_54573_F	CACAAAGTGGCCTCTCTCAA	57.739	20	SSR_54573_R	CACCCAACCCTCCTCACTTC	59.963	20	247	4	250
Locus_5458_Transcript_1/2_Confidence_0.750_Length_1982	p2	(GA)7	14	1781	1794	SSR_5458_F	ATCGAGCTTTCGCAGGGTTT	60.322	20	SSR_5458_R	CACATCCGTCCAAGCTCTGT	60.037	20	176	1659	1834
Locus_5464_Transcript_3/4_Confidence_0.700_Length_1510	p2	(AC)7	14	88	101	SSR_5464_F	TCACCTGCACTTCCCTTTCC	59.89	20	SSR_5464_R	GTGCACGGCTTCAATTTGCT	60.319	20	253	53	305
Locus_5484_Transcript_1/1_Confidence_1.000_Length_3960	p2	(CA)10	20	3828	3847	SSR_5484_F	AGCTCACCTCTGCAGTTCAC	59.965	20	SSR_5484_R	ACACTGTGGAAACTGTTGCA	58.167	20	227	3681	3907
Locus_55780_Transcript_1/1_Confidence_1.000_Length_726	p2	(AC)8	16	248	263	SSR_55780_F	ATTTACCAGGTGGAGGCAGC	60.034	20	SSR_55780_R	ACCACACTTCCAGCTGTGTT	59.744	20	280	71	350
Locus_5600_Transcript_5/6_Confidence_0.750_Length_2671	p2	(AG)6	12	476	487	SSR_5600_F	CGCAAGGATCCCATTTTTGGA	59.176	21	SSR_5600_R	TAACCCCCATCATCCACCCT	59.953	20	207	413	619
Locus_5621_Transcript_1/1_Confidence_1.000_Length_3577	p2	(CA)12	24	89	112	SSR_5621_F	TCTCTTCTCACTTTACTATTTCCGA	57.301	25	SSR_5621_R	CGGAGTCAGGTCGGAGAATG	59.899	20	242	37	278
Locus_5682_Transcript_1/3_Confidence_0.667_Length_5070	p2	(AG)6	12	3247	3258	SSR_5682_F	GCAAGACACAGAGACAGGGA	59.318	20	SSR_5682_R	GCTGCCTATCACTCCTCTCC	59.321	20	280	3095	3374
Locus_570_Transcript_5/6_Confidence_0.722_Length_10819	p2	(TA)9	18	148	165	SSR_570_F	ACACCCCAAACCCCCTTTTT	59.955	20	SSR_570_R	TGCAGAAATTTTGCCGCCTC	60.038	20	239	30	268
Locus_5721_Transcript_3/4_Confidence_0.375_Length_7007	p2	(CT)6	12	3693	3704	SSR_5721_F	GGGCTGCCCTCATCAAGTTA	59.744	20	SSR_5721_R	CACAGCCTCTAGGGATTGCA	59.457	20	198	3652	3849
Locus_57244_Transcript_1/1_Confidence_1.000_Length_512	p2	(CT)7	14	429	442	SSR_57244_F	GAAACTAGGCTGCCAGTGCT	60.322	20	SSR_57244_R	AGGCTGGAGGAAGCAAAAGA	59.226	20	232	260	491
Locus_57309_Transcript_1/1_Confidence_1.000_Length_517	p2	(AG)6	12	304	315	SSR_57309_F	TGGCAGAGGCAAAGCAGTAA	59.89	20	SSR_57309_R	TGCATTTCCAAATTGACACCCT	59.029	22	204	155	358
Locus_5766_Transcript_1/3_Confidence_0.667_Length_3338	p2	(AT)7	14	3166	3179	SSR_5766_F	GACCCACTGCACATTGAGCA	60.891	20	SSR_5766_R	GGACGGGACTGTTCAAGTGT	59.894	20	216	3030	3245
Locus_5809_Transcript_4/5_Confidence_0.692_Length_1720	p2	(TC)27	54	1315	1368	SSR_5809_F	TCAGTTGGGTTCTGTATCATCACA	59.714	24	SSR_5809_R	TCCTTCTAGAAATGCCATGCCA	59.758	22	269	1166	1434
Locus_5816_Transcript_5/7_Confidence_0.533_Length_3658	p2	(AT)7	14	141	154	SSR_5816_F	GTGAGACGCGGAACAGGTAA	60.039	20	SSR_5816_R	CCCGGATCCGAACCAACTAA	59.462	20	268	10	277
Locus_58339_Transcript_1/1_Confidence_1.000_Length_905	p2	(AG)6	12	806	817	SSR_58339_F	ATGGGATGTTGGCCGTGAAT	60.033	20	SSR_58339_R	TGGCCAACCATCCGTTCTAA	59.306	20	127	761	887
Locus_587_Transcript_4/9_Confidence_0.690_Length_7892	p2	(AC)6	12	5159	5170	SSR_587_2_F	AGCCAAGCAGGAGGAGACTA	59.958	20	SSR_587_2_R	TGTGTGAGGGTGAGAGGCTA	59.886	20	278	5091	5368
Locus_5886_Transcript_7/10_Confidence_0.577_Length_3614	p2	(TA)6	12	39	50	SSR_5886_F	TCCATTTGTTAGAATAACTTTCACACT	57.65	27	SSR_5886_R	AGGGCAAATATCTTTCCGGCT	59.785	21	109	1	109
Locus_5896_Transcript_1/2_Confidence_0.750_Length_1273	p2	(AG)8	16	75	90	SSR_5896_F	AGTGTGTCCCCACTGTACCT	60.105	20	SSR_5896_R	GTTTCCCTCTAGCGTGACCC	60.108	20	253	39	291
Locus_5915_Transcript_4/5_Confidence_0.727_Length_3509	p2	(TG)11	22	782	803	SSR_5915_F	TCCCCAAACAAAAGCTCCGT	60.106	20	SSR_5915_R	GAGGAGCAACACCTGGAAGG	60.322	20	234	689	922
Locus_5933_Transcript_2/3_Confidence_0.667_Length_1814	p2	(TC)15	30	266	295	SSR_5933_F	CATGTTGGCAGCAAGAGAGC	59.829	20	SSR_5933_R	AGCTCTTTCTGGTGCCAATT	57.701	20	219	149	367
Locus_59490_Transcript_1/1_Confidence_1.000_Length_720	p2	(TC)6	12	633	644	SSR_59490_F	CCAGCCAGACCTTCCACATT	59.961	20	SSR_59490_R	GCTGTTAAGGGAAAGTTCAGCT	58.85	22	182	534	715
Locus_5957_Transcript_2/5_Confidence_0.636_Length_1946	p2	(AC)6	12	182	193	SSR_5957_F	CTCCGTTTTAACAACCGCTCC	59.804	21	SSR_5957_R	GCGAACAGCACATGAGCTTT	59.761	20	258	96	353
Locus_5970_Transcript_4/4_Confidence_0.769_Length_1406	p2	(CT)11	22	738	759	SSR_5970_F	TATCACACACCGCCTCAACC	60.037	20	SSR_5970_R	GATGTGCAAGGGTGGTAGCT	60.035	20	278	535	812
Locus_5971_Transcript_3/4_Confidence_0.700_Length_2333	p2	(GT)8	16	279	294	SSR_5971_F	TGGAAAATGCGAGCGTGAGA	60.32	20	SSR_5971_R	ATCCATAGCGCCACATGGAG	59.964	20	274	250	523
Locus_5972_Transcript_1/2_Confidence_0.750_Length_1328	p2	(TG)6	12	301	312	SSR_5972_F	AGGGGCAATAACTTGTACCATCA	59.732	23	SSR_5972_R	GCTGAAAGAAGAGGCTGCGA	60.672	20	240	183	422
Locus_6011_Transcript_1/1_Confidence_1.000_Length_1929	p2	(GA)7	14	1767	1780	SSR_6011_F	TCGGGTTCATCACCTCTTGC	60.036	20	SSR_6011_R	GCCATGCTCATCCCTCTCTC	59.965	20	247	1597	1843
Locus_6014_Transcript_1/1_Confidence_1.000_Length_801	p2	(AG)14	28	41	68	SSR_6014_F	GGGGAGAACACACACAAAGA	57.658	20	SSR_6014_R	GCAACAACAAGAGCTCAACCA	59.595	21	280	0	279
Locus_6048_Transcript_1/2_Confidence_0.800_Length_1160	p2	(AT)7	14	869	882	SSR_6048_F	GGCCTCCTACGGTGAGTGTA	60.682	20	SSR_6048_R	TGGTGACTGCCTTTCCTTGT	59.449	20	275	756	1030
Locus_60597_Transcript_1/1_Confidence_1.000_Length_566	p2	(AT)6	12	522	533	SSR_60597_F	TCAGAAGAGCACGAACAGAAGT	59.638	22	SSR_60597_R	TGGTTATCACTTGGGCACAA	57.334	20	280	282	561
Locus_6095_Transcript_1/1_Confidence_1.000_Length_2524	p2	(TG)7	14	2432	2445	SSR_6095_F	AGTTGTTCCTTTTCCGGCGA	60.179	20	SSR_6095_R	CCAACCAGCAGCTCTCACAT	60.322	20	204	2289	2492
Locus_6140_Transcript_1/2_Confidence_0.750_Length_2049	p2	(TA)7	14	1780	1793	SSR_6140_F	GCCAAATGACATGGATCCAGC	59.932	21	SSR_6140_R	ACATGAGCAGATCATTCACACA	58.053	22	209	1622	1830
Locus_615_Transcript_1/1_Confidence_1.000_Length_2189	p2	(CT)6	12	177	188	SSR_615_F	AAGCTGGTGAGGGTGAATGG	59.961	20	SSR_615_R	GGCATAAGCGCACCCAAAAT	59.824	20	202	68	269
Locus_6159_Transcript_3/5_Confidence_0.583_Length_1535	p2	(TG)8	16	1352	1367	SSR_6159_F	TTTCAAAAGTGTTCGCCGGC	60.249	20	SSR_6159_R	GACTGTCTAGTCCCCCAGCT	60.325	20	191	1276	1466
Locus_6165_Transcript_1/4_Confidence_0.625_Length_1744	p2	(AC)7	14	124	137	SSR_6165_F	GTCGCACAGTAGAAGCACCA	60.32	20	SSR_6165_R	CGCCTTAGGAGCCATGGAAA	60.107	20	203	41	243
Locus_6181_Transcript_9/11_Confidence_0.594_Length_3203	p2	(GT)6	12	435	446	SSR_6181_F	TGGTTCCCATCATCACCCTC	59.081	20	SSR_6181_R	CAAGCTAGCTCGGACTCCAC	60.179	20	280	197	476
Locus_6195_Transcript_1/2_Confidence_0.750_Length_2014	p2	(GA)10	20	1828	1847	SSR_6195_F	AGTCAAGTGGAAGCGAGTCG	60.039	20	SSR_6195_R	CACCCTTCTCCCACGTCAAT	59.675	20	238	1636	1873
Locus_6197_Transcript_1/1_Confidence_1.000_Length_999	p2	(GT)6	12	697	708	SSR_6197_F	ACCCCTGTTCTAGACTCCCC	59.957	20	SSR_6197_R	GGCCCTTCATCTTCACACCA	59.962	20	224	569	792
Locus_6202_Transcript_1/1_Confidence_1.000_Length_825	p2	(CT)6	12	123	134	SSR_6202_F	GCCCACATTAGCTAGGGTCC	59.891	20	SSR_6202_R	GAGGAGAGGGTTTTCCGGTG	60.036	20	156	26	181
Locus_6233_Transcript_8/10_Confidence_0.417_Length_3881	p2	(AG)6	12	3228	3239	SSR_6233_F	GGCAGGTCTCAAGAAAGATGC	59.258	21	SSR_6233_R	AAGCCCGGTCTTCTGACTTG	59.965	20	221	3183	3403
Locus_6234_Transcript_1/8_Confidence_0.611_Length_4187	p2	(AG)6	12	2278	2289	SSR_6234_F	TTAACAACCCGCCTTACCCC	59.962	20	SSR_6234_R	GGGGTCCGCTAAATTCCCAA	60.034	20	260	2056	2315
Locus_6267_Transcript_1/1_Confidence_1.000_Length_1083	p2	(TG)7	14	252	265	SSR_6267_F	CCATCCTCTTTTCCTCCACCA	59.365	21	SSR_6267_R	GCTGCTGACCAATTGCAACA	59.968	20	173	185	357
Locus_6296_Transcript_14/15_Confidence_0.400_Length_2968	p2	(GA)7	14	1987	2000	SSR_6296_F	ATGCAAGTGGGGGTTTGAGT	59.812	20	SSR_6296_R	ACCCTGAAGCTGGTCCATTG	59.961	20	184	1904	2087
Locus_6312_Transcript_9/10_Confidence_0.636_Length_3515	p2	(CT)6	12	32	43	SSR_6312_F	TATGATGCGAGCCCAACACA	59.748	20	SSR_6312_R	AACGCCAATCCTGTGTCCAT	59.962	20	242	7	248
Locus_63166_Transcript_1/1_Confidence_1.000_Length_601	p2	(AC)6	12	449	460	SSR_63166_F	CGCACCCGACTATTTCACCT	60.108	20	SSR_63166_R	TGTGGGAGGAACAGCACAAA	59.743	20	257	327	583
Locus_6320_Transcript_4/4_Confidence_0.667_Length_3126	p2	(TG)6	12	1003	1014	SSR_6320_F	TGCTCTGTTATGTCCTTGGCT	59.37	21	SSR_6320_R	CCAGCACACCCTCTCAACAT	59.963	20	151	941	1091
Locus_63501_Transcript_1/1_Confidence_1.000_Length_932	p2	(AC)6	12	180	191	SSR_63501_F	TCAGCCTTTTGAGCTCTTCCT	59.298	21	SSR_63501_R	GTGGGTGGGATGCTATGGTG	60.466	20	279	105	383
Locus_6354_Transcript_1/1_Confidence_1.000_Length_1719	p2	(GA)7	14	1560	1573	SSR_6354_F	TGTAGATGCTTGGTGGGTGG	59.672	20	SSR_6354_R	TGTTGATGCAAACATAGGGTAGA	57.827	23	247	1472	1718
Locus_6373_Transcript_1/1_Confidence_1.000_Length_4407	p2	(AC)7	14	4168	4181	SSR_6373_F	TCTTCAGAATCTTGTGACATTGCT	58.689	24	SSR_6373_R	AGCCTCCCTCTCCACAGTTA	59.586	20	266	4123	4388
Locus_6382_Transcript_1/1_Confidence_1.000_Length_2090	p2	(TA)6	12	122	133	SSR_6382_F	GCCTTTTCCCTCAAGACATCG	59.26	21	SSR_6382_R	CGCTGACGAATGGCTTCTTG	59.904	20	274	50	323
Locus_63826_Transcript_1/1_Confidence_1.000_Length_738	p2	(TG)8	16	30	45	SSR_63826_F	CACAACAAATACAGCACGTTACA	58.161	23	SSR_63826_R	GACCTTCCCACTTGTTTGTGC	59.933	21	129	0	128
Locus_6383_Transcript_1/1_Confidence_1.000_Length_1945	p2	(TC)6	12	205	216	SSR_6383_F	GCATCAACTTCCTCCTCGCT	60.108	20	SSR_6383_R	GTCTGGACGGGCTTGAAGAA	59.965	20	268	148	415
Locus_6383_Transcript_1/1_Confidence_1.000_Length_1945	p2	(TC)6	12	1218	1229	SSR_6383_2_F	TCCAAGATGCACACCTACAGA	58.744	21	SSR_6383_2_R	AGTGGGGTAAGCAGCAAGAC	59.963	20	179	1084	1262
Locus_6402_Transcript_5/5_Confidence_0.600_Length_3887	p2	(GT)8	16	3753	3768	SSR_6402_F	GAAAGGAGGTTGCGGACAGA	59.965	20	SSR_6402_R	CTGTCCCAACCCCACTTCTC	59.963	20	122	3715	3836
Locus_6403_Transcript_4/5_Confidence_0.600_Length_6041	p2	(CT)6	12	82	93	SSR_6403_F	TGCTCACCTCATCTCCCACT	60.252	20	SSR_6403_R	GTCATCACATCGGACGGTCA	59.827	20	246	54	299
Locus_6406_Transcript_1/1_Confidence_1.000_Length_882	p2	(AC)8	16	437	452	SSR_6406_F	CAACAGCCATCAAACGCACA	59.969	20	SSR_6406_R	CTGCGACCCCATTTCGATCT	60.179	20	259	410	668
Locus_64068_Transcript_1/1_Confidence_1.000_Length_759	p2	(GA)7	14	214	227	SSR_64068_F	ACAGCAGTGATGCATGGAGT	59.673	20	SSR_64068_R	CCCTCGCCTAGCATAAGGTG	59.966	20	159	188	346
Locus_641_Transcript_3/4_Confidence_0.700_Length_2662	p2	(AT)7	14	2543	2556	SSR_641_F	CGGAGCAACAAGGACGTTTG	60.041	20	SSR_641_R	ACACTCATTTTCATGGAATTCGCA	59.782	24	237	2355	2591
Locus_6410_Transcript_3/4_Confidence_0.300_Length_2610	p2	(TA)6	12	1770	1781	SSR_6410_F	TTTTGAATCCCCTTTGCCGC	59.68	20	SSR_6410_R	AAAGGAAATGGAGAGGGGCG	60.034	20	168	1708	1875
Locus_6412_Transcript_1/1_Confidence_1.000_Length_1255	p2	(AT)6	12	1046	1057	SSR_6412_F	TGCCGATCACACGATGACTT	59.754	20	SSR_6412_R	GAACACCAGTACACCACGGT	59.895	20	276	970	1245
Locus_6463_Transcript_1/1_Confidence_1.000_Length_749	p2	(TC)8	16	64	79	SSR_6463_F	AGTCCACTATCTTCTATCATTGTCC	57.703	25	SSR_6463_R	TGCTTCATATGCATCCATGGC	59.11	21	165	36	200
Locus_65_Transcript_3/4_Confidence_0.700_Length_4868	p2	(CT)6	12	75	86	SSR_65_F	AATTTCCCTCTTTCCCCGCT	59.295	20	SSR_65_R	AAACTTTCCTCCGGCTCCAG	59.963	20	135	52	186
Locus_6529_Transcript_2/5_Confidence_0.600_Length_2703	p2	(TG)8	16	79	94	SSR_6529_F	GTGTTCAGCCGCTCTCTCTC	60.458	20	SSR_6529_R	CGACGATCACGAAGCACTGA	60.454	20	187	56	242
Locus_6532_Transcript_3/4_Confidence_0.667_Length_1961	p2	(GA)9	18	1758	1775	SSR_6532_F	GCTCAACCTGGGCTTCATCT	60.035	20	SSR_6532_R	CACCGGGTCAAACTCTTTGC	59.689	20	276	1565	1840
Locus_6539_Transcript_1/2_Confidence_0.667_Length_2198	p2	(AG)7	14	2154	2167	SSR_6539_F	TTTGGGAAACAGCGCTATGC	59.474	20	SSR_6539_R	CGCCTCGTTTCTCGTGCATA	60.801	20	179	2013	2191
Locus_6556_Transcript_1/1_Confidence_1.000_Length_1989	p2	(TA)7	14	111	124	SSR_6556_F	GAGCCACCCTTTACCGAGG	59.779	19	SSR_6556_R	GCCAAGATTCTTGCTAACGGG	59.598	21	167	33	199
Locus_657_Transcript_5/6_Confidence_0.571_Length_3357	p2	(GA)7	14	3313	3326	SSR_657_F	TTGTGTAGGTATGCAGCAACT	57.583	21	SSR_657_R	AGCTTCCTCTTTTGTCTCTCCA	59.025	22	280	3072	3351
Locus_6579_Transcript_1/3_Confidence_0.714_Length_3965	p2	(CA)7	14	3896	3909	SSR_6579_F	ACTTAACGACCCGTGCACAT	59.966	20	SSR_6579_R	TGTGCACGGGACACAAAGAT	60.179	20	189	3775	3963
Locus_6592_Transcript_9/10_Confidence_0.611_Length_4417	p2	(CT)6	12	232	243	SSR_6592_F	ATGGCAGTGTTCCTTGCACT	60.179	20	SSR_6592_R	TGTCCAGGCCTTGTCAATGG	60.251	20	259	200	458
Locus_6622_Transcript_7/8_Confidence_0.667_Length_2616	p2	(CA)9	18	2296	2313	SSR_6622_F	TCCCACTCTTCTCCAGCTCA	59.885	20	SSR_6622_R	GCAACAACTGCCACTTTCCT	59.253	20	199	2263	2461
Locus_6623_Transcript_4/5_Confidence_0.636_Length_2766	p2	(TC)6	12	222	233	SSR_6623_F	GCTGCTTTCCCCTAGACATCC	60.476	21	SSR_6623_R	AGCAGGTTACAGCTGCTTGT	59.891	20	112	191	302
Locus_6627_Transcript_2/3_Confidence_0.600_Length_2899	p2	(AC)7	14	2664	2677	SSR_6627_F	CAACCCAACACGGCTTATGC	60.109	20	SSR_6627_R	CCCAGCTAACATTGTTTACGAGG	59.626	23	222	2511	2732
Locus_664_Transcript_9/10_Confidence_0.435_Length_3856	p2	(TA)7	14	2308	2321	SSR_664_F	CACCACTGTGTGCACCTTTT	59.183	20	SSR_664_R	CTCCTCGTTTCCTCTTCCCA	58.733	20	126	2279	2404
Locus_664_Transcript_9/10_Confidence_0.435_Length_3856	p2	(CA)6	12	253	264	SSR_664_2_F	TGGTTACGGGCTGAAGTGAA	59.24	20	SSR_664_2_R	ATCGCAGCCTCGTGGAAATT	60.393	20	274	194	467
Locus_6674_Transcript_1/2_Confidence_0.667_Length_2417	p2	(AT)7	14	183	196	SSR_6674_F	ACACTAGCGTCTCTGTTTCCT	58.76	21	SSR_6674_R	CCCGGTGTTGGAGATGACAT	59.747	20	228	4	231
Locus_66772_Transcript_1/1_Confidence_1.000_Length_655	p2	(TA)6	12	367	378	SSR_66772_F	GTTCCGGTGATGGGTTAGCA	60.036	20	SSR_66772_R	CGAAACTGCCTCCAGGGTTA	59.676	20	169	278	446
Locus_6721_Transcript_3/3_Confidence_0.714_Length_1901	p2	(AG)22	44	1683	1726	SSR_6721_F	CGGTTTCTCATGACAGTGAGGA	60.029	22	SSR_6721_R	AATCCCCCACCATAGCTCCT	60.029	20	157	1622	1778
Locus_6745_Transcript_1/2_Confidence_0.750_Length_2434	p2	(GT)6	12	2381	2392	SSR_6745_F	CCCTGTGCTATTTCCTCCCC	59.816	20	SSR_6745_R	TGGTGAAACTTAAATCATAAAGGCTGA	59.55	27	155	2268	2422
Locus_6745_Transcript_1/2_Confidence_0.750_Length_2434	p2	(CT)6	12	302	313	SSR_6745_2_F	GGTGTACATCGCCAAGCTCG	61.421	20	SSR_6745_2_R	GGAAGGGAAGCCTTAGGAGC	59.818	20	137	243	379
Locus_6750_Transcript_1/5_Confidence_0.583_Length_1647	p2	(TC)9	18	1588	1605	SSR_6750_F	TGCCTTGGGATTGTTGGTCA	59.813	20	SSR_6750_R	ACCCAAGAACAAACTTGCAAGG	59.832	22	217	1430	1646
Locus_6777_Transcript_1/2_Confidence_0.750_Length_2298	p2	(AT)9	18	688	705	SSR_6777_F	GCAGGAGGAAGTCTGGAACA	59.313	20	SSR_6777_R	AGTGACGATCTGCTATTACCGA	58.788	22	227	639	865
Locus_6820_Transcript_1/1_Confidence_1.000_Length_4159	p2	(TC)13	26	186	211	SSR_6820_F	AGAAGGGTCGTTTGTTGTTGT	58.281	21	SSR_6820_R	GTCGAGTTGCGTGTAAGTTGG	59.808	21	273	80	352
Locus_6821_Transcript_1/2_Confidence_0.667_Length_2120	p2	(AT)6	12	28	39	SSR_6821_F	GAACTTGGGGAACTAGTTGATATTG	57.678	25	SSR_6821_R	GCATGGCCTTTATTCCGGGA	60.467	20	244	0	243
Locus_6840_Transcript_2/5_Confidence_0.667_Length_2599	p2	(AG)13	26	1273	1298	SSR_6840_F	CCACCCCACCCTAAATGCTT	59.959	20	SSR_6840_R	GTGGATTTACGGGCTGGTGA	60.036	20	236	1110	1345
Locus_6874_Transcript_1/1_Confidence_1.000_Length_1867	p2	(GT)9	18	1774	1791	SSR_6874_F	TCAAGAAATGGGGTGGGGAAG	59.923	21	SSR_6874_R	GGGTCAAAGCTGTTCTCCCT	59.598	20	237	1627	1863
Locus_6880_Transcript_1/1_Confidence_1.000_Length_913	p2	(TA)9	18	259	276	SSR_6880_F	TCTTCAATGGGGCTGTTTCAGA	59.892	22	SSR_6880_R	CCCCTTTTTGGTGGAAGTGC	59.607	20	247	110	356
Locus_68847_Transcript_1/1_Confidence_1.000_Length_613	p2	(TG)7	14	167	180	SSR_68847_F	TGTCCAACCCCAATTCCTGA	58.846	20	SSR_68847_R	GGGTGAGAGGCATTGTCCAA	59.962	20	250	131	380
Locus_6907_Transcript_4/4_Confidence_0.625_Length_3310	p2	(TC)6	12	295	306	SSR_6907_F	CACCGGTGCCTACAAAAACG	60.041	20	SSR_6907_R	GCATGTTCCCCTCTTCGACA	60.036	20	266	183	448
Locus_6912_Transcript_9/10_Confidence_0.571_Length_4044	p2	(TC)6	12	3040	3051	SSR_6912_F	TCCTGCCTGTATTGCTTGTGT	59.926	21	SSR_6912_R	CGGCTCTCCCATTAAACCCC	60.466	20	163	2979	3141
Locus_6916_Transcript_2/3_Confidence_0.714_Length_4106	p2	(TA)6	12	191	202	SSR_6916_F	AAGATCACGAAACGGCAGGT	59.965	20	SSR_6916_R	GTCGAGGAACTTGGCCGTAA	60.038	20	263	103	365
Locus_69240_Transcript_1/1_Confidence_1.000_Length_534	p2	(AG)7	14	113	126	SSR_69240_F	GCGCGCCCATTATCTACTGA	60.32	20	SSR_69240_R	CGTGCCTTGTGTATTTTCACCA	59.708	22	144	17	160
Locus_6926_Transcript_4/5_Confidence_0.714_Length_2917	p2	(GT)6	12	302	313	SSR_6926_F	TCATGGCAGTTTGCTTCAGC	59.4	20	SSR_6926_R	TGCAGAGGATAGAGGGACCC	60.105	20	259	110	368
Locus_7014_Transcript_1/2_Confidence_0.750_Length_3027	p2	(AG)11	22	2803	2824	SSR_7014_F	AACTACTGCCGGCAATGGAT	59.744	20	SSR_7014_R	TCCCAAGACAACAAAGCCCA	59.74	20	179	2675	2853
Locus_703_Transcript_2/2_Confidence_0.667_Length_2746	p2	(AC)6	12	88	99	SSR_703_F	ACTCGGAACTCTCATCCCCA	59.959	20	SSR_703_R	TTGTTGTGTTCGGGTGTGGA	60.035	20	226	3	228
Locus_7034_Transcript_5/6_Confidence_0.467_Length_2034	p2	(GA)12	24	125	148	SSR_7034_F	TGAGAAAGACAGCGAAGGGC	60.321	20	SSR_7034_R	GACCCGAATCACCAGCTGAT	59.821	20	256	5	260
Locus_7035_Transcript_4/5_Confidence_0.643_Length_2292	p2	(CT)6	12	217	228	SSR_7035_F	ACAGAAAAAGGTGGTGGGAGG	60.133	21	SSR_7035_R	ACAGCCCAACATCCACAAGT	59.814	20	280	28	307
Locus_7058_Transcript_5/8_Confidence_0.619_Length_2841	p2	(TG)9	18	490	507	SSR_7058_F	ACGGTTCAAGAGGGTAAGCT	58.651	20	SSR_7058_R	GTACCCGCTACCTCCCACTA	60.107	20	256	336	591
Locus_7075_Transcript_1/1_Confidence_1.000_Length_1104	p2	(CA)6	12	160	171	SSR_7075_F	AGAGCGAACTCATAGCTTGGT	59.172	21	SSR_7075_R	GCACATTCTGCTGCAACTGA	59.405	20	234	98	331
Locus_7094_Transcript_6/6_Confidence_0.333_Length_1571	p2	(CT)6	12	196	207	SSR_7094_F	CTCCTTCTGGCCCCCAATTT	59.958	20	SSR_7094_R	CGGGGGATTAACGAGCTCTC	59.968	20	207	122	328
Locus_7095_Transcript_1/2_Confidence_0.750_Length_3051	p2	(TA)6	12	135	146	SSR_7095_F	CGTCCTCTTCTCTTCAACTCTCG	60.426	23	SSR_7095_R	GCCTCAAATTCAAACCCCACC	59.998	21	174	15	188
Locus_70988_Transcript_1/1_Confidence_1.000_Length_511	p2	(TA)6	12	459	470	SSR_70988_F	GGATTCCACGCCTTGAGCTA	59.822	20	SSR_70988_R	AATATTATGGGAAGATTAAGCAAGTGT	57.353	27	270	231	500
Locus_71143_Transcript_1/1_Confidence_1.000_Length_539	p2	(GA)7	14	118	131	SSR_71143_F	TGTCATGTGTGATGGAGCTTCT	59.696	22	SSR_71143_R	TGCGTGTGAATTCTGAAAGCT	58.779	21	232	42	273
Locus_7141_Transcript_1/2_Confidence_0.750_Length_2894	p2	(AG)8	16	1226	1241	SSR_7141_F	TCTCCCTCTCTCTTTGGAGCT	59.639	21	SSR_7141_R	TAAGACCCGGGGCTGTGATA	60.032	20	275	1175	1449
Locus_7150_Transcript_4/6_Confidence_0.643_Length_2523	p2	(AC)12	24	1984	2007	SSR_7150_F	TTGCATAACCACAACCCCCA	59.811	20	SSR_7150_R	AGCAGAGAGATTCCAGCTGA	58.137	20	269	1785	2053
Locus_716_Transcript_8/11_Confidence_0.583_Length_2163	p2	(GA)7	14	2051	2064	SSR_716_F	ACCACTGGGCAAATGACAGG	60.54	20	SSR_716_R	TCTTCATTTTTCTTTCTTCCACCAA	57.583	25	280	1841	2120
Locus_7166_Transcript_4/4_Confidence_0.700_Length_5606	p2	(CA)7	14	5446	5459	SSR_7166_F	GTGGGAGAGATTGTCGAGGC	60.179	20	SSR_7166_R	AAGTGTGGGAGCATGAGTGG	59.963	20	180	5337	5516
Locus_717_Transcript_2/3_Confidence_0.667_Length_2629	p2	(AC)6	12	871	882	SSR_717_F	GCTGCACGTTTATGCCTTGT	59.759	20	SSR_717_R	TGAAAAGGCCACAGGATCACT	59.575	21	193	788	980
Locus_7189_Transcript_3/4_Confidence_0.667_Length_1286	p2	(CA)7	14	36	49	SSR_7189_F	AGTGTCTCAAAATTCTCTCTCCGT	59.718	24	SSR_7189_R	CGTACCACACCCACATCCAA	59.964	20	253	9	261
Locus_7200_Transcript_1/1_Confidence_1.000_Length_1919	p2	(TG)6	12	1612	1623	SSR_7200_F	AGCGGGAGGAGCAAAAAGAA	59.89	20	SSR_7200_R	TCCCTTTGCCTTTTCCTTCGT	60.134	21	114	1541	1654
Locus_7220_Transcript_4/4_Confidence_0.500_Length_1851	p2	(GT)6	12	1661	1672	SSR_7220_F	CGGGTCGGGTCTTAGGAAAC	60.108	20	SSR_7220_R	CTCCGTGAATTCCGGTCCAA	60.037	20	269	1564	1832
Locus_7234_Transcript_3/4_Confidence_0.375_Length_2188	p2	(GT)6	12	87	98	SSR_7234_F	CCGCCTTGCTAAAACCCTTC	59.474	20	SSR_7234_R	TGGGGTGGGAATGGAAATGG	59.958	20	186	58	243
Locus_7246_Transcript_1/1_Confidence_1.000_Length_2726	p2	(TA)10	20	83	102	SSR_7246_F	ACACAACTCACACACTCTCTCC	59.898	22	SSR_7246_R	TGTGATTTGCTCTGCCATTAGC	59.575	22	271	8	278
Locus_7265_Transcript_2/3_Confidence_0.667_Length_3754	p2	(AC)7	14	125	138	SSR_7265_F	CTTTAATCCTCCACGGCGGT	60.108	20	SSR_7265_R	ACTGAAGCGAACGCAGATGA	60.038	20	246	72	317
Locus_7285_Transcript_1/1_Confidence_1.000_Length_1765	p2	(CT)7	14	236	249	SSR_7285_F	GGCGATGGTAGATGAGCCAT	59.677	20	SSR_7285_R	GGCTGCCTGAGATTTGAGGA	59.746	20	130	150	279
Locus_7347_Transcript_1/1_Confidence_1.000_Length_1977	p2	(GT)8	16	337	352	SSR_7347_F	GGGGGTTTGTTATGAGTAAACCG	59.559	23	SSR_7347_R	GGAAAGACTTTGTTCCAGTGGC	59.965	22	253	283	535
Locus_7357_Transcript_5/6_Confidence_0.667_Length_2479	p2	(GA)6	12	2266	2277	SSR_7357_F	TCGGTGAGGATAGTGGTGACT	59.994	21	SSR_7357_R	GGGGATTTGCAGAGGAGGAG	59.818	20	239	2109	2347
Locus_7378_Transcript_1/2_Confidence_0.429_Length_1245	p2	(GT)6	12	1184	1195	SSR_7378_F	GGTGGTGTTAACGGTGGTGA	60.179	20	SSR_7378_R	CCAGACCCCACCTTCTCTTTC	59.996	21	256	989	1244
Locus_7384_Transcript_8/8_Confidence_0.591_Length_4459	p2	(AG)6	12	3921	3932	SSR_7384_F	GTGATGGCGATGGTGAATGC	59.97	20	SSR_7384_R	GCTTGTGCGTACCTCGACTA	59.83	20	272	3721	3992
Locus_7440_Transcript_4/4_Confidence_0.625_Length_2651	p2	(AG)6	12	2550	2561	SSR_7440_F	CTGGCGGAAGAAGGGGAAAT	60.034	20	SSR_7440_R	CGCGACCGAACACAATACAC	59.908	20	111	2499	2609
Locus_74423_Transcript_1/1_Confidence_1.000_Length_866	p2	(CT)6	12	143	154	SSR_74423_F	AAGGGTCAAGCTCCATGTGG	59.961	20	SSR_74423_R	TGTTGATGTCCTCCCAACACT	59.226	21	130	78	207
Locus_74555_Transcript_1/1_Confidence_1.000_Length_566	p2	(TA)6	12	329	340	SSR_74555_F	CGGGGCTGAGCTACACTATG	59.967	20	SSR_74555_R	AGACAGGGGCAGAGGAAGAA	60.179	20	267	219	485
Locus_74772_Transcript_1/1_Confidence_1.000_Length_502	p2	(AC)8	16	458	473	SSR_74772_F	TCGACAACACAATTTGCAACGA	59.904	22	SSR_74772_R	ACGAGAATCGAGGGAGTACT	57.286	20	223	276	498
Locus_750_Transcript_1/1_Confidence_1.000_Length_2060	p2	(GA)8	16	625	640	SSR_750_F	AGGGCCTAGGCATTCCAAAC	60.033	20	SSR_750_R	CTGCTCCTTCATGTGCTGGT	60.322	20	218	523	740
Locus_7515_Transcript_2/2_Confidence_0.667_Length_7477	p2	(CA)6	12	77	88	SSR_7515_F	TGGAGGGAAGATGGAATGCA	58.702	20	SSR_7515_R	CGCTGGCCTCCTTTGAGATT	60.394	20	250	0	249
Locus_7545_Transcript_7/8_Confidence_0.682_Length_4414	p2	(CT)8	16	347	362	SSR_7545_F	CTCTGACGTTGCAACACACA	58.994	20	SSR_7545_R	AGTGACAACATGGCAGAGTTGA	60.159	22	145	324	468
Locus_7549_Transcript_1/2_Confidence_0.750_Length_3101	p2	(AC)8	16	48	63	SSR_7549_F	TCGGTCTTCCCAGCTTCTCT	60.252	20	SSR_7549_R	TTGTGGATCTAGGGCAGGGA	59.956	20	158	6	163
Locus_7568_Transcript_1/1_Confidence_1.000_Length_1902	p2	(CT)7	14	149	162	SSR_7568_F	ACGCTCCCCGAACATAAACA	59.678	20	SSR_7568_R	GGGAGATGGATTAGGTGACCC	59.3	21	249	28	276
Locus_7593_Transcript_2/3_Confidence_0.500_Length_1604	p2	(TA)6	12	1554	1565	SSR_7593_F	GTGCTCAAGCTGGGAGTTGA	60.25	20	SSR_7593_R	GGATCTTAATTCATAAAAATTCGTCGG	57.618	27	238	1361	1598
Locus_760_Transcript_6/7_Confidence_0.267_Length_1951	p2	(AG)9	18	260	277	SSR_760_F	CAAACCTGGGGTGCACATTG	59.966	20	SSR_760_R	ATGTCACCTGCCACCAGAAG	59.963	20	237	185	421
Locus_7607_Transcript_3/4_Confidence_0.700_Length_2099	p2	(AG)6	12	591	602	SSR_7607_F	CCAACTGCAACACCTTCAGC	59.969	20	SSR_7607_R	TGCATCAAAACGTCTCGTGC	59.765	20	132	561	692
Locus_7621_Transcript_1/1_Confidence_1.000_Length_2805	p2	(GT)6	12	2657	2668	SSR_7621_F	TCAGGGTCTTGTGTTATGCCA	59.298	21	SSR_7621_R	CGTCTCTTAGCTTAAACCCACCT	60.056	23	271	2435	2705
Locus_7644_Transcript_6/7_Confidence_0.625_Length_2245	p2	(TC)10	20	2145	2164	SSR_7644_F	TGTCCCAAGCGCTTGAAATC	59.119	20	SSR_7644_R	GGTTGACTGCTAATCACTGGC	59.26	21	259	1955	2213
Locus_7699_Transcript_7/8_Confidence_0.650_Length_1875	p2	(AG)9	18	1627	1644	SSR_7699_F	AGTCACTTCTGCAACTGCCT	59.528	20	SSR_7699_R	TCTGACATCAACAGGGGTGC	59.963	20	247	1460	1706
Locus_7713_Transcript_4/5_Confidence_0.500_Length_1794	p2	(AG)8	16	89	104	SSR_7713_F	CCCTCGCTCTTCTCTTCTCC	59.256	20	SSR_7713_R	CGCAATTCCTCCGTGAGATCT	60.202	21	280	13	292
Locus_7714_Transcript_1/1_Confidence_1.000_Length_879	p2	(CA)6	12	85	96	SSR_7714_F	ACCACCTGAATTAAGGCAGTGA	59.625	22	SSR_7714_R	CTTGTGCATCTTTGGTCGCC	60.11	20	132	10	141
Locus_7743_Transcript_3/4_Confidence_0.700_Length_3843	p2	(GT)6	12	3538	3549	SSR_7743_F	CCCATCCACTACACGCCTTT	60.035	20	SSR_7743_R	TCACTCCACACACACATACACA	59.567	22	246	3374	3619
Locus_7746_Transcript_3/4_Confidence_0.625_Length_4186	p2	(AT)6	12	3570	3581	SSR_7746_F	TTCTTGCTCCTCCCTGACCT	60.179	20	SSR_7746_R	AGTTGTGGGGTTTGTTTGCA	58.729	20	260	3419	3678
Locus_7819_Transcript_3/5_Confidence_0.500_Length_3082	p2	(AG)6	12	446	457	SSR_7819_F	GTTGGGTCCAGGGAAAGAGG	59.962	20	SSR_7819_R	GGGGAGGGGGTGGATAAGTA	59.73	20	143	386	528
Locus_7821_Transcript_2/3_Confidence_0.714_Length_3331	p2	(TA)11	22	2044	2065	SSR_7821_F	ACGTCCACATGACCTGAGTT	58.951	20	SSR_7821_R	TGAACCTCTGATCCCGACAA	58.36	20	183	1919	2101
Locus_7863_Transcript_6/10_Confidence_0.522_Length_2919	p2	(AG)17	34	1521	1554	SSR_7863_F	CACACTTCAGGCCTTGGACT	59.891	20	SSR_7863_R	TGCGCTGAAGTTTCTGTGTT	58.621	20	269	1447	1715
Locus_7866_Transcript_1/2_Confidence_0.750_Length_3306	p2	(TC)9	18	458	475	SSR_7866_F	AGAACGATGTGCATGTGTCA	57.832	20	SSR_7866_R	ACCTCCCACCAACACAACAT	59.444	20	280	289	568
Locus_7930_Transcript_3/6_Confidence_0.500_Length_2780	p2	(GT)7	14	115	128	SSR_7930_F	TCTGCCGTCTGTAAACTCAGA	58.764	21	SSR_7930_R	TTCATAAGTGCCCATCCCCG	59.817	20	212	90	301
Locus_803_Transcript_3/4_Confidence_0.846_Length_4104	p2	(CA)7	14	1868	1881	SSR_803_F	GTGTCGTGCATCCACCACTA	60.038	20	SSR_803_R	GCAGCAGCTGAAACCCTAGA	60.036	20	213	1797	2009
Locus_803_Transcript_3/4_Confidence_0.846_Length_4104	p2	(CA)8	16	2010	2025	SSR_803_2_F	GTGTCGTGCATCCACCACTA	60.038	20	SSR_803_2_R	ACCTCAATCCATGTCCTGCC	59.743	20	273	1797	2069
Locus_805_Transcript_1/2_Confidence_0.750_Length_5431	p2	(TC)6	12	4263	4274	SSR_805_F	CCATGGCCCTTCTAGTTGCA	60.034	20	SSR_805_R	GGGAGAATATCTGGGGCAGC	59.963	20	241	4153	4393
Locus_8069_Transcript_1/1_Confidence_1.000_Length_3185	p2	(TG)6	12	776	787	SSR_8069_F	TGTCTCGTTCTTCTGCGTGT	59.616	20	SSR_8069_R	CCTCGATGCTATACAACGGCA	60.27	21	228	634	861
Locus_81_Transcript_3/4_Confidence_0.556_Length_3070	p2	(GA)8	16	2788	2803	SSR_81_F	AGGATTCATATACCCGACCCCA	60.158	22	SSR_81_R	TCGATTGTGCCCCTTTCTCC	60.035	20	272	2570	2841
Locus_810_Transcript_1/1_Confidence_1.000_Length_1362	p2	(AC)6	12	44	55	SSR_810_F	ATCAAAGATTCTGTGTGTGCG	57.181	21	SSR_810_R	TGTTGTAGAGGTTGGGTTTCTCT	59.285	23	185	20	204
Locus_8162_Transcript_1/2_Confidence_0.800_Length_3401	p2	(GT)9	18	2952	2969	SSR_8162_F	AGTGACGTAAGATAAGGTAGTTTTGA	58.111	26	SSR_8162_R	TGCTTATTGGAAATGCAGCACA	59.438	22	278	2735	3012
Locus_817_Transcript_3/4_Confidence_0.167_Length_1137	p2	(TG)8	16	838	853	SSR_817_F	GCTACTACTCCCAATGGCCA	59.163	20	SSR_817_R	TCGGCATTTGATACATCTTTGCA	59.306	23	276	636	911
Locus_818_Transcript_1/1_Confidence_1.000_Length_1718	p2	(AT)6	12	166	177	SSR_818_F	TGAGTATGTTGGGTGCATCAGA	59.429	22	SSR_818_R	AGATCGCCCGTCCTTTGATC	59.895	20	227	117	343
Locus_8186_Transcript_4/5_Confidence_0.636_Length_3990	p2	(TC)12	24	1966	1989	SSR_8186_F	CCCAAGATCCTGGACCCCTA	60.03	20	SSR_8186_R	TCTCCTTGTTTACGCGTGCT	59.967	20	230	1792	2021
Locus_8186_Transcript_4/5_Confidence_0.636_Length_3990	p2	(AC)8	16	612	627	SSR_8186_2_F	GTGTACAGTACGCACCCCAA	59.966	20	SSR_8186_2_R	AGGATTTGAGGGTTAAGTGTGTGT	60.141	24	209	470	678
Locus_8201_Transcript_4/5_Confidence_0.538_Length_587	p2	(AG)6	12	328	339	SSR_8201_F	CCACCACAACCACCAAGTGA	60.395	20	SSR_8201_R	TGTCACCCAAATCTTCCATCA	57.195	21	276	97	372
Locus_8202_Transcript_1/1_Confidence_1.000_Length_2298	p2	(AG)7	14	285	298	SSR_8202_F	TCCTTGCAGCACCCTAACAA	59.524	20	SSR_8202_R	ACTGCTAAATGGGCCTCTCG	59.821	20	171	235	405
Locus_8206_Transcript_5/8_Confidence_0.300_Length_4949	p2	(TA)8	16	4881	4896	SSR_8206_F	AGGGCGACAAAACAGGTGAT	59.89	20	SSR_8206_R	TGCGACCATTGACATTTTGGT	59.04	21	190	4753	4942
Locus_8212_Transcript_1/1_Confidence_1.000_Length_1565	p2	(GT)7	14	1420	1433	SSR_8212_F	CACCGAAACACTGCCATTGT	59.332	20	SSR_8212_R	AGGGTGGAATCCGCGAATTT	60.034	20	268	1262	1529
Locus_823_Transcript_4/5_Confidence_0.583_Length_2540	p2	(TC)7	14	2288	2301	SSR_823_F	TGCCGCGTCTCTTGTTGTAT	60.038	20	SSR_823_R	CCAGCAAAAGGGCTACTACCA	59.996	21	238	2224	2461
Locus_8296_Transcript_1/2_Confidence_0.800_Length_1447	p2	(AG)7	14	1298	1311	SSR_8296_F	AGGGCAAGGGGAGAAGAGAT	59.955	20	SSR_8296_R	TCAAAAGCATTGATCTCTCCGA	57.794	22	204	1161	1364
Locus_8335_Transcript_1/1_Confidence_1.000_Length_1975	p2	(CT)6	12	137	148	SSR_8335_F	CCCATCCAGATTCACCCCAC	60.107	20	SSR_8335_R	TCGCCTTGATTCGTTCGAGT	59.757	20	193	76	268
Locus_8356_Transcript_1/1_Confidence_1.000_Length_5208	p2	(CA)9	18	194	211	SSR_8356_F	AGGCAAAGCAAGGCAAAAGG	59.893	20	SSR_8356_R	GCGTACAGGGAAGGGTTCAA	59.964	20	246	68	313
Locus_8418_Transcript_1/1_Confidence_1.000_Length_2613	p2	(AG)8	16	2508	2523	SSR_8418_F	CCAAACCCGCAATCCGATTC	59.899	20	SSR_8418_R	ACCATCCCCGAGAGACTCTT	59.663	20	275	2311	2585
Locus_8528_Transcript_2/3_Confidence_0.714_Length_3503	p2	(AC)6	12	154	165	SSR_8528_F	GATCCGTTGGCGCTTAAACC	59.902	20	SSR_8528_R	CGTCGGCGCTAGTAGCTAAA	59.971	20	215	35	249
Locus_8554_Transcript_2/3_Confidence_0.750_Length_4014	p2	(GA)7	14	1280	1293	SSR_8554_F	GAGCCTGATGATGAAACCAACA	58.916	22	SSR_8554_R	GCCATTGACTCGTTCCCTGT	60.322	20	280	1145	1424
Locus_8580_Transcript_2/3_Confidence_0.714_Length_1227	p2	(AT)8	16	478	493	SSR_8580_F	CTCCAACCCACCCCATCTTG	60.324	20	SSR_8580_R	TCTAGGGTTGACCGTGATCT	57.473	20	161	398	558
Locus_8582_Transcript_1/1_Confidence_1.000_Length_1359	p2	(AT)6	12	299	310	SSR_8582_F	GGGGGTTCTGAATTTCCCCT	59.289	20	SSR_8582_R	TCGCCCTTCATCCAACACTT	59.6	20	278	211	488
Locus_8592_Transcript_1/4_Confidence_0.700_Length_4624	p2	(CT)6	12	76	87	SSR_8592_F	AGTCCTCCTCTCTTTTCAGCT	58.099	21	SSR_8592_R	GAGGGCTGTGTCCATGTCAA	59.963	20	158	52	209
Locus_8618_Transcript_1/1_Confidence_1.000_Length_3416	p2	(AC)6	12	3281	3292	SSR_8618_F	GCACAAGGATCTGCTCGGAT	60.179	20	SSR_8618_R	ACTGCTCTGTTATACATCCATGCT	59.898	24	240	3163	3402
Locus_8630_Transcript_3/4_Confidence_0.769_Length_2554	p2	(TC)10	20	1193	1212	SSR_8630_F	ATGAGGGGAAGTTCTGCTGC	60.035	20	SSR_8630_R	CTACAACTGCTGCGTAAAGGC	59.871	21	126	1155	1280
Locus_8634_Transcript_4/4_Confidence_0.571_Length_1603	p2	(TC)8	16	1459	1474	SSR_8634_F	GCGGCCTCTTCTCGATTGTA	59.898	20	SSR_8634_R	TCCCCAAAATTCAGGGCGAA	59.887	20	168	1381	1548
Locus_8674_Transcript_5/5_Confidence_0.636_Length_3892	p2	(AG)6	12	3722	3733	SSR_8674_F	GGATCTGGGGAGGGTGAGAT	60.105	20	SSR_8674_R	AGCTACTGGCATAGTCCAGGA	60.063	21	264	3495	3758
Locus_8676_Transcript_2/3_Confidence_0.400_Length_2519	p2	(AT)6	12	194	205	SSR_8676_F	ACCCTTTCAAAACCCCTCACT	59.426	21	SSR_8676_R	GATTGGGTGAGGTGAGGGTG	60.035	20	233	53	285
Locus_8694_Transcript_1/1_Confidence_1.000_Length_3177	p2	(AG)9	18	2941	2958	SSR_8694_F	AGGAGCAAACTGTCGCGTAA	59.967	20	SSR_8694_R	CTTCCACCCTGCCCCATATC	59.889	20	191	2797	2987
Locus_8695_Transcript_1/2_Confidence_0.750_Length_2314	p2	(AT)7	14	1359	1372	SSR_8695_F	TGTTTTGGAGAGAAGCTTGCAC	59.641	22	SSR_8695_R	TGAGGTCACAAGGGACAACA	58.791	20	271	1146	1416
Locus_87_Transcript_1/2_Confidence_0.750_Length_3224	p2	(CT)6	12	148	159	SSR_87_F	CCCGCGATTATCTTCCCTCC	60.037	20	SSR_87_R	ACACAGCCCCAAGACAAAGA	59.449	20	191	104	294
Locus_8715_Transcript_4/5_Confidence_0.692_Length_2730	p2	(TC)10	20	2437	2456	SSR_8715_F	ACAAAGGCCTTTAAATCTTTGGTCA	59.635	25	SSR_8715_R	CGTGTCAAGTCAAATCCCGC	59.834	20	279	2406	2684
Locus_8717_Transcript_1/1_Confidence_1.000_Length_2695	p2	(TG)7	14	147	160	SSR_8717_F	CGACCGTAAGTTCCTTCCCC	60.108	20	SSR_8717_R	CGGGCAAACGTCCAAAAGTT	59.898	20	260	114	373
Locus_8728_Transcript_3/3_Confidence_0.750_Length_1693	p2	(AG)6	12	1506	1517	SSR_8728_F	GTTGTTTTCCGACGAAGCGT	59.697	20	SSR_8728_R	CGCGTGGTCATCACACTCTA	59.83	20	212	1434	1645
Locus_8823_Transcript_4/5_Confidence_0.600_Length_1432	p2	(TG)6	12	515	526	SSR_8823_F	TTGCTGTGGAGAGGTGAACC	59.891	20	SSR_8823_R	CCAGCAGGCAACATGAAACC	60.038	20	142	481	622
Locus_8837_Transcript_1/2_Confidence_0.833_Length_3877	p2	(GT)6	12	1013	1024	SSR_8837_2_F	TCTCACCACCCTAGAGTCCT	58.616	20	SSR_8837_2_R	AAGTCTTGCCGCTTAGGTCC	60.036	20	230	850	1079
Locus_8856_Transcript_1/2_Confidence_0.667_Length_1270	p2	(CT)7	14	189	202	SSR_8856_F	AATTTGTGTGCGCGCATGAT	60.109	20	SSR_8856_R	TCGTACTCGTGATCCACCCT	60.035	20	226	71	296
Locus_8886_Transcript_1/1_Confidence_1.000_Length_4003	p2	(TG)7	14	405	418	SSR_8886_F	ACCCGTGATTCTTTTCACTAGA	57.115	22	SSR_8886_R	TCAGAAGGGACAATGGCCAA	59.223	20	271	375	645
Locus_8886_Transcript_1/1_Confidence_1.000_Length_4003	p2	(TG)7	14	208	221	SSR_8886_2_F	AGAACTTCTTCAATTAACACACTTGT	57.719	26	SSR_8886_2_R	GCTTCTTGCCACACACACAC	60.249	20	276	151	426
Locus_8906_Transcript_5/7_Confidence_0.550_Length_3851	p2	(TA)7	14	3782	3795	SSR_8906_F	GTTGCAGGTCAAGCCCTTTG	59.967	20	SSR_8906_R	TCGGAAGGAAAATATACAACACAAGA	58.837	26	192	3636	3827
Locus_8925_Transcript_2/3_Confidence_0.667_Length_4228	p2	(CT)6	12	302	313	SSR_8925_2_F	GCTCTGTATCTGTTGCATGCG	60.004	21	SSR_8925_2_R	TCGTTGCGTTCCTCTCTTGA	59.328	20	261	248	508
Locus_8940_Transcript_3/5_Confidence_0.444_Length_1889	p2	(GA)6	12	881	892	SSR_8940_F	ATTGGGCATTTGAGGAGGGG	60.032	20	SSR_8940_R	TTCCATTCACACGTCCTGCA	59.892	20	243	695	937
Locus_8955_Transcript_1/1_Confidence_1.000_Length_2361	p2	(TA)7	14	159	172	SSR_8955_F	ACCTAATCAAACCCTAGCAGCT	59.153	22	SSR_8955_R	CGGCGGAGGTGATGGTATTT	60.179	20	273	96	368
Locus_8970_Transcript_1/1_Confidence_1.000_Length_4145	p2	(CA)7	14	3960	3973	SSR_8970_F	TCCCTCTTTTGAGTCACGCA	59.244	20	SSR_8970_R	TCATTCCGTCCCTTGATCACA	59.094	21	271	3860	4130
Locus_9_Transcript_1/3_Confidence_0.714_Length_2157	p2	(GA)7	14	1048	1061	SSR_9_F	TGGGAACAGCCTGCAGAAAA	60.106	20	SSR_9_R	GCAACAAGGCTGACATGGAC	59.758	20	155	950	1104
Locus_9016_Transcript_2/2_Confidence_0.750_Length_2822	p2	(AC)10	20	2612	2631	SSR_9016_F	ACCTCAGCACCTGTTAGCTG	59.677	20	SSR_9016_R	GGAGGACCCCACCTTTTTCC	60.252	20	275	2535	2809
Locus_9040_Transcript_1/1_Confidence_1.000_Length_844	p2	(CA)6	12	156	167	SSR_9040_F	GGCCGACCCCACTCTTTTTA	59.963	20	SSR_9040_R	AGGGAGTTGGTGGTGTTGTG	60.107	20	140	114	253
Locus_9063_Transcript_2/5_Confidence_0.667_Length_2796	p2	(CT)8	16	138	153	SSR_9063_F	TGTCCGTCTTTACAAAACGCG	59.742	21	SSR_9063_R	GGTGGCAGTATGGGGAAGAG	59.819	20	163	89	251
Locus_9105_Transcript_1/3_Confidence_0.500_Length_2677	p2	(AG)6	12	2238	2249	SSR_9105_F	GCCAAAACAGCCATCATGCA	60.037	20	SSR_9105_R	AGCTTTAACACAGCTCCGCA	60.25	20	201	2187	2387
Locus_9113_Transcript_4/4_Confidence_0.571_Length_2610	p2	(TG)6	12	2486	2497	SSR_9113_F	TATGCTGAGCTTTGCAACCG	59.196	20	SSR_9113_R	ACATCTGCAGATTTCGCCGA	60.108	20	217	2345	2561
Locus_9119_Transcript_5/6_Confidence_0.625_Length_3556	p2	(TC)7	14	330	343	SSR_9119_F	GCGTGCGAAAGTGGCTATTT	59.832	20	SSR_9119_R	GGTAACCGGAAACCTGGAGG	60.036	20	198	220	417
Locus_9121_Transcript_4/5_Confidence_0.667_Length_2991	p2	(GA)6	12	2920	2931	SSR_9121_F	AGGAGAGAGAGGAGATGGGC	59.812	20	SSR_9121_R	CTAAGACTCAGCAGCCGACC	60.179	20	129	2828	2956
Locus_9147_Transcript_3/4_Confidence_0.700_Length_4858	p2	(TA)7	14	4454	4467	SSR_9147_F	AGGAGAGACCAAAAAGTGAGCA	59.56	22	SSR_9147_R	GGGGTGGGCGGTTAGTTTTA	59.962	20	215	4419	4633
Locus_9213_Transcript_3/5_Confidence_0.600_Length_1011	p2	(TG)6	12	593	604	SSR_9213_F	ACCACTGCATGCTGTTCTTT	58.304	20	SSR_9213_R	ACTCTACAGAATGACACGGCA	59.107	21	175	457	631
Locus_9225_Transcript_2/3_Confidence_0.429_Length_1415	p2	(GT)7	14	142	155	SSR_9225_F	GCAAATCGGAATAAAAGCATGTGC	60.26	24	SSR_9225_R	TCCGTCAGTAAGAGGCCAGT	60.252	20	277	81	357
Locus_9243_Transcript_4/4_Confidence_0.625_Length_1297	p2	(AG)7	14	1201	1214	SSR_9243_F	CGCTGGCCTTTCTCGAATTG	59.902	20	SSR_9243_R	ATTAACACCTGGCCATCCCC	59.738	20	129	1117	1245
Locus_9283_Transcript_2/3_Confidence_0.714_Length_2597	p2	(AG)10	20	1035	1054	SSR_9283_F	CAGCACCCTTCATCCATCCA	59.743	20	SSR_9283_R	ACATCACACTCCTTGGGGTG	59.598	20	280	920	1199
Locus_9354_Transcript_1/1_Confidence_1.000_Length_1371	p2	(AG)7	14	1071	1084	SSR_9354_F	CCATGTGTTGATCCCCACTCA	59.995	21	SSR_9354_R	GTCTCTCAAGCCCGGCATAA	59.822	20	269	1022	1290
Locus_9375_Transcript_3/10_Confidence_0.438_Length_2816	p2	(TG)6	12	2730	2741	SSR_9375_F	CCACCAGTAGCACCACCAAA	60.179	20	SSR_9375_R	ATGAGAGGGCCCCATGTATG	58.929	20	148	2627	2774
Locus_9402_Transcript_5/6_Confidence_0.688_Length_2160	p2	(AC)6	12	1910	1921	SSR_9402_F	TAGAGAAAGGGTGCTGTGGC	59.675	20	SSR_9402_R	AGAAGATGCACAAGAACGGACT	59.962	22	264	1693	1956
Locus_9424_Transcript_4/5_Confidence_0.667_Length_3084	p2	(AG)8	16	1738	1753	SSR_9424_F	ACCCTTGTACTCTGAACCCCT	60.132	21	SSR_9424_R	AATGGGCCTTCTAGCTCGTG	59.821	20	263	1554	1816
Locus_9424_Transcript_4/5_Confidence_0.667_Length_3084	p2	(AC)6	12	2356	2367	SSR_9424_2_F	GGGAGTGTTTCCTGAGGCTC	60.036	20	SSR_9424_2_R	CCCTGCTGCATTGGTTTGTG	60.32	20	270	2182	2451
Locus_9431_Transcript_1/3_Confidence_0.714_Length_2146	p2	(AT)6	12	321	332	SSR_9431_F	CTTCCCGTCCTTTGCATCCT	60.035	20	SSR_9431_R	TGGTGGGTGAGGAGAGGTTT	60.401	20	268	169	436
Locus_9450_Transcript_2/3_Confidence_0.750_Length_2443	p2	(CT)6	12	2223	2234	SSR_9450_F	TGGGGTCTCTTGGGTTCTTC	58.935	20	SSR_9450_R	CCATTCTCAATCACCCATGATGG	59.427	23	208	2143	2350
Locus_9549_Transcript_4/5_Confidence_0.636_Length_2072	p2	(AC)8	16	1138	1153	SSR_9549_F	TCTCGGCAGTTGGCAGATTT	59.963	20	SSR_9549_R	GGTTGAAACGAACAGCGAGT	59.065	20	227	954	1180
Locus_957_Transcript_5/10_Confidence_0.227_Length_2872	p2	(TA)6	12	408	419	SSR_957_F	TGCCACATCCTGGTCAAGAC	59.963	20	SSR_957_R	TAGCCAAGTCTTGCGTTCGA	59.684	20	208	312	519
Locus_9592_Transcript_2/3_Confidence_0.571_Length_1769	p2	(AT)9	18	1042	1059	SSR_9592_F	TTAGTCGATGGGTTCTGCCT	58.431	20	SSR_9592_R	ACAGATCCCCATACCCCACT	59.653	20	198	998	1195
Locus_9595_Transcript_1/1_Confidence_1.000_Length_565	p2	(TC)6	12	145	156	SSR_9595_F	AATCCCAATACCACCCACCC	59.366	20	SSR_9595_R	TTGCAATGCCACAACATCCC	59.679	20	271	57	327
Locus_9596_Transcript_3/3_Confidence_0.667_Length_2277	p2	(AC)6	12	58	69	SSR_9596_F	ACTGAGAAAAAGTCCCCCGC	60.251	20	SSR_9596_R	AGTCCCTTTGTGGCCATTGT	59.812	20	166	11	176
Locus_9597_Transcript_3/9_Confidence_0.455_Length_2214	p2	(AG)7	14	1779	1792	SSR_9597_F	GCCCTGTATGCGTGATTTGC	60.249	20	SSR_9597_R	CAAACACACCGCGGCATATC	60.248	20	224	1680	1903
Locus_965_Transcript_1/1_Confidence_1.000_Length_2960	p2	(CT)6	12	227	238	SSR_965_F	CCCTTTTCCACACCCACCAT	60.179	20	SSR_965_R	TGATGTTGAGTCGGGTCAGG	59.392	20	265	157	421
Locus_9652_Transcript_1/2_Confidence_0.667_Length_1880	p2	(AG)6	12	221	232	SSR_9652_F	CAAAAGTTGGCGGCCAAAGA	59.896	20	SSR_9652_R	GGAGGACCCCGCGTATTTAC	60.25	20	232	99	330
Locus_9655_Transcript_8/10_Confidence_0.415_Length_2970	p2	(GT)13	26	2704	2729	SSR_9655_F	ACCTGAATTTAGCAGTTGCACT	58.51	22	SSR_9655_R	CGCCTCCCCCAACGTTATTT	60.679	20	221	2650	2870
Locus_9675_Transcript_1/2_Confidence_0.667_Length_1378	p2	(TA)6	12	174	185	SSR_9675_F	ACACGACATTTGCACACGTG	59.973	20	SSR_9675_R	GGAGAGGTCAACGGCAAAGA	59.965	20	273	31	303
Locus_9691_Transcript_8/9_Confidence_0.429_Length_2591	p2	(AG)6	12	1668	1679	SSR_9691_F	CTATAGCCGCAGACACCGAG	60.04	20	SSR_9691_R	TGCTAGCTGTATCGTGTCCA	58.53	20	266	1504	1769
Locus_9694_Transcript_1/5_Confidence_0.714_Length_4033	p2	(AC)9	18	3946	3963	SSR_9694_F	CCGCGACAAGGAGATTCAGT	60.109	20	SSR_9694_R	TTGCTCTCCAAAACCGGTGA	59.818	20	163	3869	4031
Locus_9790_Transcript_3/4_Confidence_0.700_Length_3921	p2	(CT)6	12	3809	3820	SSR_9790_F	CCGTTGGATCGTGATCGGAT	59.968	20	SSR_9790_R	TGGCCGCCTTTTAGAGAAGA	59.019	20	255	3635	3889
Locus_9814_Transcript_1/6_Confidence_0.667_Length_3243	p2	(TA)7	14	3095	3108	SSR_9814_F	CGCCTCTACATGCAAACACG	59.905	20	SSR_9814_R	CCGCCGTAGAAACTTCCCTT	60.037	20	128	3012	3139
Locus_9859_Transcript_6/6_Confidence_0.538_Length_3368	p2	(AC)9	18	130	147	SSR_9859_F	AGCATCACAATTCACACACCA	58.415	21	SSR_9859_R	AGGGTTTTGAGGGCCAACAA	60.032	20	187	80	266
Locus_9874_Transcript_3/4_Confidence_0.500_Length_3129	p2	(CA)6	12	99	110	SSR_9874_F	TGGCGCTGTCAATGACAAAG	59.407	20	SSR_9874_R	CAAGCGGGAAAAGAAGGCAC	60.039	20	107	36	142
Locus_9910_Transcript_5/6_Confidence_0.214_Length_2627	p2	(GA)6	12	987	998	SSR_9910_F	GCAATAGCTTCCGTGCCTGT	61.027	20	SSR_9910_R	TGGCTGAATGAACTGTTGCA	58.31	20	195	864	1058
Locus_993_Transcript_1/2_Confidence_1.000_Length_3064	p2	(GA)9	18	1986	2003	SSR_993_F	GCCAGCAGCAAAGGCATTAA	59.753	20	SSR_993_R	CCAAGGAATGACATGAACGCC	59.867	21	259	1811	2069
Locus_9933_Transcript_1/2_Confidence_0.667_Length_712	p2	(CT)12	24	512	535	SSR_9933_F	AATCTCTTGGTGGCTGGCAA	59.887	20	SSR_9933_R	CGCAGGCCACAGATCAAAAG	59.83	20	168	427	594
Locus_9980_Transcript_5/6_Confidence_0.615_Length_2661	p2	(AC)9	18	1626	1643	SSR_9980_F	CTGGTTATGTGTGTGTGCGC	60.11	20	SSR_9980_R	TGCGAGGGATCGGTATTTCG	59.968	20	110	1589	1698
Locus_9992_Transcript_1/1_Confidence_1.000_Length_1761	p2	(TC)6	12	108	119	SSR_9992_2_F	AGGCCTAAATTCCAAGTGTCCA	59.621	22	SSR_9992_2_R	GGTGGTGAACTGGTGGAGAT	59.307	20	261	20	280
Locus_10006_Transcript_1/2_Confidence_0.667_Length_1810	p3	(ATA)5	15	629	643	SSR_10006_F	CCCCACCAATCACACCTCTT	59.594	20	SSR_10006_R	TTTCGCGAATTTGTCCCAGC	59.76	20	273	564	836
Locus_10048_Transcript_3/3_Confidence_0.333_Length_2433	p3	(TTG)5	15	2064	2078	SSR_10048_F	TCTGAGGTGGAGGTTGACTC	58.366	20	SSR_10048_R	TCCCTTCGCTGTTCTTCACA	59.244	20	279	1999	2277
Locus_10050_Transcript_3/4_Confidence_0.625_Length_1831	p3	(CTT)6	18	1512	1529	SSR_10050_F	ACTGCGTGTCGAGTCAAACT	59.898	20	SSR_10050_R	GGGGCAAAACACAGGAGGAA	60.469	20	229	1365	1593
Locus_10070_Transcript_1/1_Confidence_1.000_Length_825	p3	(AAC)5	15	321	335	SSR_10070_F	GCGGCAGAGGATGATGTGTT	60.746	20	SSR_10070_R	TGGACGTTGAGGCAGATGAG	59.753	20	259	153	411
Locus_10077_Transcript_1/3_Confidence_0.700_Length_1145	p3	(GAA)5	15	522	536	SSR_10077_F	TTCAGGTGGAGGAGGAGAGG	59.958	20	SSR_10077_R	TTCGGGAGGCCCATCTTCTA	60.032	20	230	411	640
Locus_10094_Transcript_1/2_Confidence_0.750_Length_2059	p3	(AAG)5	15	387	401	SSR_10094_F	TTGTGGCATCCTCTTCGTCG	60.39	20	SSR_10094_R	GGAGGAAGAAGAGCGGGATG	59.894	20	203	269	471
Locus_10095_Transcript_1/1_Confidence_1.000_Length_4903	p3	(AGA)17	51	2791	2841	SSR_10095_F	AGCCTCTTCAATGAAGGGCC	60.034	20	SSR_10095_R	ACCTCCACTGTCTCTTCCTCT	59.569	21	213	2758	2970
Locus_10120_Transcript_2/3_Confidence_0.714_Length_1597	p3	(TAA)5	15	262	276	SSR_10120_2_F	CTCCACATTTCCCCCACCAT	59.664	20	SSR_10120_2_R	TCTCCTCCTCCACAATTAGCAC	59.498	22	212	103	314
Locus_10124_Transcript_2/3_Confidence_0.667_Length_1652	p3	(TTA)5	15	979	993	SSR_10124_F	GGGGCCACCACTTTGATGTA	59.961	20	SSR_10124_R	AGTTTTCGTGCAAATTGTTTGGA	58.501	23	276	767	1042
Locus_10130_Transcript_3/4_Confidence_0.667_Length_1755	p3	(TGA)5	15	1232	1246	SSR_10130_F	ACGATACCGACATGCACGAA	59.828	20	SSR_10130_R	GGGATTGTGTTCGGCATTGG	59.827	20	131	1179	1309
Locus_1015_Transcript_1/2_Confidence_0.800_Length_3507	p3	(TGC)6	18	1309	1326	SSR_1015_F	CAAGCGATTGGCCCACAAAA	59.967	20	SSR_1015_R	TCAAGAACAGCAGCAGGAGG	59.964	20	173	1222	1394
Locus_10158_Transcript_1/1_Confidence_1.000_Length_1254	p3	(TGC)5	15	945	959	SSR_10158_F	GAAGGAGTCGACTCTGCACC	60.109	20	SSR_10158_R	AGGCTCTACAATGGACACCC	59.088	20	135	851	985
Locus_10167_Transcript_4/5_Confidence_0.615_Length_2183	p3	(TGT)5	15	1568	1582	SSR_10167_F	TGCAAGCTCTTGTACTGGCA	59.892	20	SSR_10167_R	TTCGCCCCTGTCAGTACCTA	59.96	20	276	1407	1682
Locus_1017_Transcript_1/3_Confidence_0.714_Length_2800	p3	(TAA)5	15	178	192	SSR_1017_F	TCTTCTCCATTTTTCCCCTCAGA	59.084	23	SSR_1017_R	TGACAGATGGTGATGCGACA	59.392	20	267	132	398
Locus_10187_Transcript_1/1_Confidence_1.000_Length_851	p3	(TGG)6	18	377	394	SSR_10187_F	CGTGGCTCGAGTTGCATAAC	59.63	20	SSR_10187_R	CCACTTCCCGAACCACTTGA	59.892	20	142	282	423
Locus_10190_Transcript_1/1_Confidence_1.000_Length_1801	p3	(AGC)6	18	369	386	SSR_10190_F	ACTTCTTTTGCGTCCGTCCT	59.894	20	SSR_10190_R	TGGGGAAGTCATTGGCATCA	59.297	20	220	278	497
Locus_10195_Transcript_1/1_Confidence_1.000_Length_1618	p3	(TGA)6	18	229	246	SSR_10195_F	GAAGCAGTGGTCCCTGTTGA	59.891	20	SSR_10195_R	AAGCTAATGGGCCTGCTGTT	59.96	20	136	160	295
Locus_10224_Transcript_6/7_Confidence_0.500_Length_2407	p3	(GTA)5	15	127	141	SSR_10224_F	CCGTCTCACATGAGTCACGT	59.759	20	SSR_10224_R	ACACAGCCCTCCACAAGAAG	59.891	20	170	10	179
Locus_10231_Transcript_3/4_Confidence_0.700_Length_1839	p3	(TTC)5	15	1243	1257	SSR_10231_F	CCAGAGGGTAGGGGGAAAGA	59.956	20	SSR_10231_R	CCTGCAACAGGCCAAACAAA	59.822	20	230	1141	1370
Locus_10250_Transcript_7/8_Confidence_0.556_Length_3081	p3	(AAT)5	15	41	55	SSR_10250_F	AACCAATAGGATACCAACACCA	57.061	22	SSR_10250_R	ACAGAAAGCCGAGCCAAACT	60.179	20	191	8	198
Locus_10278_Transcript_4/6_Confidence_0.643_Length_3348	p3	(ATT)5	15	2945	2959	SSR_10278_F	GACCTGGCACGAGAGAAGTT	59.681	20	SSR_10278_R	GGGCAGTGTTGGGGGATTAA	59.96	20	217	2897	3113
Locus_10279_Transcript_1/2_Confidence_0.667_Length_2571	p3	(GAT)6	18	702	719	SSR_10279_F	CTCCCCAAGTGTTCTCCCAA	59.229	20	SSR_10279_R	CTTGAAGGCCAGATCGGGAA	59.747	20	279	627	905
Locus_10290_Transcript_3/3_Confidence_0.600_Length_1161	p3	(CAG)8	24	1054	1077	SSR_10290_F	CCAGCAAGAGAAGTGGAGCA	59.964	20	SSR_10290_R	AAACCACATTGAAGGCGGAG	58.752	20	157	981	1137
Locus_1030_Transcript_1/2_Confidence_0.750_Length_6546	p3	(CTA)5	15	6074	6088	SSR_1030_F	CACCACATGCTTCCCCTTCT	59.961	20	SSR_1030_R	CGTTTGTGGGTTTTTGTGGGT	60.067	21	242	6020	6261
Locus_10313_Transcript_1/3_Confidence_0.714_Length_4910	p3	(ATG)6	18	4545	4562	SSR_10313_F	TTTTCCAAGCTGGTGGCAGA	60.106	20	SSR_10313_R	GCTTATGCCGCCCAAAGATG	59.969	20	198	4439	4636
Locus_10325_Transcript_1/1_Confidence_1.000_Length_850	p3	(ATC)5	15	177	191	SSR_10325_F	TTCTCCGACAAACCACCCTG	59.892	20	SSR_10325_R	CCTGGAAGGTTTTGGCTGGA	60.179	20	208	107	314
Locus_10334_Transcript_1/1_Confidence_1.000_Length_1005	p3	(TGG)5	15	618	632	SSR_10334_F	AGTACTACTGCAGCTGCCAC	59.752	20	SSR_10334_R	AGAGTAAGTCGACGTCTGCG	59.557	20	267	390	656
Locus_10342_Transcript_1/1_Confidence_1.000_Length_1451	p3	(AAG)5	15	843	857	SSR_10342_F	AACGAGACAACCGGTTCGAA	59.897	20	SSR_10342_R	GTCTCCGTCACCACCAAACT	59.894	20	201	764	964
Locus_10358_Transcript_3/3_Confidence_0.600_Length_1882	p3	(TCT)5	15	241	255	SSR_10358_F	TCCCCTTCTCCTCTTCTCCG	60.033	20	SSR_10358_R	TCCATGCCCGAGTACCAGTA	60.033	20	208	195	402
Locus_10360_Transcript_1/1_Confidence_1.000_Length_1453	p3	(AGG)5	15	154	168	SSR_10360_F	GAAAGTTTTGGAGCCCTGCC	59.682	20	SSR_10360_R	ATGGTGTTTGGGTCAACGGT	60.106	20	257	74	330
Locus_10374_Transcript_2/3_Confidence_0.400_Length_2764	p3	(CAA)7	21	786	806	SSR_10374_2_F	CTCTTCCCCAACCCCATTCC	60.033	20	SSR_10374_2_R	TCCTAGCCGAGGGTCTATCG	59.964	20	183	727	909
Locus_10387_Transcript_1/1_Confidence_1.000_Length_658	p3	(GAA)5	15	131	145	SSR_10387_F	ACCCTCTGAGTATCCAGCCA	59.66	20	SSR_10387_R	TAATCGGACCAGCAGGCTTC	59.822	20	271	10	280
Locus_10392_Transcript_1/1_Confidence_1.000_Length_1681	p3	(AAG)7	21	1422	1442	SSR_10392_F	ACAGTTTGGCCACCAGTTGA	60.034	20	SSR_10392_R	GAGTCAACTTTGGCGCCAAG	60.04	20	242	1279	1520
Locus_10404_Transcript_4/4_Confidence_0.625_Length_4057	p3	(GCT)5	15	3235	3249	SSR_10404_F	CGTCCCCTTGAAGTCCTCAC	60.037	20	SSR_10404_R	GAGATGTTGCCGCCGGTATA	59.967	20	232	3117	3348
Locus_10406_Transcript_1/1_Confidence_1.000_Length_1088	p3	(AAG)5	15	895	909	SSR_10406_F	CCGACGCAAAGTGCAAGAAA	59.971	20	SSR_10406_R	CGCGCACTCACTTCTTCAAG	59.837	20	261	827	1087
Locus_10409_Transcript_1/3_Confidence_0.714_Length_3241	p3	(ACA)5	15	2552	2566	SSR_10409_F	CTCTCTCCTGCAACCCCTTG	60.036	20	SSR_10409_R	ATGCATAAAGCCGACCCCAA	60.034	20	182	2427	2608
Locus_1041_Transcript_1/2_Confidence_0.700_Length_3472	p3	(TGC)5	15	1021	1035	SSR_1041_F	CTGCTGCTGTTGTTGCTTCA	59.617	20	SSR_1041_R	ATAGCCCAACACCCTTCCAC	59.668	20	184	986	1169
Locus_10421_Transcript_2/3_Confidence_0.667_Length_2925	p3	(GAG)5	15	1438	1452	SSR_10421_F	GCAGGTGCAATTGGCCTTAC	60.109	20	SSR_10421_R	AGACCATGAATGCACTGCCA	59.961	20	145	1382	1526
Locus_10465_Transcript_1/2_Confidence_0.667_Length_3137	p3	(GTT)5	15	409	423	SSR_10465_2_F	TAGGGTAAGGTCGGCGTACA	60.035	20	SSR_10465_2_R	TCCAACTTCAAACCCCACCA	59.368	20	179	345	523
Locus_10487_Transcript_1/1_Confidence_1.000_Length_2271	p3	(CCA)5	15	426	440	SSR_10487_F	CAACCACCTCCGACGATGAA	60.038	20	SSR_10487_R	CAGTACGAGCAGAACGAGCA	60.11	20	264	395	658
Locus_10501_Transcript_12/13_Confidence_0.444_Length_4079	p3	(TTG)6	18	132	149	SSR_10501_F	ACGGTGATATGGAGCAGGTC	59.247	20	SSR_10501_R	TCCGGTGTCCTTGCAAACTT	60.107	20	231	43	273
Locus_10521_Transcript_3/3_Confidence_0.667_Length_2129	p3	(TCA)11	33	1403	1435	SSR_10521_F	TCTTCTGGCCCAAAAGACCG	60.251	20	SSR_10521_R	GGAAAGACTGGAAGGTGGGG	59.962	20	233	1313	1545
Locus_10590_Transcript_1/3_Confidence_0.833_Length_837	p3	(TGG)5	15	211	225	SSR_10590_F	TACGGGTTGAGCTTGCACAT	59.964	20	SSR_10590_R	TCCTGCCAGGATGCTGAATG	60.107	20	237	155	391
Locus_10613_Transcript_3/4_Confidence_0.667_Length_4527	p3	(CAA)6	18	1515	1532	SSR_10613_F	GTGGTGAATCCTTGCCTCGA	60.036	20	SSR_10613_R	AGAGCTTCAAGTTCCCGGTG	59.965	20	184	1464	1647
Locus_10644_Transcript_1/1_Confidence_1.000_Length_1430	p3	(ATG)5	15	1327	1341	SSR_10644_F	CAGCGACTCAACAGAGACGT	60.04	20	SSR_10644_R	AGCCTGTTTCTTTTGCTGCT	58.593	20	268	1102	1369
Locus_10669_Transcript_1/2_Confidence_0.667_Length_1415	p3	(GAC)5	15	853	867	SSR_10669_F	AAAGGGAAGCAGAGCAGGTG	60.251	20	SSR_10669_R	TCCGATGAACTGCTACAGCC	59.824	20	216	679	894
Locus_10676_Transcript_1/1_Confidence_1.000_Length_975	p3	(TCA)6	18	160	177	SSR_10676_F	TCCGTCTAGAATTTTTGATTTTCTGT	57.609	26	SSR_10676_R	CCGTTGGATTAGGCGTGTCT	60.108	20	203	81	283
Locus_10696_Transcript_1/1_Confidence_1.000_Length_719	p3	(CAC)6	18	358	375	SSR_10696_F	TACGCAACCACCACAGCTAG	60.038	20	SSR_10696_R	TGCGTTTGGTGGTTGGTACT	60.107	20	267	203	469
Locus_10728_Transcript_1/1_Confidence_1.000_Length_1766	p3	(ATA)6	18	404	421	SSR_10728_F	TCAACTATGCCGCCGTATCC	59.967	20	SSR_10728_R	TCTTCTTCCTCACCGGGACA	60.179	20	238	303	540
Locus_10734_Transcript_2/3_Confidence_0.667_Length_1896	p3	(GGT)5	15	861	875	SSR_10734_F	GCTGTTGTTGTGGCATCTGG	60.039	20	SSR_10734_R	TGCCACATTTACAAGCTCCAC	59.114	21	192	735	926
Locus_10737_Transcript_7/8_Confidence_0.600_Length_2140	p3	(TGT)5	15	1322	1336	SSR_10737_F	CATCTCACCCTCCCCAAACC	60.034	20	SSR_10737_R	CTCGAGAAGTGGAGCCAGTC	59.828	20	200	1277	1476
Locus_10738_Transcript_1/2_Confidence_0.750_Length_2846	p3	(TGT)13	39	2099	2137	SSR_10738_2_F	GCGGATTCAAGTAGCCGACT	60.179	20	SSR_10738_2_R	CTTCCTCGTCTTGTCGACCA	59.403	20	266	1956	2221
Locus_10747_Transcript_1/2_Confidence_0.667_Length_2787	p3	(ATT)13	39	2633	2671	SSR_10747_F	CTGACTCATCGCCATCTCGG	60.319	20	SSR_10747_R	CGCCTCATTTGCTACCCCTT	60.394	20	186	2517	2702
Locus_10763_Transcript_1/1_Confidence_1.000_Length_1240	p3	(CTA)5	15	953	967	SSR_10763_F	TTCAAATTTGGCCACGAGCG	60.04	20	SSR_10763_R	TGGCTCCGAAATCTAATTCTGGA	59.546	23	274	839	1112
Locus_10768_Transcript_2/3_Confidence_0.667_Length_1999	p3	(GAT)5	15	1008	1022	SSR_10768_F	GCGCGTGTACAAAAGGTGAG	60.111	20	SSR_10768_R	GGCAAGAAACCAACTGGCTG	59.967	20	138	965	1102
Locus_1084_Transcript_3/3_Confidence_0.600_Length_2294	p3	(GCT)5	15	969	983	SSR_1084_F	AGTGAAACAGCACCACCACA	60.035	20	SSR_1084_R	CGCCCCTCTGATGAAGACAA	59.75	20	138	895	1032
Locus_10841_Transcript_1/1_Confidence_1.000_Length_6340	p3	(TCT)5	15	5994	6008	SSR_10841_F	GGGCTCAACCTCAACCTCAA	59.89	20	SSR_10841_R	AATCTGGTGGCGGTAGTGTC	59.751	20	188	5919	6106
Locus_10862_Transcript_1/1_Confidence_1.000_Length_3626	p3	(CGC)5	15	323	337	SSR_10862_F	TGCTGGTGCATGTAGGAGTG	60.036	20	SSR_10862_R	CCAGTAGCCTCCTCCTCCAT	60.105	20	184	201	384
Locus_10882_Transcript_1/2_Confidence_0.750_Length_2938	p3	(TCA)5	15	406	420	SSR_10882_F	ACCAAAGATCCGTAAAAGGGGT	59.622	22	SSR_10882_R	TGGTGTGCTGGATCTTGACC	59.963	20	157	380	536
Locus_10883_Transcript_1/1_Confidence_1.000_Length_1632	p3	(TCA)6	18	816	833	SSR_10883_F	TCCAATGCAGGACAGCTTGT	59.889	20	SSR_10883_R	GTCCGAAATCAAGCGATGGC	59.972	20	273	632	904
Locus_10888_Transcript_1/1_Confidence_1.000_Length_2499	p3	(ACA)5	15	2231	2245	SSR_10888_F	GGCAATAGACAACCTGCAGC	59.547	20	SSR_10888_R	CCAACACTGTGTGGGACCAT	60.179	20	280	1993	2272
Locus_10889_Transcript_2/2_Confidence_0.800_Length_1841	p3	(ATT)6	18	1693	1710	SSR_10889_F	AGTCCAAACAGACAGTTGCTCT	59.829	22	SSR_10889_R	CCTTCCCTCAAACCAGGACA	59.229	20	199	1620	1818
Locus_1089_Transcript_2/4_Confidence_0.667_Length_3016	p3	(ACT)5	15	134	148	SSR_1089_F	TCGGGTGGTAGCTGCTAGAC	61.036	20	SSR_1089_R	AAGCAAAGCACAGGTTCACA	58.527	20	164	9	172
Locus_109_Transcript_6/6_Confidence_0.615_Length_2827	p3	(CCA)6	18	28	45	SSR_109_F	CTACCCCATCTACCCACCCC	60.767	20	SSR_109_R	AGTGCTTGTGAGTATTGACCCA	59.628	22	107	2	108
Locus_1090_Transcript_1/1_Confidence_1.000_Length_1477	p3	(ACA)8	24	317	340	SSR_1090_F	CTGAAGGTGGTGTAGGCCAA	59.6	20	SSR_1090_R	GACCGCGGCCTTCTACTTTA	59.826	20	168	268	435
Locus_10916_Transcript_2/3_Confidence_0.714_Length_2846	p3	(TCT)11	33	2601	2633	SSR_10916_F	GAACGGCGTTTGGATCGAAC	60.179	20	SSR_10916_R	ATCTTGTGAAGCCCCCACTT	59.22	20	276	2490	2765
Locus_10919_Transcript_1/1_Confidence_1.000_Length_743	p3	(ACA)5	15	134	148	SSR_10919_F	TCTTCTTCACCATCGCCACC	60.036	20	SSR_10919_R	TAGTTTCCTGCAGCTGCTCC	60.036	20	234	59	292
Locus_10927_Transcript_1/2_Confidence_0.667_Length_1866	p3	(ATG)5	15	590	604	SSR_10927_F	GGTTTTTGCATGGCTTTGGGA	60.203	21	SSR_10927_R	TTACGGCGAGGAACAGGAAC	60.038	20	200	504	703
Locus_1096_Transcript_7/7_Confidence_0.667_Length_2055	p3	(TTA)19	57	1529	1585	SSR_1096_F	CTCCGTGTTTGCAACCGTAC	59.766	20	SSR_1096_R	CGTGCCAAAATACACCTCGC	60.179	20	275	1440	1714
Locus_10971_Transcript_2/2_Confidence_0.667_Length_1208	p3	(GGT)6	18	631	648	SSR_10971_F	ACGGATGAGGTGGATCAGGA	60.032	20	SSR_10971_R	TACCTCTCCTCCTTGACCCG	60.033	20	258	453	710
Locus_10981_Transcript_3/6_Confidence_0.643_Length_1176	p3	(TCT)5	15	870	884	SSR_10981_F	TCATCCTTGTCGTCGTCGTC	59.833	20	SSR_10981_R	GCTCCTTCCGAGTCTTCGTC	60.179	20	104	842	945
Locus_11043_Transcript_1/1_Confidence_1.000_Length_1004	p3	(AGG)5	15	703	717	SSR_11043_F	CGAAAACCGGCTGAGATTGC	60.179	20	SSR_11043_R	TCCCTGATTATCGAAGCGGC	59.966	20	279	680	958
Locus_1105_Transcript_5/7_Confidence_0.600_Length_1801	p3	(AAG)5	15	450	464	SSR_1105_F	ATCTGTTGCTGAGGGCCTTG	60.323	20	SSR_1105_R	TCATCCACATCGTCGGCAAT	59.822	20	114	409	522
Locus_11067_Transcript_1/1_Confidence_1.000_Length_2213	p3	(TGT)8	24	1012	1035	SSR_11067_F	AGACCATTGCCTTTGGGTGT	59.812	20	SSR_11067_R	CGGATCAAAGCGCGAGAAAG	59.974	20	201	973	1173
Locus_11067_Transcript_1/1_Confidence_1.000_Length_2213	p3	(GTT)7	21	1237	1257	SSR_11067_2_F	CTTTCTCGCGCTTTGATCCG	59.974	20	SSR_11067_2_R	GGTCTAGTGCTGGAACCGAG	59.826	20	187	1154	1340
Locus_11075_Transcript_2/2_Confidence_0.857_Length_1975	p3	(GTT)6	18	806	823	SSR_11075_F	TCGGAGAAGGCATTTTTGTTGT	59.044	22	SSR_11075_R	TGGCTACTCGGAGAACTACA	57.498	20	279	740	1018
Locus_11095_Transcript_1/2_Confidence_0.750_Length_3830	p3	(AGA)5	15	3677	3691	SSR_11095_F	CCAATGCTCTCAACTGTGCA	58.759	20	SSR_11095_R	TGGTAAGCTGAAGAAGTGGAGA	58.761	22	245	3569	3813
Locus_11099_Transcript_1/1_Confidence_1.000_Length_1276	p3	(TCA)5	15	239	253	SSR_11099_F	AGCTTCCACCCTTTACCGTG	59.964	20	SSR_11099_R	CTCCAGTTCGGTGATGGGTC	60.108	20	180	213	392
Locus_111_Transcript_1/2_Confidence_0.750_Length_1306	p3	(AAT)5	15	330	344	SSR_111_F	CACCGCCACGACCACTAATA	59.826	20	SSR_111_R	GGCCTTCCTCTGGGTTTACC	60.034	20	156	298	453
Locus_11107_Transcript_1/1_Confidence_1.000_Length_2704	p3	(TGG)7	21	1238	1258	SSR_11107_2_F	GGGTACTGGCATCGGTAGTG	59.896	20	SSR_11107_2_R	ACCGCAGTCTCAACCACAAA	60.107	20	127	1165	1291
Locus_11126_Transcript_3/5_Confidence_0.667_Length_2414	p3	(CAT)5	15	1986	2000	SSR_11126_F	ACAACACCAGGAGCACAATT	57.928	20	SSR_11126_R	TTTGAACACACCCTTTTGCTT	57.029	21	280	1920	2199
Locus_11176_Transcript_2/2_Confidence_0.667_Length_1603	p3	(TGG)5	15	694	708	SSR_11176_F	AAGAGCGTTAAAGGAGCCCC	60.035	20	SSR_11176_R	TGATCAAACCCTAACGGCCC	60.035	20	222	594	815
Locus_11176_Transcript_2/2_Confidence_0.667_Length_1603	p3	(AGA)5	15	187	201	SSR_11176_2_F	TCTGGGCACTTTCAAAACCCT	60.063	21	SSR_11176_2_R	TCGGGTTCTGGTTCGGATTG	60.037	20	175	59	233
Locus_11177_Transcript_1/3_Confidence_0.667_Length_2046	p3	(GCC)5	15	226	240	SSR_11177_F	TTCACTCACTCCCTTGCCAA	59.157	20	SSR_11177_R	TAGTCCAACAGGTCGCCAAC	59.966	20	152	182	333
Locus_11182_Transcript_1/3_Confidence_0.667_Length_2002	p3	(AAG)5	15	1905	1919	SSR_11182_F	TCACCGATGGCGATTTCGAT	59.896	20	SSR_11182_R	AGCCGTTATAGAGCGTCCAA	58.891	20	228	1724	1951
Locus_1119_Transcript_1/1_Confidence_1.000_Length_2956	p3	(AGA)5	15	582	596	SSR_1119_2_F	GCAGTCCTGAACAGAGTGGG	60.321	20	SSR_1119_2_R	CGCGCCACAAAGAGCTTAAG	60.179	20	205	529	733
Locus_11217_Transcript_1/1_Confidence_1.000_Length_1827	p3	(TAA)5	15	214	228	SSR_11217_2_F	TGAGTGCTGGTTCTTTTGGTTG	59.573	22	SSR_11217_2_R	GACGGCTTCCAACAAGGGTA	59.964	20	108	181	288
Locus_11244_Transcript_2/3_Confidence_0.600_Length_2369	p3	(CAA)5	15	587	601	SSR_11244_F	GCTCACTGTAGACTGGCTTGT	59.999	21	SSR_11244_R	CTGCGTACATCTCACCCTCC	59.897	20	111	542	652
Locus_11256_Transcript_1/2_Confidence_0.667_Length_2810	p3	(GAT)6	18	249	266	SSR_11256_F	TCACCAACTGGGGACTCCTT	60.401	20	SSR_11256_R	ATAAAAGGCCTTGGCAGCCT	59.958	20	163	178	340
Locus_11292_Transcript_1/1_Confidence_1.000_Length_731	p3	(CAA)5	15	109	123	SSR_11292_F	ACAAATGGACCTTAGTGGGGT	58.929	21	SSR_11292_R	TGTTCCATGACGATGCTAGCT	59.518	21	174	1	174
Locus_11323_Transcript_1/2_Confidence_0.800_Length_2257	p3	(GAG)9	27	997	1023	SSR_11323_F	TCGTGCATCGACGCATCATA	59.97	20	SSR_11323_R	TTGGCACTGCTGCAATCAAC	59.968	20	188	907	1094
Locus_11323_Transcript_1/2_Confidence_0.800_Length_2257	p3	(AGG)6	18	848	865	SSR_11323_2_F	TGTGACCCTTTAAGCACAAGA	57.431	21	SSR_11323_2_R	TCGATGCACGATTCGTTCCA	60.109	20	186	732	917
Locus_11392_Transcript_1/1_Confidence_1.000_Length_1054	p3	(GCT)5	15	765	779	SSR_11392_F	TCTTGTCCTTCCTTGGTGGC	59.89	20	SSR_11392_R	TGTAGTGGCAAGTTGAAAGGGA	59.826	22	242	732	973
Locus_114_Transcript_2/5_Confidence_0.500_Length_1714	p3	(ATG)5	15	435	449	SSR_114_F	GGGGGAAGAGTTGCAGTCAA	59.89	20	SSR_114_R	ACACGAGCAACCTCAGCATT	60.25	20	246	228	473
Locus_1141_Transcript_1/1_Confidence_1.000_Length_1132	p3	(GTA)9	27	923	949	SSR_1141_F	AGGGTGGTCTTAGTAGGCCT	59.283	20	SSR_1141_R	GGGGGAAAACTTGGAGGGTC	60.252	20	189	885	1073
Locus_11423_Transcript_1/2_Confidence_0.800_Length_5267	p3	(GAA)5	15	5016	5030	SSR_11423_2_F	CCCTAGAGAAGAGGCGGGTT	60.688	20	SSR_11423_2_R	TTCGACCCAACACACACACA	60.036	20	268	4935	5202
Locus_11426_Transcript_6/8_Confidence_0.556_Length_2161	p3	(GAT)6	18	275	292	SSR_11426_2_F	GCGATGAACGGGGAGATTGA	60.179	20	SSR_11426_2_R	GTGATTTGTCGGGGTCACCT	59.964	20	235	187	421
Locus_11437_Transcript_1/1_Confidence_1.000_Length_1100	p3	(AAT)5	15	744	758	SSR_11437_F	TGAACCAAGCAGCTGAAGGG	60.538	20	SSR_11437_R	CCCTGGATCACTGATCACTGC	60.475	21	176	714	889
Locus_11441_Transcript_5/6_Confidence_0.579_Length_1390	p3	(TGT)5	15	709	723	SSR_11441_F	TCAGAACACTGCTTCCAAACT	57.718	21	SSR_11441_R	TGCAGTTTACCAAGAGAACCTCA	59.864	23	234	575	808
Locus_11467_Transcript_3/3_Confidence_0.750_Length_1528	p3	(CAT)8	24	276	299	SSR_11467_F	ACATAGATATGACGCGGCCA	59.034	20	SSR_11467_R	CCACTTCTTGAATTGGACACCC	59.442	22	186	197	382
Locus_11522_Transcript_3/3_Confidence_0.600_Length_1124	p3	(AAT)5	15	94	108	SSR_11522_F	TGGGAGAAGAGAGCACATCA	58.057	20	SSR_11522_R	GGTTCCACTTCAAACACGCC	59.97	20	220	61	280
Locus_11537_Transcript_1/2_Confidence_0.667_Length_2033	p3	(GAA)5	15	1880	1894	SSR_11537_F	TGGCTTGAGCTGGTTAAGGG	59.962	20	SSR_11537_R	CGTAGCCCAAGTTCCCGAAT	60.108	20	153	1851	2003
Locus_11542_Transcript_1/2_Confidence_0.667_Length_747	p3	(GAA)5	15	538	552	SSR_11542_F	CCTCTGCCAATTTGAAGTCACC	59.77	22	SSR_11542_R	AGCAAACCTCTCAAATGGCT	57.701	20	198	436	633
Locus_11559_Transcript_3/3_Confidence_0.600_Length_1423	p3	(TTC)6	18	1125	1142	SSR_11559_F	TTTCTTTTCCACCGCCTTCG	59.051	20	SSR_11559_R	TAAGGCGGTGCTTGATCCAG	60.108	20	205	1090	1294
Locus_11647_Transcript_1/2_Confidence_0.800_Length_1460	p3	(CTT)5	15	947	961	SSR_11647_F	GCGTTCAACGGCATATGCAT	59.971	20	SSR_11647_R	ACGCGTCAATTATGGGGTGT	60.036	20	279	758	1036
Locus_11665_Transcript_1/2_Confidence_0.667_Length_2080	p3	(TTC)5	15	1944	1958	SSR_11665_F	CCTGGTCCATGAGCAAAGGA	59.671	20	SSR_11665_R	CCAGACCAGGAACCAGGAGA	60.545	20	280	1728	2007
Locus_11702_Transcript_1/3_Confidence_0.667_Length_2856	p3	(AGG)5	15	560	574	SSR_11702_2_F	GCCAAGAAAACAACAGAGGCT	59.317	21	SSR_11702_2_R	ACACCACTGGATGCTTAGCC	60.035	20	253	511	763
Locus_11710_Transcript_1/1_Confidence_1.000_Length_1122	p3	(TTC)5	15	975	989	SSR_11710_F	TCTTAAACGTCGATGATCCACT	57.286	22	SSR_11710_R	TGGTGGTAGATGGTGGAACC	59.011	20	141	943	1083
Locus_11713_Transcript_6/9_Confidence_0.455_Length_2791	p3	(TAC)5	15	2714	2728	SSR_11713_F	GCATCCAGGATCGGCCATAA	59.963	20	SSR_11713_R	AGAAAAGTTGACCAATGGGATGT	58.517	23	208	2548	2755
Locus_11717_Transcript_6/6_Confidence_0.706_Length_1090	p3	(AGT)5	15	265	279	SSR_11717_F	TTCCCATCAGCTTACAGCCC	59.744	20	SSR_11717_R	ACAACTGAGCAGACGTAGCC	60.038	20	177	222	398
Locus_11727_Transcript_1/1_Confidence_1.000_Length_1931	p3	(TAG)5	15	1534	1548	SSR_11727_F	CGTCAGGGGCTATTTCGTCA	59.825	20	SSR_11727_R	ATCGCCGTATGATTCCCGAC	60.039	20	136	1437	1572
Locus_11730_Transcript_1/3_Confidence_0.333_Length_654	p3	(ATC)5	15	462	476	SSR_11730_F	ACAGCTTCAACAAACCCCCA	60.033	20	SSR_11730_R	ATTGGTGGAGGGGCTGTTTT	59.809	20	243	272	514
Locus_11764_Transcript_1/2_Confidence_0.750_Length_2420	p3	(AGA)5	15	2246	2260	SSR_11764_F	ACCCGTTTGTTTCGCAGAGA	60.179	20	SSR_11764_R	GAGAGTGAGACGGCAAAGCA	60.32	20	236	2180	2415
Locus_11788_Transcript_1/4_Confidence_0.700_Length_2039	p3	(TCT)5	15	1905	1919	SSR_11788_F	GTTCAGGCTCCGATTCCGAT	59.895	20	SSR_11788_R	AGCGACGACGAAGATAACGT	59.555	20	220	1818	2037
Locus_11791_Transcript_1/1_Confidence_1.000_Length_1902	p3	(TGG)5	15	607	621	SSR_11791_F	GGGATGCAAAAAGGGTGTCC	59.392	20	SSR_11791_R	GGTCGGCTTGGTGATAGCAT	60.179	20	237	566	802
Locus_11835_Transcript_1/1_Confidence_1.000_Length_2587	p3	(GAT)5	15	2229	2243	SSR_11835_F	ACTATGAGCCAGTCGAGGGT	60.033	20	SSR_11835_R	TGAGGAAACAACACCCAGCT	59.449	20	107	2169	2275
Locus_11844_Transcript_1/1_Confidence_1.000_Length_2599	p3	(GTG)6	18	936	953	SSR_11844_F	ATGGAGTTGCAGCGAACAGA	59.965	20	SSR_11844_R	TCTGCATCACGGTCCAGAAC	60.037	20	235	887	1121
Locus_11862_Transcript_1/2_Confidence_0.750_Length_1917	p3	(TAA)6	18	345	362	SSR_11862_F	AGCTGAAACACAAGTTGGCT	58.232	20	SSR_11862_R	ACAAAGGAAACAAGCATCCAAGA	59.04	23	250	311	560
Locus_11903_Transcript_3/5_Confidence_0.667_Length_4288	p3	(TGA)6	18	1773	1790	SSR_11903_F	TGCAAGTCATGGGCTTGGAT	59.96	20	SSR_11903_R	TGTCTGGTGGTGGTGGACTA	60.105	20	176	1642	1817
Locus_11907_Transcript_1/1_Confidence_1.000_Length_1190	p3	(ATC)6	18	337	354	SSR_11907_F	TCCCTCAATAACGCTCTCATGT	59.234	22	SSR_11907_R	GTGTTCCAATCGCGACGTTT	59.766	20	279	133	411
Locus_11916_Transcript_1/1_Confidence_1.000_Length_2917	p3	(GCA)5	15	395	409	SSR_11916_F	AGGAGAAATGGGAGAAGTTGTTGT	60.141	24	SSR_11916_R	ACCATCAGAAACTGCAGCGA	59.965	20	268	288	555
Locus_11918_Transcript_2/3_Confidence_0.667_Length_3274	p3	(GAT)5	15	420	434	SSR_11918_F	GTGGTAATGGTGCAAGTGGC	59.756	20	SSR_11918_R	GCTCTCTTCCACTACTGGGC	59.823	20	113	360	472
Locus_11922_Transcript_2/3_Confidence_0.714_Length_3862	p3	(TTG)5	15	1992	2006	SSR_11922_F	AAGCGCGGGATCATACTTGG	60.533	20	SSR_11922_R	GCTTTGTGGTTCAGGCTGTG	59.969	20	110	1963	2072
Locus_11947_Transcript_3/4_Confidence_0.667_Length_1662	p3	(TAA)5	15	332	346	SSR_11947_F	TCAAGTTGTAGCGGCTTCGT	59.967	20	SSR_11947_R	TTCACCGGCATGAATAGCGA	59.823	20	223	304	526
Locus_11983_Transcript_4/6_Confidence_0.538_Length_3115	p3	(TCT)6	18	260	277	SSR_11983_F	ACACTTATGGGGAGGCAAGC	60.034	20	SSR_11983_R	CGTATCGTTCAGGACCCGTT	59.828	20	211	136	346
Locus_11994_Transcript_1/1_Confidence_1.000_Length_1068	p3	(TCA)5	15	107	121	SSR_11994_F	ACGAACAAACACAACACAACTGA	59.749	23	SSR_11994_R	CCGGACCATTTTCTCCAGCT	60.035	20	214	52	265
Locus_11997_Transcript_4/5_Confidence_0.588_Length_2244	p3	(ATC)5	15	521	535	SSR_11997_F	ACTGCAGACGATTGCCTAGT	59.102	20	SSR_11997_R	AGAACCAGCCAACGAACCTC	60.25	20	275	462	736
Locus_11997_Transcript_4/5_Confidence_0.588_Length_2244	p3	(ATC)6	18	154	171	SSR_11997_2_F	ACTGCAGACGTTTGCCTAGT	59.607	20	SSR_11997_2_R	AGACACATGCGCGGCTAATA	59.896	20	237	89	325
Locus_12004_Transcript_1/1_Confidence_1.000_Length_950	p3	(GGT)9	27	705	731	SSR_12004_F	GTGAAGGAACTGGCTGAGGG	60.322	20	SSR_12004_R	AGGGGCAAAGATACCACGTG	60.035	20	272	639	910
Locus_12024_Transcript_1/1_Confidence_1.000_Length_2864	p3	(TTC)5	15	55	69	SSR_12024_F	CACACACACATACCGAGGCT	60.037	20	SSR_12024_R	AGCAGCATAGAGCCATGCAT	59.889	20	152	3	154
Locus_12054_Transcript_1/3_Confidence_0.750_Length_2581	p3	(TCA)6	18	496	513	SSR_12054_F	CATCCAGCAGCAAGTCCTGA	60.036	20	SSR_12054_R	ATTGGCACGGGTCATTCAGT	59.962	20	262	345	606
Locus_12055_Transcript_1/2_Confidence_0.750_Length_579	p3	(TGG)6	18	300	317	SSR_12055_F	AGGCTCTGTCTGCAATGGAC	60.036	20	SSR_12055_R	AGATTGACCATAGCCGCCAC	60.179	20	260	82	341
Locus_12082_Transcript_1/1_Confidence_1.000_Length_2023	p3	(ACA)5	15	1459	1473	SSR_12082_F	ACGATCAAGTACAAGGGGAAGT	59.096	22	SSR_12082_R	TACACCCCACTCTCCCCAAA	60.104	20	177	1348	1524
Locus_12090_Transcript_1/1_Confidence_1.000_Length_2272	p3	(TTG)8	24	1496	1519	SSR_12090_F	ACCTGCTGTTCTACCGAAGC	60.037	20	SSR_12090_R	TCCTCCCATTGGGTTCATGC	60.033	20	270	1472	1741
Locus_12103_Transcript_7/8_Confidence_0.591_Length_3712	p3	(ATC)5	15	512	526	SSR_12103_F	TATGCTTCTGACGGCTGCAT	59.821	20	SSR_12103_R	GCTCCTCGCAAACTCCACTA	59.753	20	187	368	554
Locus_12109_Transcript_1/4_Confidence_0.667_Length_2220	p3	(GTA)5	15	1975	1989	SSR_12109_F	TGGTGCTCACAGAAGTGGAA	59.163	20	SSR_12109_R	TGTTCCATTTTTGGCCACACC	59.86	21	247	1775	2021
Locus_1211_Transcript_1/1_Confidence_1.000_Length_805	p3	(TAT)5	15	698	712	SSR_1211_F	TTCGGTGTCTTTTCGAGGGG	59.966	20	SSR_1211_R	GCACAGGAGTAGCAATAAAACACA	59.785	24	219	578	796
Locus_12123_Transcript_5/7_Confidence_0.632_Length_3796	p3	(TAG)8	24	184	207	SSR_12123_F	AGCCCCTCCTGATCACCATA	59.731	20	SSR_12123_R	TGCAGGGAAGCAAACTGACT	59.817	20	178	129	306
Locus_12142_Transcript_1/1_Confidence_1.000_Length_739	p3	(TCA)6	18	133	150	SSR_12142_2_F	TGTGATTGCATAACTTTTACTTCTTGG	58.918	27	SSR_12142_2_R	GAGCTAGTCCGAGCAGCATC	60.319	20	255	85	339
Locus_12157_Transcript_1/2_Confidence_0.750_Length_695	p3	(TGC)6	18	432	449	SSR_12157_F	TCCGCGGACTCGATCTCTAT	59.965	20	SSR_12157_R	GCAGCAGTTGAAACAGAGGG	59.405	20	224	270	493
Locus_12166_Transcript_1/1_Confidence_1.000_Length_1137	p3	(TAT)6	18	790	807	SSR_12166_F	GCAGCTGAACTCGTACTCGT	60.11	20	SSR_12166_R	TCTGGAACATAGTTCGAGTAGCA	58.986	23	221	730	950
Locus_12171_Transcript_6/7_Confidence_0.467_Length_3627	p3	(GTT)6	18	1673	1690	SSR_12171_F	GCGTATGCTCTACCCTTCCC	59.966	20	SSR_12171_R	ACGTTGAACCTGATCTGTCCA	59.308	21	218	1617	1834
Locus_12211_Transcript_3/3_Confidence_0.714_Length_2203	p3	(TCA)5	15	523	537	SSR_12211_F	ATCACTGTCCAGCCAAGCTC	60.036	20	SSR_12211_R	AGGAGACTGAGGCTATGGGG	60.105	20	197	369	565
Locus_12212_Transcript_2/3_Confidence_0.714_Length_2466	p3	(AAC)5	15	2104	2118	SSR_12212_F	CCATCTCGGGGTCAAACCAA	59.962	20	SSR_12212_R	AAGGTCTGCATACGTCTCGC	60.179	20	271	1873	2143
Locus_12218_Transcript_1/2_Confidence_0.750_Length_2331	p3	(ACT)6	18	1836	1853	SSR_12218_F	ACATAGCTGGAACAACCCCG	60.035	20	SSR_12218_R	GAGTATTCGTTGGCGGGGAT	59.894	20	238	1783	2020
Locus_1222_Transcript_1/1_Confidence_1.000_Length_2180	p3	(CAC)5	15	1483	1497	SSR_1222_F	ACAGTGGTGCTTGCACTAGG	60.25	20	SSR_1222_R	ACGGATAGAGAAGGGGGAGA	58.767	20	203	1319	1521
Locus_12370_Transcript_1/2_Confidence_0.750_Length_3570	p3	(CAG)5	15	2010	2024	SSR_12370_F	AGAAAGGTTGATCCGGACCG	59.751	20	SSR_12370_R	GTCCGTAGTCTGCTGCTGTT	60.038	20	267	1901	2167
Locus_12424_Transcript_1/1_Confidence_1.000_Length_1088	p3	(TAT)6	18	873	890	SSR_12424_F	AGGATGAAGTTGCAGTGCAA	58.015	20	SSR_12424_R	TGGAGGTTGCCACGAAACTT	60.107	20	274	694	967
Locus_12427_Transcript_1/1_Confidence_1.000_Length_1276	p3	(GAT)6	18	1094	1111	SSR_12427_F	TACAACGGCCCCAGGATAGA	60.032	20	SSR_12427_R	AAGGGTGTCTGAAGATGGCG	60.036	20	251	888	1138
Locus_12430_Transcript_1/2_Confidence_0.750_Length_1244	p3	(TAG)8	24	1184	1207	SSR_12430_F	AACACCATGTTCCCCACGTT	60.106	20	SSR_12430_R	ACGACCATTCAACACAAAATCCA	59.366	23	197	1040	1236
Locus_12430_Transcript_1/2_Confidence_0.750_Length_1244	p3	(CAC)5	15	869	883	SSR_12430_2_F	CCACCAACAACCACCGTAGA	59.893	20	SSR_12430_2_R	AACGTGGGGAACATGGTGTT	60.106	20	262	798	1059
Locus_12456_Transcript_4/5_Confidence_0.545_Length_3106	p3	(TTG)15	45	2572	2616	SSR_12456_F	ATCCCATAGCACAACTCGCC	60.179	20	SSR_12456_R	TCCCCACCCTCACATTCTCT	59.881	20	228	2480	2707
Locus_12466_Transcript_1/1_Confidence_1.000_Length_970	p3	(TCT)5	15	184	198	SSR_12466_F	AAAAGAAGCAAGCAAGCGGT	59.253	20	SSR_12466_R	TTGGACCCAGTAGCTTTGCC	60.251	20	135	90	224
Locus_12501_Transcript_1/1_Confidence_1.000_Length_1714	p3	(TTG)5	15	1373	1387	SSR_12501_F	GGGTAGTAGGGGGTAGGTGT	59.361	20	SSR_12501_R	AATTCCCTCATGGCTCCTCC	59.151	20	238	1197	1434
Locus_12507_Transcript_1/2_Confidence_0.667_Length_1282	p3	(CTT)7	21	1048	1068	SSR_12507_F	TTCTCGGCCAAGTTGCTCTT	59.891	20	SSR_12507_R	GCCTGAGAGAGTGAGAGGGA	60.034	20	244	892	1135
Locus_12524_Transcript_1/3_Confidence_0.714_Length_1595	p3	(GAA)5	15	215	229	SSR_12524_F	CCCCACTACACACACAACCA	59.818	20	SSR_12524_R	TGTTGTTGAAGACACTGGTGTG	59.253	22	258	19	276
Locus_12530_Transcript_1/1_Confidence_1.000_Length_1421	p3	(CTC)6	18	876	893	SSR_12530_F	TTTCACCTGTTCCGCCTTCA	59.818	20	SSR_12530_R	GCCGTTAGTGAGAGCACCTT	60.037	20	257	848	1104
Locus_12541_Transcript_2/4_Confidence_0.625_Length_2449	p3	(AGT)5	15	306	320	SSR_12541_F	CTGTGGAGAGAGAGGAGCCT	60.033	20	SSR_12541_R	TGCAGCTTGGTTGCCATAGA	59.962	20	280	237	516
Locus_12552_Transcript_1/2_Confidence_0.750_Length_2506	p3	(TGT)5	15	770	784	SSR_12552_F	CCCTCCCAGACCCCATTTTG	60.325	20	SSR_12552_R	ACTCGTTGCAGGACTGATCA	59.031	20	261	727	987
Locus_12590_Transcript_2/4_Confidence_0.667_Length_2469	p3	(CTC)9	27	1111	1137	SSR_12590_F	TGCCAGCAATACCTGAGCAA	59.962	20	SSR_12590_R	ATTTACGTCGGCCTGAAGCT	59.751	20	254	999	1252
Locus_12609_Transcript_1/1_Confidence_1.000_Length_1622	p3	(GCA)5	15	1121	1135	SSR_12609_F	CGGAAACCTTGGACTCGGAT	59.751	20	SSR_12609_R	CTCAGCAGAAACCCCCTCTG	60.036	20	244	1034	1277
Locus_1264_Transcript_1/2_Confidence_0.833_Length_6715	p3	(ACA)5	15	3852	3866	SSR_1264_F	ACCCCTTATACCCTCCCCAC	60.029	20	SSR_1264_R	TGGAGGAGAAGGGTCGGTAG	60.033	20	115	3792	3906
Locus_1264_Transcript_1/2_Confidence_0.833_Length_6715	p3	(TGG)6	18	1771	1788	SSR_1264_2_F	GCTCTCACTTTATCCCAATGCA	58.718	22	SSR_1264_2_R	GTGAGAATCAGCAGCCACCT	60.036	20	278	1582	1859
Locus_1264_Transcript_1/2_Confidence_0.833_Length_6715	p3	(CCA)6	18	4928	4945	SSR_1264_3_F	GTGAGAATCAGCAGCCACCT	60.036	20	SSR_1264_3_R	GCTCTCACTTTATCCCAATGCA	58.718	22	278	4855	5132
Locus_1264_Transcript_1/2_Confidence_0.833_Length_6715	p3	(TTG)5	15	2849	2863	SSR_1264_4_F	TGGAGGAGAAGGGTCGGTAG	60.033	20	SSR_1264_4_R	ACCCCTTATACCCTCCCCAC	60.029	20	115	2808	2922
Locus_12654_Transcript_2/3_Confidence_0.667_Length_2217	p3	(TCT)5	15	1871	1885	SSR_12654_F	TGCGTAGTTTTGGTGGGACA	59.819	20	SSR_12654_R	GACTAAAATGCAAGGCCGGC	60.179	20	221	1788	2008
Locus_12655_Transcript_1/1_Confidence_1.000_Length_521	p3	(TAA)5	15	193	207	SSR_12655_F	ACACATTCCTGCAGTTCTGA	57.063	20	SSR_12655_R	AGGTCACACCGAGATGCAAG	60.037	20	213	93	305
Locus_1267_Transcript_5/7_Confidence_0.615_Length_3883	p3	(CAG)8	24	194	217	SSR_1267_F	CCATGAAACTGGAGGGGGAC	60.034	20	SSR_1267_R	AGATTGCTGAGTTCCCCTGC	60.035	20	232	150	381
Locus_127_Transcript_1/2_Confidence_0.750_Length_2531	p3	(TAA)5	15	253	267	SSR_127_F	TCAAGCAATGTGGAAGGTGGA	59.855	21	SSR_127_R	GCTGCTTGTGGTGGTTGTTC	60.249	20	119	181	299
Locus_12711_Transcript_4/5_Confidence_0.500_Length_1854	p3	(ATT)5	15	1553	1567	SSR_12711_F	CCGTCTTGTCGCCCTGTTAT	60.108	20	SSR_12711_R	TGGCACTTATCCTTCCACTTCA	59.358	22	214	1426	1639
Locus_1272_Transcript_4/5_Confidence_0.667_Length_2345	p3	(AAC)5	15	2113	2127	SSR_1272_F	ACGCAAACCTTACTCCGACA	59.61	20	SSR_1272_R	TGCATCTTACCCTCCCGAGA	60.033	20	169	2011	2179
Locus_12723_Transcript_2/3_Confidence_0.667_Length_1795	p3	(CAG)5	15	226	240	SSR_12723_F	CACCAAACCCCTCCTTCCTC	59.962	20	SSR_12723_R	TGAGTTTCCAACCCGAGGTG	59.892	20	260	70	329
Locus_12738_Transcript_1/1_Confidence_1.000_Length_559	p3	(TTC)6	18	245	262	SSR_12738_F	AAGGCTGGTTGTGCTTTTGG	59.535	20	SSR_12738_R	TCATGTCCTTCACAGCTGCC	60.322	20	201	177	377
Locus_12778_Transcript_3/3_Confidence_0.500_Length_2097	p3	(GAT)7	21	357	377	SSR_12778_F	CCCCACCACAAATGACGAAG	59.119	20	SSR_12778_R	GGCTGTTGTCAACAAGAAGCT	59.322	21	269	325	593
Locus_12788_Transcript_2/2_Confidence_0.667_Length_3402	p3	(TGA)5	15	528	542	SSR_12788_F	CTGCAAGTGTGGCAGGAAAG	59.687	20	SSR_12788_R	CGGAAGTGGAACTTTTCGCC	59.763	20	218	376	593
Locus_12859_Transcript_4/5_Confidence_0.733_Length_5287	p3	(GAA)5	15	158	172	SSR_12859_F	AGGGGATCTTGAAAACGCCA	59.596	20	SSR_12859_R	ATGTAGGCTAGGCTGGCTCT	60.105	20	174	77	250
Locus_12873_Transcript_1/1_Confidence_1.000_Length_1886	p3	(GAG)10	30	766	795	SSR_12873_F	TGTCCTGAATGTGGAAGTTGTCT	59.864	23	SSR_12873_R	AACATCCCTCTCCCAGTCCT	59.581	20	215	672	886
Locus_1288_Transcript_1/1_Confidence_1.000_Length_2068	p3	(AGA)5	15	1282	1296	SSR_1288_F	TTGGGCTTGGAGTTGCAAGA	60.106	20	SSR_1288_R	GGTGCTTCTTGTTCTTCTTCTCC	59.5	23	222	1134	1355
Locus_12894_Transcript_1/2_Confidence_0.750_Length_2225	p3	(CCA)6	18	1604	1621	SSR_12894_F	GACCTCCTCCTCCTCGAACT	60.034	20	SSR_12894_R	GCATCGATTGGACATTGGGC	59.969	20	185	1525	1709
Locus_12897_Transcript_5/6_Confidence_0.538_Length_3421	p3	(CAA)7	21	1449	1469	SSR_12897_F	AGGAGAGGCATAGCTGGACA	60.032	20	SSR_12897_R	AAGGGTGATGTGCAGCTACC	60.035	20	206	1339	1544
Locus_12905_Transcript_3/3_Confidence_0.600_Length_701	p3	(CTG)5	15	538	552	SSR_12905_F	ACATTCACGCACCACATCCT	59.963	20	SSR_12905_R	TCTTAGGAACGTTGGCTGCA	59.605	20	174	459	632
Locus_12916_Transcript_1/1_Confidence_1.000_Length_1616	p3	(ACG)5	15	1210	1224	SSR_12916_F	TTCTTCCAGGATGGCAAGCC	60.324	20	SSR_12916_R	CCCACCCACCTACCTACTCA	59.958	20	177	1170	1346
Locus_12927_Transcript_1/2_Confidence_0.750_Length_3952	p3	(ACA)5	15	1305	1319	SSR_12927_F	AGCCTCTTAACGGTTAGCACA	59.378	21	SSR_12927_R	GGGTGTTCTCTTTCAGCCTGA	59.928	21	243	1229	1471
Locus_13012_Transcript_1/2_Confidence_0.750_Length_3430	p3	(TAG)5	15	1721	1735	SSR_13012_F	AAGTGGAAGAGGGTGAAGCA	58.86	20	SSR_13012_R	AAGTGGAAGAGGGTGAAGCA	58.86	20	206	1612	1817
Locus_13013_Transcript_4/5_Confidence_0.438_Length_2480	p3	(ATT)5	15	1577	1591	SSR_13013_F	GGTTTGTGGTCCAGTCTTGC	59.331	20	SSR_13013_R	CCGAGCGAACCACTTGTACT	60.039	20	191	1496	1686
Locus_13046_Transcript_1/1_Confidence_1.000_Length_2098	p3	(CAG)9	27	1519	1545	SSR_13046_F	ACCACAACTTCAACAAACTTCACA	59.72	24	SSR_13046_R	GGCTGGTGTTGTTGTTGACT	58.897	20	243	1397	1639
Locus_13046_Transcript_1/1_Confidence_1.000_Length_2098	p3	(ATT)5	15	1930	1944	SSR_13046_2_F	AGCACCTCCAATTTTTCTGCAC	59.964	22	SSR_13046_2_R	ACCCTCCTAGACTCTAATCTCCC	59.6	23	194	1824	2017
Locus_13046_Transcript_1/1_Confidence_1.000_Length_2098	p3	(TGG)5	15	837	851	SSR_13046_3_F	GCGGTGGACAGCCTTATGAA	60.392	20	SSR_13046_3_R	CGCCGAATAAACACCAGAACC	59.87	21	251	631	881
Locus_13046_Transcript_1/1_Confidence_1.000_Length_2098	p3	(ACA)6	18	1123	1140	SSR_13046_4_F	GGCATGCCATCTTCCTCTGT	60.107	20	SSR_13046_4_R	CTGCAGCTGTTGTTGTTGCT	59.898	20	148	1026	1173
Locus_13047_Transcript_1/1_Confidence_1.000_Length_1944	p3	(CAA)5	15	229	243	SSR_13047_F	AGGAAAGGGACACCGTCATG	59.675	20	SSR_13047_R	AGGGCGAACCAGATGTCTTG	60.036	20	191	172	362
Locus_13047_Transcript_1/1_Confidence_1.000_Length_1944	p3	(TAA)7	21	1605	1625	SSR_13047_2_F	GCTCCAATTACCCGACCCAA	60.035	20	SSR_13047_2_R	GGGCAGAAGGGTTTAGGGTT	59.592	20	168	1550	1717
Locus_1306_Transcript_3/10_Confidence_0.364_Length_2621	p3	(CCA)5	15	1424	1438	SSR_1306_F	ACCGTGCCCACCATAATGAG	60.107	20	SSR_1306_R	TCATGGTGATCCGATTGGCC	60.179	20	241	1377	1617
Locus_13101_Transcript_2/3_Confidence_0.429_Length_2100	p3	(AAC)5	15	1094	1108	SSR_13101_F	AGGTACCTAGGGTTTCGGGA	59.288	20	SSR_13101_R	TCTCAACCTTGGTGGGGGTA	60.104	20	127	1056	1182
Locus_13131_Transcript_9/10_Confidence_0.571_Length_2241	p3	(GAA)6	18	430	447	SSR_13131_F	AGCTCAAGAACCCATGCCAA	59.887	20	SSR_13131_R	TTCAGCTTGTGCACCCTCAT	59.889	20	261	339	599
Locus_13148_Transcript_1/1_Confidence_1.000_Length_1543	p3	(CAG)5	15	316	330	SSR_13148_F	ACACTCCTCATCTCAGACCA	57.388	20	SSR_13148_R	CATTCCTCCAGCCACAGGTT	59.961	20	234	179	412
Locus_13152_Transcript_1/2_Confidence_0.750_Length_2524	p3	(CCT)6	18	2329	2346	SSR_13152_F	ATCAACCACTGCTCCTCCAC	59.674	20	SSR_13152_R	AGGCGGGGGATTTACACAAG	60.034	20	259	2246	2504
Locus_13181_Transcript_3/5_Confidence_0.667_Length_5291	p3	(CAA)7	21	4633	4653	SSR_13181_F	CCGCGAGCTATTCCAAGAGT	59.897	20	SSR_13181_R	CTCCCCAGACCCCACTTTTG	60.251	20	266	4436	4701
Locus_13182_Transcript_4/4_Confidence_0.571_Length_1749	p3	(TGT)8	24	683	706	SSR_13182_F	CTCCCCATACCCCACAAGTG	59.744	20	SSR_13182_R	TCCATGCACCAAGAAACCCA	59.813	20	248	647	894
Locus_13183_Transcript_1/1_Confidence_1.000_Length_1567	p3	(ACA)5	15	200	214	SSR_13183_F	AGAAGCCTCTTCAGCAACCA	59.233	20	SSR_13183_R	TGAGGTTCTTGCAGCAGCTA	59.313	20	136	122	257
Locus_13225_Transcript_2/2_Confidence_0.667_Length_2390	p3	(ATC)7	21	705	725	SSR_13225_F	TTCTGGACAGGATTGCTCCA	58.639	20	SSR_13225_R	ACGGACAAGAACAAGGCAGT	59.82	20	250	621	870
Locus_13235_Transcript_1/1_Confidence_1.000_Length_1409	p3	(TGT)5	15	513	527	SSR_13235_F	GCCATGTTGCACATCTCTTGT	59.457	21	SSR_13235_R	AACACTGGCACATCAGCTGA	59.891	20	269	468	736
Locus_13237_Transcript_3/4_Confidence_0.556_Length_2112	p3	(ATA)5	15	331	345	SSR_13237_F	CGTGTTGCCAACATTCTTGC	58.869	20	SSR_13237_R	ACACCCTTTGAAGCCATGGT	59.812	20	276	123	398
Locus_13292_Transcript_1/3_Confidence_0.667_Length_2604	p3	(CCA)5	15	293	307	SSR_13292_F	TGCTCCTCCTCTTCCACCTT	60.179	20	SSR_13292_R	GTTAGGGTGGGTGGGGAAAG	59.961	20	193	139	331
Locus_13322_Transcript_1/1_Confidence_1.000_Length_1857	p3	(CTG)5	15	1333	1347	SSR_13322_F	TGCTTCCAGAGGGGTTGAAC	59.89	20	SSR_13322_R	TTTGGTCTCAGGCATCGGAG	59.75	20	103	1282	1384
Locus_13329_Transcript_1/2_Confidence_0.667_Length_1989	p3	(ATG)5	15	1824	1838	SSR_13329_F	AGTAACCCCGCATGGAAATT	57.475	20	SSR_13329_R	CCAACATTCCACCTCACTACCA	59.96	22	259	1608	1866
Locus_1334_Transcript_3/7_Confidence_0.556_Length_3041	p3	(AAC)5	15	2923	2937	SSR_1334_F	ACCAGTTACCACCACGTATCA	58.75	21	SSR_1334_R	CATCCCACGACCCCACTTC	60.078	19	280	2694	2973
Locus_13352_Transcript_1/1_Confidence_1.000_Length_2443	p3	(TTA)9	27	2199	2225	SSR_13352_F	TGGCTCATTAGGTAGAGGTGGA	60.023	22	SSR_13352_R	GTTCAGTAAAGCAGGACCCCA	59.927	21	204	2158	2361
Locus_13381_Transcript_1/1_Confidence_1.000_Length_1114	p3	(CAC)7	21	650	670	SSR_13381_F	CAATGCCAGCCCCAAGAATG	59.823	20	SSR_13381_R	ACGGAAGTGGTGGTTTTGGT	60.034	20	272	458	729
Locus_13382_Transcript_1/1_Confidence_1.000_Length_1704	p3	(TAA)5	15	557	571	SSR_13382_F	ATGACGAAGACGAGGCGTTT	60.039	20	SSR_13382_R	CTCCGGGAATCAAGCCCTTT	60.034	20	109	489	597
Locus_13382_Transcript_1/1_Confidence_1.000_Length_1704	p3	(TAT)5	15	92	106	SSR_13382_2_F	CTTCTTCTCCTCTACCGCCG	59.617	20	SSR_13382_2_R	AATCGGAGCTGGTTCAGGTG	60.036	20	255	32	286
Locus_1339_Transcript_1/2_Confidence_1.000_Length_2156	p3	(AAC)5	15	1572	1586	SSR_1339_F	GACACCCGCACCCTAATCAA	60.036	20	SSR_1339_R	TTTGGATCGCTGCTGGTGAT	60.035	20	275	1511	1785
Locus_13401_Transcript_1/4_Confidence_0.667_Length_2836	p3	(ATT)5	15	2456	2470	SSR_13401_F	AACACCCAAACGCGTGAATG	59.97	20	SSR_13401_R	AGGGTTACGGATGCTGTTGC	60.677	20	172	2400	2571
Locus_13405_Transcript_2/4_Confidence_0.700_Length_2606	p3	(GAT)5	15	190	204	SSR_13405_F	ATGGAGGCTTTGGACCCAAG	59.96	20	SSR_13405_R	GACTTACAGGGTGGTGGTGG	59.964	20	172	114	285
Locus_13426_Transcript_1/1_Confidence_1.000_Length_1697	p3	(GAA)5	15	1496	1510	SSR_13426_F	ACTAAACCAGCTACACCGGC	60.037	20	SSR_13426_R	AGAGCTTAGGACTCGCCCTT	60.325	20	237	1383	1619
Locus_13439_Transcript_5/5_Confidence_0.556_Length_1822	p3	(AGT)5	15	1757	1771	SSR_13439_F	CTGGATCCACACTTGCTGAGT	59.997	21	SSR_13439_R	TCCCCTATTGTCTTTTGCCCT	59	21	116	1688	1803
Locus_13482_Transcript_1/6_Confidence_0.625_Length_2570	p3	(TGA)7	21	526	546	SSR_13482_F	CCACCAACACAGGTTCCTGA	59.817	20	SSR_13482_R	AAGCTCATTGCACGGGATGA	60.035	20	245	481	725
Locus_13487_Transcript_1/4_Confidence_0.625_Length_2892	p3	(CTT)5	15	2536	2550	SSR_13487_F	GGTACATCTCGACCCGCTTT	59.825	20	SSR_13487_R	ACGACAACACACCAGAAGCA	60.108	20	277	2348	2624
Locus_13495_Transcript_3/4_Confidence_0.700_Length_3033	p3	(TTC)6	18	201	218	SSR_13495_F	ACCAAACGACTCCTTACTGCA	59.585	21	SSR_13495_R	CAGAGCTACCTGCACCTCTT	59.099	20	198	97	294
Locus_13507_Transcript_1/1_Confidence_1.000_Length_4421	p3	(GCA)5	15	425	439	SSR_13507_F	TGAAGTTCCTGTGACCAGCC	59.891	20	SSR_13507_R	TGAGGAACCTGGTTCTTGATGG	59.96	22	235	305	539
Locus_13511_Transcript_1/1_Confidence_1.000_Length_1803	p3	(CTA)5	15	190	204	SSR_13511_F	AACACACAGCTGCTGCAAAA	59.468	20	SSR_13511_R	TGGCAGGAAAAGGAAGGGAC	59.888	20	115	167	281
Locus_13595_Transcript_2/3_Confidence_0.778_Length_5079	p3	(TGT)8	24	1627	1650	SSR_13595_2_F	TTTTGGCCGAGGGTCTATCG	59.823	20	SSR_13595_2_R	CACTGGCATGGTGTAGCTCA	60.036	20	163	1534	1696
Locus_1360_Transcript_1/2_Confidence_0.750_Length_2475	p3	(CCT)5	15	2114	2128	SSR_1360_F	GCATACGGCTTCTCCTCCTC	59.967	20	SSR_1360_R	TGAGGATGATGACGTGGCAG	59.824	20	156	2067	2222
Locus_1363_Transcript_1/1_Confidence_1.000_Length_2352	p3	(TCC)5	15	1004	1018	SSR_1363_F	CCCGCCTCTCCATCATCATC	60.037	20	SSR_1363_R	AGAAACCATTGGAGAGGCGG	60.035	20	187	979	1165
Locus_13649_Transcript_3/3_Confidence_0.667_Length_1983	p3	(TGA)7	21	334	354	SSR_13649_F	TCAAAGAGACCTTCCGTGGC	59.965	20	SSR_13649_R	CCTCCAGTAAAAACCGGGCT	59.962	20	263	291	553
Locus_13668_Transcript_1/1_Confidence_1.000_Length_1524	p3	(AGT)5	15	209	223	SSR_13668_F	TACTAGCCCCTCCTGGTCAC	60.032	20	SSR_13668_R	TGCTCTGCCAAACAACTCCA	60.107	20	145	151	295
Locus_1369_Transcript_1/1_Confidence_1.000_Length_1877	p3	(ATC)5	15	1044	1058	SSR_1369_F	GCCACTAATCTCCAGCGAAGT	60.135	21	SSR_1369_R	TAAATTGGCCGGCCCTTAGG	60.106	20	257	983	1239
Locus_13742_Transcript_4/5_Confidence_0.636_Length_2929	p3	(CAT)7	21	161	181	SSR_13742_F	CCCCCTATGAAGAACTCCATGT	59.22	22	SSR_13742_R	TATCCCAACTATGCCTGCCC	59.229	20	180	75	254
Locus_13772_Transcript_2/2_Confidence_0.667_Length_2460	p3	(TTA)6	18	114	131	SSR_13772_F	ACTGCTTTTCACATGATTTGCA	57.675	22	SSR_13772_R	TGGCCACGTTATTTTGTTCCTC	59.445	22	214	30	243
Locus_13793_Transcript_2/4_Confidence_0.667_Length_2391	p3	(ATC)5	15	2238	2252	SSR_13793_F	AGGAGGAGCTGGGTCATGAT	60.03	20	SSR_13793_R	AAAGCTGAGGTGGCAGTGTT	60.107	20	139	2156	2294
Locus_13796_Transcript_4/5_Confidence_0.667_Length_4484	p3	(CCT)5	15	197	211	SSR_13796_F	GAATACGTCGGTCGAGAGCA	59.624	20	SSR_13796_R	GGAGTCGAGCCCAAATTGGA	60.035	20	208	106	313
Locus_13830_Transcript_1/2_Confidence_0.750_Length_1385	p3	(TCA)5	15	473	487	SSR_13830_2_F	ACTCAAAATGGGGGAAAGCA	57.603	20	SSR_13830_2_R	AGGTGAACATGAAGAGGGTGA	58.661	21	256	333	588
Locus_13856_Transcript_1/1_Confidence_1.000_Length_2014	p3	(TTC)6	18	1857	1874	SSR_13856_F	TGTGTAAGCGTGAGGAGGTT	58.955	20	SSR_13856_R	TTCGCCATTCATCTCGCACT	60.108	20	200	1735	1934
Locus_13872_Transcript_1/1_Confidence_1.000_Length_827	p3	(CCA)5	15	526	540	SSR_13872_F	AGAGGAAGCAGCAATGGCAT	60.033	20	SSR_13872_R	TACGAAGCTGTTGTGTCGCT	59.968	20	264	342	605
Locus_1389_Transcript_2/2_Confidence_0.500_Length_1770	p3	(ATT)6	18	1156	1173	SSR_1389_2_F	AGCATGACAAACATATAACCGGT	58.477	23	SSR_1389_2_R	ACGGCTAATCGATCAGGAAGT	58.967	21	175	1106	1280
Locus_13950_Transcript_2/2_Confidence_0.917_Length_841	p3	(TCT)20	60	140	199	SSR_13950_F	TCACCTCCCATACCCCACTT	59.88	20	SSR_13950_R	AGCACCCCAAAAGAACACCA	60.033	20	246	52	297
Locus_13971_Transcript_4/6_Confidence_0.600_Length_3132	p3	(AGG)7	21	2282	2302	SSR_13971_F	CGTGATCAGGCTTACCACGT	60.109	20	SSR_13971_R	CCTGGTCATTCTCAGCTGCT	59.748	20	219	2226	2444
Locus_13976_Transcript_1/1_Confidence_1.000_Length_1679	p3	(GTG)5	15	569	583	SSR_13976_F	GTGATGCCACTAGCCCCAAT	60.107	20	SSR_13976_R	GCAATACGCGCAATGCACTA	59.973	20	258	454	711
Locus_13977_Transcript_1/2_Confidence_0.800_Length_1874	p3	(CAT)5	15	967	981	SSR_13977_F	TCCGGTCATTCACATGCACA	59.964	20	SSR_13977_R	CCACTCTAGCCCCTCCATCT	60.105	20	274	819	1092
Locus_14004_Transcript_1/1_Confidence_1.000_Length_1283	p3	(CTT)5	15	204	218	SSR_14004_F	CTCTCCACTAGCATGAACTTGC	59.065	22	SSR_14004_R	AAGAAATCCACCACCAGCGT	59.89	20	157	132	288
Locus_14010_Transcript_4/6_Confidence_0.600_Length_1355	p3	(TTC)17	51	1059	1109	SSR_14010_F	AGCGAAGGGGAAGACTCTGA	60.252	20	SSR_14010_R	CTTGAGAATACACGCACGCG	59.976	20	273	936	1208
Locus_14014_Transcript_1/3_Confidence_0.667_Length_1788	p3	(CGC)5	15	344	358	SSR_14014_F	TGGTTCAGCTCAACAAACGG	58.979	20	SSR_14014_R	TACGTGCTCATTCGTCTCCG	59.902	20	244	299	542
Locus_14034_Transcript_1/1_Confidence_1.000_Length_893	p3	(CTT)5	15	504	518	SSR_14034_F	CAGTTGTTGGCGTGTGTGG	59.936	19	SSR_14034_R	AGGCAATCAGGTCGAAGTCA	59.023	20	268	286	553
Locus_14038_Transcript_5/6_Confidence_0.643_Length_2846	p3	(CAT)5	15	253	267	SSR_14038_F	CTTGAACCGGACACCTCGAA	59.967	20	SSR_14038_R	TTCACCGTCCCATCTTTCCG	60.037	20	184	127	310
Locus_14048_Transcript_1/1_Confidence_1.000_Length_2288	p3	(TTC)5	15	446	460	SSR_14048_F	AGGTCCTCTTCTGTCAGGCA	60.179	20	SSR_14048_R	GGGCTTTTGGAATTGGCGAG	60.109	20	198	346	543
Locus_14049_Transcript_2/2_Confidence_0.667_Length_1797	p3	(ATG)10	30	371	400	SSR_14049_F	TCTGTGTGGCAATTCGTCGA	59.967	20	SSR_14049_R	CATCACTGTCCATTGGGGCT	60.034	20	205	335	539
Locus_14050_Transcript_2/3_Confidence_0.800_Length_3321	p3	(AAC)5	15	1645	1659	SSR_14050_F	AGCTGATGAATACTCGCAAGGT	59.831	22	SSR_14050_R	TCCTAGCCGAGGGTCTATCG	59.964	20	228	1535	1762
Locus_14054_Transcript_1/2_Confidence_0.750_Length_3160	p3	(TGA)6	18	2706	2723	SSR_14054_F	CTCTCCCAACTTCACTCCGT	59.03	20	SSR_14054_R	AGTAATAGGCCGAATTCGCGA	59.661	21	244	2540	2783
Locus_14062_Transcript_3/4_Confidence_0.625_Length_2398	p3	(GAG)5	15	298	312	SSR_14062_F	TCAGTTCTTCGACTTGGTCCA	58.964	21	SSR_14062_R	GCTTTGCTGCCCCAGTTTTT	60.179	20	244	218	461
Locus_14072_Transcript_4/5_Confidence_0.667_Length_2121	p3	(TTG)8	24	436	459	SSR_14072_F	TGCTCTTGGTCAGCCTTGTT	59.817	20	SSR_14072_R	GGGAGCCCCAGTACAAGAGA	60.618	20	250	397	646
Locus_14082_Transcript_1/1_Confidence_1.000_Length_2129	p3	(TCA)7	21	1873	1893	SSR_14082_F	AACCCCCATTCCTTCGAACC	59.961	20	SSR_14082_R	TTTACCCGACCCGAAACTCC	59.679	20	279	1662	1940
Locus_14083_Transcript_3/5_Confidence_0.667_Length_2621	p3	(TAA)6	18	596	613	SSR_14083_F	AAAGGGGTTGGATCGGTGTC	59.962	20	SSR_14083_R	CTGACTCGTCCACCGGAAAA	59.967	20	241	539	779
Locus_14083_Transcript_3/5_Confidence_0.667_Length_2621	p3	(CAG)6	18	897	914	SSR_14083_2_F	AGTGAACAGCCGGTTACTCG	60.039	20	SSR_14083_2_R	GGTCCACGACGGCTCTTTTT	60.883	20	206	734	939
Locus_14087_Transcript_5/5_Confidence_0.500_Length_1285	p3	(TGA)6	18	334	351	SSR_14087_F	CCCACAAACCCCAAAACCCT	60.693	20	SSR_14087_R	GGCGAGTTGGGTTTTCGAAG	59.763	20	280	120	399
Locus_14092_Transcript_1/5_Confidence_0.636_Length_2031	p3	(AAT)5	15	71	85	SSR_14092_3_F	ATTGCAGCAGCTTCAGCAAC	60.039	20	SSR_14092_3_R	CCGGCCCCGAAATTCATTTG	60.179	20	252	39	290
Locus_14093_Transcript_5/5_Confidence_0.600_Length_2588	p3	(CTT)5	15	1206	1220	SSR_14093_F	ACGGTAGAAATGTGGGAAATGGA	59.99	23	SSR_14093_R	TGCAGTGGAGAGTTGTGGAG	59.606	20	164	1147	1310
Locus_1416_Transcript_1/1_Confidence_1.000_Length_2481	p3	(TCC)5	15	1466	1480	SSR_1416_F	ACACGCAATGTACCCGAGTT	59.966	20	SSR_1416_R	TGTGGAACCGGAGATTGTGG	59.964	20	228	1352	1579
Locus_1416_Transcript_1/1_Confidence_1.000_Length_2481	p3	(GTG)5	15	2140	2154	SSR_1416_2_F	ACTGAAAGAAGACCGAGGCG	60.038	20	SSR_1416_2_R	CACTTGCCCATTGTGAACACA	59.592	21	240	2101	2340
Locus_14161_Transcript_1/1_Confidence_1.000_Length_1905	p3	(ACA)5	15	1215	1229	SSR_14161_F	GCTTCAGTGGGACCATTCCA	59.962	20	SSR_14161_R	TCTCCACGTACTCCTTCGGT	59.963	20	267	1126	1392
Locus_14172_Transcript_1/2_Confidence_0.750_Length_2633	p3	(CAA)5	15	404	418	SSR_14172_F	TCTGGCATTCATGTCCTGCT	59.378	20	SSR_14172_R	TTGTGGCTGCTGAATGGGAT	59.96	20	240	295	534
Locus_14172_Transcript_1/2_Confidence_0.750_Length_2633	p3	(CTG)10	30	1572	1601	SSR_14172_2_F	TGGGGCTCCAAGGAAGTCTA	59.882	20	SSR_14172_2_R	AATTGCTGAGGTGCCACAGA	59.889	20	278	1456	1733
Locus_14191_Transcript_2/3_Confidence_0.400_Length_1456	p3	(TAC)5	15	648	662	SSR_14191_F	GCCAACAACGAACAAACCGT	60.179	20	SSR_14191_R	GAGGAGCAGTGATCGGAGTG	59.898	20	274	570	843
Locus_14203_Transcript_1/1_Confidence_1.000_Length_1189	p3	(TCT)7	21	563	583	SSR_14203_F	ACTGATGACCTTCGACCCCT	60.252	20	SSR_14203_R	GAGCACCTCCTCAGCTGATG	60.179	20	276	373	648
Locus_14238_Transcript_4/5_Confidence_0.615_Length_2364	p3	(GTT)5	15	203	217	SSR_14238_F	TCTACGTGCATTTCACCCCC	60.036	20	SSR_14238_R	CTGGTACTTGCTTCATGGGGT	59.995	21	151	149	299
Locus_14239_Transcript_1/1_Confidence_1.000_Length_3442	p3	(TAA)8	24	359	382	SSR_14239_F	AGAAAAGAAGAGGCAGGCCC	59.961	20	SSR_14239_R	GGCCGGAAACCCAACAGTTA	60.538	20	257	234	490
Locus_14262_Transcript_5/7_Confidence_0.421_Length_1808	p3	(TCC)5	15	1142	1156	SSR_14262_F	ATGGGAAGCAGAAGCCGAAA	59.962	20	SSR_14262_R	GGACCGTAGTTTGGGTGGAA	59.602	20	151	1085	1235
Locus_14300_Transcript_2/2_Confidence_0.800_Length_3979	p3	(TGC)5	15	434	448	SSR_14300_F	CACTTTCTTCGTCCGAGGGT	59.683	20	SSR_14300_R	TTGCGGATCAGTGCATCTGT	60.036	20	224	408	631
Locus_14334_Transcript_2/2_Confidence_0.875_Length_2084	p3	(CCA)6	18	1637	1654	SSR_14334_2_F	GGAAGTCATCGGGATCGCAT	59.966	20	SSR_14334_2_R	GTGGGGGAGGAGGAGAAGAT	60.031	20	129	1577	1705
Locus_14341_Transcript_2/2_Confidence_0.667_Length_1571	p3	(ATG)6	18	975	992	SSR_14341_F	GGGGAAGTGAAGCCACCTTT	60.179	20	SSR_14341_R	CAAGCTGAGGACAAGGACCA	59.602	20	202	862	1063
Locus_14355_Transcript_1/1_Confidence_1.000_Length_1199	p3	(AGA)5	15	885	899	SSR_14355_F	ACAGACTTTGCTGCCGTCTT	60.179	20	SSR_14355_R	AAAGCCACAACAATGCCACG	60.249	20	253	817	1069
Locus_14389_Transcript_1/1_Confidence_1.000_Length_1126	p3	(GGT)5	15	720	734	SSR_14389_F	TGGAGGAAAAGGTGGTGGTG	59.815	20	SSR_14389_R	GTGACTCGTAGCTTCCCCAC	60.109	20	257	646	902
Locus_14409_Transcript_1/1_Confidence_1.000_Length_1266	p3	(TCG)6	18	1180	1197	SSR_14409_F	GAGTGGTGGTGGTGGTAAGG	59.964	20	SSR_14409_R	CAATGAACGCTGCAGCACTT	60.04	20	127	1101	1227
Locus_14443_Transcript_1/1_Confidence_1.000_Length_1487	p3	(AAC)8	24	682	705	SSR_14443_F	TGAGAAACGTGCCTGTTGGA	59.821	20	SSR_14443_R	TGGAAAGCAGCCATAAGGGG	60.033	20	244	619	862
Locus_14462_Transcript_1/9_Confidence_0.724_Length_3664	p3	(AGA)5	15	1010	1024	SSR_14462_F	AGGAGAAGGTAGAACGGGGA	59.291	20	SSR_14462_R	CGGGTTAATGGGCCTAAGCA	60.107	20	179	980	1158
Locus_14478_Transcript_1/3_Confidence_0.667_Length_1325	p3	(GAA)7	21	1220	1240	SSR_14478_F	CGGGAGGAGAAGCAACGATT	60.108	20	SSR_14478_R	TATGCCACCTTCATCCTCGC	59.893	20	225	1054	1278
Locus_14509_Transcript_6/8_Confidence_0.600_Length_2359	p3	(CGG)5	15	257	271	SSR_14509_F	TTCCGCACTCATGGAGGAAG	59.75	20	SSR_14509_R	CCTGCAATGAGTCCCACACT	59.963	20	278	209	486
Locus_14546_Transcript_1/1_Confidence_1.000_Length_781	p3	(AAC)5	15	469	483	SSR_14546_F	TCACAAATCGCAGCTCGTCT	60.038	20	SSR_14546_R	GGCTTGCAAGGATGATGCTG	59.898	20	276	381	656
Locus_14551_Transcript_2/3_Confidence_0.714_Length_3516	p3	(TTC)5	15	3317	3331	SSR_14551_F	TGGGATTAACTTGAAGGGCGT	59.647	21	SSR_14551_R	TCCTGCAATTAGGGCTTCCG	60.107	20	207	3254	3460
Locus_14565_Transcript_1/1_Confidence_1.000_Length_1690	p3	(GCT)5	15	775	789	SSR_14565_F	AAGATGGCTTCGGCTGTTCA	59.963	20	SSR_14565_R	TTGTCGTGAATGGCACCGTA	59.966	20	268	621	888
Locus_14577_Transcript_1/1_Confidence_1.000_Length_1497	p3	(GTG)7	21	876	896	SSR_14577_F	GGTGTGCTATTTTCACCTGGC	59.798	21	SSR_14577_R	TGCTAGTCTCTCCCATTTCCC	58.881	21	274	799	1072
Locus_1458_Transcript_1/1_Confidence_1.000_Length_4455	p3	(GAA)6	18	833	850	SSR_1458_F	AAGGGGGTGGATGAAGGTGA	60.478	20	SSR_1458_R	GCCATTCACAGCAGACTCCA	60.322	20	240	778	1017
Locus_14594_Transcript_1/1_Confidence_1.000_Length_2137	p3	(CAG)5	15	365	379	SSR_14594_F	CCATGGCGGTGACAGATTCT	60.108	20	SSR_14594_R	TGTACTTCCTGCTGCTGGTG	59.965	20	132	300	431
Locus_14595_Transcript_1/1_Confidence_1.000_Length_2227	p3	(GAT)14	42	415	456	SSR_14595_3_F	TGGTAGAACTTTTCTTGGATGCA	58.276	23	SSR_14595_3_R	TCTCTGGTGGACTCTTGGGG	60.545	20	256	368	623
Locus_14666_Transcript_1/2_Confidence_0.750_Length_3309	p3	(TAT)5	15	1430	1444	SSR_14666_F	CTGGCATGGCAAATTGGTCC	60.108	20	SSR_14666_R	CTTTTTGGAGCGTCGTCTGC	60.111	20	229	1301	1529
Locus_14686_Transcript_3/3_Confidence_0.714_Length_1175	p3	(CTA)5	15	289	303	SSR_14686_F	TCATCAGATCCCATGCCACT	58.485	20	SSR_14686_R	CATTTGGGTGGCACTTGGTG	59.966	20	133	251	383
Locus_1471_Transcript_1/1_Confidence_1.000_Length_1085	p3	(ACA)5	15	456	470	SSR_1471_F	GGCCTATGTCACTGTCCCTG	59.821	20	SSR_1471_R	TCCCAAATCAAGCCCTGTTGT	60.133	21	243	342	584
Locus_14710_Transcript_3/4_Confidence_0.625_Length_2549	p3	(ATC)5	15	271	285	SSR_14710_F	TCCAAACAGTCGCTTGGGAA	59.818	20	SSR_14710_R	ACGTGGTTTATGATCAGCCGT	60.066	21	276	74	349
Locus_14716_Transcript_2/3_Confidence_0.714_Length_2514	p3	(TGA)6	18	1988	2005	SSR_14716_F	CAAGCACCTACTCCTGCTCC	60.108	20	SSR_14716_R	ATTGAGTGCGTGCCTCAGAA	59.965	20	272	1949	2220
Locus_14729_Transcript_3/4_Confidence_0.700_Length_4498	p3	(TTA)6	18	4301	4318	SSR_14729_F	ATTGCTCCGTCACTGACAGG	60.037	20	SSR_14729_R	CTCATCATCTCCACCGTCCG	59.969	20	228	4114	4341
Locus_1474_Transcript_4/5_Confidence_0.692_Length_2919	p3	(TCC)6	18	2388	2405	SSR_1474_F	CGAATCACAATCGGCAGCAG	59.973	20	SSR_1474_R	CGTGGCGGTCGTAGAAGATT	60.179	20	219	2257	2475
Locus_1476_Transcript_2/3_Confidence_0.778_Length_4442	p3	(GGA)6	18	557	574	SSR_1476_F	CTAGGTTGCCTCCACCGTTG	60.674	20	SSR_1476_R	CCCATCACCACCCCATTCAA	59.959	20	239	488	726
Locus_14783_Transcript_6/6_Confidence_0.538_Length_885	p3	(TAG)9	27	716	742	SSR_14783_F	TGCAAGAGCCAAGAGGAACA	59.526	20	SSR_14783_R	AGTGGAAACTCAACGGAAGGA	59.234	21	154	636	789
Locus_14795_Transcript_1/1_Confidence_1.000_Length_972	p3	(TTC)6	18	343	360	SSR_14795_F	GCTAGTGGAGCGAACCTTGT	60.037	20	SSR_14795_R	TTCCGTTATGCCACCACACC	60.607	20	269	119	387
Locus_14798_Transcript_1/1_Confidence_1.000_Length_1693	p3	(GCT)5	15	1107	1121	SSR_14798_F	CCGTTTACGTTGGCGAAACC	60.385	20	SSR_14798_R	GCCCTCATTCCACCAACAGA	59.962	20	110	1061	1170
Locus_14824_Transcript_1/1_Confidence_1.000_Length_1689	p3	(ATT)5	15	1084	1098	SSR_14824_F	ACAGGCACAAAAAGCATCTGA	58.69	21	SSR_14824_R	ATGGCTGGTGATGCACAAGT	60.251	20	278	1042	1319
Locus_14833_Transcript_2/2_Confidence_0.667_Length_3230	p3	(GCA)5	15	2738	2752	SSR_14833_F	AGCCTCATCACTTCTTGGGC	60.035	20	SSR_14833_R	GTGCCCTGTTGAAGCTCTCT	59.964	20	249	2554	2802
Locus_1487_Transcript_1/1_Confidence_1.000_Length_619	p3	(GAA)7	21	324	344	SSR_1487_F	GGACCCCAACAGCTCAAGTA	59.309	20	SSR_1487_R	AGCAGCTAGTGTTGGAGCAG	60.037	20	228	242	469
Locus_14870_Transcript_1/1_Confidence_1.000_Length_6549	p3	(TAG)6	18	61	78	SSR_14870_F	AGTGATAGAAAGCAAAGCTAGAAAGA	58.61	26	SSR_14870_R	CCCAACTTTCTCGGCATTGC	60.109	20	209	12	220
Locus_14884_Transcript_1/1_Confidence_1.000_Length_954	p3	(AAC)5	15	185	199	SSR_14884_F	ACTGCCCTACAAAAACCAGGA	59.503	21	SSR_14884_R	TGTGGCAGGAGACCTTGTTC	59.891	20	278	140	417
Locus_14889_Transcript_2/3_Confidence_0.667_Length_2511	p3	(TCA)5	15	416	430	SSR_14889_F	TCCTGATTAGGCGGTGGAGA	60.033	20	SSR_14889_R	GCAAAGCTGCCCTCTCCTAA	60.035	20	184	342	525
Locus_14893_Transcript_5/5_Confidence_0.636_Length_3673	p3	(CAG)5	15	1754	1768	SSR_14893_F	TCAGTTCCTGGCACTTGGAA	59.157	20	SSR_14893_R	GGAGCAATTGGAGGGGTTCT	59.667	20	261	1684	1944
Locus_14909_Transcript_1/2_Confidence_0.750_Length_950	p3	(AAT)5	15	305	319	SSR_14909_F	GAAACGCCAAGGAAACCACC	59.968	20	SSR_14909_R	CGAGGAGAAATCGACCGGAG	59.97	20	207	183	389
Locus_14938_Transcript_1/1_Confidence_1.000_Length_1465	p3	(GAG)5	15	295	309	SSR_14938_F	AGTGGACGCTGGTTCAAAGT	59.82	20	SSR_14938_R	GGTCTTCCATGGCATCCCAA	60.033	20	191	176	366
Locus_14942_Transcript_1/2_Confidence_0.750_Length_1885	p3	(TTG)6	18	648	665	SSR_14942_F	AACAGAACCAGCAACACCCA	60.034	20	SSR_14942_R	ACAACATCAGGGGCAACAGT	59.814	20	252	484	735
Locus_14942_Transcript_1/2_Confidence_0.750_Length_1885	p3	(CAA)6	18	1221	1238	SSR_14942_2_F	ACAACATCAGGGGCAACAGT	59.814	20	SSR_14942_2_R	AACAGAACCAGCAACACCCA	60.034	20	252	1149	1400
Locus_1495_Transcript_1/1_Confidence_1.000_Length_1319	p3	(CTG)5	15	838	852	SSR_1495_F	ACAGTTCAGCGCCTTTCGTA	59.967	20	SSR_1495_R	CCACGCTTGTCACAGAAGGA	60.25	20	252	651	902
Locus_150_Transcript_1/2_Confidence_0.667_Length_4823	p3	(CAG)7	21	3072	3092	SSR_150_F	AATGCCTCCTGGGAATGCTC	60.106	20	SSR_150_R	ACTGCATGGAATTCTGGCCA	59.96	20	248	2956	3203
Locus_150_Transcript_1/2_Confidence_0.667_Length_4823	p3	(CAG)5	15	3840	3854	SSR_150_2_F	GCGAACAGGTATGGGTCCAA	60.036	20	SSR_150_2_R	TGTCTCTTGCTGCTGCTGTT	60.179	20	181	3715	3895
Locus_15005_Transcript_2/5_Confidence_0.667_Length_3184	p3	(CCA)7	21	41	61	SSR_15005_F	AACCCTCCTTCTTCCCTCCT	59.501	20	SSR_15005_R	TTATCCGTTCTCGCTCTGCC	59.898	20	231	3	233
Locus_1503_Transcript_1/1_Confidence_1.000_Length_2527	p3	(ACT)6	18	175	192	SSR_1503_F	TCCACCACAAAGCCTCCTTT	59.444	20	SSR_1503_R	AGCAGAGGTAGACGGAGGAA	59.668	20	280	53	332
Locus_15041_Transcript_1/1_Confidence_1.000_Length_1046	p3	(GTT)10	30	515	544	SSR_15041_F	CATTGGTTGCAGCTGTGTGA	59.33	20	SSR_15041_R	GTGGTCCAAGGGCTAGAACC	60.035	20	225	463	687
Locus_1506_Transcript_3/3_Confidence_0.600_Length_2024	p3	(CTC)5	15	1512	1526	SSR_1506_F	TCGTCCTCCTCCTCGTCATT	60.034	20	SSR_1506_R	GAGGAGGAAGACGAGGACGA	60.393	20	227	1326	1552
Locus_15091_Transcript_1/3_Confidence_0.667_Length_4056	p3	(TTC)5	15	3488	3502	SSR_15091_2_F	TGGTCAAAAACTTTAGCCCGC	59.661	21	SSR_15091_2_R	TCTGGCCTTTTGAAACCCCT	59.439	20	170	3464	3633
Locus_15105_Transcript_1/1_Confidence_1.000_Length_1642	p3	(TGG)6	18	521	538	SSR_15105_F	ATCAGCAATGTTCCCAGCCA	59.96	20	SSR_15105_R	TGCTGAAGCTTCCAAGGAGG	59.963	20	231	358	588
Locus_15133_Transcript_1/2_Confidence_0.750_Length_2676	p3	(TCT)18	54	2322	2375	SSR_15133_F	TGGAAGAAGCAAGGTGCCAA	60.106	20	SSR_15133_R	TCCTCCTTCTACTTCCTCCCC	59.709	21	266	2172	2437
Locus_15148_Transcript_2/3_Confidence_0.714_Length_5580	p3	(ACA)5	15	1348	1362	SSR_15148_F	CCAGCCAAATTGGGGAGGAT	60.032	20	SSR_15148_R	CTGTCCTCCACCCCAAGAAC	59.963	20	193	1317	1509
Locus_15153_Transcript_2/3_Confidence_0.600_Length_1138	p3	(AAG)7	21	1072	1092	SSR_15153_F	ACAGAGCTTACACAGAGGAAGA	58.499	22	SSR_15153_R	TGGAGAAAAATCACGCTGCC	59.119	20	189	931	1119
Locus_15169_Transcript_1/1_Confidence_1.000_Length_1316	p3	(CAC)5	15	1127	1141	SSR_15169_F	GAGCACCTTGGCAGTGTTTG	59.969	20	SSR_15169_R	ATCGAGGTTTCGGTCATCGG	59.898	20	180	1047	1226
Locus_15187_Transcript_1/2_Confidence_0.667_Length_2134	p3	(CCA)5	15	984	998	SSR_15187_F	CATCTGCTGTTCCTCCTCCG	60.179	20	SSR_15187_R	CTCTCCGACAATCTCTCCGC	59.97	20	189	903	1091
Locus_15205_Transcript_2/3_Confidence_0.750_Length_3035	p3	(TGT)6	18	1383	1400	SSR_15205_F	TCCTAGCCGAGGGTCTATCG	59.964	20	SSR_15205_R	TGGTCACACCAGTTCTGACG	59.896	20	171	1280	1450
Locus_15216_Transcript_1/4_Confidence_0.667_Length_2303	p3	(CTC)5	15	1764	1778	SSR_15216_F	CCTCCAAGAAGGCTTAGGAACA	59.694	22	SSR_15216_R	TCATCTTCGTCTCCCGATGC	59.614	20	261	1563	1823
Locus_15238_Transcript_1/2_Confidence_0.667_Length_2822	p3	(GGT)5	15	1677	1691	SSR_15238_F	CGCGTAAAGGGTTAAAGCCG	59.904	20	SSR_15238_R	CACTAACACCACCACCGCTA	59.681	20	279	1440	1718
Locus_15263_Transcript_5/6_Confidence_0.615_Length_4410	p3	(CAA)7	21	2564	2584	SSR_15263_F	ACGTGTAACCCTTAGGCAGG	59.388	20	SSR_15263_R	GTTGACCCCAACTAGCCTGG	60.323	20	172	2448	2619
Locus_15264_Transcript_1/1_Confidence_1.000_Length_1915	p3	(CAA)6	18	477	494	SSR_15264_F	TCAGCACATGAGGAACTTGCT	59.927	21	SSR_15264_R	TGGTGCTGCTTTTGGAATTGG	59.93	21	191	344	534
Locus_1527_Transcript_4/5_Confidence_0.643_Length_2892	p3	(ATT)5	15	2686	2700	SSR_1527_F	ACAGGAGCAGACATCTCCTT	58.05	20	SSR_1527_R	CAATGAACCCAGTCCCACCA	59.888	20	273	2554	2826
Locus_15274_Transcript_1/2_Confidence_0.667_Length_1416	p3	(CAT)6	18	422	439	SSR_15274_F	CACCGCCATCTGCCATTTTC	60.179	20	SSR_15274_R	TTTACGGAGGCTGGCAGAAG	60.036	20	198	399	596
Locus_15275_Transcript_1/2_Confidence_0.750_Length_1015	p3	(TTC)11	33	348	380	SSR_15275_F	TCACACTTCTTATGCAACTCTTCT	58.142	24	SSR_15275_R	TCCAACCACTGCTTCAGTAACA	59.828	22	264	318	581
Locus_15333_Transcript_1/1_Confidence_1.000_Length_1258	p3	(TTC)6	18	930	947	SSR_15333_F	AGTCTCTGTGCTTTTCGCCT	59.605	20	SSR_15333_R	TGCTCCAAGGTTCCCTTCAA	59.15	20	266	793	1058
Locus_15353_Transcript_1/1_Confidence_1.000_Length_2585	p3	(CAA)5	15	713	727	SSR_15353_F	AACGGTTAAAAGATGCGGCG	59.833	20	SSR_15353_R	TCAGACGCTCATGCACAACT	59.966	20	226	556	781
Locus_15357_Transcript_2/4_Confidence_0.625_Length_2249	p3	(TCA)5	15	484	498	SSR_15357_F	TCACCCAAGCTGCAGGAAAA	60.106	20	SSR_15357_R	GCTAAGGGACAACCAGCTGT	59.963	20	184	394	577
Locus_15368_Transcript_1/1_Confidence_1.000_Length_611	p3	(CCA)6	18	417	434	SSR_15368_2_F	TTGTGTGTGTGTGTGTGTTTT	57.283	21	SSR_15368_2_R	TGGTGGCGGAGGAACAAAAT	60.179	20	201	266	466
Locus_15398_Transcript_1/1_Confidence_1.000_Length_1534	p3	(ACC)5	15	133	147	SSR_15398_F	CCTAGTACCCTTCAGCCGGA	60.397	20	SSR_15398_R	GCCTCTCCAAAGTGGTCCTC	60.036	20	277	89	365
Locus_154_Transcript_2/5_Confidence_0.625_Length_1858	p3	(ACC)6	18	1086	1103	SSR_154_F	CCCCCAGAACCACCATAACC	60.034	20	SSR_154_R	AGGCTTTGGACCAACAGGAG	59.889	20	163	1020	1182
Locus_1541_Transcript_6/8_Confidence_0.438_Length_2811	p3	(TCA)8	24	479	502	SSR_1541_F	CCCCATGCACTGAGGACATT	60.034	20	SSR_1541_R	GGGTCCAGCCATGAAGAGTT	59.67	20	244	320	563
Locus_15422_Transcript_1/1_Confidence_1.000_Length_1277	p3	(GCG)5	15	1133	1147	SSR_15422_F	CCAGGTTTCAAGCGAGTTGC	60.04	20	SSR_15422_R	TCGTAACAATGGCGTCAGGT	59.681	20	174	1030	1203
Locus_15428_Transcript_1/1_Confidence_1.000_Length_703	p3	(ACA)7	21	183	203	SSR_15428_F	ACCCACATAGTTCAGCTAAAACCA	60.203	24	SSR_15428_R	ATACCTCACCCTCCCCAGAC	60.031	20	202	46	247
Locus_1543_Transcript_3/4_Confidence_0.556_Length_4669	p3	(AAG)10	30	704	733	SSR_1543_F	CGAGGGCGATGAAGAGGAAG	60.249	20	SSR_1543_R	CCAAACTAGCCAGCTCCGAA	60.036	20	191	669	859
Locus_15434_Transcript_1/2_Confidence_0.750_Length_2122	p3	(AAT)5	15	238	252	SSR_15434_F	TGGTGGTTGCAGAACTCTTGT	60.065	21	SSR_15434_R	CCGTTCAACAACTTCAAGTCCC	59.967	22	266	103	368
Locus_15443_Transcript_1/1_Confidence_1.000_Length_2050	p3	(CAG)5	15	1786	1800	SSR_15443_F	AAAAGGACTCCTGCCTGGTG	59.889	20	SSR_15443_R	CTGGATCCACGTGGCAAAAC	59.759	20	257	1580	1836
Locus_15450_Transcript_1/1_Confidence_1.000_Length_1759	p3	(GTT)5	15	465	479	SSR_15450_F	CTGCGTACATCTCACCTCCC	59.897	20	SSR_15450_R	CGAATACGACGCATGAGGGT	60.249	20	280	410	689
Locus_15472_Transcript_1/5_Confidence_0.667_Length_1866	p3	(GCA)5	15	1032	1046	SSR_15472_F	CCCAGCCTTGCCAGGATTTA	60.033	20	SSR_15472_R	AACCACCAGATCTGCCGATC	59.821	20	237	941	1177
Locus_15474_Transcript_1/1_Confidence_1.000_Length_1388	p3	(AGT)5	15	242	256	SSR_15474_F	GTACCCTCCACAACACCACC	60.251	20	SSR_15474_R	GAAGGAGGGGATTTGACGGG	60.107	20	172	183	354
Locus_1550_Transcript_1/2_Confidence_0.750_Length_2143	p3	(CTG)5	15	667	681	SSR_1550_F	TGTCCATTGCCTGAGAGGAA	58.639	20	SSR_1550_R	TTTCGCCCTTCAACAAAGCA	58.893	20	280	618	897
Locus_15523_Transcript_1/1_Confidence_1.000_Length_2101	p3	(GGT)5	15	33	47	SSR_15523_F	TCTTGAAACTGCTGTTAAAGATGGG	59.758	25	SSR_15523_R	CTTCTTCTCCACCCCACCAC	59.963	20	100	1	100
Locus_15526_Transcript_1/2_Confidence_0.667_Length_1669	p3	(AAT)5	15	284	298	SSR_15526_F	GAACTCCACTTGCCCTTCCA	59.89	20	SSR_15526_R	CTGGAGGAGGAGCACTAAGC	59.536	20	272	195	466
Locus_15532_Transcript_1/1_Confidence_1.000_Length_3320	p3	(AAG)11	33	2314	2346	SSR_15532_F	TTCGGAGGGGATCTACAGGA	59.069	20	SSR_15532_R	GGTGTCCAGAGGCAGAAGAG	59.751	20	162	2210	2371
Locus_15539_Transcript_1/2_Confidence_0.750_Length_2147	p3	(ATT)7	21	1918	1938	SSR_15539_F	CTGGGACCTGAGGTGCAAAT	59.961	20	SSR_15539_R	CGGTGGTGATGAGATACCCG	59.968	20	182	1787	1968
Locus_15540_Transcript_1/2_Confidence_0.667_Length_3089	p3	(CAG)5	15	686	700	SSR_15540_F	AGACAAAGCTGCCATGGGAA	59.887	20	SSR_15540_R	TCTTCTTCAAACGGTGGGGG	59.89	20	279	501	779
Locus_15540_Transcript_1/2_Confidence_0.667_Length_3089	p3	(AAC)6	18	2458	2475	SSR_15540_2_F	CAACAGCAGCAGCAACAGAG	60.04	20	SSR_15540_2_R	AGCAGCATAATCCTCACCGG	59.893	20	251	2414	2664
Locus_15567_Transcript_3/3_Confidence_0.600_Length_1558	p3	(CCA)5	15	1350	1364	SSR_15567_F	AAGCAGCATGAGCAGGATCA	59.745	20	SSR_15567_R	GACTCGGCGGTGTTCTCATT	60.39	20	275	1161	1435
Locus_15638_Transcript_3/4_Confidence_0.700_Length_2364	p3	(ACT)6	18	1637	1654	SSR_15638_F	ACCAAATGTCATGGACACTAGACA	59.958	24	SSR_15638_R	TGACCCCATTTGAGCTGCTT	59.887	20	212	1598	1809
Locus_15643_Transcript_1/1_Confidence_1.000_Length_3471	p3	(ATT)7	21	3103	3123	SSR_15643_F	GGCAGAGGAAGAAGAGCAGG	60.108	20	SSR_15643_R	TCTCTCATGCAAAGAGAAGCCA	59.696	22	252	3022	3273
Locus_1565_Transcript_1/2_Confidence_0.667_Length_930	p3	(TCT)5	15	275	289	SSR_1565_F	AGCACAACAGGCTCTCACAG	60.25	20	SSR_1565_R	TGTTGCTGTTTTTGTGCGCA	60.389	20	226	122	347
Locus_15673_Transcript_4/5_Confidence_0.444_Length_1466	p3	(ACA)6	18	259	276	SSR_15673_F	AGTGGGCCTTGATGGATTTGA	59.641	21	SSR_15673_R	CGCACAAGGTAGGGGTAAGG	60.108	20	168	183	350
Locus_15675_Transcript_2/2_Confidence_0.667_Length_2470	p3	(GGT)6	18	1335	1352	SSR_15675_F	CATCTAAGTCGGCTCCGCAT	59.967	20	SSR_15675_R	GTCCCTTCTTGTCCACCACC	60.251	20	208	1176	1383
Locus_15675_Transcript_2/2_Confidence_0.667_Length_2470	p3	(CAA)5	15	1884	1898	SSR_15675_2_F	GCACCGGTACATTTCATGCC	59.899	20	SSR_15675_2_R	TGCTGCTGGTGATGTTCCAA	60.179	20	260	1772	2031
Locus_15675_Transcript_2/2_Confidence_0.667_Length_2470	p3	(CAG)6	18	873	890	SSR_15675_3_F	GGCCCACTTCTTCTCTTGCT	59.963	20	SSR_15675_3_R	CGTCAACTTTTGTGTGCCGA	59.625	20	261	696	956
Locus_15704_Transcript_2/3_Confidence_0.714_Length_1768	p3	(GTG)5	15	1666	1680	SSR_15704_F	ACGGAGGCGCATATCTTCAG	59.967	20	SSR_15704_R	GTGAAACCATGGCGGCAATT	60.037	20	239	1485	1723
Locus_15713_Transcript_1/1_Confidence_1.000_Length_989	p3	(CAT)5	15	517	531	SSR_15713_F	ATCATCACAGCCTCGCCAAA	60.035	20	SSR_15713_R	TCAAACTCGAAATCCGGCCA	59.964	20	240	494	733
Locus_15716_Transcript_1/2_Confidence_0.857_Length_817	p3	(CAA)6	18	741	758	SSR_15716_F	TCAAGAAGAGGGGGATAGTCGA	59.756	22	SSR_15716_R	TGAGTTCACCATCTCCAGACC	59.097	21	102	700	801
Locus_15728_Transcript_1/2_Confidence_0.750_Length_1377	p3	(TCT)17	51	393	443	SSR_15728_F	CCGTGATGCTCACCTTGACT	60.037	20	SSR_15728_R	TGTCATGGGTTCTAGCCATGG	59.787	21	149	348	496
Locus_1573_Transcript_2/3_Confidence_0.444_Length_1989	p3	(ACA)20	60	1592	1651	SSR_1573_F	TCAGTGGGTACAGAGTCGCT	60.251	20	SSR_1573_R	TCTGAAACAACCTCCCCACG	59.892	20	276	1474	1749
Locus_15738_Transcript_4/5_Confidence_0.692_Length_4121	p3	(TAA)5	15	3796	3810	SSR_15738_F	CGATCTATGCCCTCAACCCC	59.965	20	SSR_15738_R	CCCAGCAGATCGAAATCTCCA	59.86	21	267	3637	3903
Locus_15746_Transcript_1/1_Confidence_1.000_Length_3128	p3	(AAG)5	15	101	115	SSR_15746_F	ATTTGGCCAAGCTTCCAACG	59.682	20	SSR_15746_R	AATGGTTAGCAGCTCGCACT	60.036	20	230	10	239
Locus_15815_Transcript_3/4_Confidence_0.667_Length_3309	p3	(TAC)5	15	2685	2699	SSR_15815_F	GCAGAAGCCGCTATTGCTAG	59.136	20	SSR_15815_R	GAGGTTGCACAACGCTTGAG	60.041	20	269	2568	2836
Locus_15862_Transcript_2/3_Confidence_0.571_Length_2313	p3	(GGT)7	21	2031	2051	SSR_15862_F	AACAAGAGTGTGGCGAGGAG	59.966	20	SSR_15862_R	TCAGCCACCACATTGTCTCC	59.963	20	137	1991	2127
Locus_15863_Transcript_1/2_Confidence_0.667_Length_1949	p3	(AGT)6	18	1480	1497	SSR_15863_F	ACCCCTCTTCCATTGTTGTTGT	60.091	22	SSR_15863_R	CGTCACTTGCCTTTTGTCCA	58.979	20	252	1442	1693
Locus_15876_Transcript_1/1_Confidence_1.000_Length_2501	p3	(TTG)5	15	2036	2050	SSR_15876_F	AAAAACCAACCCCTTGCTGC	59.82	20	SSR_15876_R	TACCTGACCATGGTGCACAA	59.232	20	150	1974	2123
Locus_15876_Transcript_1/1_Confidence_1.000_Length_2501	p3	(TTC)5	15	145	159	SSR_15876_2_F	TTCCACAGCGAAACATGCAC	59.689	20	SSR_15876_2_R	GCTTGGCGTTAACTTTGTCTT	57.651	21	279	31	309
Locus_15894_Transcript_1/5_Confidence_0.600_Length_1886	p3	(ATG)5	15	1714	1728	SSR_15894_F	CCGGAAGACAACAACGACGA	60.596	20	SSR_15894_R	CCCGTCGATATCCAATGGGG	60.036	20	132	1691	1822
Locus_1591_Transcript_4/4_Confidence_0.643_Length_4840	p3	(CTT)6	18	254	271	SSR_1591_F	AATTCCCTTCAAGCCCATGC	58.802	20	SSR_1591_R	GGTGACGATTCCCATACGGT	59.537	20	268	131	398
Locus_1593_Transcript_1/5_Confidence_0.556_Length_1139	p3	(TTC)5	15	417	431	SSR_1593_F	TAGCAGCAAGTGTTGGAGCA	59.892	20	SSR_1593_R	TGGGACCCCAACAGCTTAAA	59.146	20	225	289	513
Locus_15953_Transcript_1/2_Confidence_0.667_Length_1482	p3	(GAC)9	27	310	336	SSR_15953_F	GCTGAACCAGAAGACGACGA	60.039	20	SSR_15953_R	GGGCTTCAACATCCCTCCAA	59.96	20	202	192	393
Locus_15966_Transcript_1/1_Confidence_1.000_Length_1086	p3	(CTT)5	15	216	230	SSR_15966_F	TGGCTGATCCAACAAACTCAGA	59.894	22	SSR_15966_R	TTACCCCATGCCCTCATTCG	59.817	20	229	158	386
Locus_15967_Transcript_1/2_Confidence_0.286_Length_1018	p3	(CTT)5	15	186	200	SSR_15967_F	GGCAGGAGAGCTACCATGGA	61.051	20	SSR_15967_R	CCTAGGGATGTCTTGGTGCC	59.819	20	262	151	412
Locus_16002_Transcript_1/1_Confidence_1.000_Length_1412	p3	(CCA)5	15	923	937	SSR_16002_F	AAGACCCAACCAAGCTGACC	60.179	20	SSR_16002_R	GGGAGGGAAATGAGATGGGG	59.52	20	194	826	1019
Locus_1601_Transcript_7/8_Confidence_0.500_Length_3359	p3	(GGT)5	15	3165	3179	SSR_1601_F	CATCTGGCTATGGTGGCGAT	59.964	20	SSR_1601_R	TTGACCTAAGAGGGGAGCCA	59.882	20	169	3060	3228
Locus_16035_Transcript_2/4_Confidence_0.667_Length_2291	p3	(TCA)6	18	1137	1154	SSR_16035_F	GCAGCAGCTCTTTTGCATTT	58.208	20	SSR_16035_R	GAGTCACTGCTATCCGGACAG	59.934	21	274	1031	1304
Locus_16035_Transcript_2/4_Confidence_0.667_Length_2291	p3	(TTC)7	21	1256	1276	SSR_16035_2_F	GCAGCAGCTCTTTTGCATTT	58.208	20	SSR_16035_2_R	GAGTCACTGCTATCCGGACAG	59.934	21	274	1031	1304
Locus_16035_Transcript_2/4_Confidence_0.667_Length_2291	p3	(TTC)17	51	671	721	SSR_16035_3_F	TCTCTTCTTCCTCCTCCGCA	59.96	20	SSR_16035_3_R	AGGAGGAGGGAGACGAGAAC	60.034	20	210	648	857
Locus_16055_Transcript_1/1_Confidence_1.000_Length_2209	p3	(CAA)5	15	470	484	SSR_16055_F	ACTTTGATGTGTGGGACGCT	59.891	20	SSR_16055_R	TGTTGGTAGTAAGGAGGAGGGT	59.887	22	280	392	671
Locus_1606_Transcript_1/1_Confidence_1.000_Length_4345	p3	(CAT)5	15	3899	3913	SSR_1606_2_F	GCCATCTTCCTAGCGACCTC	59.967	20	SSR_1606_2_R	CCGTGACGTTCGATACCGAT	59.971	20	121	3861	3981
Locus_16103_Transcript_1/1_Confidence_1.000_Length_963	p3	(CAC)5	15	607	621	SSR_16103_F	TACGGGAATCGAGGACTGGT	60.034	20	SSR_16103_R	GGAGGGAAGAGGGATCGACT	60.106	20	167	556	722
Locus_16107_Transcript_1/1_Confidence_1.000_Length_1109	p3	(GAT)6	18	361	378	SSR_16107_F	AGAAACTGAAGACGACGAAGAC	58.37	22	SSR_16107_R	AGCATTTTCACCTCGACACA	57.745	20	223	326	548
Locus_1611_Transcript_2/3_Confidence_0.400_Length_1390	p3	(ATT)5	15	1074	1088	SSR_1611_F	ACCCACATGAGCAATCACACA	60.203	21	SSR_1611_R	AAATGGTGCAGTTGTTGGGC	59.893	20	274	854	1127
Locus_16140_Transcript_1/1_Confidence_1.000_Length_639	p3	(GAA)5	15	227	241	SSR_16140_F	GCTCCACGTAGCTGAATTCTC	58.802	21	SSR_16140_R	AGTTCCTCAGGCGATTGTGG	60.036	20	280	156	435
Locus_16146_Transcript_1/2_Confidence_0.667_Length_2735	p3	(GAT)6	18	1143	1160	SSR_16146_F	TGACCAGACGATTCTCGACG	59.553	20	SSR_16146_R	AGGGGGAACATTTTCAGGTTCA	59.821	22	265	943	1207
Locus_16176_Transcript_1/1_Confidence_1.000_Length_2293	p3	(TCA)5	15	1214	1228	SSR_16176_F	TGGCGCCAAACTAGAAGAGT	59.315	20	SSR_16176_R	TTGGCATGTGAAGCAGGAGA	59.599	20	204	1116	1319
Locus_1621_Transcript_1/2_Confidence_0.667_Length_896	p3	(AAG)5	15	558	572	SSR_1621_F	AAACCCAGCTGGCTTCACAT	60.179	20	SSR_1621_R	CAAAAAGGAGTTGGCCAGCC	59.966	20	205	474	678
Locus_16218_Transcript_1/4_Confidence_0.636_Length_1600	p3	(ATG)9	27	170	196	SSR_16218_F	TGCAAGCACTAGAGCAGCAT	60.036	20	SSR_16218_R	AGTTCCTTCCTTCGCCACAG	59.965	20	268	68	335
Locus_16224_Transcript_6/7_Confidence_0.647_Length_2605	p3	(AGC)5	15	837	851	SSR_16224_F	TTCCCCGGTTGAAGTCTTGG	59.89	20	SSR_16224_R	TTTCATCTCCCGCACTTGGT	59.6	20	236	727	962
Locus_16238_Transcript_3/4_Confidence_0.667_Length_2794	p3	(TAG)5	15	563	577	SSR_16238_F	TGGCAAGAGCAGATTGGAGT	59.305	20	SSR_16238_R	CACAGAATCAAGAAAAGGGGTCA	58.856	23	241	389	629
Locus_1624_Transcript_5/7_Confidence_0.286_Length_2161	p3	(TGT)5	15	1587	1601	SSR_1624_F	CTGCGTACATCTCACCCTCC	59.897	20	SSR_1624_R	ATTTCGGGTAAGCGTCTGCA	60.037	20	105	1521	1625
Locus_16296_Transcript_1/1_Confidence_1.000_Length_1733	p3	(ACA)5	15	314	328	SSR_16296_F	TGAAACCAGCCCTTCTTCCT	58.851	20	SSR_16296_R	GGCTGAGGTTGTTGTTGCTG	59.969	20	276	100	375
Locus_16348_Transcript_2/3_Confidence_0.400_Length_1488	p3	(ACA)7	21	540	560	SSR_16348_F	ATTTGGCCTGGTGTTCCCTT	59.809	20	SSR_16348_R	CGGCGTACATCTCACTCTCC	59.97	20	200	411	610
Locus_1648_Transcript_3/5_Confidence_0.583_Length_4621	p3	(TAT)5	15	4136	4150	SSR_1648_F	CGAAGATGAGCAACAATGAGGG	59.646	22	SSR_1648_R	GGAGCTTAGAGGAAAAGGGGT	59.083	21	202	4062	4263
Locus_16509_Transcript_1/2_Confidence_0.750_Length_1553	p3	(AAC)7	21	286	306	SSR_16509_F	ATAACCGACGTCCTCAAGGC	59.825	20	SSR_16509_R	GTGCAGTTTCTGAGGCCAGA	60.25	20	268	164	431
Locus_16516_Transcript_6/8_Confidence_0.571_Length_1381	p3	(GTT)5	15	1193	1207	SSR_16516_F	CAACTCGTGCTCGACTTCCT	60.039	20	SSR_16516_R	GGCACAAACCTCAGTGACAAG	59.665	21	172	1140	1311
Locus_1652_Transcript_2/2_Confidence_0.667_Length_1057	p3	(TCT)5	15	274	288	SSR_1652_F	CAGGAATCAGCCGACCACTT	60.036	20	SSR_1652_R	TAGGAACATCGTCCTCCGGT	60.034	20	141	220	360
Locus_16555_Transcript_3/3_Confidence_0.600_Length_1658	p3	(TAG)6	18	1318	1335	SSR_16555_F	TGCCTTGGAACAGAAGAGCT	59.233	20	SSR_16555_R	TGGAGAAGGGAAGTGATGGA	57.658	20	259	1238	1496
Locus_16556_Transcript_3/3_Confidence_0.800_Length_1900	p3	(CTA)6	18	1541	1558	SSR_16556_F	GCTGTGCTGAATCAGGCATG	59.899	20	SSR_16556_R	ACTAGCCCCTCCTGGACAAT	59.955	20	194	1475	1668
Locus_16576_Transcript_3/4_Confidence_0.750_Length_2411	p3	(CCT)5	15	1470	1484	SSR_16576_F	GCTGGGTGAAACTTCCATGC	59.755	20	SSR_16576_R	GGCGGGTAGGATTTGATGGT	59.817	20	241	1389	1629
Locus_16647_Transcript_1/2_Confidence_0.667_Length_1668	p3	(AAT)5	15	889	903	SSR_16647_2_F	GGCTCCTCCATCTTCAGCTT	59.454	20	SSR_16647_2_R	CCAAGTCCATGATGATCCAAGGA	60.118	23	210	800	1009
Locus_16665_Transcript_1/2_Confidence_0.667_Length_584	p3	(CCA)5	15	531	545	SSR_16665_F	ATACGACTTCCACGACGACG	59.904	20	SSR_16665_R	GATAATGACGGGCCGTTTGG	59.339	20	141	442	582
Locus_16676_Transcript_1/1_Confidence_1.000_Length_1671	p3	(TCT)7	21	257	277	SSR_16676_F	GCCATGGCTGTTGCAAGATC	60.179	20	SSR_16676_R	ATGAGCTGTTAGAACGCCGT	59.753	20	250	88	337
Locus_1670_Transcript_3/5_Confidence_0.600_Length_3963	p3	(TCA)5	15	981	995	SSR_1670_F	ATGAAGGGAGGAGACCAGGG	60.327	20	SSR_1670_R	AGTGGCCATGGAAATGGTGA	59.591	20	257	900	1156
Locus_16711_Transcript_1/1_Confidence_1.000_Length_2151	p3	(TGG)6	18	1862	1879	SSR_16711_F	CGTTCAGCTACGAACATGCG	59.976	20	SSR_16711_R	ATTTCCCGGCGGATCAACTT	60.034	20	246	1750	1995
Locus_16733_Transcript_1/2_Confidence_0.750_Length_2409	p3	(ATA)6	18	2211	2228	SSR_16733_F	TCCCTCTGGGCCTAGGTTTT	60.179	20	SSR_16733_R	AAAAGAGACCGCTCCTGGTG	59.965	20	240	2145	2384
Locus_16795_Transcript_1/2_Confidence_0.750_Length_3798	p3	(GGA)5	15	890	904	SSR_16795_F	TCTCATGGTTTTCGTCCCGG	60.037	20	SSR_16795_R	TGTCCGACCCCTCTTTCTCT	59.885	20	279	665	943
Locus_16814_Transcript_3/4_Confidence_0.700_Length_1531	p3	(ATA)5	15	1240	1254	SSR_16814_F	ACTGCTGATCATGTCCAGGG	59.455	20	SSR_16814_R	GCAGCTTCAGATTGCATGCA	59.827	20	137	1199	1335
Locus_16829_Transcript_1/2_Confidence_0.667_Length_1343	p3	(AGA)5	15	154	168	SSR_16829_F	CCCAACATCAATCAGAATGGCG	60.224	22	SSR_16829_R	TGGTCTCCGGAATTGCTGAC	60.036	20	260	129	388
Locus_16873_Transcript_3/3_Confidence_0.600_Length_1010	p3	(AGG)7	21	147	167	SSR_16873_F	ACAGGTTCAGAAAGCGGAGG	59.965	20	SSR_16873_R	TCCCCTCTTCACCATCCTCA	59.583	20	151	52	202
Locus_16875_Transcript_1/1_Confidence_1.000_Length_1385	p3	(TGG)6	18	630	647	SSR_16875_F	GACAAAAAGGACGCCGTTGT	59.621	20	SSR_16875_R	GCGACGAGGCTACTTGTACA	59.83	20	196	486	681
Locus_16882_Transcript_1/1_Confidence_1.000_Length_1652	p3	(TTG)7	21	824	844	SSR_16882_F	CATTTTCCCCAAGGCCGTTG	60.037	20	SSR_16882_R	TGCAAGGTACAGAAGCCGAG	60.037	20	154	751	904
Locus_16884_Transcript_1/3_Confidence_0.714_Length_2417	p3	(CCG)5	15	178	192	SSR_16884_F	ACCTATCTCCGGCTTCCGTA	59.816	20	SSR_16884_R	ACACCTGGACAGAATCAGCG	60.037	20	220	115	334
Locus_16957_Transcript_1/1_Confidence_1.000_Length_901	p3	(AGA)7	21	469	489	SSR_16957_F	GCAGCAGCCAATCGAACAAA	60.039	20	SSR_16957_R	TTTGGCGAAGATCTGGCCTT	59.962	20	254	434	687
Locus_16959_Transcript_1/1_Confidence_1.000_Length_1227	p3	(TCA)5	15	853	867	SSR_16959_F	AGGGTAAATTGGACGGATCTGT	59.156	22	SSR_16959_R	GCAGGCGAGTCGTGTGATAT	60.249	20	280	758	1037
Locus_17012_Transcript_1/3_Confidence_0.667_Length_2750	p3	(TGG)5	15	2568	2582	SSR_17012_F	GCGGTGGCTGAGCTTGATAT	60.534	20	SSR_17012_R	GCATCATTAGCCACCACATTCC	59.965	22	277	2365	2641
Locus_17028_Transcript_4/8_Confidence_0.562_Length_1657	p3	(TGA)6	18	925	942	SSR_17028_F	TTGTTGGTACTGCTGCTGGT	59.817	20	SSR_17028_R	CTCAACCTCTTCTGGGGCTG	60.036	20	242	770	1011
Locus_17033_Transcript_1/1_Confidence_1.000_Length_2594	p3	(TGT)6	18	355	372	SSR_17033_F	CTCACCTTCCCATACCTCGC	59.895	20	SSR_17033_R	CCCCTCCAGACAAAATAGGCA	59.715	21	104	314	417
Locus_17054_Transcript_3/3_Confidence_0.600_Length_2365	p3	(TAC)8	24	129	152	SSR_17054_F	TGCTGATCATCAATAGACTACAAACA	58.67	26	SSR_17054_R	AGGACCGATCGACGTTCATG	59.899	20	279	87	365
Locus_1708_Transcript_1/1_Confidence_1.000_Length_3068	p3	(CTG)5	15	982	996	SSR_1708_2_F	ACCCCAAAAGAACCCTGCAA	60.032	20	SSR_1708_2_R	GTTTTCTCCCCCACCCACAA	60.106	20	134	904	1037
Locus_1708_Transcript_1/1_Confidence_1.000_Length_3068	p3	(AAT)6	18	211	228	SSR_1708_3_F	GGGTGTCCTTTCTCATACCCC	59.788	21	SSR_1708_3_R	TTACCGGGCCTTGTCGTTTT	60.179	20	237	168	404
Locus_17230_Transcript_4/6_Confidence_0.286_Length_690	p3	(ATG)5	15	200	214	SSR_17230_F	AGGCAGTGACGAGGGAGTAT	60.033	20	SSR_17230_R	TTGCATCGCAAGCACTGTTC	60.04	20	233	81	313
Locus_17265_Transcript_1/1_Confidence_1.000_Length_1481	p3	(CAA)6	18	409	426	SSR_17265_2_F	ACCCTCCTTCTTCCTCCTCC	59.957	20	SSR_17265_2_R	AAAGCTGAAGGGGAAGGTGG	59.887	20	231	252	482
Locus_17282_Transcript_2/3_Confidence_0.667_Length_3178	p3	(TGA)5	15	730	744	SSR_17282_F	CACGGGTGCATCATCAGGAA	60.393	20	SSR_17282_R	TACGTCCAAAAGCACCCCAA	59.817	20	239	600	838
Locus_17346_Transcript_4/6_Confidence_0.625_Length_1869	p3	(CAA)5	15	220	234	SSR_17346_F	CAAATCCATGGCAGGGAGGA	59.74	20	SSR_17346_R	CACGTAGCCTCTCTCGCTTT	59.829	20	194	132	325
Locus_17347_Transcript_1/1_Confidence_1.000_Length_2112	p3	(CAG)5	15	702	716	SSR_17347_2_F	AGCTTTGGAATCAAGAAACACCA	59.04	23	SSR_17347_2_R	AGCTGGAGGGTTTTGATTGT	57.317	20	280	529	808
Locus_1735_Transcript_5/6_Confidence_0.538_Length_4646	p3	(GCG)8	24	4438	4461	SSR_1735_F	GTAGTCTCCTCGCGTGTAGC	59.972	20	SSR_1735_R	CCCACCCCTACTCCTAACCA	59.956	20	264	4253	4516
Locus_17355_Transcript_1/1_Confidence_1.000_Length_1351	p3	(TCC)9	27	841	867	SSR_17355_F	AAATCCCCCTCCCTCTCCTC	60.03	20	SSR_17355_R	AGAAGAGGTCTTGATTGCATGA	57.435	22	244	656	899
Locus_17359_Transcript_1/1_Confidence_1.000_Length_1982	p3	(GCA)5	15	638	652	SSR_17359_F	TCAGCTACACATCCCTTTCCT	58.449	21	SSR_17359_R	GGGATGCTCCGAATTCAGCT	60.179	20	211	562	772
Locus_17383_Transcript_1/2_Confidence_0.750_Length_961	p3	(CAC)6	18	113	130	SSR_17383_F	ACCATTCCCTCCTCCGTCTA	59.365	20	SSR_17383_R	TGCATAGCCAAGGCCAAGTT	60.252	20	117	81	197
Locus_17459_Transcript_1/1_Confidence_1.000_Length_1566	p3	(ACA)5	15	165	179	SSR_17459_F	TCTCAAGGAATGGTCGTGGC	60.036	20	SSR_17459_R	TTCTGAGATCTCGAGGGCGT	60.394	20	278	117	394
Locus_17485_Transcript_3/4_Confidence_0.700_Length_3472	p3	(ACA)5	15	2740	2754	SSR_17485_F	TATGCCTCCCCACCCACATA	60.03	20	SSR_17485_R	GACCCCACTTGTGCGATCAT	60.393	20	273	2509	2781
Locus_17573_Transcript_1/1_Confidence_1.000_Length_790	p3	(AAG)6	18	458	475	SSR_17573_F	TGCAAAGAGAAGACACCAACA	58.002	21	SSR_17573_R	TCTTGGGGTGCTTTGTGTCT	59.449	20	220	369	588
Locus_17590_Transcript_2/2_Confidence_0.667_Length_858	p3	(TCA)5	15	568	582	SSR_17590_F	CTGGTGCTTCTAGTGCTGCT	60.037	20	SSR_17590_R	CATTAGGCCGGTTTCTTGCC	59.544	20	279	346	624
Locus_17602_Transcript_5/6_Confidence_0.533_Length_2166	p3	(TTG)5	15	1950	1964	SSR_17602_F	CTCCATACCCCACTTGTCGG	59.822	20	SSR_17602_R	CTGCTCCCAACTCTCATCCC	59.82	20	249	1914	2162
Locus_17675_Transcript_1/1_Confidence_1.000_Length_994	p3	(CTG)6	18	299	316	SSR_17675_F	ATGCTGCCCGAGAAGCTAAG	60.179	20	SSR_17675_R	TCAGGGCACTGGACAATGAC	59.963	20	202	181	382
Locus_17679_Transcript_3/4_Confidence_0.625_Length_1240	p3	(CAT)5	15	219	233	SSR_17679_F	TGGTCGCCTATGTATGAATCCT	58.761	22	SSR_17679_R	GTTTCCCCGGCTGCCTTAAT	60.683	20	233	87	319
Locus_17689_Transcript_1/1_Confidence_1.000_Length_2331	p3	(ACA)6	18	149	166	SSR_17689_F	TAGATTGGGCGCACCGTATC	59.967	20	SSR_17689_R	GTCTGCGTACATCTCACCGT	59.829	20	109	111	219
Locus_17698_Transcript_3/5_Confidence_0.429_Length_854	p3	(ATG)5	15	386	400	SSR_17698_F	GCCGAGGCTGTGATGATGAT	60.25	20	SSR_17698_R	TACTCTTGTCGCTGCCATGG	60.108	20	258	350	607
Locus_17722_Transcript_1/1_Confidence_1.000_Length_1066	p3	(AGA)6	18	585	602	SSR_17722_F	AGCAGCAAAAAGAAGGAAGCA	58.966	21	SSR_17722_R	CGGTGGGCAAGGAAGTTTTC	59.686	20	173	490	662
Locus_17734_Transcript_1/1_Confidence_1.000_Length_1877	p3	(TGC)5	15	1594	1608	SSR_17734_F	CTTTGCCGAGCGATCCAATG	59.971	20	SSR_17734_R	TGGCGCCTTTCCTAGACTTG	60.036	20	278	1530	1807
Locus_17784_Transcript_1/1_Confidence_1.000_Length_2495	p3	(CTC)7	21	1277	1297	SSR_17784_F	TTCCACGTGCCTTCCTTTCA	59.818	20	SSR_17784_R	AGAACAGCTTGGCAGGCATA	59.671	20	270	1135	1404
Locus_17795_Transcript_2/4_Confidence_0.600_Length_907	p3	(ATA)5	15	200	214	SSR_17795_F	AGACACAATTGTTGTTGGGCA	58.893	21	SSR_17795_R	ACAAGGGCATTAGAGACGCC	60.108	20	186	143	328
Locus_17799_Transcript_1/1_Confidence_1.000_Length_2628	p3	(GAA)6	18	684	701	SSR_17799_F	CAACACGACGAAGGTGATGG	59.21	20	SSR_17799_R	GAGCAACGTTCGATGCAGAC	59.906	20	175	650	824
Locus_17818_Transcript_1/1_Confidence_1.000_Length_1083	p3	(CTT)6	18	435	452	SSR_17818_F	CGGGAACAAGTGGGTCCAAA	60.467	20	SSR_17818_R	CTGCGGGAGATGCTCATCAT	59.965	20	166	336	501
Locus_17839_Transcript_1/2_Confidence_0.750_Length_4464	p3	(TGT)5	15	162	176	SSR_17839_F	GGGGAATAGGAAGGCAGACC	59.525	20	SSR_17839_R	TGCGCTAGCTGGATTTCTGA	59.463	20	237	108	344
Locus_17842_Transcript_2/2_Confidence_0.667_Length_1548	p3	(CCA)6	18	790	807	SSR_17842_F	CCTTCATCTCCACCGCCAAT	60.107	20	SSR_17842_R	TCCACCCGATTCTTTCAGCA	59.31	20	259	696	954
Locus_17842_Transcript_2/2_Confidence_0.667_Length_1548	p3	(CCA)5	15	610	624	SSR_17842_2_F	GTGGCTGTCACCGCAATTTT	59.968	20	SSR_17842_2_R	ATTGGCGGTGGAGATGAAGG	60.107	20	211	505	715
Locus_17868_Transcript_1/2_Confidence_0.667_Length_1148	p3	(CTT)20	60	917	976	SSR_17868_F	TCTTGCTCCTCCTCCTCCTT	59.585	20	SSR_17868_R	GGGGAGGGAGATGCTAGGAT	59.882	20	176	893	1068
Locus_17881_Transcript_2/2_Confidence_0.500_Length_598	p3	(AAG)13	39	221	259	SSR_17881_F	GCCCACAACATACGAACACG	59.835	20	SSR_17881_R	ACACCAAGAGGAGGCAAGATG	59.996	21	241	88	328
Locus_17894_Transcript_1/1_Confidence_1.000_Length_1292	p3	(GAA)10	30	511	540	SSR_17894_F	CACTGATGACGAAGAAGGGGT	59.724	21	SSR_17894_R	TGCTTCGCTCAGCATCAGAA	60.037	20	238	473	710
Locus_17906_Transcript_4/5_Confidence_0.500_Length_2416	p3	(CAG)5	15	2048	2062	SSR_17906_F	CTCCACCACAGCAACCTCAT	59.963	20	SSR_17906_R	GGGGATAATTGGGTGGTGGG	60.106	20	204	1919	2122
Locus_17963_Transcript_1/1_Confidence_1.000_Length_1919	p3	(CAC)7	21	938	958	SSR_17963_F	GCCAAGCACCTCCCTATTGA	59.744	20	SSR_17963_R	CGTCTGACGAGTCAAGTGCT	60.04	20	178	853	1030
Locus_18016_Transcript_3/4_Confidence_0.667_Length_2071	p3	(TAG)5	15	209	223	SSR_18016_F	GCCACATTCATCTGGTTCAGC	59.866	21	SSR_18016_R	TCTCACCGCCAATCCACAAA	59.89	20	227	175	401
Locus_18024_Transcript_1/2_Confidence_0.500_Length_563	p3	(ATC)5	15	244	258	SSR_18024_F	GGAGAAGGCGAAGGACTCTG	59.825	20	SSR_18024_R	GGAAAGGAGTAAAACGCAGCG	60.136	21	225	200	424
Locus_1804_Transcript_9/10_Confidence_0.540_Length_8415	p3	(TCA)9	27	4028	4054	SSR_1804_F	AGGCCAAAGCAAAGAGGGAA	59.812	20	SSR_1804_R	CCTTTCATGATGACGGCGAC	59.347	20	161	3921	4081
Locus_18042_Transcript_3/3_Confidence_0.667_Length_1380	p3	(TAC)5	15	121	135	SSR_18042_F	AGAGAAGGTCATGGCTGTGC	60.036	20	SSR_18042_R	TACACGAGCGCAGAGAGAGA	60.391	20	186	61	246
Locus_18052_Transcript_1/3_Confidence_0.667_Length_2299	p3	(GTT)5	15	1948	1962	SSR_18052_F	CCGATCCACCACCTTCTAGC	59.895	20	SSR_18052_R	CGAATTTCGTACCGTGCACC	59.906	20	181	1818	1998
Locus_18113_Transcript_5/6_Confidence_0.312_Length_2987	p3	(TTC)5	15	634	648	SSR_18113_F	GTAGGGAGGTGAACGTTGCT	59.679	20	SSR_18113_R	ACTGCTGGAGTAACCCCAGA	60.179	20	175	578	752
Locus_18113_Transcript_5/6_Confidence_0.312_Length_2987	p3	(CTT)6	18	1441	1458	SSR_18113_2_F	TGCTACCTCATGCTGAAGGG	59.457	20	SSR_18113_2_R	AAACCACTGTGCCCAATGGA	60.106	20	264	1383	1646
Locus_1812_Transcript_4/7_Confidence_0.684_Length_3286	p3	(TGC)5	15	1022	1036	SSR_1812_F	TCCCAGCAAAGCTAGCGAAA	59.964	20	SSR_1812_R	CTGCAGCACCAGTAGAAGCT	60.037	20	152	925	1076
Locus_18134_Transcript_1/1_Confidence_1.000_Length_1408	p3	(CTG)5	15	1006	1020	SSR_18134_F	TTTTGCAACCGTGAGCTGAC	59.62	20	SSR_18134_R	AGCCATAGCCCCTCTCTCTT	59.733	20	239	951	1189
Locus_18153_Transcript_1/1_Confidence_1.000_Length_1447	p3	(GTT)5	15	122	136	SSR_18153_F	CGACTAGTTTGGGATTGTGGC	59.262	21	SSR_18153_R	GGCTGTAACTGATGGCTGGT	60.035	20	223	97	319
Locus_18177_Transcript_2/3_Confidence_0.667_Length_1838	p3	(TTC)12	36	279	314	SSR_18177_F	TGGAGGGTTGAGAATGATGGTG	60.026	22	SSR_18177_R	TTGCAATTAAAGCTCCGGCG	59.83	20	151	196	346
Locus_18199_Transcript_1/2_Confidence_0.833_Length_2054	p3	(TAT)5	15	1929	1943	SSR_18199_F	ACCTGAGCCTTGCATGTTGA	59.889	20	SSR_18199_R	AGGCATAGATGAGAACTAACAAGGA	59.337	25	184	1865	2048
Locus_18208_Transcript_1/2_Confidence_0.750_Length_2983	p3	(GAT)5	15	977	991	SSR_18208_F	GGATCCTTCCCTTCCACTGC	60.107	20	SSR_18208_R	AGGTGATGAGCTGCAGCAAT	60.034	20	203	847	1049
Locus_18301_Transcript_2/6_Confidence_0.533_Length_1806	p3	(CAA)6	18	683	700	SSR_18301_2_F	TGCTCAGCTTTCTCAGTCTCA	59.034	21	SSR_18301_2_R	TGCTCAATTTCACGGCAAGC	60.039	20	219	633	851
Locus_1831_Transcript_1/1_Confidence_1.000_Length_1308	p3	(AAT)5	15	464	478	SSR_1831_F	AGGAGAACAGAAACTATTCGCA	57.463	22	SSR_1831_R	GACCCGACCCAATCCATGTT	60.034	20	275	322	596
Locus_18363_Transcript_2/3_Confidence_0.333_Length_1412	p3	(AAC)6	18	1108	1125	SSR_18363_2_F	CACCGTCCGTGCAAAACAAT	59.97	20	SSR_18363_2_R	TCACCTCAGGTTACCCTCCC	60.253	20	263	914	1176
Locus_18385_Transcript_1/1_Confidence_1.000_Length_2080	p3	(CCA)7	21	1226	1246	SSR_18385_F	AGTCGGCTCTACATCCACCT	60.033	20	SSR_18385_R	GCTCGATTCCATTGGCACAC	59.901	20	167	1199	1365
Locus_184_Transcript_1/1_Confidence_1.000_Length_1750	p3	(AGC)5	15	847	861	SSR_184_F	TGTTCAAGCTGCTTTTCCGC	59.969	20	SSR_184_R	CTTCTTCTCCTCAGCTGGGG	59.459	20	195	718	912
Locus_1843_Transcript_1/1_Confidence_1.000_Length_919	p3	(CTG)6	18	310	327	SSR_1843_F	CAGCACCACCACCAATGTTG	59.968	20	SSR_1843_R	CTCCTCCCCCGAACCCTAAT	60.4	20	245	241	485
Locus_1846_Transcript_6/7_Confidence_0.647_Length_1885	p3	(GAT)5	15	1567	1581	SSR_1846_F	GAACAGCCCGAGAAGAACCA	59.965	20	SSR_1846_R	ATGGTTCTCCTCGCATTCGG	60.179	20	279	1347	1625
Locus_18487_Transcript_1/1_Confidence_1.000_Length_1616	p3	(AGG)5	15	823	837	SSR_18487_F	ATGGCTACCAGTAATGCCGG	59.891	20	SSR_18487_R	CTCCCCTTTTACACACCCCC	59.961	20	239	796	1034
Locus_18531_Transcript_1/1_Confidence_1.000_Length_1087	p3	(TGG)6	18	451	468	SSR_18531_F	GGTGTGCGTTTTGCTCTGTT	59.899	20	SSR_18531_R	GGTACACACAGCGGTACACA	59.968	20	225	413	637
Locus_18533_Transcript_1/1_Confidence_1.000_Length_620	p3	(CAT)6	18	399	416	SSR_18533_F	CCACTGCACTGCCTCACTAA	59.965	20	SSR_18533_R	TGAGGTTGGTTGCGATTGGT	60.179	20	195	350	544
Locus_1855_Transcript_1/1_Confidence_1.000_Length_1581	p3	(GCT)5	15	257	271	SSR_1855_F	TATTCTGCCTGAACTGCGCC	60.744	20	SSR_1855_R	TATGCCCATTTTGCCGGAGT	60.034	20	215	193	407
Locus_18567_Transcript_1/1_Confidence_1.000_Length_2424	p3	(TGT)5	15	2184	2198	SSR_18567_F	CCGGAAACAGCCTCTCTACC	59.824	20	SSR_18567_R	ATGGTTGAGAAGGTCCTGGC	59.67	20	265	2139	2403
Locus_18568_Transcript_2/3_Confidence_0.667_Length_3261	p3	(GTT)5	15	943	957	SSR_18568_F	TTGTATTGCCGACCCGAACT	59.678	20	SSR_18568_R	TCGGTTAGATCACCCCCAAC	59.093	20	237	885	1121
Locus_18595_Transcript_1/1_Confidence_1.000_Length_1461	p3	(GTG)5	15	1395	1409	SSR_18595_F	TATGATGTCGGGATGGACGG	59.034	20	SSR_18595_R	TCAGTAAGTTCTATTCTCATGTCAACA	58.415	27	105	1339	1443
Locus_1864_Transcript_1/3_Confidence_0.714_Length_4153	p3	(TCT)5	15	3074	3088	SSR_1864_F	GACATCCCCACTCGAGCAAA	60.036	20	SSR_1864_R	TTGAAGTCGTCTCGTGGTCG	60.041	20	135	3042	3176
Locus_18642_Transcript_2/4_Confidence_0.667_Length_2484	p3	(ATT)8	24	644	667	SSR_18642_F	TGCTGATCAACAACCATTGAGT	58.511	22	SSR_18642_R	AGGTTGAGGCTCGAGACCTA	59.668	20	235	583	817
Locus_18668_Transcript_2/2_Confidence_0.667_Length_1386	p3	(TGT)10	30	1095	1124	SSR_18668_F	ACGCAGACTAGCCATAGCAG	59.613	20	SSR_18668_R	TGCGTATCAGAAATTGTAGGCA	58.132	22	189	1006	1194
Locus_1869_Transcript_3/5_Confidence_0.667_Length_3696	p3	(ATC)5	15	1173	1187	SSR_1869_F	TCTCCACAGCAGCAACAACA	60.107	20	SSR_1869_R	TGATGTCCCTGAAGCTCGAA	58.734	20	174	1065	1238
Locus_18702_Transcript_1/2_Confidence_0.750_Length_1721	p3	(CAT)5	15	1081	1095	SSR_18702_F	TGAACAAACCAATGCAGCCA	58.882	20	SSR_18702_R	ACTTTCTGCAAACATGGCCAC	59.931	21	214	1012	1225
Locus_18703_Transcript_1/2_Confidence_0.556_Length_1262	p3	(CTT)20	60	264	323	SSR_18703_F	GGTCCAACTCACCCTTAGCC	60.035	20	SSR_18703_R	GCTCCGATACAGGGAAAGGT	59.169	20	254	188	441
Locus_1871_Transcript_4/5_Confidence_0.500_Length_3994	p3	(AAC)5	15	1875	1889	SSR_1871_F	ACAAGTAGCTTCGTGGAATACTGA	59.78	24	SSR_1871_R	AATCTGCCAGCCAAAGGACA	59.887	20	276	1778	2053
Locus_18728_Transcript_2/2_Confidence_0.750_Length_1204	p3	(CAA)5	15	740	754	SSR_18728_F	CCGTGCTGACCCTAACATGT	60.036	20	SSR_18728_R	TCGTGGCCTTTTCTTGCTCT	59.891	20	236	578	813
Locus_1875_Transcript_1/2_Confidence_0.750_Length_1408	p3	(ATC)22	66	221	286	SSR_1875_F	GGTCCGAAACCCAACACTCA	60.179	20	SSR_1875_R	CCAGGTGGGCCAATGAGAAT	60.033	20	250	197	446
Locus_18755_Transcript_1/1_Confidence_1.000_Length_966	p3	(CAG)6	18	575	592	SSR_18755_F	GCGGATGGAAAAAGAGCGAC	59.903	20	SSR_18755_R	ACATGATCACGACCATGTCCT	59.166	21	266	363	628
Locus_1878_Transcript_4/4_Confidence_0.571_Length_2610	p3	(CCA)7	21	2209	2229	SSR_1878_F	ACGCAGGCATTCTACCATCC	60.179	20	SSR_1878_R	CAACAACAATCACCACCGCC	60.319	20	278	1978	2255
Locus_18803_Transcript_1/3_Confidence_0.714_Length_1652	p3	(GCT)6	18	639	656	SSR_18803_F	TCCAAGCTGCTCATTGAGGG	60.035	20	SSR_18803_R	TGCCACATCCATCATCAGCA	59.744	20	193	548	740
Locus_18810_Transcript_1/2_Confidence_0.800_Length_2429	p3	(TGG)5	15	581	595	SSR_18810_F	TCACCAGCTGCAACTGAGTT	59.819	20	SSR_18810_R	AGCAACAATGGTGCACAACA	59.177	20	147	497	643
Locus_18840_Transcript_1/1_Confidence_1.000_Length_4725	p3	(TCA)5	15	598	612	SSR_18840_F	CTGCAACCCCTCAACATCCA	60.251	20	SSR_18840_R	TGCAAAGATTTTCGCGGACTC	59.803	21	190	556	745
Locus_18859_Transcript_1/1_Confidence_1.000_Length_889	p3	(TCT)5	15	93	107	SSR_18859_F	ACTTCACTCTCAAATTCAGTGATCA	58.472	25	SSR_18859_R	GGCTCAGAATGGGAGTGGAG	59.82	20	278	22	299
Locus_18886_Transcript_1/1_Confidence_1.000_Length_1958	p3	(CCA)5	15	437	451	SSR_18886_F	ATCACTACCCTGCCAGTTGC	60.035	20	SSR_18886_R	GGTCCACCACCACCACTACT	61.126	20	280	218	497
Locus_18907_Transcript_1/1_Confidence_1.000_Length_974	p3	(AAT)6	18	134	151	SSR_18907_F	GGATGACGATGCCCTTCCAA	60.107	20	SSR_18907_R	ATTAAGGTTACCGGCGGACC	59.821	20	232	48	279
Locus_18910_Transcript_1/1_Confidence_1.000_Length_3406	p3	(AGA)5	15	3315	3329	SSR_18910_F	AGCTTGTCGTTGACGGAACT	59.896	20	SSR_18910_R	GGGCTACTTTTCTTTTCCCGC	59.798	21	227	3168	3394
Locus_18912_Transcript_2/2_Confidence_0.750_Length_3106	p3	(TGG)5	15	2402	2416	SSR_18912_F	CCAGACGTGTGAGCTTCAGT	59.967	20	SSR_18912_R	GTGTCCTTGCAGGGTACACA	59.892	20	258	2376	2633
Locus_18923_Transcript_1/1_Confidence_1.000_Length_3952	p3	(CCT)5	15	716	730	SSR_18923_F	TACACTTGCCGAATCCGTGA	59.396	20	SSR_18923_R	TCTGCTGTGAATTCCGCCAA	60.251	20	277	583	859
Locus_18964_Transcript_3/4_Confidence_0.333_Length_753	p3	(GAT)5	15	244	258	SSR_18964_F	TAAACCACCGGAAATCGCCA	59.964	20	SSR_18964_R	CCTCCACCCCACACAAATCA	59.888	20	263	33	295
Locus_19058_Transcript_1/1_Confidence_1.000_Length_1467	p3	(TCT)5	15	857	871	SSR_19058_F	TATCTTTCGCGCTCGTTGGA	59.828	20	SSR_19058_R	GGGACAACCGGAAAAGGTCT	59.89	20	164	740	903
Locus_19083_Transcript_3/3_Confidence_0.333_Length_928	p3	(TGA)6	18	603	620	SSR_19083_F	ATTCCTCCTCCTGCTCGAGT	60.033	20	SSR_19083_R	TGAACAGCAACGGCCCTTAT	59.962	20	153	567	719
Locus_19149_Transcript_1/2_Confidence_0.750_Length_2137	p3	(GAT)6	18	1853	1870	SSR_19149_F	CAATGCGTGAAGTGAGTGGT	58.771	20	SSR_19149_R	TCCAAACCCCATTCACTCTTCT	59.284	22	277	1769	2045
Locus_19167_Transcript_1/1_Confidence_1.000_Length_1690	p3	(ACT)5	15	116	130	SSR_19167_F	TGGTTGGATTTGGTATTCACACA	58.526	23	SSR_19167_R	AGCTGTTGTGACTAGCCTGA	58.658	20	239	44	282
Locus_19205_Transcript_1/1_Confidence_1.000_Length_1541	p3	(GGT)5	15	1419	1433	SSR_19205_2_F	CACTCCCCCACTCCCTTTTC	59.962	20	SSR_19205_2_R	GAGAATCGGGACAGGCAGAG	59.896	20	144	1326	1469
Locus_19210_Transcript_2/3_Confidence_0.667_Length_2499	p3	(AAT)7	21	2264	2284	SSR_19210_F	TCCAAGACCATCACACGTCG	60.039	20	SSR_19210_R	TCTCCCACTTCCATTGCAACA	59.855	21	199	2124	2322
Locus_19266_Transcript_1/1_Confidence_1.000_Length_941	p3	(GGA)5	15	607	621	SSR_19266_F	TCAAAAACACTGCGCTGCTG	60.249	20	SSR_19266_R	CGGAAATCTACACTGCCCGT	60.108	20	161	504	664
Locus_1927_Transcript_1/1_Confidence_1.000_Length_2008	p3	(ACA)5	15	965	979	SSR_1927_F	AACTACAAACGGGTGCCCAA	60.107	20	SSR_1927_R	TGCATGTTGTTGGGTGTGTG	59.541	20	272	849	1120
Locus_1928_Transcript_1/2_Confidence_0.750_Length_2597	p3	(TCA)6	18	406	423	SSR_1928_2_F	CCCAAGGATCAAGCGTGACT	60.036	20	SSR_1928_2_R	AAGCTCCTCAACGTCAACCC	60.25	20	186	312	497
Locus_19314_Transcript_1/2_Confidence_0.667_Length_1596	p3	(ACT)5	15	949	963	SSR_19314_F	CCCATTCATGACTTTAGGCACG	59.644	22	SSR_19314_R	GTTCTTGGTGCTCGACCTGA	59.966	20	135	912	1046
Locus_1933_Transcript_5/5_Confidence_0.556_Length_1924	p3	(ACC)6	18	1519	1536	SSR_1933_F	ACCAAGACCAAGTGCACCAA	60.034	20	SSR_1933_R	CCAGAACGTGAGCTGACTGT	59.967	20	198	1425	1622
Locus_1933_Transcript_5/5_Confidence_0.556_Length_1924	p3	(CCA)5	15	1391	1405	SSR_1933_2_F	GAGATCATCCACTCCTCCGC	59.683	20	SSR_1933_2_R	TTGGTGCACTTGGTCTTGGT	60.034	20	158	1287	1444
Locus_19345_Transcript_1/1_Confidence_1.000_Length_1506	p3	(ATT)6	18	1114	1131	SSR_19345_F	TGTGCCCATTGTGACACTGA	59.818	20	SSR_19345_R	ACCCGTTCTCAATTCCTGTCT	59.021	21	178	1022	1199
Locus_19376_Transcript_1/2_Confidence_0.667_Length_1432	p3	(ATG)5	15	1279	1293	SSR_19376_F	ATCAGGGCCACCAAGTTGAG	59.961	20	SSR_19376_R	CCCCATTTTCCCCACCACAT	60.253	20	273	1128	1400
Locus_19404_Transcript_4/5_Confidence_0.538_Length_1500	p3	(TGT)6	18	239	256	SSR_19404_F	ACCTCATCCACCCTAGACCC	60.031	20	SSR_19404_R	CACCCCAAGCTGCAAAAAGG	60.25	20	152	199	350
Locus_19418_Transcript_1/1_Confidence_1.000_Length_706	p3	(TCA)6	18	625	642	SSR_19418_F	GCTGTAGATGGCGGAGACTC	59.969	20	SSR_19418_R	AGTTGGGGATACAATGGAAGGT	59.074	22	141	564	704
Locus_1945_Transcript_2/3_Confidence_0.600_Length_1018	p3	(GAA)5	15	333	347	SSR_1945_F	GGCCTGCACAATCTTTATGCT	59.247	21	SSR_1945_R	TAATGCCTGCTCACCCCAAG	60.034	20	276	155	430
Locus_1946_Transcript_1/10_Confidence_0.538_Length_5048	p3	(TTC)6	18	293	310	SSR_1946_F	CGAAACTGCCCCAACAACAG	59.969	20	SSR_1946_R	TCCATGAGACTTGTGGTGGC	59.963	20	203	201	403
Locus_19476_Transcript_3/3_Confidence_0.600_Length_1316	p3	(TGG)5	15	906	920	SSR_19476_F	AACGGTTCTGCTTCAGGTCC	60.25	20	SSR_19476_R	CCCAACAACGGACCACTCTT	60.179	20	233	732	964
Locus_19483_Transcript_1/2_Confidence_0.800_Length_1106	p3	(TGT)5	15	533	547	SSR_19483_F	GGGTTGTAGTTGATGGGTTCCT	59.959	22	SSR_19483_R	ACTTAGTTGTTGCTCACCACT	57.439	21	176	465	640
Locus_19486_Transcript_3/4_Confidence_0.625_Length_2672	p3	(GAA)5	15	2410	2424	SSR_19486_F	CTTGGTACGTCGGGCTGTAT	59.541	20	SSR_19486_R	CCCAAATGGATCAGGCTAGTGT	60.092	22	246	2278	2523
Locus_19536_Transcript_1/1_Confidence_1.000_Length_1190	p3	(ATC)5	15	928	942	SSR_19536_F	TGCCCGACTTTGCCACATAT	60.035	20	SSR_19536_R	TTCCCTTGTGGCAGGTGTAC	59.89	20	246	820	1065
Locus_19545_Transcript_1/1_Confidence_1.000_Length_747	p3	(ACC)5	15	193	207	SSR_19545_F	ACCCCTTCACCACCATTCAC	59.888	20	SSR_19545_R	TGAAAGTCGCCGGAAAGTGA	59.895	20	225	157	381
Locus_19611_Transcript_1/1_Confidence_1.000_Length_1818	p3	(ACA)5	15	299	313	SSR_19611_F	AAATCACCAACCACCCCACC	60.471	20	SSR_19611_R	GGTGGTGTTGTTGTGGCATC	59.968	20	128	232	359
Locus_19611_Transcript_1/1_Confidence_1.000_Length_1818	p3	(TGG)5	15	656	670	SSR_19611_2_F	CTCCTGTTTCGTCTTCCGCT	60.038	20	SSR_19611_2_R	CTCCCCAACATTCACCGTGA	59.964	20	215	597	811
Locus_19640_Transcript_1/1_Confidence_1.000_Length_1347	p3	(TGT)5	15	844	858	SSR_19640_2_F	GGTCTCATCTGGTTGCTGCT	60.036	20	SSR_19640_2_R	CCCACCCACAGTTGACACAA	60.395	20	277	634	910
Locus_1965_Transcript_2/3_Confidence_0.833_Length_1147	p3	(GAT)6	18	931	948	SSR_1965_F	TTCCACCCGGAGTAGAGGAG	60.033	20	SSR_1965_R	ACCGCCCCCACAACAAATTA	60.179	20	224	847	1070
Locus_19692_Transcript_1/1_Confidence_1.000_Length_512	p3	(AAG)6	18	397	414	SSR_19692_F	TGATGGGTGTTGGAGCTGTC	59.963	20	SSR_19692_R	GAGGCTATGGCTGCCTGAAA	60.107	20	250	210	459
Locus_19748_Transcript_1/2_Confidence_0.750_Length_1249	p3	(CCA)5	15	601	615	SSR_19748_F	AAATCAATTGCTCGGCCTCC	58.894	20	SSR_19748_R	TGCAGCTACACCCACAAACA	60.107	20	267	564	830
Locus_19751_Transcript_1/2_Confidence_0.667_Length_1642	p3	(CCA)5	15	602	616	SSR_19751_2_F	ACCACCACCACCTTGTTGTT	59.96	20	SSR_19751_2_R	AGGAGGAAGAAGGTGGTGGA	59.806	20	113	546	658
Locus_19766_Transcript_1/1_Confidence_1.000_Length_1449	p3	(GGT)6	18	281	298	SSR_19766_F	AGTCCAACAACATTAACCCCCA	59.822	22	SSR_19766_R	GTGGAAATGAGAGTGGCGGA	60.036	20	248	228	475
Locus_19766_Transcript_1/1_Confidence_1.000_Length_1449	p3	(GGT)5	15	1028	1042	SSR_19766_2_F	TTTAGAGCCAGGTGGACGAC	59.393	20	SSR_19766_2_R	TCCACAACCTGTTTCCACCA	59.374	20	103	963	1065
Locus_1979_Transcript_3/7_Confidence_0.667_Length_5100	p3	(GAT)5	15	4840	4854	SSR_1979_F	TATCCTCTGCCGGAGTTGGA	60.033	20	SSR_1979_R	GTCACCGCACTCTACTGGAC	60.109	20	259	4702	4960
Locus_19812_Transcript_5/6_Confidence_0.500_Length_1926	p3	(GAA)6	18	64	81	SSR_19812_F	GCCGCTGTCACTGACACATA	60.39	20	SSR_19812_R	GAGCAAATCGTGACCGTTGG	59.834	20	187	19	205
Locus_1983_Transcript_1/1_Confidence_1.000_Length_1967	p3	(AGA)5	15	152	166	SSR_1983_F	TCTTCTTCTTCCCTTTCCTTGGG	59.925	23	SSR_1983_R	ACGGTGATGAAGAAGCGGAG	60.109	20	270	118	387
Locus_19831_Transcript_1/2_Confidence_0.750_Length_1816	p3	(TGT)5	15	487	501	SSR_19831_F	CTCAGTCGAGGGTTTACCGG	59.827	20	SSR_19831_R	TTGCTCAGCCACAACCTCAA	60.107	20	249	450	698
Locus_19854_Transcript_2/4_Confidence_0.455_Length_1249	p3	(TGT)6	18	528	545	SSR_19854_F	CTGCGTACATCTCACCCTCC	59.897	20	SSR_19854_R	GACACAAACACAAGCATCTCGT	59.712	22	247	477	723
Locus_1986_Transcript_1/5_Confidence_0.545_Length_2486	p3	(GTG)5	15	361	375	SSR_1986_F	TGGGATGCCAGCAATAACTG	58.234	20	SSR_1986_R	GCCTTGCTCTGTCCCTTTCT	59.963	20	191	320	510
Locus_19876_Transcript_1/1_Confidence_1.000_Length_666	p3	(CCA)8	24	420	443	SSR_19876_F	TGGAGACTCCATGCATGCAG	60.107	20	SSR_19876_R	GCACTATGGTGGTGGAGGAG	59.821	20	274	229	502
Locus_19897_Transcript_1/1_Confidence_1.000_Length_1891	p3	(ATC)5	15	894	908	SSR_19897_F	TTCCTCACAGGCTCGTGTTC	59.966	20	SSR_19897_R	GGAGCTGAATACTGGGGTGG	59.819	20	255	726	980
Locus_19902_Transcript_1/1_Confidence_1.000_Length_3418	p3	(CAC)5	15	3013	3027	SSR_19902_F	CGTGGCTGAGAAATTGCACC	60.11	20	SSR_19902_R	TGGATTCGTCCTTGTGTCTCC	59.725	21	280	2915	3194
Locus_19916_Transcript_1/2_Confidence_0.750_Length_1628	p3	(ATC)6	18	1072	1089	SSR_19916_F	CAGCCGCAATTGCTTCAGAA	59.758	20	SSR_19916_R	GGTTACCTGTGGGTCAGAGC	60.036	20	200	1040	1239
Locus_20055_Transcript_2/3_Confidence_0.625_Length_3103	p3	(AAG)13	39	2691	2729	SSR_20055_F	TGGTGTTACAGAAGAAGGGGT	58.585	21	SSR_20055_R	ACCAACTTCACCATTTCTAGCAC	59.179	23	191	2587	2777
Locus_20068_Transcript_1/1_Confidence_1.000_Length_984	p3	(CAC)6	18	462	479	SSR_20068_F	CAAAGAGGGAGCAGTGGGAG	60.036	20	SSR_20068_R	GCTACTCCGCCCTGTACTTC	59.897	20	280	380	659
Locus_2009_Transcript_4/7_Confidence_0.625_Length_2967	p3	(CCA)6	18	528	545	SSR_2009_F	CCTGCCCCCTTCACTCAAAA	60.179	20	SSR_2009_R	TGATTGTGAAGGTGGGTGGT	59.15	20	188	414	601
Locus_20114_Transcript_1/1_Confidence_1.000_Length_893	p3	(TGA)6	18	412	429	SSR_20114_F	GGTTCTTGCGGTGTAGACGA	60.039	20	SSR_20114_R	TCACTACTCGCCTCACCACT	60.251	20	265	188	452
Locus_20130_Transcript_1/1_Confidence_1.000_Length_1549	p3	(ACC)5	15	1192	1206	SSR_20130_F	TGAATCTTGGTGGCGGAGTC	60.036	20	SSR_20130_R	CCATAACCGGCCTCACTTGT	60.035	20	142	1136	1277
Locus_20219_Transcript_1/3_Confidence_0.667_Length_1629	p3	(CCT)5	15	1225	1239	SSR_20219_F	ATTGCAGTACCAGTCACCGG	60.036	20	SSR_20219_R	AGGTCATGCCAGCACTTGAA	59.889	20	174	1163	1336
Locus_20236_Transcript_1/2_Confidence_0.750_Length_1435	p3	(TCC)7	21	652	672	SSR_20236_F	TCCCGGAATAGGAGAGCCTT	59.735	20	SSR_20236_R	CACCCGACTCCAGACAACAA	59.894	20	274	517	790
Locus_20261_Transcript_1/3_Confidence_0.500_Length_1012	p3	(CAA)6	18	197	214	SSR_20261_F	GGCAGATACTATGCGCGAGT	60.039	20	SSR_20261_R	CTCCTGGGCTTCGTTGAACT	59.965	20	220	152	371
Locus_20274_Transcript_1/1_Confidence_1.000_Length_1244	p3	(GAT)6	18	836	853	SSR_20274_F	CTCTCGGAGCTGTGATGTCA	59.186	20	SSR_20274_R	TGTGAATTTCAGTATCCGTCTCA	57.6	23	238	792	1029
Locus_20278_Transcript_2/3_Confidence_0.714_Length_3481	p3	(CTT)7	21	2720	2740	SSR_20278_F	GCAGCCAAAACATCTTAAGTCCA	59.744	23	SSR_20278_R	AGGGAATTTTAGCCGCTTGA	57.493	20	280	2609	2888
Locus_2028_Transcript_3/3_Confidence_0.500_Length_2302	p3	(CAC)5	15	1619	1633	SSR_2028_F	GTTCAAGTCCAGGCCCAAGA	59.89	20	SSR_2028_R	ATCTATCCGCCTTGTTCGGC	60.25	20	225	1564	1788
Locus_20287_Transcript_2/4_Confidence_0.667_Length_1717	p3	(ATA)5	15	323	337	SSR_20287_F	GCCTCCACAATAGAGTGCGA	59.824	20	SSR_20287_R	TGGGAGCACTTGAACTGACA	59.163	20	269	224	492
Locus_20306_Transcript_1/1_Confidence_1.000_Length_674	p3	(GCG)5	15	499	513	SSR_20306_F	GGTATTTCGGAATTGCGGGC	59.97	20	SSR_20306_R	TATAAGCAGCACCACCACGA	59.101	20	244	293	536
Locus_2033_Transcript_1/1_Confidence_1.000_Length_1077	p3	(TCA)5	15	619	633	SSR_2033_F	TGGGAACTTCTCAACGACGG	59.967	20	SSR_2033_R	AGAAGTGCTGAGTTGTGGCC	60.536	20	243	464	706
Locus_20426_Transcript_6/7_Confidence_0.600_Length_3745	p3	(ACT)8	24	490	513	SSR_20426_F	TGCAAGGTGTAAACAAACAAGGA	59.236	23	SSR_20426_R	CGTACCTTGCACACAGTTTGT	59.331	21	277	353	629
Locus_20458_Transcript_1/2_Confidence_0.833_Length_2041	p3	(ATG)5	15	588	602	SSR_20458_F	CAGACACCCTCTGTTGACCA	59.241	20	SSR_20458_R	CGAGCAGCAGGTGTTTCAAC	60.041	20	274	359	632
Locus_20462_Transcript_1/1_Confidence_1.000_Length_785	p3	(AAT)5	15	363	377	SSR_20462_F	GAGAATTTCGCGGCCACAAA	59.76	20	SSR_20462_R	TGCTAAACAAACCAACGGCG	59.97	20	213	288	500
Locus_2048_Transcript_1/2_Confidence_0.667_Length_2220	p3	(TTG)5	15	772	786	SSR_2048_F	CGGACTCCACTTGCGAGAAT	60.109	20	SSR_2048_R	GCTGCAGCTACTGGTGTTGA	60.604	20	252	742	993
Locus_20496_Transcript_3/5_Confidence_0.667_Length_1995	p3	(TTG)5	15	458	472	SSR_20496_F	TAATCCCCCTGGACCCAACT	59.878	20	SSR_20496_R	GTGCCATTCCTTCCCTTCCA	59.96	20	212	418	629
Locus_20507_Transcript_1/1_Confidence_1.000_Length_1846	p3	(CAA)5	15	1507	1521	SSR_20507_F	GGTGATGTATACGCGGACCT	59.328	20	SSR_20507_R	TCTTGAGCCCCCATACCTCA	59.956	20	124	1440	1563
Locus_20514_Transcript_2/3_Confidence_0.625_Length_2067	p3	(CAG)5	15	675	689	SSR_20514_F	CCTCAGCAGGGAAAGAGAGC	60.108	20	SSR_20514_R	CTCAGCACCTCCAGCATCAT	59.819	20	253	646	898
Locus_20548_Transcript_1/1_Confidence_1.000_Length_537	p3	(CCA)5	15	328	342	SSR_20548_F	AACCGCCACACAACTAAGCT	60.179	20	SSR_20548_R	TTGCCGTCGCTTGGAATACT	60.037	20	202	221	422
Locus_20554_Transcript_1/1_Confidence_1.000_Length_839	p3	(TTC)5	15	300	314	SSR_20554_F	ACACACATTCTCCGGCGAAT	60.036	20	SSR_20554_R	TTGTGGAGTGGAACGTGAGG	59.894	20	161	206	366
Locus_20589_Transcript_2/6_Confidence_0.529_Length_2612	p3	(CTT)5	15	231	245	SSR_20589_F	TGAGAAGGCTACCCCGAGAA	59.959	20	SSR_20589_R	GCTCTCTGTTCACCCTCACC	60.037	20	249	162	410
Locus_2070_Transcript_3/4_Confidence_0.600_Length_1446	p3	(TGT)5	15	968	982	SSR_2070_F	GGGTACATCTCACCCTCCCT	60.031	20	SSR_2070_R	ACATCTCTTCCCCTCCCCTC	60.031	20	207	918	1124
Locus_20705_Transcript_1/1_Confidence_1.000_Length_1333	p3	(TGA)5	15	485	499	SSR_20705_F	CCAACCCTCTCTGTCTGCAC	60.321	20	SSR_20705_R	TGACACCACCGTCATCCCTA	60.252	20	280	371	650
Locus_2071_Transcript_1/2_Confidence_0.750_Length_2724	p3	(GAT)9	27	432	458	SSR_2071_F	ACGGCGAGTTTAGAAACGGT	59.967	20	SSR_2071_R	GAATCCGGTTGCGACGATTG	59.974	20	252	333	584
Locus_20713_Transcript_1/1_Confidence_1.000_Length_507	p3	(CAA)6	18	257	274	SSR_20713_F	GCTGTTGCATTTGGGTACCTG	60.068	21	SSR_20713_R	CAGGCCCATTACCCACCATT	60.032	20	253	160	412
Locus_20716_Transcript_1/1_Confidence_1.000_Length_607	p3	(CAT)5	15	141	155	SSR_20716_F	AGTGAGGGTGGTACAGAGGA	59.216	20	SSR_20716_R	TGTGGACTTCAGCTGCTCTG	59.966	20	106	91	196
Locus_20746_Transcript_1/1_Confidence_1.000_Length_2263	p3	(TAC)8	24	1449	1472	SSR_20746_F	ACAGTAGTTAAGCGCACACA	57.481	20	SSR_20746_R	ATATCACCCTCCCCAGACCC	60.104	20	207	1319	1525
Locus_20759_Transcript_2/5_Confidence_0.765_Length_1826	p3	(TGA)6	18	347	364	SSR_20759_F	ACAGCACTTGGTTTTGGGGA	60.033	20	SSR_20759_R	GCTCCCGTTTTCGCTGTTTT	59.97	20	268	323	590
Locus_20777_Transcript_2/3_Confidence_0.667_Length_1469	p3	(CTT)5	15	235	249	SSR_20777_F	GGCACAGTTCTTGCAAGCAA	59.897	20	SSR_20777_R	GTTTGGGCAGGCAAATTCCA	59.604	20	207	124	330
Locus_20791_Transcript_1/1_Confidence_1.000_Length_841	p3	(ATG)5	15	322	336	SSR_20791_F	TTTGGGTGAGGATGATGGGC	60.033	20	SSR_20791_R	CACTGTAATGCCATCGCTGC	59.971	20	199	245	443
Locus_2080_Transcript_1/1_Confidence_1.000_Length_807	p3	(TAT)5	15	162	176	SSR_2080_F	TCCAACAGGAATCGAAAAGCA	58.143	21	SSR_2080_R	CCGTCCCCGAATTGAAATGC	59.899	20	138	70	207
Locus_20805_Transcript_1/3_Confidence_0.714_Length_627	p3	(TTC)5	15	143	157	SSR_20805_F	GGGCCGGTGTGAAAATCCTA	60.035	20	SSR_20805_R	TGCTTTATCAGGAGAGGGGC	59.16	20	195	57	251
Locus_20816_Transcript_1/1_Confidence_1.000_Length_1092	p3	(GAT)5	15	647	661	SSR_20816_F	TTGGAGCGACGTCAATGGAA	59.966	20	SSR_20816_R	ATTTTTCGGGGTCACTCGCT	59.964	20	233	488	720
Locus_20834_Transcript_1/1_Confidence_1.000_Length_560	p3	(AGG)5	15	76	90	SSR_20834_F	AGCTATCTTTTGCAAAACCTTTAATCA	58.633	27	SSR_20834_R	TGCACCATCAAAGAGGCACA	60.179	20	175	35	209
Locus_20834_Transcript_1/1_Confidence_1.000_Length_560	p3	(GAT)8	24	442	465	SSR_20834_2_F	TTCTCCCTGGTCTTGCCTCT	60.179	20	SSR_20834_2_R	TCCTCTCGATGGCCTTCTCT	59.74	20	150	340	489
Locus_20848_Transcript_1/1_Confidence_1.000_Length_2243	p3	(TTC)5	15	385	399	SSR_20848_F	TCCACTTTACCCTGGACCCT	59.805	20	SSR_20848_R	CTCAGCTGATGCCATAGCCA	59.892	20	275	362	636
Locus_2090_Transcript_2/3_Confidence_0.667_Length_2027	p3	(TAA)5	15	1062	1076	SSR_2090_F	ACCACATGCCATCTCCTTCT	58.707	20	SSR_2090_R	TGGTGCTACTGCTCATGTCA	59.024	20	267	871	1137
Locus_20907_Transcript_3/3_Confidence_0.600_Length_1365	p3	(TAT)5	15	30	44	SSR_20907_F	ACTCACTGCAAAAGCTTCCT	57.645	20	SSR_20907_R	CCAGAAACAGCAGAATCAAGGT	58.848	22	234	7	240
Locus_20930_Transcript_1/2_Confidence_0.667_Length_957	p3	(TCT)5	15	535	549	SSR_20930_F	AGGTATTGGACAGCAGGTGG	59.379	20	SSR_20930_R	CTGAGGCACACCATGGAAGT	59.963	20	261	441	701
Locus_20963_Transcript_1/1_Confidence_1.000_Length_1639	p3	(GTG)5	15	854	868	SSR_20963_F	ATGACGAGGAGCTTTGCGAA	60.037	20	SSR_20963_R	TTTCGACAAAGCACAGCACG	59.973	20	215	795	1009
Locus_20978_Transcript_1/1_Confidence_1.000_Length_1266	p3	(TTC)5	15	716	730	SSR_20978_F	TCTCGCCCTTCTGAATTGCA	59.675	20	SSR_20978_R	AGTGTGGGAATGCTTAGGGG	59.374	20	251	557	807
Locus_20982_Transcript_1/2_Confidence_0.800_Length_2885	p3	(TCC)5	15	2831	2845	SSR_20982_F	ACCTCATGCTGGTCCAATGA	59.006	20	SSR_20982_R	AACTGAAAAGTAAAATCGACTCATCT	57.391	26	279	2596	2874
Locus_20990_Transcript_4/6_Confidence_0.571_Length_2407	p3	(ATC)5	15	2007	2021	SSR_20990_F	GGCCCATCCATCGAGTTTCA	60.107	20	SSR_20990_R	CGTCATGGTGGGAGGTTCAA	59.964	20	263	1844	2106
Locus_20992_Transcript_1/1_Confidence_1.000_Length_1262	p3	(CAA)5	15	1047	1061	SSR_20992_F	CGTCCAAGCATGCCAAATGT	59.756	20	SSR_20992_R	GCAAATGTGTTGGGCCATGT	59.965	20	253	940	1192
Locus_210_Transcript_9/10_Confidence_0.378_Length_1664	p3	(CAC)5	15	422	436	SSR_210_F	TCTCCCCCACCACCTGTTTA	60.104	20	SSR_210_R	TGTACACTGGAGGAGGTGGT	59.81	20	245	390	634
Locus_21010_Transcript_3/3_Confidence_0.667_Length_1525	p3	(GGT)5	15	857	871	SSR_21010_F	CTGTGACAGGGTCAATGGACA	59.928	21	SSR_21010_R	CCCTTTCCCTTTCCTCCACC	59.96	20	214	728	941
Locus_21010_Transcript_3/3_Confidence_0.667_Length_1525	p3	(ACA)5	15	161	175	SSR_21010_2_F	TACCCTTCTTCCACTCCCCC	60.253	20	SSR_21010_2_R	AGTGACACAGCCTTCACAATGA	60.159	22	234	52	285
Locus_21127_Transcript_1/1_Confidence_1.000_Length_1432	p3	(CAA)8	24	814	837	SSR_21127_F	GCCACTAAACGTTCCGCTTC	59.835	20	SSR_21127_R	AAATTCCCAAATTGCGGCCC	60.036	20	221	781	1001
Locus_21152_Transcript_1/1_Confidence_1.000_Length_2823	p3	(TAA)5	15	591	605	SSR_21152_F	CATCACCACCACCATCGGAA	60.036	20	SSR_21152_R	GGGTGGAGATGATGGTGGTG	60.107	20	200	469	668
Locus_21345_Transcript_1/1_Confidence_1.000_Length_853	p3	(AAG)17	51	404	454	SSR_21345_F	AAACAGCCCCTCCACCAAAA	60.032	20	SSR_21345_R	CCCTCTTCCTCTCACCCTCA	59.958	20	269	308	576
Locus_21360_Transcript_1/1_Confidence_1.000_Length_1088	p3	(CCA)5	15	493	507	SSR_21360_F	CTCCTAGACCACCACCTCCA	59.959	20	SSR_21360_R	AGCTGGAGGAGGACTAGGTG	60.033	20	278	418	695
Locus_2138_Transcript_1/2_Confidence_0.750_Length_1079	p3	(TGA)5	15	932	946	SSR_2138_F	CCAGAGATCACGTTGGGGTC	60.108	20	SSR_2138_R	AGAAGGGAATTCCAACGCCG	60.677	20	274	802	1075
Locus_21385_Transcript_1/1_Confidence_1.000_Length_1508	p3	(CAC)5	15	576	590	SSR_21385_F	CCTGTGCATGTGCCTAAGGA	60.035	20	SSR_21385_R	CCCCGTGAAGCATCTTCCTT	60.035	20	270	439	708
Locus_214_Transcript_1/2_Confidence_1.000_Length_2670	p3	(ATG)5	15	2312	2326	SSR_214_F	AGGAAGGTGTGGGTTTTGGG	60.106	20	SSR_214_R	TCCCATTTTCCTTTTCGAGCA	58.13	21	249	2187	2435
Locus_21414_Transcript_1/1_Confidence_1.000_Length_1250	p3	(GTG)5	15	374	388	SSR_21414_F	CAGGAGTAGGTGGTGGAGGA	59.959	20	SSR_21414_R	TGAACAGCTGCAAAATGGGC	59.966	20	178	319	496
Locus_21414_Transcript_1/1_Confidence_1.000_Length_1250	p3	(GCA)6	18	879	896	SSR_21414_2_F	CCAACAGCAGGACCCTCATT	59.961	20	SSR_21414_2_R	TGAAGATCACCACTGCCGAC	60.037	20	197	795	991
Locus_21443_Transcript_1/1_Confidence_1.000_Length_589	p3	(AGA)5	15	337	351	SSR_21443_F	GAGGAGGAGGAGAAGAGGCA	60.033	20	SSR_21443_R	CCTGAAAGGGGATGGCGTTA	59.745	20	261	142	402
Locus_21443_Transcript_1/1_Confidence_1.000_Length_589	p3	(GAG)5	15	140	154	SSR_21443_2_F	TTGCTCTCATTGCGTGGAGT	59.965	20	SSR_21443_2_R	CGGAAAGGGGATGGCGTAAT	60.179	20	149	82	230
Locus_21450_Transcript_8/9_Confidence_0.609_Length_4766	p3	(TGT)9	27	3249	3275	SSR_21450_2_F	TACATCTCACCCTCCCCAGG	60.031	20	SSR_21450_2_R	ACCCTCATCCAAGCAAAGCA	59.887	20	251	3199	3449
Locus_21639_Transcript_2/3_Confidence_0.714_Length_2033	p3	(AGA)6	18	1777	1794	SSR_21639_F	GGCAGGCGAAAACTGTCTTG	60.04	20	SSR_21639_R	TCAACTGCTGTCCAATGGCT	59.889	20	224	1698	1921
Locus_2167_Transcript_1/1_Confidence_1.000_Length_876	p3	(ATG)5	15	324	338	SSR_2167_F	ACCAACCAACAAACACCATCT	58.254	21	SSR_2167_R	ACCAACTGACAATCCCACTCT	58.942	21	234	193	426
Locus_21675_Transcript_1/1_Confidence_1.000_Length_1860	p3	(ATT)5	15	1343	1357	SSR_21675_F	TGTTGTTGGTGGTGCTGTCT	60.035	20	SSR_21675_R	ACAAGTGTCTCACAATTCCCA	57.424	21	196	1218	1413
Locus_21691_Transcript_1/1_Confidence_1.000_Length_1241	p3	(ATG)5	15	333	347	SSR_21691_F	TTTCCCAGCCAAGTCCCATG	60.252	20	SSR_21691_R	GCTTTTGTACCGATGAAGTCCC	59.581	22	213	209	421
Locus_21698_Transcript_2/2_Confidence_0.667_Length_2045	p3	(AAC)5	15	155	169	SSR_21698_F	TCCTACCCAAATCTCCCTCCT	59.343	21	SSR_21698_R	GCAACTTCAAGGGATTGCCA	59.032	20	279	36	314
Locus_21737_Transcript_3/3_Confidence_0.600_Length_2611	p3	(TCT)7	21	2234	2254	SSR_21737_F	GCGACGATGAAAAGGCGATG	60.315	20	SSR_21737_R	TCCCTCCCATTCTTCAAACACT	59.284	22	243	2199	2441
Locus_21772_Transcript_1/2_Confidence_0.750_Length_2589	p3	(CAG)6	18	546	563	SSR_21772_F	CCAAACAATGGTGGGTCCCA	60.471	20	SSR_21772_R	TGCTGCAGCCGATCTTTGAT	60.393	20	252	398	649
Locus_21823_Transcript_1/1_Confidence_1.000_Length_1524	p3	(AGT)5	15	405	419	SSR_21823_F	GACACGTCATGGACTCGGAG	60.179	20	SSR_21823_R	GCCTTGGATATTGAGGTGGC	58.678	20	243	207	449
Locus_2184_Transcript_1/1_Confidence_1.000_Length_3375	p3	(CCA)5	15	1146	1160	SSR_2184_F	GAACTTCGCCAAGATCACGC	59.905	20	SSR_2184_R	TTGTTGCGCTTGTTTGCTCA	59.828	20	275	1059	1333
Locus_2184_Transcript_1/1_Confidence_1.000_Length_3375	p3	(CAC)5	15	1345	1359	SSR_2184_2_F	TGAGCAAACAAGCGCAACAA	59.828	20	SSR_2184_2_R	GGAGCTGCTGAAGGACCATT	60.035	20	136	1314	1449
Locus_21855_Transcript_2/4_Confidence_0.667_Length_2007	p3	(GAA)5	15	435	449	SSR_21855_F	GGTTGACGGAGATACCAACCA	59.723	21	SSR_21855_R	GCATCTTGAGCAACAGCAGG	59.829	20	237	284	520
Locus_21898_Transcript_1/1_Confidence_1.000_Length_1709	p3	(TCT)5	15	1364	1378	SSR_21898_F	TTCGTCTGTTTTCGGCGTCT	60.249	20	SSR_21898_R	TTGCTCCACCCACTTTCCTC	59.89	20	192	1275	1466
Locus_21903_Transcript_2/2_Confidence_0.750_Length_1348	p3	(TTG)5	15	337	351	SSR_21903_F	TTTGCCTGTGCCTGTTGTTG	59.825	20	SSR_21903_R	CGCTGAGCTAGGTGGAGATG	59.968	20	162	304	465
Locus_21910_Transcript_1/1_Confidence_1.000_Length_1367	p3	(TCG)5	15	262	276	SSR_21910_F	CACCGTTGACTCTTCGGACA	59.968	20	SSR_21910_R	CCTGCATAACACCACCCCTT	59.96	20	243	199	441
Locus_22007_Transcript_1/1_Confidence_1.000_Length_2088	p3	(CAT)5	15	1582	1596	SSR_22007_F	CACATCAGGCGCTGTCCTTA	60.108	20	SSR_22007_R	ATCGGTGAATGGCTCGGATC	59.966	20	247	1471	1717
Locus_22009_Transcript_5/7_Confidence_0.647_Length_3227	p3	(TTC)6	18	1671	1688	SSR_22009_F	GCCAGTGAGACATTTGTGTCC	59.463	21	SSR_22009_R	CAATCTGCAACAGCTCAGCC	59.829	20	245	1613	1857
Locus_22044_Transcript_1/1_Confidence_1.000_Length_887	p3	(TCA)7	21	103	123	SSR_22044_F	TGAGGCTAGAACTTCAGCACC	59.724	21	SSR_22044_R	TATGCCGTTCCTCGTCATGG	59.896	20	131	67	197
Locus_2205_Transcript_2/4_Confidence_0.700_Length_5982	p3	(GTG)5	15	682	696	SSR_2205_F	GGATAGGTGGTGGGGAGAGT	60.031	20	SSR_2205_R	ACCTTCTTCACCGCCACTTT	59.817	20	115	618	732
Locus_2205_Transcript_2/4_Confidence_0.700_Length_5982	p3	(ATT)6	18	192	209	SSR_2205_2_F	TATTAACCCCACCCACCCAC	58.999	20	SSR_2205_2_R	ATCCGTGACCACATTGGAGC	60.393	20	240	54	293
Locus_22127_Transcript_1/1_Confidence_1.000_Length_1608	p3	(AGA)15	45	1437	1481	SSR_22127_F	AAGAGCGATTCCACAGGCAA	59.963	20	SSR_22127_R	TGCACCTTTTCGCTTGTGTT	59.186	20	215	1316	1530
Locus_2215_Transcript_2/2_Confidence_0.333_Length_1944	p3	(TAC)5	15	217	231	SSR_2215_F	GTCCTCGGCGATTCTCCAAT	59.895	20	SSR_2215_R	TTCAACAGTCGACTCCAGGC	59.966	20	198	145	342
Locus_22239_Transcript_1/2_Confidence_0.750_Length_708	p3	(AAG)12	36	458	493	SSR_22239_F	ACAAACTCGTAACAGCCCCC	60.251	20	SSR_22239_R	CCTCCTCTCTCACCCTCACA	59.96	20	262	330	591
Locus_2226_Transcript_1/2_Confidence_0.800_Length_1855	p3	(TTG)5	15	1568	1582	SSR_2226_F	CACTGGCACTACTCCATCCG	60.179	20	SSR_2226_R	CGTGGATTTTACCAACGCCC	59.831	20	215	1395	1609
Locus_22289_Transcript_1/2_Confidence_0.875_Length_1057	p3	(CTA)5	15	441	455	SSR_22289_F	AGTTAGGGCGGAGGAGGATT	60.031	20	SSR_22289_R	TCGGAGTCCTACGCCCATTA	60.107	20	209	327	535
Locus_22297_Transcript_5/5_Confidence_0.667_Length_2624	p3	(AAC)5	15	2174	2188	SSR_22297_F	CCTGTGCTTGTGGGACTGAA	60.179	20	SSR_22297_R	CATGCATCTCATCCTCCCCC	59.962	20	229	2008	2236
Locus_22343_Transcript_1/1_Confidence_1.000_Length_1753	p3	(GTA)5	15	1322	1336	SSR_22343_F	TGCATTCTTGATTTCCTCATTGT	57.012	23	SSR_22343_R	CCAGGTGGTATTTGTGCATTT	57.04	21	224	1219	1442
Locus_22361_Transcript_1/2_Confidence_0.667_Length_1356	p3	(TAG)5	15	1245	1259	SSR_22361_F	GGGGGCTTTTTGGGGATTTG	59.672	20	SSR_22361_R	CCGTGCAGGGCAGTCAATAA	60.676	20	220	1134	1353
Locus_22435_Transcript_1/1_Confidence_1.000_Length_1037	p3	(GAA)5	15	75	89	SSR_22435_F	GCGGCAGTTTGAGAAAATGGT	60	21	SSR_22435_R	GCACTGAGTACGCTAGCCAA	60.109	20	168	4	171
Locus_22486_Transcript_1/1_Confidence_1.000_Length_904	p3	(GGT)5	15	452	466	SSR_22486_F	GCCAAAGAAGCCACCAAGTG	59.967	20	SSR_22486_R	AGAGAAACTCCTCTTGGCACT	58.666	21	166	405	570
Locus_22534_Transcript_1/2_Confidence_0.667_Length_1945	p3	(GAT)5	15	1679	1693	SSR_22534_F	TGCGGTGACCATCTTTCTCA	59.315	20	SSR_22534_R	GAGCTGCTTCAGTTCTCCCA	59.677	20	231	1511	1741
Locus_22550_Transcript_1/2_Confidence_0.750_Length_933	p3	(TCC)5	15	614	628	SSR_22550_F	CATACGGTGCATTCGGAGGA	59.896	20	SSR_22550_R	GCGTGTGTCGTCTATTGCAC	59.907	20	163	542	704
Locus_22584_Transcript_1/3_Confidence_0.667_Length_3167	p3	(AAT)5	15	2920	2934	SSR_22584_F	ACAAGAATCAGTGATCAGGCCT	59.425	22	SSR_22584_R	TGGCTGGTCTTTCCCTTGAA	59.15	20	241	2826	3066
Locus_226_Transcript_4/5_Confidence_0.615_Length_3633	p3	(GTG)5	15	664	678	SSR_226_F	GGACGGGTTAGTTGCCAAGA	59.964	20	SSR_226_R	CGGTGGGTACAAACACTCCA	59.893	20	227	619	845
Locus_22618_Transcript_1/1_Confidence_1.000_Length_1122	p3	(ACA)11	33	532	564	SSR_22618_F	GGCCTTGGGTCATTACTGGT	59.668	20	SSR_22618_R	ACCCTCCCAAGACCTCACTT	60.104	20	120	482	601
Locus_22624_Transcript_1/1_Confidence_1.000_Length_1803	p3	(CTC)5	15	392	406	SSR_22624_F	CACGGCTAGTCAAAGGGGTT	59.964	20	SSR_22624_R	TAGGAAGAGAAGCGGGTGGA	59.959	20	203	278	480
Locus_22624_Transcript_1/1_Confidence_1.000_Length_1803	p3	(CTC)6	18	509	526	SSR_22624_2_F	TCCACCCGCTTCTCTTCCTA	59.959	20	SSR_22624_2_R	TCGTATCAGATCTGCACGGC	59.969	20	277	461	737
Locus_22712_Transcript_4/8_Confidence_0.667_Length_3309	p3	(ATC)5	15	2553	2567	SSR_22712_3_F	AGTAGTACTGGAGGCCTGCA	59.959	20	SSR_22712_3_R	TCTAGCTCTATCGCGCCAAA	58.97	20	221	2389	2609
Locus_22782_Transcript_1/2_Confidence_0.750_Length_1851	p3	(CAG)5	15	108	122	SSR_22782_F	CCTCCTTCTCTTGGTTTTCTCCA	59.927	23	SSR_22782_R	GGACCAGGAAAAGACCCTCG	60.036	20	263	44	306
Locus_22855_Transcript_1/1_Confidence_1.000_Length_1116	p3	(AAG)8	24	805	828	SSR_22855_F	ACAAAGCCTACCAAGCCAGT	59.521	20	SSR_22855_R	GCTGCAACAGGGACTACCAT	60.035	20	246	680	925
Locus_22870_Transcript_1/2_Confidence_0.667_Length_639	p3	(GAA)7	21	581	601	SSR_22870_F	GCAGCCACCAAATCAACTCG	60.11	20	SSR_22870_R	GTCCCCTTCTCCCCGTTTTC	60.322	20	148	491	638
Locus_22967_Transcript_1/1_Confidence_1.000_Length_1777	p3	(TGA)5	15	192	206	SSR_22967_F	AGCAGCTGCAGACTTCAACA	60.179	20	SSR_22967_R	GTTTACTTGCAGCACAGGCC	60.039	20	251	59	309
Locus_230_Transcript_6/6_Confidence_0.538_Length_4947	p3	(AGT)5	15	4660	4674	SSR_230_F	CGTTGTTGTATCAGCTGGCG	59.905	20	SSR_230_R	GAAGGCGGTTCAAAGTGCTG	60.04	20	172	4542	4713
Locus_2308_Transcript_1/1_Confidence_1.000_Length_2393	p3	(GTG)7	21	1129	1149	SSR_2308_F	TAGTCGTAGCTCGGGGTTGA	60.035	20	SSR_2308_R	TCGCATTCAGCACATCCTCC	60.463	20	251	961	1211
Locus_2311_Transcript_2/3_Confidence_0.800_Length_1504	p3	(AAC)9	27	129	155	SSR_2311_F	ATTTGCCTGGCGCTAACTCT	60.035	20	SSR_2311_R	GGGTAAGGTCTGCGTACGTC	60.179	20	130	90	219
Locus_23351_Transcript_1/2_Confidence_0.750_Length_2874	p3	(GTT)9	27	240	266	SSR_23351_F	TGCTGGCAATATTCATGATTGCA	59.615	23	SSR_23351_R	GACAAAGGCAGCAGAGAGAGA	59.725	21	279	43	321
Locus_23357_Transcript_1/1_Confidence_1.000_Length_769	p3	(CAA)5	15	383	397	SSR_23357_F	TGACTCCCCAAAGCAACACT	59.449	20	SSR_23357_R	GCACTGAAGATTGCGGCAAA	60.039	20	257	270	526
Locus_23421_Transcript_1/1_Confidence_1.000_Length_803	p3	(CAA)5	15	183	197	SSR_23421_F	TGTTTCGAACTTAGAGTTTTGGCT	59.12	24	SSR_23421_R	TGCTTCTGGTCACACGTTCA	59.823	20	218	150	367
Locus_23445_Transcript_5/6_Confidence_0.706_Length_1618	p3	(AAG)18	54	968	1021	SSR_23445_F	TCACAAAATTCAACCGATCAACTC	58.242	24	SSR_23445_R	TGGCAGAGGAGCTTTTGGAG	59.963	20	274	865	1138
Locus_23523_Transcript_1/3_Confidence_0.714_Length_747	p3	(TTC)5	15	144	158	SSR_23523_F	TCATACCTTTACACCCGTTCCT	58.824	22	SSR_23523_R	GTCCCTCCAATGGCATCACA	60.034	20	206	53	258
Locus_23555_Transcript_1/1_Confidence_1.000_Length_1420	p3	(TGA)6	18	312	329	SSR_23555_F	TGTCTGTTTCTACCAAGAATTCACC	59.237	25	SSR_23555_R	CGGGATGTTTTGTGCACCAG	60.039	20	179	280	458
Locus_2363_Transcript_1/1_Confidence_1.000_Length_1309	p3	(CCA)5	15	922	936	SSR_2363_F	CAGCAGCTGGACCAAGCTAT	60.107	20	SSR_2363_R	AACCAGGTCTTGCATTCCGT	59.89	20	171	886	1056
Locus_2375_Transcript_4/6_Confidence_0.500_Length_1434	p3	(GTA)6	18	415	432	SSR_2375_F	GATTGTGGCACAAAGGTCCA	58.673	20	SSR_2375_R	ACCTTCGTGCCACCATCAAA	60.179	20	279	259	537
Locus_23784_Transcript_1/1_Confidence_1.000_Length_1415	p3	(ACC)5	15	289	303	SSR_23784_F	AGTCCCCTACTCCCTCCTTT	58.897	20	SSR_23784_R	ATCTTGCCGGAAGTAGGTGC	60.108	20	150	196	345
Locus_23791_Transcript_1/4_Confidence_0.667_Length_3347	p3	(CTT)5	15	1613	1627	SSR_23791_F	GAGCTGGCCCAAATATCCGT	60.179	20	SSR_23791_R	GCTGCAAGAAAAGCTGAACCA	59.932	21	272	1477	1748
Locus_238_Transcript_3/5_Confidence_0.667_Length_3106	p3	(ACC)5	15	1984	1998	SSR_238_F	GAACTCCCCTGCAACTCCTC	60.036	20	SSR_238_R	ACGGATCAAGTTCACGCCTT	59.965	20	179	1927	2105
Locus_23854_Transcript_1/1_Confidence_1.000_Length_819	p3	(AAG)17	51	371	421	SSR_23854_F	TCAAGCAAGGTGGTTCAGCT	59.817	20	SSR_23854_R	GTCCCAATACTGCCCGGTTT	60.323	20	116	338	453
Locus_23864_Transcript_1/1_Confidence_1.000_Length_509	p3	(AGA)12	36	207	242	SSR_23864_F	ACCCACATAACCCACACCAA	59.146	20	SSR_23864_R	CAACAAGAGCCAAGAAGCACC	60.001	21	263	4	266
Locus_23899_Transcript_1/2_Confidence_0.750_Length_4248	p3	(ATC)5	15	3816	3830	SSR_23899_2_F	CTCTCAACTTGTGGCGCAAC	60.041	20	SSR_23899_2_R	GTGAAATGCTGGCCGTTTGA	59.686	20	260	3681	3940
Locus_23903_Transcript_2/3_Confidence_0.500_Length_608	p3	(CAC)5	15	435	449	SSR_23903_F	TGTTCAGTTGGTGGTGCAGT	60.035	20	SSR_23903_R	AGTGGTCAAGATCTGCCATACA	59.16	22	190	311	500
Locus_2391_Transcript_1/1_Confidence_1.000_Length_2023	p3	(GAA)6	18	1398	1415	SSR_2391_F	TACGCCAAGTACAGCTGCAA	59.966	20	SSR_2391_R	TGATGAACCCCTTTGCAGCT	59.887	20	263	1273	1535
Locus_23922_Transcript_2/2_Confidence_0.667_Length_632	p3	(TGT)5	15	500	514	SSR_23922_F	TGTCGTTTCAGCCTCTCCAC	59.966	20	SSR_23922_R	TGTCACCTGTGAGCAAATGT	57.653	20	219	413	631
Locus_23949_Transcript_1/1_Confidence_1.000_Length_995	p3	(CAG)5	15	743	757	SSR_23949_F	AAGGACATCAGTCTGCCAGC	60.036	20	SSR_23949_R	CGCAGGACTCCCATCTTTGT	60.036	20	280	534	813
Locus_23968_Transcript_1/1_Confidence_1.000_Length_902	p3	(TCA)5	15	282	296	SSR_23968_F	GCTGGTCTTCCAACACCACT	60.179	20	SSR_23968_R	TGTGAACAAGTCCCCGATGA	58.947	20	201	251	451
Locus_2399_Transcript_1/1_Confidence_1.000_Length_780	p3	(ACC)5	15	58	72	SSR_2399_F	TCCATTTCTTCCAGTTCTACACCT	59.402	24	SSR_2399_R	GTGTTTGCATGGGGTGGTTC	59.967	20	234	29	262
Locus_24002_Transcript_1/1_Confidence_1.000_Length_2676	p3	(GTG)6	18	2363	2380	SSR_24002_F	AGCCATTAAAGCCACCGGAA	59.961	20	SSR_24002_R	ACTAGGTAGCTCAGCCACCA	59.959	20	179	2237	2415
Locus_24038_Transcript_1/1_Confidence_1.000_Length_666	p3	(GTT)5	15	620	634	SSR_24038_F	TCTTGTCTTCGTTGGGGTCG	59.967	20	SSR_24038_R	TTCTTTTGCTTCAAATTCATGCAA	57.078	24	136	526	661
Locus_24215_Transcript_3/3_Confidence_0.667_Length_1522	p3	(TGC)5	15	1271	1285	SSR_24215_F	GTGGAAGTGGAAGTGGTGCT	60.179	20	SSR_24215_R	CAGCAAGTTCAGTCAGTCGC	59.49	20	128	1187	1314
Locus_24217_Transcript_1/1_Confidence_1.000_Length_1134	p3	(GCT)6	18	755	772	SSR_24217_F	ACACCCCTATGAAATGTGGTCC	60.025	22	SSR_24217_R	AGAAGAGATGACACGCGTTCA	59.73	21	178	624	801
Locus_24222_Transcript_1/1_Confidence_1.000_Length_2143	p3	(ATC)6	18	1850	1867	SSR_24222_F	TCAAGCAAGGATGTCACAAAGT	58.445	22	SSR_24222_R	ACAGATCACCTCCTCTGGCT	59.958	20	267	1728	1994
Locus_24256_Transcript_1/2_Confidence_0.667_Length_1229	p3	(GAT)5	15	670	684	SSR_24256_F	CGATGGAGACGCTGAGGATC	60.04	20	SSR_24256_R	TCGTCATCGTCGTCGTCATC	59.974	20	153	647	799
Locus_2430_Transcript_3/4_Confidence_0.700_Length_5991	p3	(TAT)6	18	232	249	SSR_2430_F	ACTGTTCCTTCTTTCGCCTCT	59.305	21	SSR_2430_R	TGGCTTCTTGGGTCCTTCAG	59.598	20	206	194	399
Locus_24326_Transcript_2/2_Confidence_0.667_Length_1426	p3	(AGC)5	15	322	336	SSR_24326_F	CCTCTACAGGCTACAGCTGC	59.896	20	SSR_24326_R	GGGACTGAACAAGAGGGACG	60.037	20	209	265	473
Locus_24357_Transcript_1/1_Confidence_1.000_Length_1102	p3	(TAA)7	21	155	175	SSR_24357_F	CGCCGTTGATTTACCGGAAC	59.904	20	SSR_24357_R	GCCTTTGACTGCAAGCAACA	59.897	20	280	117	396
Locus_24360_Transcript_3/3_Confidence_0.714_Length_2078	p3	(CAA)6	18	611	628	SSR_24360_F	TCGGTCCGGGAGACTTAGAG	60.107	20	SSR_24360_R	CTAGACCTTGGTCCACGACG	59.829	20	235	428	662
Locus_24362_Transcript_1/1_Confidence_1.000_Length_2240	p3	(TGA)7	21	1185	1205	SSR_24362_F	TCTGTACGCCTCCCATACCA	60.033	20	SSR_24362_R	TGCTTTGTTTTGAGCGTGCT	59.545	20	280	958	1237
Locus_2441_Transcript_1/1_Confidence_1.000_Length_2358	p3	(ACC)5	15	208	222	SSR_2441_F	GGCCCACAAACAATTCCACC	59.965	20	SSR_2441_R	CGAAGATCCGTGTATCGCCA	59.97	20	211	114	324
Locus_24526_Transcript_1/1_Confidence_1.000_Length_645	p3	(TGT)6	18	538	555	SSR_24526_F	AGAACTCCAATGGCCAGAGA	58.339	20	SSR_24526_R	AGGAAACAGATCATCTTCTTTTGCA	59.228	25	246	350	595
Locus_24554_Transcript_1/1_Confidence_1.000_Length_560	p3	(GTG)5	15	390	404	SSR_24554_F	CACCACCTTCTAGCTCCACC	59.749	20	SSR_24554_R	AATGACTGCAGGCTCGAGAC	60.108	20	135	339	473
Locus_246_Transcript_1/1_Confidence_1.000_Length_2224	p3	(CTT)5	15	304	318	SSR_246_F	CACCACAACCACCTCGTTCT	60.179	20	SSR_246_R	CGTACTCGAACGTCACAAGAC	59.032	21	277	168	444
Locus_2471_Transcript_1/1_Confidence_1.000_Length_1177	p3	(GTA)6	18	942	959	SSR_2471_F	GACTCGGGCTACGTAACCTG	59.9	20	SSR_2471_R	GCCATGAGCCATCCCTTCAT	60.179	20	280	762	1041
Locus_2472_Transcript_1/2_Confidence_0.667_Length_1594	p3	(ATG)5	15	490	504	SSR_2472_F	ATTTCAGTGCCCCTACGAGC	60.108	20	SSR_2472_R	GCTTCTCTCCAGCTGACCAC	60.391	20	161	384	544
Locus_24763_Transcript_1/1_Confidence_1.000_Length_826	p3	(TTG)5	15	655	669	SSR_24763_F	TCATCCACTCAGACCCCACT	59.883	20	SSR_24763_R	TGCTCAACTGCAACCAATCA	58.31	20	191	603	793
Locus_24773_Transcript_1/2_Confidence_0.750_Length_1877	p3	(GAT)5	15	917	931	SSR_24773_F	ACTGTGCTTGCTGGAACTGT	60.107	20	SSR_24773_R	TCGAGGTAGGGGACAAGGAG	60.033	20	212	776	987
Locus_24773_Transcript_1/2_Confidence_0.750_Length_1877	p3	(GTA)5	15	617	631	SSR_24773_2_F	GAAGCCTTGCAGTAGGAGGG	60.107	20	SSR_24773_2_R	ACAGTTCCAGCAAGCACAGT	60.107	20	278	518	795
Locus_24833_Transcript_4/5_Confidence_0.714_Length_1811	p3	(CTT)5	15	361	375	SSR_24833_F	GGTCTCTTGGCTAAGCTGCA	60.036	20	SSR_24833_R	GGACGCAGGGAAGAACTACT	59.104	20	106	294	399
Locus_24843_Transcript_1/1_Confidence_1.000_Length_1187	p3	(AGG)5	15	871	885	SSR_24843_F	GCGTCTCGTCTCGATTGGAT	59.97	20	SSR_24843_R	TCACAAGGGATTTGCAGTGTCT	60.159	22	244	692	935
Locus_24861_Transcript_1/2_Confidence_0.667_Length_2198	p3	(CTT)7	21	1825	1845	SSR_24861_F	AGGGCACGTTATTGTGGTGT	59.89	20	SSR_24861_R	CTCAGAGGAAAGCTCGTCCG	60.179	20	280	1621	1900
Locus_2487_Transcript_1/2_Confidence_0.667_Length_1682	p3	(GGT)6	18	406	423	SSR_2487_F	AGCATCAGCAGCAAAATGGC	60.108	20	SSR_2487_R	TCTAGAACTCGACGAACGCG	59.906	20	134	382	515
Locus_24882_Transcript_1/1_Confidence_1.000_Length_735	p3	(CTA)5	15	140	154	SSR_24882_F	CCCCCACTGCCACAAATCAT	60.616	20	SSR_24882_R	AATCACTGGCCCCCAATCTG	60.033	20	273	16	288
Locus_24886_Transcript_1/1_Confidence_1.000_Length_2775	p3	(TTC)5	15	2323	2337	SSR_24886_F	CAGCAAAGCATCCATCTACGC	60.003	21	SSR_24886_R	GCTAGGTGTGGCATCGACAA	60.391	20	280	2230	2509
Locus_24886_Transcript_1/1_Confidence_1.000_Length_2775	p3	(TTC)5	15	215	229	SSR_24886_2_F	CAGCAAAGCATTCATCTACGCT	59.646	22	SSR_24886_2_R	ATTGGGCAAGTTAGGGGTCG	60.034	20	239	122	360
Locus_24889_Transcript_1/1_Confidence_1.000_Length_921	p3	(CAG)5	15	582	596	SSR_24889_F	CGCTATTGCTGATGCCCAAC	59.97	20	SSR_24889_R	TTGACGCATGGCATTGTTGG	60.038	20	262	391	652
Locus_24916_Transcript_1/1_Confidence_1.000_Length_799	p3	(ATG)6	18	503	520	SSR_24916_F	TAGCCACCTTCAATGCTGCA	59.962	20	SSR_24916_R	CGGGATGAAGAGGGGAATGT	59.16	20	177	424	600
Locus_25029_Transcript_1/1_Confidence_1.000_Length_1454	p3	(ACA)6	18	465	482	SSR_25029_F	AGCAGCCATCTGTAGCATCA	59.165	20	SSR_25029_R	GGTACATCTCACCCTCCCCA	60.326	20	254	276	529
Locus_25051_Transcript_1/1_Confidence_1.000_Length_2353	p3	(ACT)6	18	1247	1264	SSR_25051_F	CAGCTGACCCTGTAGTTGCA	59.965	20	SSR_25051_R	GTTGGCAAGGCGACTGTTTT	59.898	20	249	1117	1365
Locus_25052_Transcript_5/6_Confidence_0.500_Length_2845	p3	(CAC)5	15	1251	1265	SSR_25052_F	AGCAGCGACAATAGTGCACA	60.321	20	SSR_25052_R	CCAGCTGCAACCGAACTAGA	60.037	20	147	1200	1346
Locus_25052_Transcript_5/6_Confidence_0.500_Length_2845	p3	(TGG)5	15	2171	2185	SSR_25052_2_F	CCAGCTGCAACCGAACTAGA	60.037	20	SSR_25052_2_R	AGCAGCGACAATAGTGCACA	60.321	20	147	2090	2236
Locus_25059_Transcript_1/1_Confidence_1.000_Length_690	p3	(CCA)6	18	323	340	SSR_25059_F	AAGCTGCATTGACGGTGGTA	59.964	20	SSR_25059_R	ACATTCTCGGGTGTGCACAA	60.179	20	267	294	560
Locus_25061_Transcript_1/1_Confidence_1.000_Length_1340	p3	(TGT)5	15	407	421	SSR_25061_F	ACACCTGAACCCACTTGTGG	60.107	20	SSR_25061_R	TGGGTTTTGGGGAGAGTGTG	59.815	20	227	269	495
Locus_25061_Transcript_1/1_Confidence_1.000_Length_1340	p3	(TTA)6	18	867	884	SSR_25061_2_F	CCGCGTTGACATGAAATGGG	60.179	20	SSR_25061_2_R	TCTCTGGCCCTCAGGAGTTT	60.179	20	186	737	922
Locus_25071_Transcript_1/1_Confidence_1.000_Length_1242	p3	(AAC)5	15	276	290	SSR_25071_F	TTCCTACTTCAACCGTCGCC	60.038	20	SSR_25071_R	AGTGCTGTGGTTGATACGGG	60.036	20	219	223	441
Locus_2511_Transcript_4/5_Confidence_0.583_Length_2206	p3	(TAA)5	15	2019	2033	SSR_2511_F	AGACACAGAGTGCAAACCCT	59.16	20	SSR_2511_R	ACAACCTGCAAAAACCCTAACT	58.629	22	230	1916	2145
Locus_25167_Transcript_3/4_Confidence_0.375_Length_849	p3	(TTG)8	24	491	514	SSR_25167_F	ACTTGCCTTTGTTATAGGCAGC	59.245	22	SSR_25167_R	CCCTGCATGAACATACAAGCA	58.906	21	233	355	587
Locus_2517_Transcript_3/4_Confidence_0.750_Length_4263	p3	(AGC)5	15	629	643	SSR_2517_F	AGATTCATCCGCAACGAGCT	59.823	20	SSR_2517_R	TAAGGACGACGACGAGGGAT	60.108	20	200	472	671
Locus_25170_Transcript_1/3_Confidence_0.500_Length_734	p3	(CAC)5	15	293	307	SSR_25170_F	CCAGGTCAAGGAAGAATATGGGT	59.797	23	SSR_25170_R	CGCGAAAATGCACCTTCCAA	60.04	20	158	263	420
Locus_25292_Transcript_1/1_Confidence_1.000_Length_1850	p3	(ATC)5	15	1143	1157	SSR_25292_F	CTCCCTCGTTCACTTCCCAC	60.037	20	SSR_25292_R	GGTGTCATGGTGGATGCTGT	60.323	20	275	952	1226
Locus_253_Transcript_3/4_Confidence_0.625_Length_3236	p3	(GCA)5	15	2802	2816	SSR_253_F	ACACCCACAGCTGTTTCACA	60.035	20	SSR_253_R	ACCACAGTCAACCACCAGTG	60.107	20	216	2655	2870
Locus_25329_Transcript_2/2_Confidence_0.750_Length_1578	p3	(ATC)5	15	628	642	SSR_25329_F	TCTTCGGCCAGGGATCAAAC	60.035	20	SSR_25329_R	GCCTCCTTTCCCATTGTCCT	59.667	20	272	408	679
Locus_25347_Transcript_1/1_Confidence_1.000_Length_692	p3	(TAT)8	24	459	482	SSR_25347_F	TCGCTGGTGGTGATGTTGTT	60.179	20	SSR_25347_R	TTATTGCGCCCATGTGTCCT	60.035	20	212	422	633
Locus_25352_Transcript_1/2_Confidence_0.667_Length_2436	p3	(TAA)5	15	342	356	SSR_25352_F	ACCGATCCGATACGTCAGGA	60.179	20	SSR_25352_R	ACACCCATCATCAACCATGT	57.095	20	264	195	458
Locus_2537_Transcript_4/7_Confidence_0.526_Length_4061	p3	(GTA)5	15	1254	1268	SSR_2537_F	CTTGTTTGGGATTGAGGCGT	58.752	20	SSR_2537_R	GGACCGGAGTTTTAAGCCCA	59.963	20	262	1229	1490
Locus_2546_Transcript_1/2_Confidence_0.750_Length_3303	p3	(CAG)5	15	2910	2924	SSR_2546_F	GCCCATTTAGCTGCCTTTCG	59.899	20	SSR_2546_R	TCCTTAACTGTTGGAAGTGGCT	59.558	22	143	2809	2951
Locus_25505_Transcript_1/2_Confidence_0.750_Length_1006	p3	(CAA)5	15	204	218	SSR_25505_F	AGACTAAAGCCCGAACGACG	60.109	20	SSR_25505_R	ACGAATGGCATTGAGCTCCT	59.746	20	153	110	262
Locus_25539_Transcript_1/1_Confidence_1.000_Length_699	p3	(CAC)5	15	38	52	SSR_25539_F	AAAACACAAGTCGCGTTGGC	60.525	20	SSR_25539_R	GTCGCTGGAGAGGATTACCG	59.969	20	211	10	220
Locus_25557_Transcript_1/2_Confidence_0.667_Length_607	p3	(AAC)10	30	225	254	SSR_25557_F	TGTGCTCGTTGTGATTTTGGG	59.664	21	SSR_25557_R	TGCATGCGCATTAATCCGAG	59.412	20	264	142	405
Locus_25675_Transcript_1/1_Confidence_1.000_Length_1359	p3	(TAC)5	15	671	685	SSR_25675_F	GCCAAGTTCTCCAGGTGGAA	59.89	20	SSR_25675_R	GCATAAGGGGGTGGTGTTCT	59.668	20	267	496	762
Locus_25681_Transcript_1/1_Confidence_1.000_Length_712	p3	(ATC)5	15	458	472	SSR_25681_F	TTCAGCCATCCACATGCCAT	60.033	20	SSR_25681_R	ACAATGTATCGCAGGACGCT	59.824	20	273	247	519
Locus_25695_Transcript_1/1_Confidence_1.000_Length_556	p3	(CCT)6	18	311	328	SSR_25695_F	CCACCGCACAAAAGGAAACA	59.542	20	SSR_25695_R	CAAAGGCCAAAACCAGCAGT	59.535	20	120	287	406
Locus_25725_Transcript_1/1_Confidence_1.000_Length_960	p3	(TTA)5	15	780	794	SSR_25725_F	AGGTTGAAAAGAGCCGCTGA	59.891	20	SSR_25725_R	ACACCACTACTGCCATAGCTG	59.792	21	215	668	882
Locus_2574_Transcript_3/4_Confidence_0.500_Length_3548	p3	(TTC)5	15	1053	1067	SSR_2574_2_F	GTCGAATGGTGCTGCTGTTG	60.11	20	SSR_2574_2_R	CGCGCTTCATAGACCTTTGC	59.973	20	266	890	1155
Locus_25774_Transcript_1/1_Confidence_1.000_Length_1080	p3	(CCA)5	15	265	279	SSR_25774_F	ACCGATTCCGATGACTTCGC	60.528	20	SSR_25774_R	TCGGAGACTTGTCCTAACCCA	60.203	21	278	236	513
Locus_25871_Transcript_5/5_Confidence_0.500_Length_1240	p3	(AGT)6	18	1126	1143	SSR_25871_F	GGACTTCGCAGCTAACCACT	60.037	20	SSR_25871_R	AGCCAGCACTAAGTTTGTGT	57.652	20	164	1009	1172
Locus_2592_Transcript_1/9_Confidence_0.500_Length_1948	p3	(TGG)5	15	721	735	SSR_2592_F	AGAGAGGTGCAAGACAGTGT	58.582	20	SSR_2592_R	ACTAACTCCAGCGGCGAAAA	59.966	20	261	637	897
Locus_25961_Transcript_1/2_Confidence_0.667_Length_1464	p3	(GCT)6	18	877	894	SSR_25961_F	GGCTGCAGCTCAATTCAACC	60.109	20	SSR_25961_R	AGAGGTGGCATTGGTTTGGT	59.812	20	181	793	973
[truncated: 950 more rows]
