# Supplementary material for: Transcriptome-enabled marker discovery and mapping of plastochron-related genes in Petunia spp
Source: BMC Genomics. 2015 Sep 24;16(1):726. doi: 10.1186/s12864-015-1931-4 (PMC4581106; doi:10.1186/s12864-015-1931-4)
Supplement: Additional file 7: — Supplemental Dataset 6. SSR validation results. (XLSX 13 kb) [file 12864_2015_1931_MOESM7_ESM.xlsx]

## Sheet: Sheet1
Forward primer name	sequence	Reverse primer name	sequence	PA	PE	PI		a-allele1
SSR_4350_F	GGCCTACGACAGAAGATCTCC	SSR_4350_R	TAGCTTCCTTCGTTGGCCTG	a	b	a		b-allele2
SSR_16829_F	CCCAACATCAATCAGAATGGCG	SSR_16829_R	TGGTCTCCGGAATTGCTGAC	not scorable	a	b		c-allele3
SSR_1210_F	TTTAGAACGAGGAGCGACGG	SSR_1210_R	ACACACTGTTGCCGATCGAT	a	b	c		PA-P. axillaris
SSR_6170_F	ATTTCCTGAGCCAGAGTCGC	SSR_6170_R	AATGCCTGCTTTGTTGGACC	a	a	a		PE-P. exserta
SSR_652_F	CAGGGAGTCTGAGGAGTCGA	SSR_652_R	TTCACAAGCAGGCCAAGGAA	a	a	a		PI-P. integrifolia
SSR_5129_F	GAAAGAAGAGAGGGGAGCGG	SSR_5129_R	TGTTTGAGCACGCAGGAGAT	not scorable	not scorable	not scorable
SSR_8994_F	ACACCTATACACCCTCTCTCTGT	SSR_8994_R	ATCGGCAGGCAGTTCATCAA	not scorable	not scorable	not scorable
SSR_11533_F	TTTCATTGGGCAACTCTGGA	SSR_11533_R	TGCAGCCTCTCTTTGCCTTT	a	b	b
SSR_1770_F	TCCCATGTTCACGTCCACTG	SSR_1770_R	ACCTGCCATGTTTCAACTCCT	a	a	a
SSR_15254_F	ACCCAAACCCAAAAACACACA	SSR_15254_R	ACGCCACTCCGAAGTTTCAT	a	a	b
SSR_354_F	GTCACACGCTGTTCCAACAC	SSR_354_R	GAAGAAGTCGTCAAGGCCCA	not amplified	not amplified	not amplified
SSR_23356_F	TCTTCCACCACTGATGCCAC	SSR_23356_R	AAAACCCCTTGCCACCCTTC	a	b	c
SSR_9721_F	GAGCCCAATACCAAGCTCCT	SSR_9721_R	TCCGTAAACGCGAGAAGCTT	a	b	c
SSR_12950_F	GGAATAGTTGTAAGTTTTTGCATAGTG	SSR_12950_R	TTCTGGAATTCTTCTCCCATCAT	a	a	b
SSR_16124_F	CGGCCAAAACTTCTTTGCGA	SSR_16124_R	TCCAAAGAGATTGCATACTGAAAACA	not amplified	not amplified	not amplified
SSR_1210_F	TTTAGAACGAGGAGCGACGG	SSR_1210_R	ACACACTGTTGCCGATCGAT	a	b	not scorable
SSR_28137_F	GCTTGAGGTGAGTTTGACCG	SSR_28137_R	GCACCTAGCCCTCTTTGCAT	a	a	b
SSR_6062_F	GATACCGCCATTCCCTGCAT	SSR_6062_R	TTCTAAACTCGCCGGACTCC	a	b	a
SSR_8925_F	AATGCTGGCAGAGTAGGTGG	SSR_8925_R	GTGCCACCATCTTCCAGTCT	a	b	a
SSR_11436_F	TGCTTACCAGGCAATGCTGT	SSR_11436_R	AGCCATTCCAATGCTCCACT	not scorable	not scorable	not scorable
SSR_24072_F	GCCTCCTTGACGAGCTAGTG	SSR_24072_R	TGTTGCCCTCAGCTAACCTG	not scorable	not scorable	not scorable
SSR_930_F	TGGATGTACCTCTAACTGGCA	SSR_930_R	ATGGAAGTTCAAGGGCCTGT	a	a	a
SSR_11641_F	TTTTACCCGAGTATCGCCCG	SSR_11641_R	TCCCTCCACTCCTTCACTCC	a	a	a
SSR_22539_F	TATCACAGCCCCCTCATCCA	SSR_22539_R	CCCCTGGTTCCATTTCCACA	not scorable	not scorable	not scorable
SSR_16615_F	GGGGAGCTTGCTTCAGTGTA	SSR_16615_R	GGCGGACTATAAAAAGCGCC	a	b	c
SSR_10120_F	ACACACACTGAACACACACAC	10120_SSR_R	ATGGTGGGGGAAATGTGGAG	a	b	a
SSR_10255_F	ACCTCTCCAGAACTCTCCCC	10255_SSR_R	ATCCGACCGTTAAGCAAGGT	a	b	c
SSR_10018_F	TCTTTTGTCTGAAAGCTGCTCT	SSR_10018_R	ACTTGCTCGTCGTTTGCTTG	a	b	b
SSR_10094_F	TTGTGGCATCCTCTTCGTCG	SSR_10094_R	GGAGGAAGAAGAGCGGGATG	a	a	b
SSR_10181_F	CATGTTCCACCCATCCTGCT	SSR_10181_R	CCGGCTCCCATTCTGACTTT	a	b	not scorable
SSR_11714_F	CTCAGCTCACTTTCACGAGGT	SSR_11714_R	GCAGTAGTGGTAGCCATACACA	a	b	c
SSR_11764_F	ACCCGTTTGTTTCGCAGAGA	SSR_11764_R	GAGAGTGAGACGGCAAAGCA	a	b	a
SSR_11787_F	TCCCTGTAATAAAGGCGCGT	SSR_11787_R	GCCAAGCCTCTCCGAGTATG	a	b	c
SSR_12996_F	TGACAATCACACACATCAGCA	SSR_12996_R	GGTGTCACAACAAGCATATGCA	a	b	c
SSR_13012_F	AAGTGGAAGAGGGTGAAGCA	SSR_13012_R	AAGTGGAAGAGGGTGAAGCA	not scorable	not scorable	not scorable
SSR_13015_F	CTGATCGACGGCCAAGATGA	SSR_13015_R	ATCCGAATAGTGCACGCTCC	a	b	a
SSR_13043_F	GGTGGCTAGGAGAATACGGC	SSR_13043_R	TGTATGTTGCTCCTGCTGCA	a	b	b
SSR_13073_F	CACCACTGCGAAAGTCCAGA	SSR_13073_R	CCCACTGTTTGATCGAGCCT	a	b	c
SSR_3178_F	TCCTACGCACAACACACACA	SSR_3178_R	TAAGAGCACGCTGAGTTGCA	not scorable	not scorable	not scorable
SSR_31846_F	AGACAGGATTCAAGCAGCCA	SSR_31846_R	TGGACACATCACTTTCAGCTCA	a	b	c
SSR_3187_F	GGTGTGATCGCTTTTGTCACC	SSR_3187_R	CGTCGTCTCATAATTCCATGCAC	a	b	c
SSR_3359_F	CGTGTCTTCTTCCTGCACCT	SSR_3359_R	AGTGCGACTGAAAGCTGACT	a	a	b
SSR_33650_F	GGTGTGGCAATGCAATTCCA	SSR_33650_R	CTGTCTCTCTGAGCCGCATT	a	a	b
SSR_3367_F	AGCATCAGTGTTCAGTGCTCA	SSR_3367_R	GGATCCACACAACATAGGCCA	a	a	b
SSR_3368_F	CCCATGTACCACTAGAGTCGC	SSR_3368_R	AGTTTCCATCCCACCGCTTC	not scorable	not scorable	not scorable
SSR_36079_F	TGCGAAGGCGAATTCAGGAT	SSR_36079_R	AGGCTCACACTGATGTTATGCT	a	a	b
SSR_361_F	CACAGTGGAAAAGCTGGTGC	SSR_361_R	CTTCTGCACTTCCTCCCACA	a	b	c
SSR_1889_F	TGCTGCTGGTGCTTAAGTGT	SSR_1889_R	GGACCTTTGCTTGGTAACGC	A	B	C
			Total	48
